# Supplementary material for: Liver Transcriptome and Gut Microbiome Analysis Reveals the Effects of High Fructose Corn Syrup in Mice
Source: Front Nutr. 2022 Jun 30;9:921758. doi: 10.3389/fnut.2022.921758 (PMC9280673; doi:10.3389/fnut.2022.921758)
Supplement: Supplementary file 1 [file Table_1.xlsx]

## Sheet: Sheet1
Experiment design		HFCS
	Serial number	Weight (g)	The liver weight (g)	Epididymis fat (g)	Perirenal fat (g)
control	C1	30.15	1.2	0.95	0.3
	C2	28.44	1.13	0.5	0.3
	C3	29.24	1.24	0.88	0.25
	C4	27.69	1.06	0.55	0.23
	C5	29.76	1.13	0.93	0.34
Average value		29.056	1.152	0.762	0.284
HFCS	H1	37.4	1.11	1.65	0.62
	H2	35.36	1.39	1.14	0.33
	H3	42.74	1.16	2.18	1.07
	H4	40.66	1.59	2.2	0.84
	H5	40.28	1.57	2.26	0.8
Average value		39.288	1.364	1.886	0.732
