# Supplementary material for: Liver Transcriptome and Gut Microbiome Analysis Reveals the Effects of High Fructose Corn Syrup in Mice
Source: Front Nutr. 2022 Jun 30;9:921758. doi: 10.3389/fnut.2022.921758 (PMC9280673; doi:10.3389/fnut.2022.921758)
Supplement: Supplementary file 2 [file Table_2.xlsx]

## Sheet: Mouse Acot2
Sample number	Mouse GAPDH(Ct)	Mouse Acot2	△Ct	Relative expression of mouse Acot2(2△Ct*10^3)	Average relative expression of mouse Acot2(2△Ct*10^3)	Average relative expression of mouse Acot2(2-△△Ct)
C1	17.44	23.67	-6.23	13.3224	13.6536	1
	17.6	23.76	-6.16	13.9848
C2	17.49	23.1	-5.61	20.4749	21.2097	1.55341
	17.43	22.94	-5.51	21.9445
C3	17.18	24.17	-6.99	7.86684	9.93684	0.727782
	17.03	23.41	-6.38	12.0068
C4	17.15	24.56	-7.41	5.87987	5.98355	0.43824
	17.24	24.6	-7.36	6.08722
C5	17.04	23.84	-6.8	8.97421	9.39731	0.688267
	17.05	23.72	-6.67	9.82042
H1	16.38	21.82	-5.44	23.0355	24.4758	1.79263
	16.87	22.14	-5.27	25.9162
H2	16.68	21	-4.32	50.0669	44.4039	3.25217
	16.47	21.16	-4.69	38.7409
H3	17.26	21.45	-4.19	54.7879	60.8868	4.4594
	17.12	21.02	-3.9	66.9858
H4	16.6	21.3	-4.7	38.4733	39.7115	2.9085
	16.84	21.45	-4.61	40.9498
H5	17.25	21.86	-4.61	40.9498	47.3051	3.46466
	17.7	21.92	-4.22	53.6603

## Sheet: Mouse Acot3
Sample number	Mouse GAPDH(Ct)	Mouse Acot3	△Ct	Relative expression of mouse Acot3(2△Ct*10^3)	Average relative expression of mouse Acot3(2△Ct*10^3)	Average relative expression of mouse Acot3(2-△△Ct)
C1	17.44	24.1	-6.66	9.88872	10.4686	1
	17.6	24.1	-6.5	11.0485
C2	17.49	23.06	-5.57	21.0505	20.552	1.9632
	17.43	23.07	-5.64	20.0535
C3	17.18	23.69	-6.51	10.9722	9.53012	0.91035
	17.03	23.98	-6.95	8.08801
C4	17.15	23.88	-6.73	9.42037	8.92592	0.852635
	17.24	24.13	-6.89	8.43147
C5	17.04	23.81	-6.77	9.16277	9.32434	0.890693
	17.05	23.77	-6.72	9.4859
H1	16.38	23.34	-6.96	8.03214	14.4686	1.38209
	16.87	22.45	-5.58	20.9051
H2	16.68	21	-4.32	50.0669	46.5263	4.44435
	16.47	21.01	-4.54	42.9857
H3	17.26	21.16	-3.9	66.9858	64.7429	6.18447
	17.12	21.12	-4	62.5
H4	16.6	21.13	-4.53	43.2847	45.3254	4.32964
	16.84	21.24	-4.4	47.3661
H5	17.25	21.47	-4.22	53.6603	58.5164	5.58969
	17.7	21.68	-3.98	63.3725

## Sheet: Mouse Acot4
Sample number	Mouse GAPDH(Ct)	Mouse Acot4	△Ct	Relative expression of mouse Acot4(2△Ct*10^3)	Average relative expression of mouse Acot4(2△Ct*10^3)	Average relative expression of mouse Acot4(2-△△Ct)
C1	17.44	23.62	-6.18	13.7922	12.8169	1
	17.6	24	-6.4	11.8415
C2	17.49	22.48	-4.99	31.4674	31.0371	2.42158
	17.43	22.46	-5.03	30.6069
C3	17.18	23	-5.82	17.7013	17.1086	1.33485
	17.03	22.95	-5.92	16.5159
C4	17.15	23.49	-6.34	12.3444	11.8913	0.927783
	17.24	23.69	-6.45	11.4382
C5	17.04	23.51	-6.47	11.2807	11.6438	0.908471
	17.05	23.43	-6.38	12.0068
H1	16.38	22.21	-5.83	17.579	19.686	1.53594
	16.87	22.39	-5.52	21.7929
H2	16.68	21.48	-4.8	35.8968	34.2369	2.67124
	16.47	21.41	-4.94	32.5771
H3	17.26	21.35	-4.09	58.7202	55.6381	4.341
	17.12	21.37	-4.25	52.556
H4	16.6	21.86	-5.26	26.0965	24.4864	1.91048
	16.84	22.29	-5.45	22.8763
H5	17.25	21.74	-4.49	44.5016	54.1574	4.22547
	17.7	21.67	-3.97	63.8133

## Sheet: Mouse Elovl3
Sample number	Mouse GAPDH(Ct)	Mouse Elovl3	△Ct	Relative expression of mouse Elovl3(2△Ct*10^3)	Average relative expression of mouse Elovl3(2△Ct*10^3)	Average relative expression of mouse Elovl3(2-△△Ct)
C1	17.44	20.81	-3.37	96.7228	120.155	1
	17.6	20.4	-2.8	143.587
C2	17.49	20.12	-2.63	161.544	182.304	1.51724
	17.43	19.73	-2.3	203.063
C3	17.18	20.23	-3.05	120.742	155.103	1.29086
	17.03	19.43	-2.4	189.465
C4	17.15	20.27	-3.12	115.023	117.052	0.974171
	17.24	20.31	-3.07	119.08
C5	17.04	20.72	-3.68	78.0207	78.5652	0.653865
	17.05	20.71	-3.66	79.1098
H1	16.38	23.23	-6.85	8.66851	12.8244	0.106732
	16.87	22.75	-5.88	16.9802
H2	16.68	22.52	-5.84	17.4576	13.7422	0.11437
	16.47	23.11	-6.64	10.0268
H3	17.26	22.45	-5.19	27.3939	23.5857	0.196294
	17.12	22.78	-5.66	19.7774
H4	16.6	23.17	-6.57	10.5253	12.809	0.106604
	16.84	22.89	-6.05	15.0928
H5	17.25	23.15	-5.9	16.7465	15.7133	0.130775
	17.7	23.79	-6.09	14.68

## Sheet: Mouse Fabp2
Sample number	Mouse GAPDH(Ct)	Mouse Fabp2	△Ct	Relative expression of mouse Fabp2(2△Ct*10^3)	Average relative expression of mouse Fabp2(2△Ct*10^3)	Average relative expression of mouse Fabp2(2-△△Ct)
C1	17.44	24.29	-6.85	8.66851	9.11019	1
	17.6	24.31	-6.71	9.55188
C2	17.49	24.09	-6.6	10.3087	9.83198	1.07923
	17.43	24.17	-6.74	9.3553
C3	17.18	23.86	-6.68	9.75258	9.18061	1.00773
	17.03	23.89	-6.86	8.60863
C4	17.15	23.14	-5.99	15.7337	15.5718	1.70927
	17.24	23.26	-6.02	15.4099
C5	17.04	25	-7.96	4.01607	4.42934	0.486196
	17.05	24.74	-7.69	4.84261
H1	16.38	23.41	-7.03	7.65172	12.8001	1.40503
	16.87	22.67	-5.8	17.9484
H2	16.68	22.49	-5.81	17.8244	15.5274	1.7044
	16.47	22.71	-6.24	13.2304
H3	17.26	21.69	-4.43	46.3914	42.9731	4.71704
	17.12	21.78	-4.66	39.5549
H4	16.6	23.04	-6.44	11.5177	12.1487	1.33353
	16.84	23.13	-6.29	12.7797
H5	17.25	22.11	-4.86	34.4345	45.1868	4.96003
	17.7	21.86	-4.16	55.9391

## Sheet: Mouse Fads2
Sample number	Mouse GAPDH(Ct)	Mouse Fads2	△Ct	Relative expression of mouse Fads2(2△Ct*10^2)	Average relative expression of mouse Fads2(2△Ct*10^2)	Average relative expression of mouse Fads2(2-△△Ct)
C1	17.44	19.46	-2.02	24.6558	25.9121	1
	17.6	19.48	-1.88	27.1684
C2	17.49	19.23	-1.74	29.937	29.1295	1.12417
	17.43	19.25	-1.82	28.3221
C3	17.18	19.18	-2	25	24.1629	0.932496
	17.03	19.13	-2.1	23.3258
C4	17.15	19.03	-1.88	27.1684	31.5086	1.21598
	17.24	18.72	-1.48	35.8489
C5	17.04	19.69	-2.65	15.932	19.5484	0.75441
	17.05	19.16	-2.11	23.1647
H1	16.38	17.4	-1.02	49.3116	44.4069	1.71375
	16.87	18.21	-1.34	39.5021
H2	16.68	17.99	-1.31	40.3321	33.6564	1.29887
	16.47	18.36	-1.89	26.9807
H3	17.26	17.77	-0.51	70.2222	62.0918	2.39625
	17.12	18.01	-0.89	53.9614
H4	16.6	18.42	-1.82	28.3221	28.4206	1.09681
	16.84	18.65	-1.81	28.5191
H5	17.25	17.84	-0.59	66.4343	65.526	2.52878
	17.7	18.33	-0.63	64.6176

## Sheet: Mouse PPARγ
Sample number	Mouse GAPDH(Ct)	Mouse PPARγ	△Ct	Relative expression of mouse PPARγ (2△Ct*10^4)	Average relative expression of mouse PPARγ(2△Ct*10^4)	Average relative expression of mouse PPARγ(2-△△Ct)
C1	17.44	26.67	-9.23	16.653	17.7595	1
	17.6	26.65	-9.05	18.8659
C2	17.49	26.32	-8.83	21.9738	23.2624	1.30986
	17.43	26.1	-8.67	24.551
C3	17.18	27.2	-10.02	9.63118	10.2711	0.578344
	17.03	26.87	-9.84	10.911
C4	17.15	26.36	-9.21	16.8855	15.7418	0.886389
	17.24	26.66	-9.42	14.5981
C5	17.04	26.76	-9.72	11.8574	11.5766	0.651853
	17.05	26.84	-9.79	11.2958
H1	16.38	25.16	-8.78	22.7487	29.5977	1.66658
	16.87	24.97	-8.1	36.4466
H2	16.68	24.15	-7.47	56.4035	52.0814	2.9326
	16.47	24.18	-7.71	47.7594
H3	17.26	24.51	-7.25	65.695	56.8933	3.20354
	17.12	24.82	-7.7	48.0916
H4	16.6	24.76	-8.16	34.9619	40.3879	2.27416
	16.84	24.61	-7.77	45.8139
H5	17.25	25.27	-8.02	38.5247	49.0721	2.76315
	17.7	25.09	-7.39	59.6195

## Sheet: Mouse Scd1
Sample number	Mouse GAPDH(Ct)	Mouse Scd1	△Ct	Relative expression of mouse Scd1(2△Ct*10^2)	Average relative expression of Mouse Scd1(2△Ct*10^2)	Average relative expression of Mouse Scd1(2-△△Ct)
C1	17.44	18.16	-0.72	60.7097	49.9695	1
	17.6	18.95	-1.35	39.2292
C2	17.49	17.8	-0.31	80.6642	87.3082	1.74723
	17.43	17.52	-0.09	93.9523
C3	17.18	18.13	-0.95	51.7632	49.0463	0.981526
	17.03	18.14	-1.11	46.3294
C4	17.15	17.33	-0.18	88.2703	83.912	1.67926
	17.24	17.57	-0.33	79.5536
C5	17.04	17.86	-0.82	56.6442	52.6385	1.05341
	17.05	18.09	-1.04	48.6327
H1	16.38	16.92	-0.54	68.7771	80.7179	1.61535
	16.87	16.98	-0.11	92.6588
H2	16.68	15.53	1.15	221.914	193.316	3.86868
	16.47	15.75	0.72	164.718
H3	17.26	16.95	0.31	123.971	135.19	2.70545
	17.12	16.57	0.55	146.409
H4	16.6	16.4	0.2	114.87	122.053	2.44254
	16.84	16.47	0.37	129.235
H5	17.25	16.18	1.07	209.943	225.552	4.5138
	17.7	16.43	1.27	241.162
