# Supplementary material for: Liver Transcriptome and Gut Microbiome Analysis Reveals the Effects of High Fructose Corn Syrup in Mice
Source: Front Nutr. 2022 Jun 30;9:921758. doi: 10.3389/fnut.2022.921758 (PMC9280673; doi:10.3389/fnut.2022.921758)
Supplement: Supplementary file 3 [file Table_3.XLS]

## Sheet: cluster1_heatmap
gene_id	C1	C2	C3	C4	C5	H1	H2	H3	H4	H5	gene_name	gene_chr	gene_start	gene_end	gene_strand	gene_length	gene_biotype	gene_description	tf_family
11808	173.353	199.524	253.416	143.637	177.323	1959.17	2940.32	3968.02	3136.55	4000.28	Apoa4	NC_000075.7	46152142	46154756	+	1666	protein_coding	apolipoprotein A-IV && - && PF01442:Apolipoprotein A1/A4/E domain	-
15481	1076.79	1089.72	1086.14	1265.3	1082.96	196.67	211.211	263.256	230.016	274.18	Hspa8	NC_000075.7	40712572	40716498	+	2104	protein_coding	heat shock protein 8%2C transcript variant 1 && P63018.1 RecName: Full=Heat shock cognate 71 kDa protein; AltName: Full=Heat shock 70 kDa protein 8 >P63017.1 RecName: Full=Heat shock cognate 71 kDa protein; AltName: Full=Heat shock 70 kDa protein 8 && PF10712:NAD-specific glutamate dehydrogenase|PF00012:Hsp70 protein	HSP70
15505	17.1342	14.8854	16.7523	15.5561	17.6171	3.93881	3.1426	2.9848	2.58199	3.44462	Hsph1	NC_000071.7	149540308	149562594	-	6413	protein_coding	heat shock 105kDa/110kDa protein 1%2C transcript variant X2 && Q61699.2 RecName: Full=Heat shock protein 105 kDa; AltName: Full=42 degrees C-HSP; AltName: Full=Heat shock 110 kDa protein; AltName: Full=Heat shock-related 100 kDa protein E7I; Short=HSP-E7I && PF00012:Hsp70 protein	HSP70
12686	258.503	294.552	358.873	226.931	258.076	38.369	43.1701	49.6606	47.8139	50.0647	Elovl3	NC_000085.7	46120336	46124133	+	1975	protein_coding	elongation of very long chain fatty acids (FEN1/Elo2%2C SUR4/Elo3%2C yeast)-like 3%2C transcript variant 1 && O35949.1 RecName: Full=Elongation of very long chain fatty acids protein 3; AltName: Full=3-keto acyl-CoA synthase Elovl3; AltName: Full=CIN-2; AltName: Full=Cold-inducible glycoprotein of 30 kDa; AltName: Full=ELOVL fatty acid elongase 3; Short=ELOVL FA elongase 3; AltName: Full=Very lon…	ELO
13074	1.01359	1.52766	1.16522	1.60301	1.55622	11.4679	18.2176	17.289	17.0344	16.5626	Cyp17a1	NC_000085.7	46655604	46661439	-	1841	protein_coding	cytochrome P450%2C family 17%2C subfamily a%2C polypeptide 1 && P27786.1 RecName: Full=Steroid 17-alpha-hydroxylase/17,20 lyase; AltName: Full=17-alpha-hydroxyprogesterone aldolase; AltName: Full=CYPXVII; AltName: Full=Cytochrome P450 17A1; AltName: Full=Cytochrome P450-C17; Short=Cytochrome P450c17 && PF00067:Cytochrome P450	p450
29810	23.2983	22.9263	24.5092	20.8906	23.1642	5.49999	6.44271	5.78201	6.41951	5.09401	Bag3	NC_000073.7	128125307	128148705	+	2595	protein_coding	BCL2-associated athanogene 3 && Q9JLV1.2 RecName: Full=BAG family molecular chaperone regulator 3; Short=BAG-3; AltName: Full=Bcl-2-associated athanogene 3; AltName: Full=Bcl-2-binding protein Bis && PF02179:BAG domain|PF00397:WW domain	WW
15511	21.0224	23.3086	22.4482	23.7443	21.2571	1.16917	2.12106	2.70907	1.16067	1.73535	Hspa1b	NC_000083.7	35175405	35178214	-	2810	protein_coding	heat shock protein 1B && - && PF00012:Hsp70 protein|PF10712:NAD-specific glutamate dehydrogenase	HSP70
74126	56.5773	72.2456	56.2339	81.9557	59.8242	14.4927	14.0541	12.7521	12.531	13.5662	Syvn1	NC_000085.7	6096586	6103748	+	3824	protein_coding	synovial apoptosis inhibitor 1%2C synoviolin%2C transcript variant X1 && Q9DBY1.3 RecName: Full=E3 ubiquitin-protein ligase synoviolin; AltName: Full=Synovial apoptosis inhibitor 1; Flags: Precursor && PF13639:Ring finger domain	-
14828	410.765	405.494	369.806	292.966	399.722	82.8464	60.6275	51.3251	45.861	57.1789	Hspa5	NC_000068.8	34662102	34666541	+	2616	protein_coding	heat shock protein 5%2C transcript variant 2 && P20029.3 RecName: Full=78 kDa glucose-regulated protein; Short=GRP-78; AltName: Full=Heat shock 70 kDa protein 5; AltName: Full=Immunoglobulin heavy chain-binding protein; Short=BiP; Flags: Precursor && PF10712:NAD-specific glutamate dehydrogenase|PF00012:Hsp70 protein	HSP70
76737	136.531	163.366	150.257	200.509	147.903	30.5224	28.9581	18.1989	19.2761	17.5736	Creld2	NC_000081.7	88703849	88710884	+	1364	protein_coding	cysteine-rich with EGF-like domains 2 && Q9CYA0.1 RecName: Full=Cysteine-rich with EGF-like domain protein 2; Flags: Precursor && PF07645:Calcium-binding EGF domain	EGF_CA
11938	36.7942	36.9574	35.151	35.333	36.8813	12.9354	13.7546	10.1461	11.0169	10.529	Atp2a2	NC_000071.7	122591576	122640288	-	5725	protein_coding	ATPase%2C Ca++ transporting%2C cardiac muscle%2C slow twitch 2%2C transcript variant 3 && O55143.2 RecName: Full=Sarcoplasmic/endoplasmic reticulum calcium ATPase 2; Short=SERCA2; Short=SR Ca(2+)-ATPase 2; AltName: Full=Calcium pump 2; AltName: Full=Calcium-transporting ATPase sarcoplasmic reticulum type, slow twitch skeletal muscle isoform; AltName: Full=Endoplasmic reticulum class 1/2 Ca(2+) AT…	E1-E2_ATPase
12282	73.1599	80.9465	69.6725	76.5993	72.921	18.8741	13.8707	11.0696	9.95334	9.63595	Hyou1	NC_000075.7	44290787	44303666	+	4774	protein_coding	hypoxia up-regulated 1 && Q9JKR6.1 RecName: Full=Hypoxia up-regulated protein 1; Short=GRP-170; AltName: Full=140 kDa Ca(2+)-binding protein; Short=CBP-140; Flags: Precursor && PF10712:NAD-specific glutamate dehydrogenase|PF00012:Hsp70 protein	HSP70
81489	21.0649	17.9502	20.5715	21.9683	20.3864	7.21005	6.74616	7.76075	6.74826	7.97425	Dnajb1	NC_000074.7	84334804	84339282	+	3227	protein_coding	DnaJ heat shock protein family (Hsp40) member B1%2C transcript variant 1 && Q9QYJ3.3 RecName: Full=DnaJ homolog subfamily B member 1; AltName: Full=Heat shock 40 kDa protein 1; Short=HSP40; Short=Heat shock protein 40 && PF01556:DnaJ C terminal domain|PF00226:DnaJ domain	DnaJ_C
22390	0.71731	0.759312	0.576553	0.506637	0.442698	4.23747	3.90016	3.5818	4.57885	3.60857	Wee1	NC_000073.7	109721266	109742506	+	3419	protein_coding	WEE 1 homolog 1 (S. pombe)%2C transcript variant 1 && - && -	-
15376	32.2589	23.6651	31.8998	31.8881	28.7618	9.09002	5.94612	5.72577	6.81724	7.01541	Foxa2	NC_000068.8	147884797	147888889	-	2370	protein_coding	forkhead box A2%2C transcript variant 2 && P35583.2 RecName: Full=Hepatocyte nuclear factor 3-beta; Short=HNF-3-beta; Short=HNF-3B; AltName: Full=Forkhead box protein A2 && PF08430:Forkhead N-terminal region|PF00250:Forkhead domain|PF09354:HNF3 C-terminal domain	Fork_head
727711	12.3599	15.0308	11.926	10.3319	13.7132	1.9957	2.68747	2.85642	3.14647	2.177	Gm15459	NC_000071.7	5831529	5833633	-	2105	pseudogene	- && P63018.1 RecName: Full=Heat shock cognate 71 kDa protein; AltName: Full=Heat shock 70 kDa protein 8 >P63017.1 RecName: Full=Heat shock cognate 71 kDa protein; AltName: Full=Heat shock 70 kDa protein 8 && PF00012:Hsp70 protein|PF10712:NAD-specific glutamate dehydrogenase	HSP70
12443	1.76867	1.29184	1.33865	1.15779	1.59243	5.73174	5.79096	4.99218	5.7261	5.14539	Ccnd1	NC_000073.7	144483668	144493568	-	3768	protein_coding	cyclin D1%2C transcript variant 2 && P25322.1 RecName: Full=G1/S-specific cyclin-D1 && PF02984:Cyclin, C-terminal domain|PF00134:Cyclin, N-terminal domain	Cyclin_C
56219	0.277616	0.140813	0.397952	0.197401	0.383834	2.65149	2.43883	3.27713	2.36335	3.5181	Extl1	NC_000070.7	134083684	134099893	-	4225	protein_coding	exostosin-like glycosyltransferase 1%2C transcript variant X1 && Q9JKV7.2 RecName: Full=Exostosin-like 1; AltName: Full=Exostosin-L; AltName: Full=Glucuronosyl-N-acetylglucosaminyl-proteoglycan 4-alpha-N-acetylglucosaminyltransferase; AltName: Full=Multiple exostosis-like protein && PF09258:Glycosyl transferase family 64 domain|PF03016:Exostosin family	-
170749	5.73265	5.88698	6.80885	6.5378	5.84815	2.61074	2.63207	2.49774	2.75289	2.62137	Mtmr4	NC_000077.7	87482780	87507128	+	9077	protein_coding	myotubularin related protein 4%2C transcript variant X2 && - && PF01363:FYVE zinc finger|PF06602:Myotubularin-like phosphatase domain	FYVE
64136	173.658	195.4	170.479	226.512	180.416	75.8295	59.4907	52.0762	64.2152	60.4477	Sdf2l1	NC_000082.7	16948002	16950247	-	1108	protein_coding	stromal cell-derived factor 2-like 1 && Q9ESP1.2 RecName: Full=Stromal cell-derived factor 2-like protein 1; Short=SDF2-like protein 1; Flags: Precursor && PF02815:MIR domain	-
74840	537.632	523.841	596.74	893.369	543.805	159.652	97.4705	109.817	80.6988	107.146	Manf	NC_000075.7	106765952	106769137	-	868	protein_coding	mesencephalic astrocyte-derived neurotrophic factor && - && PF10208:Degradation arginine-rich protein for mis-folding	-
270166	33.0584	33.6274	35.6558	26.1734	31.6745	12.0777	13.2544	10.4513	11.9468	11.3296	Clpx	NC_000075.7	65201533	65237940	+	2961	protein_coding	caseinolytic mitochondrial matrix peptidase chaperone subunit%2C transcript variant X1 && Q9JHS4.2 RecName: Full=ATP-dependent Clp protease ATP-binding subunit clpX-like, mitochondrial; Flags: Precursor && PF07724:AAA domain (Cdc48 subfamily)|PF10431:C-terminal, D2-small domain, of ClpB protein	-
64540	23.2346	23.7585	21.8378	20.1474	24.0366	46.0573	48.6731	49.1965	44.1783	48.5132	Tspan4	NC_000073.7	141055149	141073340	+	3162	protein_coding	tetraspanin 4%2C transcript variant 1 && - && PF00335:Tetraspanin family	Tetraspannin
75104	0.0356145	0.0144516	0.085204	0.0514271	0.014444	0.942612	0.803033	1.44448	1.19995	1.42855	Mmd2	NC_000071.7	142549229	142594886	-	7485	protein_coding	monocyte to macrophage differentiation-associated 2%2C transcript variant X2 && Q8R189.1 RecName: Full=Monocyte to macrophage differentiation factor 2; AltName: Full=Progestin and adipoQ receptor family member X && PF03006:Haemolysin-III related	-
26874	0.707827	0.643773	0.672407	0.734266	0.544443	2.68758	3.48399	5.18546	3.22361	4.74275	Abcd2	NC_000081.7	91029878	91076706	-	6553	protein_coding	ATP-binding cassette%2C sub-family D (ALD)%2C member 2%2C transcript variant X2 && Q61285.1 RecName: Full=ATP-binding cassette sub-family D member 2; AltName: Full=Adrenoleukodystrophy-related protein && PF06472:ABC transporter transmembrane region 2|PF00005:ABC transporter	ABC_tran
382044	25.7547	28.2277	28.6134	31.0872	27.2706	12.3113	11.4956	10.5491	11.2697	8.98234	Ces1b	NC_000074.7	93783353	93806645	-	2008	protein_coding	carboxylesterase 1B%2C transcript variant 1 && P23953.4 RecName: Full=Carboxylesterase 1C; AltName: Full=Liver carboxylesterase N; AltName: Full=Lung surfactant convertase; AltName: Full=PES-N; Flags: Precursor && PF00135:Carboxylesterase family	COesterase
240638	1.86823	1.97191	2.12557	2.70292	1.88328	5.9782	6.3841	7.66493	6.21999	6.73548	Slc16a12	NC_000085.7	34645801	34725223	-	4937	protein_coding	solute carrier family 16 (monocarboxylic acid transporters)%2C member 12%2C transcript variant X1 && - && PF07690:Major Facilitator Superfamily	MFS_1
64209	352.851	350.81	430.706	386.82	352.27	187.421	187.814	170.469	170.275	180.346	Herpud1	NC_000074.7	95113057	95121999	+	2038	protein_coding	homocysteine-inducible%2C endoplasmic reticulum stress-inducible%2C ubiquitin-like domain member 1%2C transcript variant 1 && Q9JJK5.1 RecName: Full=Homocysteine-responsive endoplasmic reticulum-resident ubiquitin-like domain member 1 protein && PF00240:Ubiquitin family	ubiquitin
22190	54.1119	47.0325	46.0112	46.4113	52.6199	118.497	99.0694	131.081	118.148	134.142	Ubc	NC_000071.7	125463029	125467081	-	2408	protein_coding	ubiquitin C && P0CG50.2 RecName: Full=Polyubiquitin-C; Contains: RecName: Full=Ubiquitin; Contains: RecName: Full=Ubiquitin-related 1; Contains: RecName: Full=Ubiquitin-related 2; Flags: Precursor && PF00240:Ubiquitin family	ubiquitin
15375	9.4805	8.3127	8.68534	9.92285	10.1067	3.51023	2.26018	2.86547	2.06954	2.86897	Foxa1	NC_000078.7	57585750	57594815	-	5140	protein_coding	forkhead box A1%2C transcript variant X5 && P35582.2 RecName: Full=Hepatocyte nuclear factor 3-alpha; Short=HNF-3-alpha; Short=HNF-3A; AltName: Full=Forkhead box protein A1 && PF00250:Forkhead domain|PF08430:Forkhead N-terminal region|PF09354:HNF3 C-terminal domain	Fork_head
12401	63.6402	78.123	48.9443	77.2173	63.6868	193.168	196.303	249.962	203.292	250.576	Serpina6	NC_000078.7	103612889	103623477	-	1611	protein_coding	serine (or cysteine) peptidase inhibitor%2C clade A%2C member 6 && Q06770.1 RecName: Full=Corticosteroid-binding globulin; Short=CBG; AltName: Full=Serpin A6; AltName: Full=Transcortin; Flags: Precursor && PF00079:Serpin (serine protease inhibitor)	Serpin
69049	5.67754	7.56973	6.11527	7.35248	2.96051	58.8837	36.8324	37.5399	29.9736	42.7226	Nat8f5	NC_000072.7	85794200	85797954	-	986	protein_coding	N-acetyltransferase 8 (GCN5-related) family member 5 && Q9QXS8.2 RecName: Full=Probable N-acetyltransferase CML5; AltName: Full=Camello-like protein 5 && PF00583:Acetyltransferase (GNAT) family	Acetyltransf_1
234421	10.411	6.92882	17.3788	11.0117	9.54732	0.937833	0.439764	0.137221	0.249635	0.21922	Cib3	NC_000074.7	72958179	72966925	-	804	protein_coding	calcium and integrin binding family member 3%2C transcript variant X1 && Q96Q77.3 RecName: Full=Calcium and integrin-binding family member 3; AltName: Full=Kinase-interacting protein 3; Short=KIP 3 && PF13499:EF-hand domain pair	-
18551	2.20669	2.07517	2.1019	2.38402	2.4497	5.92279	6.16498	7.49949	8.48909	7.84529	Pcsk4	NC_000076.7	80157117	80165583	-	3310	protein_coding	proprotein convertase subtilisin/kexin type 4%2C transcript variant X29 && P29121.1 RecName: Full=Proprotein convertase subtilisin/kexin type 4; AltName: Full=KEX2-like endoprotease 3; AltName: Full=Neuroendocrine convertase 3; Short=NEC 3; AltName: Full=Prohormone convertase 3; Flags: Precursor && PF00082:Subtilase family|PF16470:Peptidase S8 pro-domain|PF01483:Proprotein convertase P-domain	Peptidase_S8
171508	51.1841	55.6943	46.3408	46.0368	52.2323	22.5287	22.3841	17.4895	23.4618	19.6967	Creld1	NC_000072.7	113460317	113470304	+	2252	protein_coding	cysteine-rich with EGF-like domains 1%2C transcript variant 2 && - && PF11938:TLR4 regulator and MIR-interacting MSAP|PF07645:Calcium-binding EGF domain	EGF_CA
13198	9.58493	6.29788	8.98628	8.02572	9.67575	2.8603	2.36456	2.58237	2.11208	2.26499	Ddit3	NC_000076.7	127126662	127132160	+	2542	protein_coding	DNA-damage inducible transcript 3%2C transcript variant X2 && P35639.1 RecName: Full=DNA damage-inducible transcript 3 protein; Short=DDIT-3; AltName: Full=C/EBP zeta; AltName: Full=C/EBP-homologous protein; Short=CHOP; AltName: Full=C/EBP-homologous protein 10; Short=CHOP-10; AltName: Full=CCAAT/enhancer-binding protein homologous protein; AltName: Full=Growth arrest and DNA-damage-inducible pro…	-
77699	50.0761	29.5699	39.9159	33.8764	46.0576	7.55024	11.9588	9.8812	9.9259	10.1579	9030616G12Rik	NC_000076.7	128807066	128813982	+	642	lncRNA	RIKEN cDNA 9030616G12 gene && - && -	-
18451	4.34061	3.38915	4.52755	5.1775	4.65762	1.02271	1.54659	1.09985	1.2029	1.26901	P4ha1	NC_000076.7	59159019	59209126	+	4213	protein_coding	procollagen-proline%2C 2-oxoglutarate 4-dioxygenase (proline 4-hydroxylase)%2C alpha 1 polypeptide%2C transcript variant X4 && Q60715.2 RecName: Full=Prolyl 4-hydroxylase subunit alpha-1; Short=4-PH alpha-1; AltName: Full=Procollagen-proline,2-oxoglutarate-4-dioxygenase subunit alpha-1; Flags: Precursor && PF08336:Prolyl 4-Hydroxylase alpha-subunit, N-terminal region|PF03171:2OG-Fe(II) oxygenase …	2OG-FeII_Oxy
11671	36.7674	45.4782	36.7117	36.5184	37.7723	70.9581	80.9364	77.5264	75.7954	79.4439	Aldh3a2	NC_000077.7	61114243	61158354	-	8986	protein_coding	aldehyde dehydrogenase family 3%2C subfamily A2%2C transcript variant 4 && - && PF00171:Aldehyde dehydrogenase family	Aldedh
414105	32.1834	32.6484	29.3252	30.9605	38.2789	11.8792	10.1355	11.801	7.98831	11.0097	4732465J04Rik	NC_000076.7	95608995	95630846	+	603	lncRNA	RIKEN cDNA 4732465J04 gene && - && -	-
106759	8.36459	8.02677	7.37522	8.31978	8.19445	3.78721	3.44468	3.50859	3.49286	3.44617	Ticam1	NC_000083.7	56576462	56583767	-	2830	protein_coding	toll-like receptor adaptor molecule 1 && Q80UF7.1 RecName: Full=TIR domain-containing adapter molecule 1; Short=TICAM-1; AltName: Full=Toll-interleukin-1 receptor domain-containing adapter protein inducing interferon beta; Short=TIR domain-containing adapter protein inducing IFN-beta && PF12721:RIP homotypic interaction motif	-
16780	0.596113	1.29764	1.02639	0.478213	0.730325	3.56296	5.95344	7.34991	5.92582	7.7185	Lamb3	NC_000067.7	192976661	193026186	+	4293	protein_coding	laminin%2C beta 3%2C transcript variant X2 && - && PF00055:Laminin N-terminal (Domain VI)|PF00053:Laminin EGF domain	Laminin_EGF
105892	6.46995	6.62654	5.34448	7.18659	7.63227	19.8591	39.9601	46.2802	66.8046	47.3024	9030619P08Rik	NC_000081.7	75299455	75303678	-	857	transcribed_pseudogene	RIKEN cDNA 9030619P08 gene && P35461.1 RecName: Full=Lymphocyte antigen 6G; Short=Ly-6G; AltName: Full=Ly-6G.1; Flags: Precursor && -	-
19049	2.97595	3.50505	3.89442	2.85269	3.57991	8.43289	11.1103	10.2028	9.70777	8.86545	Ppp1r1b	NC_000077.7	98239232	98248622	+	2114	protein_coding	protein phosphatase 1%2C regulatory inhibitor subunit 1B%2C transcript variant 1 && Q60829.2 RecName: Full=Protein phosphatase 1 regulatory subunit 1B; AltName: Full=DARPP-32; AltName: Full=Dopamine- and cAMP-regulated neuronal phosphoprotein && PF05395:Protein phosphatase inhibitor 1/DARPP-32	-
54610	2.87677	1.57563	1.97542	2.13715	2.65661	0.491172	0.582193	0.447172	0.317775	0.312545	Tbc1d8	NC_000067.7	39410576	39517860	-	7895	protein_coding	TBC1 domain family%2C member 8%2C transcript variant 2 && - && PF00566:Rab-GTPase-TBC domain|PF02893:GRAM domain	TBC
17769	1.63218	2.38676	2.48299	2.18343	1.91016	0.429744	0.485278	0.556929	0.612807	0.631422	Mthfr	NC_000070.7	148123534	148144019	+	6141	protein_coding	methylenetetrahydrofolate reductase%2C transcript variant 2 && Q9WU20.2 RecName: Full=Methylenetetrahydrofolate reductase && PF02219:Methylenetetrahydrofolate reductase|PF15736:Domain of unknown function (DUF4684)	-
234729	5.24133	6.09214	5.36736	5.36926	5.48468	12.3493	14.6941	11.5575	13.8205	11.2821	Vac14	NC_000074.7	111345161	111447030	+	3489	protein_coding	Vac14 homolog (S. cerevisiae)%2C transcript variant X2 && - && PF12755:Vacuolar 14 Fab1-binding region|PF11916:Vacuolar protein 14 C-terminal Fig4p binding	-
20442	15.1825	17.8599	14.3332	15.2711	14.9407	5.73737	7.69251	5.94746	6.50153	5.07502	St3gal1	NC_000081.7	66974724	67048795	-	6205	protein_coding	ST3 beta-galactoside alpha-2%2C3-sialyltransferase 1%2C transcript variant X4 && P54751.1 RecName: Full=CMP-N-acetylneuraminate-beta-galactosamide-alpha-2,3-sialyltransferase 1; Short=Alpha 2,3-ST 1; Short=Beta-galactoside alpha-2,3-sialyltransferase 1; AltName: Full=Gal-NAc6S; AltName: Full=Gal-beta-1,3-GalNAc-alpha-2,3-sialyltransferase; AltName: Full=ST3Gal I; Short=ST3GalI; AltName: Full=ST3G…	Glyco_transf_29
100042226	23.9939	16.7569	27.3093	26.9334	22.1945	6.55707	4.91954	6.62325	4.21298	7.54735	Gm3734	NC_000084.7	46763740	46774670	+	1191	lncRNA	predicted gene 3734%2C transcript variant X1 && - && -	-
102022	198.655	187.536	223.26	270.243	198.309	103.219	94.9507	85.6092	90.6449	85.5538	Ces2a	NC_000074.7	105460635	105468266	+	1964	protein_coding	carboxylesterase 2A%2C transcript variant 1 && Q8QZR3.1 RecName: Full=Pyrethroid hydrolase Ces2a; AltName: Full=carboxylesterase 2A; Flags: Precursor && PF00135:Carboxylesterase family	COesterase
52004	61.361	69.3927	59.3216	75.4372	61.9547	29.6622	26.5145	31.4424	23.2665	31.2516	Cdk2ap2	NC_000085.7	4146204	4149019	+	2286	protein_coding	CDK2-associated protein 2%2C transcript variant X1 && Q9CPY4.1 RecName: Full=Cyclin-dependent kinase 2-associated protein 2; Short=CDK2-associated protein 2; AltName: Full=DOC-1-related protein; Short=DOC-1R && PF09806:Cyclin-dependent kinase 2-associated protein	-
235320	1.02716	1.47067	1.84515	1.76014	0.982129	0.275826	0.215566	0.168159	0.0917753	0.100294	Zbtb16	NC_000075.7	48563097	48747525	-	8201	protein_coding	zinc finger and BTB domain containing 16%2C transcript variant 2 && Q05516.2 RecName: Full=Zinc finger and BTB domain-containing protein 16; AltName: Full=Promyelocytic leukemia zinc finger protein; AltName: Full=Zinc finger protein 145; AltName: Full=Zinc finger protein PLZF && PF00651:BTB/POZ domain|PF13912:C2H2-type zinc finger	BTB
21685	7.33089	7.04214	6.42903	8.83982	7.67265	14.4259	14.9167	15.7067	15.8951	16.5098	Tef	NC_000081.7	81686874	81711064	+	6989	protein_coding	thyrotroph embryonic factor%2C transcript variant 2 && Q9JLC6.1 RecName: Full=Thyrotroph embryonic factor && PF07716:Basic region leucine zipper	bZIP_2
320204	11.5594	7.91104	10.362	8.68995	10.246	4.02997	3.14194	2.72271	2.25043	2.64823	Etfbkmt	NC_000072.7	149042980	149052669	+	4437	protein_coding	electron transfer flavoprotein beta subunit lysine methyltransferase%2C transcript variant X4 && Q80ZM3.1 RecName: Full=Electron transfer flavoprotein beta subunit lysine methyltransferase; AltName: Full=ETFB lysine methyltransferase; Short=ETFB-KMT; AltName: Full=Protein N-lysine methyltransferase METTL20; Flags: Precursor && PF06325:Ribosomal protein L11 methyltransferase (PrmA)	-
240023	0.253667	0.59035	0.324531	0.215467	0.226938	1.64303	3.20901	4.43094	2.65418	3.25572	Pnldc1	NC_000083.7	13107610	13129489	-	3573	protein_coding	poly(A)-specific ribonuclease (PARN)-like domain containing 1%2C transcript variant X1 && Q8NA58.2 RecName: Full=Poly(A)-specific ribonuclease PARN-like domain-containing protein 1; Flags: Precursor && PF04857:CAF1 family ribonuclease	CAF1
14718	33.2065	19.5783	27.7002	24.3677	34.949	7.64081	7.19268	4.9187	9.04167	4.86333	Got1	NC_000085.7	43488191	43514743	-	3757	protein_coding	glutamic-oxaloacetic transaminase 1%2C soluble%2C transcript variant X1 && P05201.3 RecName: Full=Aspartate aminotransferase, cytoplasmic; Short=cAspAT; AltName: Full=Cysteine aminotransferase, cytoplasmic; AltName: Full=Cysteine transaminase, cytoplasmic; Short=cCAT; AltName: Full=Glutamate oxaloacetate transaminase 1; AltName: Full=Transaminase A && PF00155:Aminotransferase class I and II	Aminotran_1_2
11522	1214.86	1199.91	1094.08	983.943	1213.94	2022.63	2026.96	2087.65	2041.63	2029.32	Adh1	NC_000069.7	137983346	137996459	+	1401	protein_coding	alcohol dehydrogenase 1 (class I) && P00329.2 RecName: Full=Alcohol dehydrogenase 1; AltName: Full=ADH-A2; AltName: Full=Alcohol dehydrogenase A subunit && PF08240:Alcohol dehydrogenase GroES-like domain|PF00107:Zinc-binding dehydrogenase	ADH_zinc_N
13094	0.0256075	0.0259775	0.027847	0.0308142	0.103855	3.02662	67.5651	29.1712	99.7748	30.3349	Cyp2b9	NC_000073.7	25872775	25910086	+	2082	protein_coding	cytochrome P450%2C family 2%2C subfamily b%2C polypeptide 9%2C transcript variant X1 && P12790.2 RecName: Full=Cytochrome P450 2B9; AltName: Full=CYPIIB9; AltName: Full=Cytochrome P450 clone PF26; AltName: Full=Cytochrome P450-16-alpha; AltName: Full=Testosterone 16-alpha hydroxylase && PF00067:Cytochrome P450	p450
193740	2.55332	3.38274	2.3622	1.10059	2.29905	0.211738	0.288835	0.157721	0.233129	0.230972	Hspa1a	NC_000083.7	35188335	35191132	-	2798	protein_coding	heat shock protein 1A && Q61696.2 RecName: Full=Heat shock 70 kDa protein 1A; AltName: Full=Heat shock 70 kDa protein 3; Short=HSP70.3; AltName: Full=Hsp68 && PF00012:Hsp70 protein|PF10712:NAD-specific glutamate dehydrogenase	HSP70
77059	0.838439	1.65107	0.661476	0.474785	0.533399	4.30136	6.5104	5.7153	5.95683	5.99647	4931408D14Rik	NC_000085.7	37235822	37241494	-	3243	lncRNA	RIKEN cDNA 4931408D14 gene%2C transcript variant 2 && - && -	-
22038	3.47548	4.50506	4.38308	4.61778	3.98879	10.2402	10.7926	12.3861	9.08585	12.3406	Plscr1	NC_000075.7	92132243	92154614	+	2209	protein_coding	phospholipid scramblase 1 && Q9JJ00.1 RecName: Full=Phospholipid scramblase 1; Short=PL scramblase 1; AltName: Full=Ca(2+)-dependent phospholipid scramblase 1; AltName: Full=Transplantability-associated protein 1; Short=NOR1; Short=TRA1 && PF03803:Scramblase	Scramblase
170768	2.21454	2.01936	2.11057	2.23565	2.5481	0.863008	0.479327	0.523481	0.374685	0.438713	Pfkfb3	NC_000068.8	11476241	11558882	-	6428	protein_coding	6-phosphofructo-2-kinase/fructose-2%2C6-biphosphatase 3%2C transcript variant 8 && Q16875.1 RecName: Full=6-phosphofructo-2-kinase/fructose-2,6-bisphosphatase 3; Short=6PF-2-K/Fru-2,6-P2ase 3; Short=PFK/FBPase 3; AltName: Full=6PF-2-K/Fru-2,6-P2ase brain/placenta-type isozyme; AltName: Full=Renal carcinoma antigen NY-REN-56; AltName: Full=iPFK-2; Includes: RecName: Full=6-phosphofructo-2-kinase; …	-
21743	555.454	613.177	490.173	685.765	545.956	1288.49	1054.84	1269.12	1281.98	1248.64	Inmt	NC_000072.7	55147612	55151975	-	1023	protein_coding	indolethylamine N-methyltransferase && - && PF01234:NNMT/PNMT/TEMT family	NNMT_PNMT_TEMT
54608	6.49696	6.50543	6.51591	6.47354	5.4623	10.6604	12.3393	13.1197	13.1725	13.0539	Abhd2	NC_000073.7	78923002	79015257	+	6967	protein_coding	abhydrolase domain containing 2%2C transcript variant X1 && Q9QXM0.1 RecName: Full=Monoacylglycerol lipase ABHD2; AltName: Full=2-arachidonoylglycerol hydrolase; AltName: Full=Abhydrolase domain-containing protein 2; AltName: Full=Lung alpha/beta hydrolase 2; Short=MmLABH2 && PF00561:alpha/beta hydrolase fold	Abhydrolase_1
14733	0.621595	1.31433	0.643379	0.946243	0.789702	2.85974	4.87434	3.72712	5.52584	3.65595	Gpc1	NC_000067.7	92759367	92787933	+	7119	protein_coding	glypican 1 && Q9QZF2.1 RecName: Full=Glypican-1; Contains: RecName: Full=Secreted glypican-1; Flags: Precursor && PF01153:Glypican	-
71904	16.6292	25.3299	16.4131	15.4431	17.5555	39.6757	56.7998	66.1955	57.8345	65.5073	Paqr7	NC_000070.7	134224072	134237548	+	4200	protein_coding	progestin and adipoQ receptor family member VII%2C transcript variant 2 && Q80ZE4.2 RecName: Full=Membrane progestin receptor alpha; Short=mPR alpha; AltName: Full=PPAR-gamma-induced liver protein; AltName: Full=Progestin and adipoQ receptor family member VII && PF03006:Haemolysin-III related	-
100042427	7.85739	7.16032	8.39973	6.03626	9.00194	1.74894	0.420567	0.321516	0.626685	0.342429	Gm3839	NC_000080.7	11187822	11189022	+	1201	pseudogene	- && P16858.2 RecName: Full=Glyceraldehyde-3-phosphate dehydrogenase; Short=GAPDH; AltName: Full=Peptidyl-cysteine S-nitrosylase GAPDH && PF02800:Glyceraldehyde 3-phosphate dehydrogenase, C-terminal domain|PF00044:Glyceraldehyde 3-phosphate dehydrogenase, NAD binding domain	-
52468	4.74728	4.63435	4.64735	4.31924	4.75997	8.15585	8.03773	9.30091	8.47999	8.61835	Ctdsp2	NC_000076.7	126814586	126835844	+	5065	protein_coding	CTD (carboxy-terminal domain%2C RNA polymerase II%2C polypeptide A) small phosphatase 2%2C transcript variant a && Q8BX07.1 RecName: Full=Carboxy-terminal domain RNA polymerase II polypeptide A small phosphatase 2; AltName: Full=Small C-terminal domain phosphatase 2; AltName: Full=Small CTD phosphatase 2; Short=SCP2 && PF03031:NLI interacting factor-like phosphatase	NIF
227541	1.98119	1.40191	1.82198	2.14856	2.26295	0.420045	0.608276	0.569407	0.690583	0.559276	Camk1d	NC_000068.8	5298268	5719665	-	8719	protein_coding	calcium/calmodulin-dependent protein kinase ID%2C transcript variant X4 && Q8BW96.2 RecName: Full=Calcium/calmodulin-dependent protein kinase type 1D; AltName: Full=CaM kinase I delta; Short=CaM-KI delta; Short=CaMKI delta; AltName: Full=CaM kinase ID; AltName: Full=CaMKI-like protein kinase; Short=CKLiK; Short=mCKLiK && PF00069:Protein kinase domain	Pkinase
23965	0.0701388	0.0702035	0.066103	0.06752	0.0749075	0.169105	0.208207	0.209002	0.25964	0.21023	Tenm3	NC_000074.7	48678700	51370255	-	57010	protein_coding	teneurin transmembrane protein 3%2C transcript variant X21 && Q9WTS6.1 RecName: Full=Teneurin-3; Short=Ten-3; AltName: Full=Protein Odd Oz/ten-m homolog 3; AltName: Full=Tenascin-M3; Short=Ten-m3; AltName: Full=Teneurin transmembrane protein 3 && PF06484:Teneurin Intracellular Region|PF15636:GHH signature containing HNH/Endo VII superfamily nuclease toxin	-
55947	1.04202	1.38042	1.09316	1.44567	1.32997	3.0341	3.78622	4.35063	5.13419	4.01219	Dclre1a	NC_000085.7	56517593	56536716	-	4349	protein_coding	DNA cross-link repair 1A%2C transcript variant X1 && - && PF07522:DNA repair metallo-beta-lactamase	-
12916	3.02201	1.98646	2.88584	3.43953	2.83292	1.06288	1.02449	0.840658	0.946209	1.02416	Crem	NC_000084.7	3263181	3337688	-	9121	protein_coding	cAMP responsive element modulator%2C transcript variant X30 && - && PF00170:bZIP transcription factor|PF02173:pKID domain	bZIP_1
105083	28.6245	23.7397	25.5956	26.6497	26.375	13.0535	13.8485	14.282	11.9377	13.8655	Pelo	NC_000079.7	115224891	115226694	-	1572	protein_coding	pelota mRNA surveillance and ribosome rescue factor && Q80X73.3 RecName: Full=Protein pelota homolog && PF03463:eRF1 domain 1|PF03464:eRF1 domain 2|PF03465:eRF1 domain 3	-
27362	27.3006	27.7531	32.7969	37.0828	28.637	11.4359	13.4874	12.334	10.116	14.7114	Dnajb9	NC_000078.7	44252680	44256851	-	1865	protein_coding	DnaJ heat shock protein family (Hsp40) member B9 && - && PF00226:DnaJ domain	DnaJ
17691	0.889947	0.819652	1.23519	1.05681	0.831093	5.70168	6.04612	3.29548	10.8883	4.28406	Sik1	NC_000083.7	32063222	32074808	-	4553	protein_coding	salt inducible kinase 1%2C transcript variant X2 && Q60670.3 RecName: Full=Serine/threonine-protein kinase SIK1; AltName: Full=HRT-20; AltName: Full=Myocardial SNF1-like kinase; AltName: Full=Salt-inducible kinase 1; Short=SIK-1; AltName: Full=Serine/threonine-protein kinase SNF1-like kinase 1; Short=Serine/threonine-protein kinase SNF1LK && PF00069:Protein kinase domain	Pkinase
103988	95.2277	97.4008	99.4028	108.087	95.8817	52.4378	62.4747	59.5993	51.9024	55.4541	Gck	NC_000077.7	5850816	5900081	-	3867	protein_coding	glucokinase%2C transcript variant X2 && P52792.1 RecName: Full=Glucokinase; AltName: Full=Hexokinase type IV; Short=HK IV; AltName: Full=Hexokinase-4; Short=HK4; AltName: Full=Hexokinase-D && PF00349:Hexokinase|PF03727:Hexokinase	-
14583	2.62667	2.0575	2.63041	3.46082	2.75593	0.957258	0.881997	0.868639	0.664953	0.952619	Gfpt1	NC_000072.7	87019828	87069189	+	6414	protein_coding	glutamine fructose-6-phosphate transaminase 1 && P82808.3 RecName: Full=Glutamine--fructose-6-phosphate aminotransferase [isomerizing] 1; AltName: Full=D-fructose-6-phosphate amidotransferase 1; AltName: Full=Glutamine:fructose-6-phosphate amidotransferase 1; Short=GFAT 1; Short=GFAT1; AltName: Full=Hexosephosphate aminotransferase 1 && PF01380:SIS domain|PF13522:Glutamine amidotransferase domain	SIS
70789	28.7064	21.8722	26.4582	27.7659	27.9992	10.547	13.0226	12.3685	13.7118	10.1209	Kynu	NC_000068.8	43445270	43573060	+	5178	protein_coding	kynureninase%2C transcript variant 1 && - && PF00266:Aminotransferase class-V	Aminotran_5
53972	3.21206	2.78129	3.50758	3.7843	2.88883	7.94231	8.56902	6.53556	8.49979	7.13838	Ngef	NC_000067.7	87404551	87501661	-	3967	protein_coding	neuronal guanine nucleotide exchange factor%2C transcript variant 1 && Q8CHT1.1 RecName: Full=Ephexin-1; AltName: Full=Eph-interacting exchange protein; AltName: Full=Neuronal guanine nucleotide exchange factor && PF00621:RhoGEF domain|PF14604:Variant SH3 domain	RhoGEF
56473	173.351	153.027	168.069	121.204	170.835	339.343	323.459	316.916	302.768	322.413	Fads2	NC_000085.7	10040129	10078867	-	2907	protein_coding	fatty acid desaturase 2 && Q9Z0R9.1 RecName: Full=Fatty acid desaturase 2; AltName: Full=Delta(6) fatty acid desaturase; Short=D6D; Short=Delta(6) desaturase; Short=Delta-6 desaturase && PF00173:Cytochrome b5-like Heme/Steroid binding domain|PF00487:Fatty acid desaturase	-
66917	15.7406	12.8774	13.9356	12.1619	17.6266	5.66673	5.4977	6.57952	4.71046	6.15486	Chordc1	NC_000075.7	18203563	18225296	+	2205	protein_coding	cysteine and histidine-rich domain (CHORD)-containing%2C zinc-binding protein 1 && Q9D1P4.1 RecName: Full=Cysteine and histidine-rich domain-containing protein 1; AltName: Full=CHORD domain-containing protein 1; Short=CHORD-containing protein 1; Short=Chp-1; AltName: Full=Protein morgana && PF04968:CHORD|PF04969:CS domain	-
18628	0.0872869	0.123967	0.0696084	0.294097	0.106202	1.35204	0.871054	1.33663	0.766724	1.03882	Per3	NC_000070.7	151081475	151129167	-	9162	protein_coding	period circadian clock 3%2C transcript variant X15 && O70361.2 RecName: Full=Period circadian protein homolog 3; Short=mPER3; AltName: Full=Circadian clock protein PERIOD 3 && PF12114:Period protein 2/3C-terminal region|PF08447:PAS fold	-
72472	11.1066	11.3649	11.6497	12.2334	12.0108	7.04689	6.19765	5.15541	5.86932	5.26049	Slc16a10	NC_000076.7	39909528	40018262	-	6634	protein_coding	solute carrier family 16 (monocarboxylic acid transporters)%2C member 10%2C transcript variant X2 && Q3U9N9.1 RecName: Full=Monocarboxylate transporter 10; Short=MCT 10; AltName: Full=Aromatic amino acid transporter 1; AltName: Full=Solute carrier family 16 member 10; AltName: Full=T-type amino acid transporter 1 && PF07690:Major Facilitator Superfamily	MFS_1
67434	0.677839	0.596814	0.774207	0.589945	0.564081	0.21533	0.260507	0.205107	0.284866	0.209053	Ankrd33b	NC_000081.7	31278328	31370446	-	25012	protein_coding	ankyrin repeat domain 33B%2C transcript variant X1 && - && PF12796:Ankyrin repeats (3 copies)	-
404195	183.84	185.837	156.17	252.605	177.204	80.146	84.9857	65.4314	88.9279	69.5572	Cyp2c54	NC_000085.7	40026383	40062289	-	1805	protein_coding	cytochrome P450%2C family 2%2C subfamily c%2C polypeptide 54%2C transcript variant X1 && Q6XVG2.1 RecName: Full=Cytochrome P450 2C54; AltName: Full=CYPIIC54 && PF00067:Cytochrome P450	p450
19363	0.618934	0.985699	0.636876	0.632663	0.573563	1.96313	2.80577	4.5378	2.51165	4.44427	Rad51b	NC_000078.7	79344032	79895034	+	8011	protein_coding	RAD51 paralog B%2C transcript variant X1 && - && PF08423:Rad51	-
14311	3.97963	5.30065	4.98837	4.16735	4.0966	9.29863	34.7095	27.88	20.3565	29.7605	Cidec	NC_000072.7	113401595	113412721	-	1755	protein_coding	cell death-inducing DFFA-like effector c%2C transcript variant 1 && P56198.2 RecName: Full=Cell death activator CIDE-3; AltName: Full=Cell death-inducing DFFA-like effector protein C; AltName: Full=Fat-specific protein FSP27 && PF02017:CIDE-N domain	-
12304	112.172	111.939	111.238	152.45	115.178	65.8472	58.8999	55.2875	51.2349	52.3337	Pdia4	NC_000072.7	47773075	47790446	-	2655	protein_coding	protein disulfide isomerase associated 4%2C transcript variant 2 && P08003.3 RecName: Full=Protein disulfide-isomerase A4; AltName: Full=Endoplasmic reticulum resident protein 72; Short=ER protein 72; Short=ERp-72; Short=ERp72; Flags: Precursor && PF13848:Thioredoxin-like domain|PF00085:Thioredoxin	-
170460	31.2854	32.4511	30.9372	34.8952	33.7046	59.7217	52.4472	58.4385	51.4388	53.2029	Stard5	NC_000073.7	83281225	83291536	+	2425	protein_coding	StAR-related lipid transfer (START) domain containing 5 && Q9EPQ7.2 RecName: Full=StAR-related lipid transfer protein 5; AltName: Full=START domain-containing protein 5; Short=StARD5 && PF01852:START domain	START
67893	6.60854	8.15354	6.57142	3.04478	5.28192	30.9438	23.436	35.3893	16.5014	34.4764	Tmem86a	NC_000073.7	46700388	46704524	+	1791	protein_coding	transmembrane protein 86A && Q9D8N3.1 RecName: Full=Lysoplasmalogenase-like protein TMEM86A; AltName: Full=Transmembrane protein 86A && PF07947:YhhN-like protein	YhhN
11639	5.53538	6.13248	6.06922	6.59797	5.32747	10.7149	12.5997	14.3148	10.8005	14.2592	Ak4	NC_000070.7	101273675	101324968	+	8158	protein_coding	adenylate kinase 4%2C transcript variant X1 && Q9WUR9.1 RecName: Full=Adenylate kinase 4, mitochondrial; Short=AK 4; AltName: Full=Adenylate kinase 3-like; AltName: Full=Adenylate kinase isoenzyme 4; AltName: Full=GTP:AMP phosphotransferase AK4 && PF00406:Adenylate kinase|PF05191:Adenylate kinase, active site lid|PF08333:Protein of unknown function (DUF1725)	ADK
22361	33.6609	45.649	36.8446	29.8347	31.9598	74.76	112.639	166.858	112.622	170.662	Vnn1	NC_000076.7	23770586	23781242	+	2417	protein_coding	vanin 1 && Q9Z0K8.3 RecName: Full=Pantetheinase; AltName: Full=Pantetheine hydrolase; AltName: Full=Vascular non-inflammatory molecule 1; Short=Vanin-1; Flags: Precursor && PF00795:Carbon-nitrogen hydrolase	CN_hydrolase
17133	2.10987	3.53982	1.9767	1.66003	2.33669	6.1974	8.97957	9.77315	12.5251	8.42365	Maff	NC_000081.7	79230821	79243278	+	3285	protein_coding	v-maf musculoaponeurotic fibrosarcoma oncogene family%2C protein F (avian)%2C transcript variant 2 && O54791.1 RecName: Full=Transcription factor MafF; AltName: Full=V-maf musculoaponeurotic fibrosarcoma oncogene homolog F && PF03131:bZIP Maf transcription factor	bZIP_Maf
69561	3.22783	5.33512	3.2983	5.08956	2.87775	9.97898	14.2883	14.6544	13.0941	15.761	2310015A16Rik	NC_000083.7	32126851	32131417	-	1916	lncRNA	RIKEN cDNA 2310015A16 gene%2C transcript variant X2 && - && -	-
108961	10.7867	5.11653	6.52319	5.92352	11.5232	2.21466	2.10246	1.51684	1.25315	1.58586	E2f8	NC_000073.7	48516177	48531821	-	3964	protein_coding	E2F transcription factor 8%2C transcript variant X1 && Q58FA4.1 RecName: Full=Transcription factor E2F8; Short=E2F-8 && PF02319:E2F/DP family winged-helix DNA-binding domain	E2F_TDP
22027	236.525	251.43	230.208	259.597	231.254	135.495	118.998	118.483	89.4595	128.17	Hsp90b1	NC_000076.7	86526705	86541308	-	2759	protein_coding	heat shock protein 90%2C beta (Grp94)%2C member 1 && - && -	-
229905	131.171	98.7983	112.525	130.612	135.451	61.2177	32.6773	36.0875	44.7759	34.4657	Kyat3	NC_000069.7	142406780	142450672	+	2620	protein_coding	kynurenine aminotransferase 3%2C transcript variant 2 && Q71RI9.1 RecName: Full=Kynurenine--oxoglutarate transaminase 3; AltName: Full=Cysteine-S-conjugate beta-lyase 2; AltName: Full=Kynurenine aminotransferase 3; AltName: Full=Kynurenine aminotransferase III; Short=KATIII; AltName: Full=Kynurenine--glyoxylate transaminase; AltName: Full=Kynurenine--oxoglutarate transaminase III && PF00155:Amino…	Aminotran_1_2
331026	16.418	18.4038	19.3152	24.0099	15.5505	8.46978	7.30666	7.16362	6.87351	8.69192	Gmppb	NC_000075.7	107926438	107929120	+	1825	protein_coding	GDP-mannose pyrophosphorylase B%2C transcript variant X1 && - && PF00132:Bacterial transferase hexapeptide (six repeats)|PF00483:Nucleotidyl transferase	Hexapep
17988	9.50074	8.10342	9.36867	5.61636	9.65163	2.72087	2.67406	2.5959	3.5766	2.98837	Ndrg1	NC_000081.7	66801167	66841490	-	2890	protein_coding	N-myc downstream regulated gene 1 && Q62433.1 RecName: Full=Protein NDRG1; AltName: Full=N-myc downstream-regulated gene 1 protein; Short=Protein Ndr1 && PF03096:Ndr family	Ndr
17725	988.414	618.424	875.635	754.372	971.106	249.24	377.133	324.84	243.493	348.569	mt-Rnr2	NC_005089.1	1094	2675	+	1582	rRNA	16S ribosomal RNA && - && PF15040:Humanin family	-
56791	57.3125	69.9169	61.4887	62.3513	58.1879	119.715	112.71	153.677	117.03	157.403	Ube2l6	NC_000068.8	84629172	84640347	+	1387	protein_coding	ubiquitin-conjugating enzyme E2L 6 && Q9QZU9.3 RecName: Full=Ubiquitin/ISG15-conjugating enzyme E2 L6; AltName: Full=E2 ubiquitin-conjugating enzyme L6; AltName: Full=UbcM8; AltName: Full=Ubiquitin carrier protein L6; AltName: Full=Ubiquitin-protein ligase L6 && PF00179:Ubiquitin-conjugating enzyme	UQ_con
67470	11.7182	12.7531	12.2481	11.2943	11.8668	24.2212	22.7289	19.7168	22.7929	19.1501	Abcg8	NC_000083.7	84983730	85007761	+	3749	protein_coding	ATP binding cassette subfamily G member 8%2C transcript variant 2 && Q9DBM0.1 RecName: Full=ATP-binding cassette sub-family G member 8; AltName: Full=Sterolin-2 && PF01061:ABC-2 type transporter|PF00005:ABC transporter	ABC2_membrane
67426	57.0002	54.2988	57.0996	61.8182	57.6035	27.4433	30.6031	30.2022	37.8334	30.0652	Coq8a	NC_000067.7	179992803	180023585	-	4557	protein_coding	coenzyme Q8A%2C transcript variant 1 && Q60936.2 RecName: Full=Atypical kinase COQ8A, mitochondrial; AltName: Full=Chaperone activity of bc1 complex-like; Short=Chaperone-ABC1-like; AltName: Full=Coenzyme Q protein 8A; AltName: Full=aarF domain-containing protein kinase 3; Flags: Precursor && PF03109:ABC1 family	ABC1
12512	3.87675	3.15399	5.05059	3.60267	4.43661	22.6446	40.4735	84.035	28.8994	87.1748	Cd63	NC_000076.7	128731577	128748691	+	1389	protein_coding	CD63 antigen%2C transcript variant X3 && P41731.2 RecName: Full=CD63 antigen; AltName: CD_antigen=CD63 && PF00335:Tetraspanin family	Tetraspannin
231510	1.06595	2.14497	1.63424	0.925215	1.02763	5.15459	6.20822	8.82317	4.40752	9.60889	Gpat3	NC_000071.7	100994095	101046968	+	3051	protein_coding	glycerol-3-phosphate acyltransferase 3 && - && PF01553:Acyltransferase	Acyltransferase
226781	4.27542	4.67082	5.57323	5.46353	4.21449	2.10413	2.2849	2.45757	1.90011	2.29527	Slc30a10	NC_000067.7	185187045	185200959	+	5836	protein_coding	solute carrier family 30%2C member 10 && Q3UVU3.1 RecName: Full=Zinc transporter 10; Short=ZnT-10; AltName: Full=Solute carrier family 30 member 10 && PF01545:Cation efflux family|PF13900:Putative domain of unknown function	-
66978	3.69596	3.45657	3.70533	4.03262	2.98328	1.54691	1.70899	1.8913	1.47889	1.73161	Luc7l	NC_000083.7	26471874	26504484	+	6650	protein_coding	Luc7-like%2C transcript variant X1 && Q9CYI4.2 RecName: Full=Putative RNA-binding protein Luc7-like 1 && PF03194:LUC7 N_terminus	-
54194	5.38145	4.52334	4.62593	5.99769	5.69017	1.95449	2.64629	1.97531	2.42382	2.27323	Akap8l	NC_000083.7	32540398	32569590	-	4161	protein_coding	A kinase (PRKA) anchor protein 8-like%2C transcript variant X2 && Q9R0L7.1 RecName: Full=A-kinase anchor protein 8-like; Short=AKAP8-like protein; AltName: Full=Neighbor of A-kinase-anchoring protein 95; Short=Neighbor of AKAP95 && PF04988:A-kinase anchoring protein 95 (AKAP95)	-
15378	117.896	121.301	121.156	129.074	118.8	73.9408	58.5097	73.3394	57.3447	71.7651	Hnf4a	NC_000068.8	163348731	163414827	+	4704	protein_coding	hepatic nuclear factor 4%2C alpha%2C transcript variant X2 && P49698.2 RecName: Full=Hepatocyte nuclear factor 4-alpha; Short=HNF-4-alpha; AltName: Full=Nuclear receptor subfamily 2 group A member 1; AltName: Full=Transcription factor 14; Short=TCF-14; AltName: Full=Transcription factor HNF-4 && PF00105:Zinc finger, C4 type (two domains)|PF00104:Ligand-binding domain of nuclear hormone receptor	Hormone_recep
110095	79.0745	62.9428	78.8584	74.9805	76.898	39.253	39.6238	31.7367	43.969	33.4887	Pygl	NC_000078.7	70237589	70274457	-	2821	protein_coding	liver glycogen phosphorylase && - && PF00343:Carbohydrate phosphorylase	-
11865	0.283619	0.351964	0.260512	0.215375	0.262438	0.0778863	0.0600006	0.0341883	0.067379	0.0333778	Arntl	NC_000073.7	112777820	112913333	+	19362	protein_coding	aryl hydrocarbon receptor nuclear translocator-like%2C transcript variant X2 && Q9WTL8.2 RecName: Full=Aryl hydrocarbon receptor nuclear translocator-like protein 1; AltName: Full=Arnt3; AltName: Full=Brain and muscle ARNT-like 1 && PF14598:PAS domain|PF00989:PAS fold|PF00010:Helix-loop-helix DNA-binding domain	HLH
68396	10.4899	14.2892	15.7292	15.8761	11.9243	48.478	29.4557	34.0432	30.6861	37.4791	Nat8	NC_000072.7	85807369	85813839	-	1972	protein_coding	N-acetyltransferase 8 (GCN5-related)%2C transcript variant 1 && - && PF00583:Acetyltransferase (GNAT) family	Acetyltransf_1
27413	49.3292	44.7156	43.4905	50.5336	48.9914	30.7211	27.6387	28.9043	24.9984	29.3103	Abcb11	NC_000068.8	69068626	69172960	-	5859	protein_coding	ATP-binding cassette%2C sub-family B (MDR/TAP)%2C member 11%2C transcript variant 1 && Q9QY30.2 RecName: Full=Bile salt export pump; AltName: Full=ATP-binding cassette sub-family B member 11; AltName: Full=Sister of P-glycoprotein && PF00664:ABC transporter transmembrane region|PF00005:ABC transporter|PF07673:Protein of unknown function (DUF1602)	ABC_membrane
17190	9.07202	4.43792	8.07714	5.37783	9.50139	2.79784	2.04992	1.85613	1.85867	1.94218	Mbd1	NC_000084.7	74400676	74415808	+	6776	protein_coding	methyl-CpG binding domain protein 1%2C transcript variant X1 && - && PF01429:Methyl-CpG binding domain|PF02008:CXXC zinc finger domain	MBD
72016	53.2916	59.3169	62.7015	63.9596	53.7033	33.7231	20.116	19.9259	21.1419	17.3565	Tedc2	NC_000083.7	24434028	24439825	-	2295	protein_coding	tubulin epsilon and delta complex 2 && Q6GQV0.1 RecName: Full=Uncharacterized protein C16orf59 homolog && PF15764:Domain of unknown function (DUF4693)	-
15519	67.3451	64.7883	64.0803	56.7042	69.7425	26.2678	27.4172	32.2267	19.9122	34.962	Hsp90aa1	NC_000078.7	110657470	110662829	-	2850	protein_coding	heat shock protein 90%2C alpha (cytosolic)%2C class A member 1 && - && PF02518:Histidine kinase-, DNA gyrase B-, and HSP90-like ATPase|PF00183:Hsp90 protein	HATPase_c
13909	147.366	115.333	157.883	198.924	149.213	78.6444	54.657	41.9057	49.6715	44.9457	Ces3b	NC_000074.7	105810365	105820561	+	3179	protein_coding	carboxylesterase 3B%2C transcript variant X2 && Q8VCU1.2 RecName: Full=Carboxylesterase 3B; AltName: Full=Liver carboxylesterase 31-like; Flags: Precursor && PF00135:Carboxylesterase family	COesterase
235047	4.38037	4.19679	3.77107	4.90499	4.83199	2.21252	1.2104	1.34288	1.27875	1.38553	Zfp809	NC_000075.7	22136980	22165413	+	2629	protein_coding	zinc finger protein 809%2C transcript variant X1 && - && PF00096:Zinc finger, C2H2 type|PF01352:KRAB box	KRAB
20357	0.234957	0.373073	0.211069	0.344194	0.165723	1.13516	2.12919	0.898418	1.76902	1.38463	Sema5b	NC_000082.7	35361517	35484631	+	5219	protein_coding	sema domain%2C seven thrombospondin repeats (type 1 and type 1-like)%2C transmembrane domain (TM) and short cytoplasmic domain%2C (semaphorin) 5B%2C transcript variant X6 && Q60519.2 RecName: Full=Semaphorin-5B; AltName: Full=Semaphorin-G; Short=Sema G; Flags: Precursor && PF00090:Thrombospondin type 1 domain|PF01437:Plexin repeat|PF01403:Sema domain	Sema
27409	13.8428	13.7961	13.9713	14.9013	14.2821	26.7393	24.0504	21.8272	27.5545	23.2713	Abcg5	NC_000083.7	84965602	84990439	-	2411	protein_coding	ATP binding cassette subfamily G member 5 && Q99PE8.1 RecName: Full=ATP-binding cassette sub-family G member 5; AltName: Full=Sterolin-1 && PF01061:ABC-2 type transporter|PF00005:ABC transporter	ABC_tran
12491	4.87548	5.34586	5.91636	7.33745	5.27642	14.218	35.6571	47.0863	34.3209	46.3983	Cd36	NC_000071.7	17986688	18093957	-	4057	protein_coding	CD36 molecule%2C transcript variant 1 && Q08857.2 RecName: Full=Platelet glycoprotein 4; AltName: Full=Glycoprotein IIIb; Short=GPIIIB; AltName: Full=PAS IV; AltName: Full=PAS-4; AltName: Full=Platelet glycoprotein IV; Short=GPIV; AltName: CD_antigen=CD36 && PF01130:CD36 family	-
100043820	1.29026	0.914744	1.26757	1.15122	1.34166	0.581352	0.447975	0.390634	0.334626	0.335258	9030622O22Rik	NC_000068.8	147786379	147882433	-	14545	lncRNA	RIKEN cDNA 9030622O22 gene%2C transcript variant X15 && - && -	-
116701	9.53743	8.17287	8.95429	9.40944	8.98942	14.2027	17.7908	15.9155	17.5246	15.7975	Fgfrl1	NC_000071.7	108842051	108854816	+	2700	protein_coding	fibroblast growth factor receptor-like 1%2C transcript variant X2 && Q91V87.1 RecName: Full=Fibroblast growth factor receptor-like 1; Short=FGF receptor-like protein 1; AltName: Full=Fibroblast growth factor receptor 5; Short=FGFR-5; Flags: Precursor && PF07679:Immunoglobulin I-set domain	I-set
56275	5.77241	4.6266	5.655	5.97405	5.4432	2.87313	2.66262	2.61188	2.32827	2.11414	Rbm14	NC_000085.7	4850594	4861662	-	3168	protein_coding	RNA binding motif protein 14 && - && PF00076:RNA recognition motif. (a.k.a. RRM, RBD, or RNP domain)	RRM_1
236732	6.7752	6.42332	6.81024	8.61961	7.09423	3.80704	3.4391	3.71289	3.23383	3.77118	Rbm10	NC_000086.8	20483596	20517128	+	3848	protein_coding	RNA binding motif protein 10%2C transcript variant X3 && Q99KG3.1 RecName: Full=RNA-binding protein 10; AltName: Full=RNA-binding motif protein 10 && PF14259:RNA recognition motif (a.k.a. RRM, RBD, or RNP domain)|PF00641:Zn-finger in Ran binding protein and others|PF01585:G-patch domain	G-patch
74080	0.464617	0.57233	0.523295	0.938468	0.487906	1.96123	1.99651	2.35211	2.01456	1.93825	Nmnat3	NC_000075.7	98169487	98302586	+	3213	protein_coding	nicotinamide nucleotide adenylyltransferase 3%2C transcript variant X4 && Q99JR6.1 RecName: Full=Nicotinamide/nicotinic acid mononucleotide adenylyltransferase 3; Short=NMN/NaMN adenylyltransferase 3; AltName: Full=Nicotinamide-nucleotide adenylyltransferase 3; Short=NMN adenylyltransferase 3; AltName: Full=Nicotinate-nucleotide adenylyltransferase 3; Short=NaMN adenylyltransferase 3 && PF01467:C…	CTP_transf_2
216233	3.75669	1.78148	2.30846	4.54014	4.11054	0.683263	0.347414	0.333043	0.237749	0.435525	Socs2	NC_000076.7	95219765	95253176	-	13085	protein_coding	suppressor of cytokine signaling 2%2C transcript variant X17 && O35717.1 RecName: Full=Suppressor of cytokine signaling 2; Short=SOCS-2; AltName: Full=Cytokine-inducible SH2 protein 2; Short=CIS-2 && PF07525:SOCS box|PF00017:SH2 domain	SH2
230073	1.03128	1.14426	0.817735	0.710969	1.02384	2.35488	2.21866	2.52307	2.64886	2.16632	Ddx58	NC_000070.7	40203775	40239843	-	4963	protein_coding	DEAD/H box helicase 58%2C transcript variant X1 && Q6Q899.2 RecName: Full=Probable ATP-dependent RNA helicase DDX58; AltName: Full=DEAD box protein 58; AltName: Full=RIG-I-like receptor 1; Short=RLR-1; AltName: Full=Retinoic acid-inducible gene 1 protein; Short=RIG-1; AltName: Full=Retinoic acid-inducible gene I protein; Short=RIG-I && PF11648:C-terminal domain of RIG-I|PF00271:Helicase conserved…	Helicase_C
216867	7.51697	8.69881	8.32574	8.94488	8.52486	13.4154	18.5687	21.489	22.455	20.1257	Slc16a11	NC_000077.7	70104713	70107240	+	1915	protein_coding	solute carrier family 16 (monocarboxylic acid transporters)%2C member 11%2C transcript variant X2 && Q5NC32.1 RecName: Full=Monocarboxylate transporter 11; Short=MCT 11; AltName: Full=Solute carrier family 16 member 11 && PF07690:Major Facilitator Superfamily	MFS_1
novel.282	3.37846	4.03761	3.17064	4.51092	3.66008	0.841537	0.920757	0.526729	1.0889	0.968983	-	NC_000086.8	9195216	9198890	-	1152	-	-	-
69083	0.982594	0.959873	0.910226	0.87584	0.922468	2.05875	5.68885	9.18754	5.41154	8.02061	Sult1c2	NC_000083.7	54136665	54152986	-	1465	protein_coding	sulfotransferase family%2C cytosolic%2C 1C%2C member 2 && - && PF00685:Sulfotransferase domain	Sulfotransfer_1
21847	7.47813	4.72119	8.86748	8.58382	8.52323	2.26363	2.37414	3.29249	1.75949	2.70304	Klf10	NC_000081.7	38291708	38300955	-	4021	protein_coding	Kruppel-like factor 10%2C transcript variant 2 && - && -	-
71773	145.28	103.537	124.839	144.419	140.335	79.7612	59.9968	62.0555	57.3926	60.5977	Ugt2b1	NC_000071.7	87064498	87074362	-	2545	protein_coding	UDP glucuronosyltransferase 2 family%2C polypeptide B1 && P09875.1 RecName: Full=UDP-glucuronosyltransferase 2B1; Short=UDPGT 2B1; AltName: Full=UDPGTr-2; Flags: Precursor && PF00201:UDP-glucoronosyl and UDP-glucosyl transferase	UDPGT
18700	0.83376	0.752861	0.836932	0.981237	0.956837	0.157345	0.251726	0.303353	0.163835	0.262506	Piga	NC_000086.8	163202776	163216912	+	5819	protein_coding	phosphatidylinositol glycan anchor biosynthesis%2C class A%2C transcript variant 2 && Q64323.1 RecName: Full=N-acetylglucosaminyl-phosphatidylinositol biosynthetic protein; AltName: Full=GlcNAc-PI synthesis protein; AltName: Full=Phosphatidylinositol-glycan biosynthesis class A protein; Short=PIG-A && PF00534:Glycosyl transferases group 1|PF08288:PIGA (GPI anchor biosynthesis)|PF15832:FAM27 D and…	Glycos_transf_1
102635257	2.147	1.65179	1.86468	2.81329	2.28645	0.483998	0.784954	0.734263	0.9798	0.595449	Gm32643	NC_000074.7	129173107	129219480	-	14800	lncRNA	predicted gene%2C 32643%2C transcript variant X13 && - && -	-
227620	3.50795	5.21525	4.73554	2.40173	5.08985	11.3643	12.9212	12.8599	10.4452	13.1298	Uap1l1	NC_000068.8	25251501	25255695	-	1763	protein_coding	UDP-N-acteylglucosamine pyrophosphorylase 1-like 1%2C transcript variant X2 && - && PF01704:UTP--glucose-1-phosphate uridylyltransferase	-
226105	222.057	99.3091	181.531	240.779	216.068	46.8621	35.4073	18.5921	29.096	18.1513	Cyp2c70	NC_000085.7	40141805	40175730	-	1709	protein_coding	cytochrome P450%2C family 2%2C subfamily c%2C polypeptide 70%2C transcript variant X1 && Q91W64.2 RecName: Full=Cytochrome P450 2C70; AltName: Full=CYPIIC70 && PF00067:Cytochrome P450	p450
11898	934.007	909.068	952.202	935.896	891.122	501.897	467.536	383.299	559.449	345.59	Ass1	NC_000068.8	31360282	31410682	+	1631	protein_coding	argininosuccinate synthetase 1 && P16460.1 RecName: Full=Argininosuccinate synthase; AltName: Full=Citrulline--aspartate ligase && PF00764:Arginosuccinate synthase	-
230848	1.00757	1.03673	1.34613	1.08253	0.963212	0.370785	0.402281	0.357427	0.453811	0.436191	Zbtb40	NC_000070.7	136707043	136776129	-	7408	protein_coding	zinc finger and BTB domain containing 40%2C transcript variant X1 && Q9NUA8.4 RecName: Full=Zinc finger and BTB domain-containing protein 40 && PF00651:BTB/POZ domain|PF00096:Zinc finger, C2H2 type	BTB
20219	57.6494	55.0196	57.6828	83.1932	56.8034	127.147	165.236	228.892	133.396	229.033	Apcs	NC_000067.7	172721528	172722621	-	984	protein_coding	serum amyloid P-component && P12246.2 RecName: Full=Serum amyloid P-component; Short=SAP; Flags: Precursor && PF00354:Pentaxin family	-
76303	6.65246	7.16218	6.43619	8.49571	6.60034	4.19417	4.07505	3.76846	3.67723	3.91623	Osbp	NC_000085.7	11943208	11971478	+	7846	protein_coding	oxysterol binding protein && - && PF00169:PH domain|PF01237:Oxysterol-binding protein	PH
12819	0.303951	0.231257	0.12395	0.0800083	0.125198	1.17063	1.05286	0.825527	0.840299	0.826889	Col15a1	NC_000070.7	47207744	47313165	+	5613	protein_coding	collagen%2C type XV%2C alpha 1 && O35206.2 RecName: Full=Collagen alpha-1(XV) chain; Contains: RecName: Full=Restin; AltName: Full=Endostatin-XV; Flags: Precursor && PF01391:Collagen triple helix repeat (20 copies)|PF06482:Collagenase NC10 and Endostatin|PF13385:Concanavalin A-like lectin/glucanases superfamily	Collagen
13096	199.58	235.437	213.474	326.509	192.191	84.3899	111.709	104.912	105.828	104.457	Cyp2c37	NC_000085.7	39980868	40000687	+	1824	protein_coding	cytochrome P450%2C family 2. subfamily c%2C polypeptide 37 && P56654.2 RecName: Full=Cytochrome P450 2C37; AltName: Full=CYPIIC37 && PF00067:Cytochrome P450	p450
233005	0.841933	0.969516	0.544389	1.28694	0.438359	2.9883	19.6392	30.1595	26.234	32.8735	Cyp2a22	NC_000073.7	26631056	26638838	-	2343	protein_coding	cytochrome P450%2C family 2%2C subfamily a%2C polypeptide 22 && P56593.2 RecName: Full=Cytochrome P450 2A12; AltName: Full=CYPIIA12; AltName: Full=Steroid hormones 7-alpha-hydroxylase; AltName: Full=Testosterone 7-alpha-hydroxylase && PF00067:Cytochrome P450	p450
67976	60.921	61.9471	63.6872	62.6406	60.5835	44.4309	34.4968	33.9908	36.7059	35.2308	Trabd	NC_000081.7	88960267	88971278	+	2965	protein_coding	TraB domain containing%2C transcript variant 2 && - && PF01963:TraB family	-
19885	5.08615	6.2978	6.79982	7.45238	5.59677	13.8726	18.5941	12.7537	19.6821	12.3469	Rorc	NC_000069.7	94280101	94305583	+	3564	protein_coding	RAR-related orphan receptor gamma%2C transcript variant 1 && P51450.1 RecName: Full=Nuclear receptor ROR-gamma; AltName: Full=Nuclear receptor RZR-gamma; AltName: Full=Nuclear receptor subfamily 1 group F member 3; AltName: Full=RAR-related orphan receptor C; AltName: Full=Retinoid-related orphan receptor-gamma; AltName: Full=Thymus orphan receptor; Short=TOR && PF00105:Zinc finger, C4 type (two …	zf-C4
171282	7.4227	9.15452	7.84304	6.37192	7.70375	12.3753	18.9593	25.4831	21.6724	23.5339	Acot4	NC_000078.7	84084028	84091497	+	4561	protein_coding	acyl-CoA thioesterase 4%2C transcript variant X1 && Q8BWN8.1 RecName: Full=Acyl-coenzyme A thioesterase 4; Short=Acyl-CoA thioesterase 4; AltName: Full=PTE-2b; AltName: Full=Peroxisomal acyl coenzyme A thioester hydrolase Ib; AltName: Full=Peroxisomal long-chain acyl-CoA thioesterase Ib; Short=PTE-Ib && PF04775:Acyl-CoA thioester hydrolase/BAAT N-terminal region|PF08840:BAAT / Acyl-CoA thioester …	-
23945	61.7921	79.47	68.2179	50.894	61.6163	118.127	126.807	125.924	113.801	127.17	Mgll	NC_000072.7	88701381	88805342	+	5220	protein_coding	monoglyceride lipase%2C transcript variant X2 && O35678.1 RecName: Full=Monoglyceride lipase; Short=MGL; AltName: Full=Monoacylglycerol lipase; Short=MAGL && PF12146:Serine aminopeptidase, S33	-
109900	185.824	206.141	196.486	212.296	189.347	123.066	122.634	107.41	137.482	113.9	Asl	NC_000071.7	130040099	130053222	-	2365	protein_coding	argininosuccinate lyase && Q91YI0.1 RecName: Full=Argininosuccinate lyase; Short=ASAL; AltName: Full=Arginosuccinase && PF00206:Lyase|PF14698:Argininosuccinate lyase C-terminal	-
67705	77.3866	84.2614	85.8962	83.5946	66.3528	145.395	136.963	150.905	120.898	148.214	1810058I24Rik	NC_000072.7	35229645	35238574	+	1165	protein_coding	RIKEN cDNA 1810058I24 gene%2C transcript variant 1 && E0CX11.1 RecName: Full=Uncharacterized protein C7orf73 && PF15054:Domain of unknown function (DUF4535)	-
54140	8.84256	10.4687	9.61588	7.97437	9.43107	4.75873	2.66639	3.67615	2.12278	2.94745	Avpr1a	NC_000076.7	122284404	122289358	+	2671	protein_coding	arginine vasopressin receptor 1A && Q62463.1 RecName: Full=Vasopressin V1a receptor; Short=V1aR; AltName: Full=AVPR V1a; AltName: Full=Antidiuretic hormone receptor 1a; AltName: Full=Vascular/hepatic-type arginine vasopressin receptor && PF00001:7 transmembrane receptor (rhodopsin family)|PF08983:Domain of unknown function (DUF1856)	7tm_1
378425	11.0941	10.0529	10.1752	9.61569	10.4318	6.31751	6.11178	6.24177	4.73378	5.59492	Nlrp12	NC_000073.7	3267317	3298400	-	6752	protein_coding	NLR family%2C pyrin domain containing 12%2C transcript variant X1 && E9Q5R7.1 RecName: Full=NACHT, LRR and PYD domains-containing protein 12; AltName: Full=Monarch-1; AltName: Full=PYRIN-containing APAF1-like protein 7; Short=PYPAF7 && PF05729:NACHT domain|PF14484:Fish-specific NACHT associated domain|PF02758:PAAD/DAPIN/Pyrin domain	NACHT
12400	5.47413	2.60477	4.4598	5.08522	5.71301	1.71122	1.57105	1.1254	1.0908	1.21825	Cbfb	NC_000074.7	105897230	105944621	+	2990	protein_coding	core binding factor beta%2C transcript variant X2 && Q13951.2 RecName: Full=Core-binding factor subunit beta; Short=CBF-beta; AltName: Full=Polyomavirus enhancer-binding protein 2 beta subunit; Short=PEA2-beta; Short=PEBP2-beta; AltName: Full=SL3-3 enhancer factor 1 subunit beta; AltName: Full=SL3/AKV core-binding factor beta subunit && PF02312:Core binding factor beta subunit	-
12406	18.0943	11.9825	12.1664	15.1715	17.9752	5.0207	7.01189	7.01223	5.48743	6.54369	Serpinh1	NC_000073.7	98994582	99002480	-	2478	protein_coding	serine (or cysteine) peptidase inhibitor%2C clade H%2C member 1%2C transcript variant X2 && P19324.3 RecName: Full=Serpin H1; AltName: Full=47 kDa heat shock protein; AltName: Full=Collagen-binding protein; Short=Colligin; AltName: Full=Serine protease inhibitor J6; Flags: Precursor && PF00079:Serpin (serine protease inhibitor)	Serpin
56389	23.2222	23.1018	24.5083	32.0132	21.3102	12.6916	11.051	12.5119	10.8572	13.6559	Stx5a	NC_000085.7	8718788	8733006	+	2491	protein_coding	syntaxin 5A%2C transcript variant 2 && - && PF05739:SNARE domain|PF11416:Syntaxin-5 N-terminal, Sly1p-binding domain	SNARE
71839	60.4592	73.9628	75.7174	113.077	62.6689	315.392	183.521	297.557	155.523	296.806	Osgin1	NC_000074.7	120160874	120172996	+	2291	protein_coding	oxidative stress induced growth inhibitor 1%2C transcript variant X1 && Q9UJX0.3 RecName: Full=Oxidative stress-induced growth inhibitor 1; AltName: Full=Ovary, kidney and liver protein 38; Short=huOKL38; AltName: Full=Pregnancy-induced growth inhibitor OKL38 && PF07992:Pyridine nucleotide-disulphide oxidoreductase	Pyr_redox_2
65020	2.44034	2.2903	2.55047	2.70794	2.83729	1.4688	1.37748	1.33806	1.23774	1.26407	Zfp110	NC_000073.7	12565225	12584513	+	7297	protein_coding	zinc finger protein 110%2C transcript variant X1 && Q923B3.3 RecName: Full=Neurotrophin receptor-interacting factor 1; AltName: Full=Neurotrophin receptor-interacting factor; AltName: Full=Zinc finger protein 110 && PF02023:SCAN domain|PF01352:KRAB box	SCAN
18416	58.0333	48.7983	53.5167	61.876	57.0339	32.6298	35.4006	28.6889	34.9454	29.2952	Otc	NC_000086.8	10118500	10187263	+	4757	protein_coding	ornithine transcarbamylase && P11725.1 RecName: Full=Ornithine carbamoyltransferase, mitochondrial; AltName: Full=Ornithine transcarbamylase; Short=OTCase; Flags: Precursor && PF00185:Aspartate/ornithine carbamoyltransferase, Asp/Orn binding domain|PF02729:Aspartate/ornithine carbamoyltransferase, carbamoyl-P binding domain	-
666904	1.26759	1.44021	1.599	1.70837	1.43945	0.153662	0.216163	0.367228	0.214736	0.391114	Gm8355	NC_000076.7	14621022	14623124	-	2103	pseudogene	- && P63018.1 RecName: Full=Heat shock cognate 71 kDa protein; AltName: Full=Heat shock 70 kDa protein 8 >P63017.1 RecName: Full=Heat shock cognate 71 kDa protein; AltName: Full=Heat shock 70 kDa protein 8 && PF10712:NAD-specific glutamate dehydrogenase|PF00012:Hsp70 protein	HSP70
59036	1.82867	1.58186	1.32573	1.39876	1.72475	0.443927	0.604348	0.528015	0.30685	0.468633	Dact1	NC_000078.7	71356658	71366881	+	3761	protein_coding	dishevelled-binding antagonist of beta-catenin 1%2C transcript variant 1 && Q8R4A3.1 RecName: Full=Dapper homolog 1; AltName: Full=Dapper antagonist of catenin 1; AltName: Full=Frodo homolog; AltName: Full=MDpr1; AltName: Full=Thymus-expressed novel gene 3 protein && PF15268:Dapper	-
229517	7.76344	7.97505	7.6749	8.19781	8.06029	4.76299	5.05194	4.46252	5.29534	4.28831	Slc25a44	NC_000069.7	88317801	88334303	-	5439	protein_coding	solute carrier family 25%2C member 44%2C transcript variant X2 && - && PF00153:Mitochondrial carrier protein	Mito_carr
26941	127.236	165.463	131.635	127.622	130.886	283.72	255.83	223.133	233.439	230.258	Slc9a3r1	NC_000077.7	115054138	115072009	+	1956	protein_coding	solute carrier family 9 (sodium/hydrogen exchanger)%2C member 3 regulator 1%2C transcript variant X1 && - && PF09007:EBP50, C-terminal|PF00595:PDZ domain (Also known as DHR or GLGF)	PDZ
319713	5.38457	4.07754	5.05432	3.61126	5.60229	2.1342	1.46778	0.975243	1.56005	0.883473	Ablim3	NC_000084.7	61932463	62044956	-	4921	protein_coding	actin binding LIM protein family%2C member 3%2C transcript variant X9 && Q69ZX8.2 RecName: Full=Actin-binding LIM protein 3; Short=abLIM-3; AltName: Full=Actin-binding LIM protein family member 3 && PF02209:Villin headpiece domain|PF00412:LIM domain|PF16182:Putative adherens-junction anchoring region of AbLIM	LIM
268822	28.8974	31.9993	25.5272	28.1211	27.1479	16.4354	17.1511	18.1346	16.5694	14.8682	Adck5	NC_000081.7	76460559	76480012	+	2035	protein_coding	aarF domain containing kinase 5%2C transcript variant 2 && Q80V03.2 RecName: Full=Uncharacterized aarF domain-containing protein kinase 5 && PF03109:ABC1 family	ABC1
58233	1.2893	1.54246	1.43106	1.79755	1.38838	0.709608	0.555982	0.579597	0.426786	0.519313	Dnaja4	NC_000075.7	54606132	54623601	+	5996	protein_coding	DnaJ heat shock protein family (Hsp40) member A4%2C transcript variant X1 && Q9JMC3.1 RecName: Full=DnaJ homolog subfamily A member 4; AltName: Full=MmDjA4; Flags: Precursor && PF00226:DnaJ domain|PF00684:DnaJ central domain|PF01556:DnaJ C terminal domain	DnaJ
234135	3.00711	1.57224	2.42959	2.53346	3.37956	0.906857	1.1327	0.883006	0.841076	0.936005	Nsd3	NC_000074.7	26091617	26209694	+	13244	protein_coding	nuclear receptor binding SET domain protein 3%2C transcript variant 2 && - && PF00855:PWWP domain|PF00856:SET domain	PWWP
71371	6.09786	4.87938	4.59124	5.89719	6.03098	3.10971	1.66072	1.6644	2.17787	1.67843	Arid5b	NC_000076.7	67928353	68114596	-	9976	protein_coding	AT rich interactive domain 5B (MRF1-like)%2C transcript variant X4 && Q8BM75.3 RecName: Full=AT-rich interactive domain-containing protein 5B; Short=ARID domain-containing protein 5B; AltName: Full=Developmentally and sexually retarded with transient immune abnormalities protein; Short=Desrt; AltName: Full=MRF1-like; AltName: Full=Modulator recognition factor protein 2; Short=MRF-2 && PF01388:ARI…	ARID
16800	0.173476	0.284279	0.188647	0.176633	0.239029	1.25367	0.661612	1.37148	0.506538	0.985228	Arhgef2	NC_000069.7	88500427	88556839	+	11986	protein_coding	rho/rac guanine nucleotide exchange factor (GEF) 2%2C transcript variant X1 && Q60875.4 RecName: Full=Rho guanine nucleotide exchange factor 2; AltName: Full=Guanine nucleotide exchange factor H1; Short=GEF-H1; AltName: Full=LBC'S first cousin; AltName: Full=Lymphoid blast crisis-like 1; AltName: Full=Oncogene LFC; AltName: Full=Rhobin && PF00621:RhoGEF domain|PF16652:Pleckstrin homology domain	RhoGEF
102633856	4.22423	3.05162	7.02968	5.00611	4.67236	0.387936	0.606363	0.33111	1.02401	0	Gm31583	NC_000082.7	23903823	23908815	-	833	lncRNA	predicted gene%2C 31583 && - && -	-
240025	3.9173	4.72129	3.67366	3.45967	3.86249	1.74264	1.22572	1.35723	1.77571	0.891066	Dact2	NC_000083.7	14415492	14424595	-	2967	protein_coding	dishevelled-binding antagonist of beta-catenin 2%2C transcript variant X1 && Q7TN08.2 RecName: Full=Dapper homolog 2; Short=mDpr2; AltName: Full=Dapper antagonist of catenin 2 && PF15268:Dapper	-
71724	66.5556	54.2561	68.2008	83.5447	68.9675	39.5129	29.1079	21.5997	24.3711	22.4798	Aox3	NC_000067.7	58152294	58241380	+	7276	protein_coding	aldehyde oxidase 3%2C transcript variant X2 && G3X982.1 RecName: Full=Aldehyde oxidase 3; AltName: Full=Aldehyde oxidase homolog 1; AltName: Full=Azaheterocycle hydroxylase 3 && PF01315:Aldehyde oxidase and xanthine dehydrogenase, a/b hammerhead domain|PF03450:CO dehydrogenase flavoprotein C-terminal domain|PF01799:[2Fe-2S] binding domain|PF02738:Molybdopterin-binding domain of aldehyde dehydroge…	Fer2
18984	78.8808	95.2912	90.5648	78.8439	80.3324	122.606	139.635	145.234	152.864	147.965	Por	NC_000071.7	135698894	135764180	+	3053	protein_coding	P450 (cytochrome) oxidoreductase%2C transcript variant X2 && P37040.2 RecName: Full=NADPH--cytochrome P450 reductase; Short=CPR; Short=P450R && PF00175:Oxidoreductase NAD-binding domain|PF00667:FAD binding domain|PF00258:Flavodoxin	NAD_binding_1
227449	2.47536	2.38762	1.91223	2.18924	2.46865	1.2503	1.26227	1.06365	1.08208	1.02104	Zcchc2	NC_000067.7	105916929	105961807	+	7883	protein_coding	zinc finger%2C CCHC domain containing 2%2C transcript variant X1 && Q69ZB8.3 RecName: Full=Zinc finger CCHC domain-containing protein 2 && PF00098:Zinc knuckle	zf-CCHC
16161	0.600865	0.638573	0.539325	0.837806	0.82197	0.20233	0.153608	0.138154	0.152594	0.16816	Il12rb1	NC_000074.7	71261005	71276186	+	5590	protein_coding	interleukin 12 receptor%2C beta 1%2C transcript variant X1 && - && PF00041:Fibronectin type III domain	fn3
19016	1.88052	1.84944	1.10835	1.39919	1.89213	3.10331	5.19517	5.19844	4.75556	4.53999	Pparg	NC_000072.7	115337840	115467365	+	3714	protein_coding	peroxisome proliferator activated receptor gamma%2C transcript variant X6 && P37238.3 RecName: Full=Peroxisome proliferator-activated receptor gamma; Short=PPAR-gamma; AltName: Full=Nuclear receptor subfamily 1 group C member 3 && PF00104:Ligand-binding domain of nuclear hormone receptor|PF00105:Zinc finger, C4 type (two domains)|PF12577:PPAR gamma N-terminal region	zf-C4
69638	45.1487	32.4424	37.2413	35.4989	48.2912	10.3657	2.83537	4.60059	2.53498	3.67488	Enho	NC_000070.7	41638144	41640302	-	1247	protein_coding	energy homeostasis associated && Q8K1D8.1 RecName: Full=Adropin; AltName: Full=Energy homeostasis-associated protein; Flags: Precursor >Q6UWT2.2 RecName: Full=Adropin; AltName: Full=Energy homeostasis-associated protein; Flags: Precursor && -	-
12279	159.238	151.07	139.602	203.012	149.223	99.8391	64.1029	65.2058	65.387	61.8404	C9	NC_000081.7	6474827	6528306	+	2263	protein_coding	complement component 9%2C transcript variant 2 && P06683.2 RecName: Full=Complement component C9; Flags: Precursor && PF00057:Low-density lipoprotein receptor domain class A|PF01823:MAC/Perforin domain	Ldl_recept_a
66071	46.0887	38.6493	41.4627	42.1339	42.4412	26.6176	23.8775	26.8368	27.839	27.4495	Ethe1	NC_000073.7	24286968	24308350	+	1815	protein_coding	ethylmalonic encephalopathy 1%2C transcript variant 1 && Q9DCM0.2 RecName: Full=Persulfide dioxygenase ETHE1, mitochondrial; AltName: Full=Ethylmalonic encephalopathy protein 1 homolog; AltName: Full=Hepatoma subtracted clone one protein; AltName: Full=Sulfur dioxygenase ETHE1; Flags: Precursor && PF00753:Metallo-beta-lactamase superfamily	Lactamase_B
384059	2.04928	4.24298	2.97742	1.13191	2.11185	8.14493	11.7125	9.02002	11.2874	8.71824	Tlr12	NC_000070.7	128509239	128512412	-	3174	protein_coding	toll-like receptor 12 && - && PF01582:TIR domain|PF13855:Leucine rich repeat	TIR
15377	85.3979	52.1753	99.0365	75.4823	83.5373	34.0742	24.9206	35.5218	30.3422	38.034	Foxa3	NC_000073.7	18747208	18757464	-	2039	protein_coding	forkhead box A3 && P35584.1 RecName: Full=Hepatocyte nuclear factor 3-gamma; Short=HNF-3-gamma; Short=HNF-3G; AltName: Full=Forkhead box protein A3 && PF08430:Forkhead N-terminal region|PF00250:Forkhead domain	Fork_head
103466	2.3948	2.47373	2.54721	2.52414	2.36609	1.45683	1.18409	0.913353	1.16805	0.963131	Nt5dc3	NC_000076.7	86614857	86674253	+	6100	protein_coding	5'-nucleotidase domain containing 3%2C transcript variant X2 && Q3UHB1.1 RecName: Full=5'-nucleotidase domain-containing protein 3; AltName: Full=GRP94-neighboring nucleotidase && PF05761:5' nucleotidase family	-
21807	4.91898	8.6632	6.65583	5.47376	4.4816	12.3442	13.7418	17.7272	15.0747	16.7818	Tsc22d1	NC_000080.7	76652401	76745205	+	9939	protein_coding	TSC22 domain family%2C member 1%2C transcript variant 4 && P62500.2 RecName: Full=TSC22 domain family protein 1; AltName: Full=Regulatory protein TSC-22; AltName: Full=TGFB-stimulated clone 22 homolog; AltName: Full=TSC22-related inducible leucine zipper 1b; AltName: Full=Transforming growth factor beta-1-induced transcript 4 protein && PF01166:TSC-22/dip/bun family	-
20111	3.7916	4.22955	3.98101	3.00673	2.75438	6.41311	8.68443	8.46232	7.31457	9.15683	Rps6ka1	NC_000070.7	133574601	133615466	-	3670	protein_coding	ribosomal protein S6 kinase polypeptide 1%2C transcript variant X1 && Q15418.2 RecName: Full=Ribosomal protein S6 kinase alpha-1; Short=S6K-alpha-1; AltName: Full=90 kDa ribosomal protein S6 kinase 1; Short=p90-RSK 1; Short=p90RSK1; Short=p90S6K; AltName: Full=MAP kinase-activated protein kinase 1a; Short=MAPK-activated protein kinase 1a; Short=MAPKAP kinase 1a; Short=MAPKAPK-1a; AltName: Full=Ri…	Pkinase
98952	6.33406	9.95259	7.97413	5.99411	6.7042	12.8228	17.224	19.3992	21.0368	18.4319	Fam102a	NC_000068.8	32425371	32459762	+	4217	protein_coding	family with sequence similarity 102%2C member A && - && PF10358:N-terminal C2 in EEIG1 and EHBP1 proteins	-
80861	1.82732	2.05	1.44944	1.88844	2.31049	3.58332	5.96752	5.11591	6.4744	5.02226	Dhx58	NC_000077.7	100585710	100595165	-	2480	protein_coding	DEXH (Asp-Glu-X-His) box polypeptide 58%2C transcript variant X1 && Q99J87.2 RecName: Full=Probable ATP-dependent RNA helicase DHX58; AltName: Full=Probable ATP-dependent helicase LGP2; AltName: Full=Protein D11Lgp2; AltName: Full=RIG-I-like receptor 3; Short=RLR-3; AltName: Full=RIG-I-like receptor Lgp2; Short=RLR && PF11648:C-terminal domain of RIG-I|PF00271:Helicase conserved C-terminal domain…	Helicase_C
20516	9.1952	10.3199	9.08421	8.75657	9.19766	17.5152	13.9407	14.6486	16.4111	15.1514	Slc20a2	NC_000074.7	22966716	23059632	+	4308	protein_coding	solute carrier family 20%2C member 2 && Q80UP8.2 RecName: Full=Sodium-dependent phosphate transporter 2; AltName: Full=Phosphate transporter 2; Short=PiT-2; AltName: Full=Solute carrier family 20 member 2; AltName: Full=Type III sodium-dependent phosphate transporter && PF01384:Phosphate transporter family	-
14456	8.57396	14.559	10.0393	9.40185	8.4014	18.112	35.0434	27.3793	32.6448	26.4187	Gas6	NC_000074.7	13515374	13544535	-	2593	protein_coding	growth arrest specific 6 && Q61592.2 RecName: Full=Growth arrest-specific protein 6; Short=GAS-6; AltName: Full=AXL receptor tyrosine kinase ligand; Flags: Precursor && PF07645:Calcium-binding EGF domain|PF14670:Coagulation Factor Xa inhibitory site|PF00594:Vitamin K-dependent carboxylation/gamma-carboxyglutamic (GLA) domain|PF02210:Laminin G domain|PF00054:Laminin G domain	Laminin_G_2
72056	6.61902	9.957	8.15924	11.5381	6.78006	15.7316	22.5062	22.4686	22.4643	21.607	1810055G02Rik	NC_000085.7	3758293	3767882	+	2352	protein_coding	RIKEN cDNA 1810055G02 gene%2C transcript variant 2 && Q9D8N1.1 RecName: Full=Uncharacterized protein C11orf24 homolog; Flags: Precursor && -	-
15446	21.3383	22.4647	21.3832	30.4915	23.1447	39.3834	44.8978	57.9226	54.8761	59.4687	Hpgd	NC_000074.7	56747587	56774081	+	1719	protein_coding	hydroxyprostaglandin dehydrogenase 15 (NAD) && Q8VCC1.1 RecName: Full=15-hydroxyprostaglandin dehydrogenase [NAD(+)]; Short=15-PGDH; AltName: Full=Prostaglandin dehydrogenase 1 && PF00106:short chain dehydrogenase	adh_short
330657	2.78828	2.07188	2.18236	2.39353	2.77306	0.968805	0.908576	0.918769	0.919291	1.07638	Prss53	NC_000073.7	127484616	127490594	-	3002	protein_coding	protease%2C serine 53%2C transcript variant X1 && Q571E5.2 RecName: Full=Serine protease 53; AltName: Full=Polyserine protease 3; Short=Polyserase-3; Flags: Precursor && PF00089:Trypsin	Trypsin
13121	16.8163	18.923	16.3424	23.08	18.0437	9.68783	11.5223	8.74394	9.60191	9.97403	Cyp51	NC_000071.7	4130674	4154697	-	4353	protein_coding	cytochrome P450%2C family 51 && - && PF00067:Cytochrome P450	p450
21887	1.64765	2.50719	1.43782	1.40745	1.38184	4.04811	4.51912	4.06198	4.11597	3.66493	Tle3	NC_000075.7	61279608	61325779	+	5242	protein_coding	transducin-like enhancer of split 3%2C transcript variant X4 && Q08122.3 RecName: Full=Transducin-like enhancer protein 3; AltName: Full=ESG; AltName: Full=Grg-3 && PF03920:Groucho/TLE N-terminal Q-rich domain	-
53321	0.136239	0.130529	0.0905383	0.109293	0.053719	0.856351	0.530628	0.618664	0.420275	0.425369	Cntnap1	NC_000077.7	101065429	101081550	+	7044	protein_coding	contactin associated protein-like 1%2C transcript variant X3 && O54991.2 RecName: Full=Contactin-associated protein 1; Short=Caspr; Short=Caspr1; AltName: Full=MHDNIV; AltName: Full=NCP1; AltName: Full=Neurexin IV; AltName: Full=Neurexin-4; AltName: Full=Paranodin; Flags: Precursor && PF02210:Laminin G domain|PF00754:F5/8 type C domain	Laminin_G_2
53357	9.89026	14.5343	10.7771	9.274	10.0279	19.4638	24.9834	22.9854	20.6426	21.11	Pla2g6	NC_000081.7	79170428	79212915	-	5299	protein_coding	phospholipase A2%2C group VI%2C transcript variant X25 && P97819.3 RecName: Full=85/88 kDa calcium-independent phospholipase A2; Short=CaI-PLA2; AltName: Full=Group VI phospholipase A2; Short=GVI PLA2; AltName: Full=Intracellular membrane-associated calcium-independent phospholipase A2 beta; Short=iPLA2-beta; AltName: Full=Patatin-like phospholipase domain-containing protein 9; Short=PNPLA9 && PF…	-
394434	0.944946	1.64812	0.721112	0.438873	0.806815	5.0241	5.15153	2.84734	6.69333	3.01428	Ugt1a9	NC_000067.7	87998501	88147724	+	3216	protein_coding	UDP glucuronosyltransferase 1 family%2C polypeptide A9 && Q62452.3 RecName: Full=UDP-glucuronosyltransferase 1-9; Short=UDPGT 1-9; Short=UGT1*9; Short=UGT1-09; Short=UGT1.9; AltName: Full=UDP-glucuronosyltransferase 1-7; Short=UDPGT; AltName: Full=UDP-glucuronosyltransferase 1A9; AltName: Full=UGT1A12; AltName: Full=UGTP4; Flags: Precursor && PF00201:UDP-glucoronosyl and UDP-glucosyl transferase	UDPGT
20526	27.3106	27.3055	27.9852	38.2786	27.1019	48.8936	54.4196	55.2702	52.987	56.6715	Slc2a2	NC_000069.7	28752052	28782510	+	2571	protein_coding	solute carrier family 2 (facilitated glucose transporter)%2C member 2 && P14246.3 RecName: Full=Solute carrier family 2, facilitated glucose transporter member 2; AltName: Full=Glucose transporter type 2, liver; Short=GLUT-2 && PF00083:Sugar (and other) transporter	Sugar_tr
28018	9.79314	8.96791	9.55818	13.3581	9.61075	5.7453	4.72542	5.47538	5.26668	5.3735	Ubfd1	NC_000073.7	121666318	121681422	+	5259	protein_coding	ubiquitin family domain containing 1%2C transcript variant X2 && Q78JW9.2 RecName: Full=Ubiquitin domain-containing protein UBFD1 && PF00240:Ubiquitin family	ubiquitin
66111	28.1071	26.1847	28.1567	33.3375	23.5579	16.4341	11.8645	15.4156	12.9989	13.9778	Tmed3	NC_000075.7	89581256	89587096	-	1324	protein_coding	transmembrane p24 trafficking protein 3 && - && PF01105:emp24/gp25L/p24 family/GOLD	-
15516	496.294	516.538	494.439	394.195	498.455	302.784	316.438	300.326	287.53	297.996	Hsp90ab1	NC_000083.7	45878704	45884187	-	2507	protein_coding	heat shock protein 90 alpha (cytosolic)%2C class B member 1 && - && PF02518:Histidine kinase-, DNA gyrase B-, and HSP90-like ATPase|PF00183:Hsp90 protein	HATPase_c
18815	647.345	666.121	684.365	665.934	647.385	475.928	516.761	467.293	485.684	462.629	Plg	NC_000083.7	12597496	12638271	+	2755	protein_coding	plasminogen && P20918.3 RecName: Full=Plasminogen; Contains: RecName: Full=Plasmin heavy chain A; Contains: RecName: Full=Activation peptide; Contains: RecName: Full=Angiostatin; Contains: RecName: Full=Plasmin heavy chain A, short form; Contains: RecName: Full=Plasmin light chain B; Flags: Precursor && PF00089:Trypsin|PF00051:Kringle domain|PF00024:PAN domain	Trypsin
13664	10.0367	11.6697	11.2012	12.1964	8.90639	4.79481	5.46477	5.83175	4.54459	6.44717	Eif1a	NC_000084.7	46730771	46743292	+	3235	protein_coding	eukaryotic translation initiation factor 1A%2C transcript variant 2 && Q60872.3 RecName: Full=Eukaryotic translation initiation factor 1A; Short=eIF-1A; AltName: Full=Eukaryotic translation initiation factor 4C; Short=eIF-4C >Q6VV72.3 RecName: Full=Eukaryotic translation initiation factor 1A; Short=eIF-1A; AltName: Full=Eukaryotic translation initiation factor 4C; Short=eIF-4C; AltName: Full=Live…	-
100043497	0	0	0.0720217	0.079696	0	1.20429	1.88236	1.81592	1.86994	1.49614	Nat8f7	NC_000072.7	85683689	85685877	-	1610	protein_coding	N-acetyltransferase 8 (GCN5-related) family member 7%2C transcript variant X1 && Q9JIY8.1 RecName: Full=Probable N-acetyltransferase CML3; AltName: Full=Camello-like protein 3 && PF00583:Acetyltransferase (GNAT) family	Acetyltransf_1
13549	0.832738	0.940404	0.871392	0.88389	0.892116	1.53564	1.50715	1.43871	1.86318	1.73574	Dyrk1b	NC_000073.7	27878880	27896896	+	13573	protein_coding	dual-specificity tyrosine-(Y)-phosphorylation regulated kinase 1b%2C transcript variant X6 && - && PF00069:Protein kinase domain	Pkinase
71514	3.83883	2.64939	3.3961	3.36987	3.4735	1.33106	1.83334	1.81909	1.67317	1.83773	Sfpq	NC_000070.7	126914504	126944894	+	13555	protein_coding	splicing factor proline/glutamine rich (polypyrimidine tract binding protein associated)%2C transcript variant X7 && Q5SVZ6.1 RecName: Full=Zinc finger MYM-type protein 1 && PF00076:RNA recognition motif. (a.k.a. RRM, RBD, or RNP domain)|PF08075:NOPS (NUC059) domain|PF05699:hAT family C-terminal dimerisation region|PF14291:Domain of unknown function (DUF4371)	hATC
214403	39.132	36.2691	34.9431	35.8443	41.4366	25.6326	22.202	22.5276	18.8923	22.6294	Gm4788	NC_000067.7	139625657	139708977	-	2887	protein_coding	predicted gene 4788%2C transcript variant 2 && - && PF00084:Sushi repeat (SCR repeat)	Sushi
102637974	2.73195	2.0063	3.1349	2.68238	3.50068	0.457144	0.428724	1.16187	0.630954	0.923467	Gm34654	NC_000075.7	77703779	77759379	-	3181	lncRNA	predicted gene%2C 34654%2C transcript variant X3 && - && PF16740:Spindle and kinetochore-associated protein 2	-
22668	24.7716	22.8091	23.2201	24.2449	25.0052	16.101	16.5639	17.07	17.153	17.0944	Sf1	NC_000085.7	6413703	6428068	+	4382	protein_coding	splicing factor 1%2C transcript variant 3 && Q64213.6 RecName: Full=Splicing factor 1; AltName: Full=CW17; AltName: Full=Mammalian branch point-binding protein; Short=BBP; Short=mBBP; AltName: Full=Transcription factor ZFM1; Short=mZFM; AltName: Full=Zinc finger gene in MEN1 locus; AltName: Full=Zinc finger protein 162 && PF00013:KH domain|PF16275:Splicing factor 1 helix-hairpin domain	KH_1
107272	0.0171183	0.0086828	0.0465383	0.092695	0.0520693	1.26237	0.429769	0.48707	0.24166	0.707388	Psat1	NC_000085.7	15882487	15902423	-	6229	protein_coding	phosphoserine aminotransferase 1%2C transcript variant 1 && Q99K85.1 RecName: Full=Phosphoserine aminotransferase; Short=PSAT; AltName: Full=Endometrial progesterone-induced protein; Short=EPIP; AltName: Full=Phosphohydroxythreonine aminotransferase && PF00266:Aminotransferase class-V	Aminotran_5
277010	6.02976	8.0328	6.67014	8.69442	6.27176	14.1254	15.0529	11.9576	15.7199	12.9264	Marveld1	NC_000085.7	42135828	42140142	+	3077	protein_coding	MARVEL (membrane-associating) domain containing 1 && Q7TQJ1.1 RecName: Full=MARVEL domain-containing protein 1 && PF01284:Membrane-associating domain	-
16016	4.66832	2.69983	5.59848	5.04002	4.77751	1.19	1.28135	0.993113	0.698038	1.63464	Ighg2b	NC_000078.7	113267934	113271553	-	1222	C_region	- && P01867.3 RecName: Full=Ig gamma-2B chain C region && PF07654:Immunoglobulin C1-set domain	C1-set
140559	2.85281	4.17499	3.25487	2.36361	3.24814	7.29923	7.37713	8.10507	7.81258	5.79779	Igsf8	NC_000067.7	172139934	172147410	+	2280	protein_coding	immunoglobulin superfamily%2C member 8 && Q8R366.2 RecName: Full=Immunoglobulin superfamily member 8; Short=IgSF8; AltName: Full=CD81 partner 3; AltName: Full=Glu-Trp-Ile EWI motif-containing protein 2; Short=EWI-2; AltName: Full=Keratinocyte-associated transmembrane protein 4; Short=KCT-4; AltName: Full=Prostaglandin regulatory-like protein; Short=PGRL; AltName: CD_antigen=CD316; Flags: Precurso…	V-set
76500	3.18951	3.72728	3.19641	3.44294	2.93269	7.139	7.1988	5.80747	8.57858	5.5822	Ip6k2	NC_000075.7	108660928	108683532	+	3410	protein_coding	inositol hexaphosphate kinase 2%2C transcript variant 4 && Q9R0U1.2 RecName: Full=Inositol hexakisphosphate kinase 2; Short=InsP6 kinase 2; AltName: Full=P(i)-uptake stimulator; Short=PiUS && PF03770:Inositol polyphosphate kinase	-
80888	178.998	167.855	170.516	211.225	163.539	72.9579	90.8403	112.391	87.9748	104.852	Hspb8	NC_000071.7	116546550	116560923	-	1816	protein_coding	heat shock protein 8 && - && PF00011:Hsp20/alpha crystallin family	-
70291	5.1446	6.53964	4.52128	5.30626	4.42843	10.8396	8.85269	10.1027	11.5214	9.99622	Mkrn2os	NC_000072.7	115560508	115569537	-	2539	protein_coding	makorin%2C ring finger protein 2%2C opposite strand && H3BPM6.1 RecName: Full=MKRN2 opposite strand protein; AltName: Full=MKRN2 antisense RNA 1; AltName: Full=MKRN2 antisense gene protein 1 && PF16044:Domain of unknown function (DUF4796)	-
68332	17.5327	21.7571	18.2866	18.4438	15.6524	37.8735	33.4819	29.9488	31.0296	36.8788	Sdhaf1	NC_000073.7	30020834	30021800	-	967	protein_coding	succinate dehydrogenase complex assembly factor 1 && Q3U276.1 RecName: Full=Succinate dehydrogenase assembly factor 1, mitochondrial; Short=SDH assembly factor 1; Short=SDHAF1; AltName: Full=LYR motif-containing protein 8 && PF05347:Complex 1 protein (LYR family)	-
68241	90.9829	91.7096	98.2571	96.5816	89.8496	142.549	130.759	177.581	157.665	171.942	Mcrip2	NC_000083.7	26082672	26087738	-	1104	protein_coding	MAPK regulated corepressor interacting protein 2%2C transcript variant X1 && Q9CQB2.1 RecName: Full=MAPK regulated corepressor interacting protein 2; AltName: Full=Protein FAM195A && PF14799:FAM195 family	-
56812	19.1873	19.8184	20.1395	19.6025	19.1467	11.5378	13.5077	12.5862	14.0751	12.6862	Dnajb2	NC_000067.7	75213039	75222336	+	3515	protein_coding	DnaJ heat shock protein family (Hsp40) member B2%2C transcript variant X4 && - && PF00226:DnaJ domain	DnaJ
11829	0.239637	0.261107	0.279898	0.277682	0.332961	0.771071	0.6895	0.780564	1.04413	0.978042	Aqp4	NC_000084.7	15522451	15544039	-	6007	protein_coding	aquaporin 4%2C transcript variant 3 && P55088.2 RecName: Full=Aquaporin-4; Short=AQP-4; AltName: Full=Mercurial-insensitive water channel; Short=MIWC; AltName: Full=WCH4 && PF00230:Major intrinsic protein	-
223693	2.82026	2.95992	2.51225	2.22937	2.57811	4.00831	5.70619	4.81162	5.76734	5.08326	Tmem184b	NC_000081.7	79244884	79287503	-	7108	protein_coding	transmembrane protein 184b%2C transcript variant 1 && Q8BG09.1 RecName: Full=Transmembrane protein 184B && PF03619:Organic solute transporter Ostalpha	-
15107	175.501	167.909	188.192	196.554	173.531	245.268	303.569	353.425	347.814	355.231	Hadh	NC_000069.7	131027068	131065750	-	1789	protein_coding	hydroxyacyl-Coenzyme A dehydrogenase && Q61425.2 RecName: Full=Hydroxyacyl-coenzyme A dehydrogenase, mitochondrial; Short=HCDH; AltName: Full=Medium and short-chain L-3-hydroxyacyl-coenzyme A dehydrogenase; AltName: Full=Short-chain 3-hydroxyacyl-CoA dehydrogenase; Flags: Precursor && PF00725:3-hydroxyacyl-CoA dehydrogenase, C-terminal domain|PF02737:3-hydroxyacyl-CoA dehydrogenase, NAD binding d…	3HCDH_N
13170	10.6461	5.17541	4.30991	6.95079	11.5637	39.1639	25.8243	47.7031	32.4392	45.9275	Dbp	NC_000073.7	45354518	45359627	+	2529	protein_coding	D site albumin promoter binding protein%2C transcript variant X1 && - && PF07716:Basic region leucine zipper	bZIP_2
16912	12.296	19.344	11.0732	17.3971	14.9021	24.9398	38.3604	41.0988	40.955	38.3204	Psmb9	NC_000083.7	34400961	34406304	-	1110	protein_coding	proteasome (prosome%2C macropain) subunit%2C beta type 9 (large multifunctional peptidase 2)%2C transcript variant X1 && P28076.1 RecName: Full=Proteasome subunit beta type-9; AltName: Full=LMP-2d; AltName: Full=Low molecular mass protein 2; AltName: Full=Macropain chain 7; AltName: Full=Multicatalytic endopeptidase complex chain 7; AltName: Full=Proteasome chain 7; AltName: Full=Proteasome subun…	Proteasome
21753	0.89513	0.95236	1.16335	1.44494	0.99613	0.22055	0.144787	0.29366	0.205473	0.120293	Tes	NC_000072.7	17065148	17105824	+	2442	protein_coding	testin LIM domain protein && Q2LAP6.1 RecName: Full=Testin && PF00412:LIM domain|PF06297:PET Domain	LIM
67139	3.87089	2.35291	4.82293	4.16764	4.0042	1.74145	1.49956	1.32962	1.06194	1.12252	Mis12	NC_000077.7	70910394	70918197	+	3402	protein_coding	MIS12 kinetochore complex component%2C transcript variant X2 && Q9CY25.1 RecName: Full=Protein MIS12 homolog && PF05859:Mis12 protein	-
50780	2.4357	1.71132	2.56043	1.63916	2.21349	1.12547	0.414507	0.45269	0.534877	0.437401	Rgs3	NC_000070.7	62478079	62621256	+	11820	protein_coding	regulator of G-protein signaling 3%2C transcript variant X1 && - && PF00168:C2 domain|PF00615:Regulator of G protein signaling domain|PF00595:PDZ domain (Also known as DHR or GLGF)	RGS
19298	29.6288	33.149	30.3683	29.2807	30.3864	46.066	42.8957	45.4024	50.5772	43.0828	Pex19	NC_000067.7	171954322	171964064	+	3131	protein_coding	peroxisomal biogenesis factor 19%2C transcript variant 1 && - && PF04614:Pex19 protein family	-
115486453	0	0.179984	0.289405	0.320243	0	1.07538	3.866	6.60853	5.92768	6.06083	LOC115486453	NC_000073.7	26616804	26635088	+	601	pseudogene	- && P24454.1 RecName: Full=Cytochrome P450 2A8; AltName: Full=CYPIIA8; AltName: Full=Cytochrome P450-AFB; AltName: Full=Cytochrome P450-MC1 && PF00067:Cytochrome P450	p450
novel.96	0.540718	0.329119	0.470405	0.130132	0.219297	1.63869	2.71504	5.20299	2.18823	5.95852	-	NC_000072.7	71141523	71143373	+	986	-	-	-
233107	2.65106	1.77831	2.00958	2.08863	1.99626	1.13404	0.777204	0.866667	0.690802	0.980134	Kctd15	NC_000073.7	34336424	34354934	-	6174	protein_coding	potassium channel tetramerisation domain containing 15%2C transcript variant 1 && Q8K0E1.1 RecName: Full=BTB/POZ domain-containing protein KCTD15; AltName: Full=Potassium channel tetramerization domain-containing protein 15 && PF02214:BTB/POZ domain	K_tetra
231915	5.67008	4.70246	5.74222	7.2595	5.06781	3.01325	2.71135	2.65527	2.52906	3.13891	Uspl1	NC_000071.7	149121338	149152246	+	3968	protein_coding	ubiquitin specific peptidase like 1%2C transcript variant X1 && - && -	-
11539	0.714652	1.44995	1.00631	1.31199	0.826781	2.42497	2.81238	2.46474	2.85418	2.75632	Adora1	NC_000067.7	134126953	134163195	-	5819	protein_coding	adenosine A1 receptor%2C transcript variant 5 && Q60612.4 RecName: Full=Adenosine receptor A1 && PF07679:Immunoglobulin I-set domain|PF00001:7 transmembrane receptor (rhodopsin family)	7tm_1
226169	2.29659	2.05906	1.8467	2.07266	2.08257	1.23352	0.942324	0.878523	0.791501	1.08716	Pprc1	NC_000085.7	46044955	46061348	+	6593	protein_coding	peroxisome proliferative activated receptor%2C gamma%2C coactivator-related 1%2C transcript variant 2 && - && PF00076:RNA recognition motif. (a.k.a. RRM, RBD, or RNP domain)	RRM_1
232370	8.02997	12.3054	7.99149	8.70116	8.35421	13.2066	25.5653	25.0198	24.2993	24.9583	Clstn3	NC_000072.7	124407715	124441743	-	4070	protein_coding	calsyntenin 3%2C transcript variant 1 && Q99JH7.1 RecName: Full=Calsyntenin-3; AltName: Full=Alcadein-beta; Short=Alc-beta; Flags: Precursor && PF00028:Cadherin domain	Cadherin
14079	70.2761	80.8195	80.868	82.1719	65.9883	142.99	140.643	219.108	133.007	229.646	Fabp2	NC_000069.7	122688721	122693155	+	965	protein_coding	fatty acid binding protein 2%2C intestinal && P55050.2 RecName: Full=Fatty acid-binding protein, intestinal; AltName: Full=Fatty acid-binding protein 2; AltName: Full=Intestinal-type fatty acid-binding protein; Short=I-FABP && PF00061:Lipocalin / cytosolic fatty-acid binding protein family	-
71760	16.1435	18.7447	14.2064	18.3166	14.8168	10.3238	6.07682	6.45394	7.10743	5.20934	Etnppl	NC_000069.7	130411097	130429399	+	2718	protein_coding	ethanolamine phosphate phospholyase%2C transcript variant 2 && Q8BWU8.1 RecName: Full=Ethanolamine-phosphate phospho-lyase; AltName: Full=Alanine--glyoxylate aminotransferase 2-like 1 && PF00202:Aminotransferase class-III	Aminotran_3
56739	0.402039	0.407848	0.388621	0.456908	0.407633	1.37636	1.86212	1.34036	1.97595	1.20603	Rec8	NC_000080.7	55855459	55862852	+	2387	protein_coding	REC8 meiotic recombination protein%2C transcript variant 1 && - && PF04825:N terminus of Rad21 / Rec8 like protein|PF04824:Conserved region of Rad21 / Rec8 like protein	Rad21_Rec8_N
12226	4.75683	5.76477	5.01082	6.121	4.76907	7.51437	11.7353	11.0546	12.5391	11.5039	Btg1	NC_000076.7	96452863	96458675	+	5010	protein_coding	BTG anti-proliferation factor 1 && P62324.1 RecName: Full=Protein BTG1; AltName: Full=B-cell translocation gene 1 protein >P62325.1 RecName: Full=Protein BTG1; AltName: Full=B-cell translocation gene 1 protein && PF07742:BTG family	-
22433	195.156	169.886	156.645	160.545	202.875	117.208	86.6561	68.5424	73.445	70.9613	Xbp1	NC_000077.7	5470641	5475993	+	2247	protein_coding	X-box binding protein 1%2C transcript variant 1 && O35426.2 RecName: Full=X-box-binding protein 1; Short=XBP-1; AltName: Full=Tax-responsive element-binding protein 5; Short=TREB-5; Contains: RecName: Full=X-box-binding protein 1, cytoplasmic form; Contains: RecName: Full=X-box-binding protein 1, luminal form && PF07716:Basic region leucine zipper	bZIP_2
381101	5.10974	7.48194	5.76629	8.52696	6.15835	15.1446	11.9196	16.6087	14.5176	17.8484	Dnph1	NC_000083.7	46807715	46810544	+	1106	protein_coding	2'-deoxynucleoside 5'-phosphate N-hydrolase 1 && - && PF05014:Nucleoside 2-deoxyribosyltransferase	-
225049	2.80846	3.70297	3.09568	2.68887	2.72339	5.94475	5.96667	5.68494	8.59203	5.42226	Ttc7	NC_000083.7	87590245	87689198	+	6967	protein_coding	tetratricopeptide repeat domain 7%2C transcript variant X2 && Q8BGB2.1 RecName: Full=Tetratricopeptide repeat protein 7A; Short=TPR repeat protein 7A && PF13414:TPR repeat	-
110593	2.04616	2.01544	2.23434	1.97181	1.9369	1.34657	1.2347	1.05415	1.07872	0.958989	Prdm2	NC_000070.7	142833961	142939560	-	12559	protein_coding	PR domain containing 2%2C with ZNF domain%2C transcript variant X14 && Q63755.1 RecName: Full=PR domain zinc finger protein 2; AltName: Full=PR domain-containing protein 2; AltName: Full=Retinoblastoma protein-interacting zinc finger protein; AltName: Full=Zinc finger protein RIZ && PF00856:SET domain|PF03154:Atrophin-1 family	SET
69834	29.5902	34.7714	30.4557	28.6799	29.4925	44.9427	49.8167	44.3247	53.7643	46.3412	Rab43	NC_000072.7	87765835	87789146	-	4881	protein_coding	RAB43%2C member RAS oncogene family%2C transcript variant 4 && Q8CG50.1 RecName: Full=Ras-related protein Rab-43 && PF00071:Ras family	Ras
83814	1.87946	2.36057	2.26987	2.20949	1.67436	0.991599	1.24449	0.788596	0.9537	0.696727	Nedd4l	NC_000084.7	65017551	65350897	+	18467	protein_coding	neural precursor cell expressed%2C developmentally down-regulated gene 4-like%2C transcript variant X17 && Q8CFI0.2 RecName: Full=E3 ubiquitin-protein ligase NEDD4-like; AltName: Full=HECT-type E3 ubiquitin transferase NED4L; AltName: Full=NEDD4.2; AltName: Full=Nedd4-2 && PF00632:HECT-domain (ubiquitin-transferase)|PF00397:WW domain|PF00168:C2 domain	HECT
57752	1.63767	1.85574	1.54596	0.876312	1.54387	0.630067	0.6008	0.594855	0.606671	0.675784	Tacc2	NC_000073.7	130154735	130369435	+	15301	protein_coding	transforming%2C acidic coiled-coil containing protein 2%2C transcript variant X1 && - && PF05010:Transforming acidic coiled-coil-containing protein (TACC)|PF16211:C-terminus of histone H2A|PF00125:Core histone H2A/H2B/H3/H4|PF02994:L1 transposable element	Histone
14261	27.0415	28.6324	26.8668	24.4973	25.5328	37.2352	56.6528	44.1462	54.7315	46.8992	Fmo1	NC_000067.7	162657130	162694179	-	3470	protein_coding	flavin containing monooxygenase 1%2C transcript variant 1 && P50285.1 RecName: Full=Dimethylaniline monooxygenase [N-oxide-forming] 1; AltName: Full=Dimethylaniline oxidase 1; AltName: Full=Hepatic flavin-containing monooxygenase 1; Short=FMO 1 && PF00743:Flavin-binding monooxygenase-like	FMO-like
12411	180.279	184.299	178.974	141.441	180.303	120.739	89.8612	92.6791	102.109	93.1418	Cbs	NC_000083.7	31831597	31856207	-	2829	protein_coding	cystathionine beta-synthase%2C transcript variant X2 && Q91WT9.3 RecName: Full=Cystathionine beta-synthase; AltName: Full=Beta-thionase; AltName: Full=Serine sulfhydrase && PF00571:CBS domain|PF00291:Pyridoxal-phosphate dependent enzyme	PALP
67054	62.8392	56.6472	74.6422	68.4048	60.9358	43.2424	35.4848	33.7931	41.3338	36.2742	Paics	NC_000071.7	77099149	77115356	+	2491	protein_coding	phosphoribosylaminoimidazole carboxylase%2C phosphoribosylaminoribosylaminoimidazole%2C succinocarboxamide synthetase%2C transcript variant 1 && Q9DCL9.4 RecName: Full=Multifunctional protein ADE2; Includes: RecName: Full=Phosphoribosylaminoimidazole-succinocarboxamide synthase; AltName: Full=SAICAR synthetase; Includes: RecName: Full=Phosphoribosylaminoimidazole carboxylase; AltName: Full=AIR ca…	-
109006	3.65099	4.01062	3.32369	4.07953	4.29407	6.36479	6.53241	6.46499	6.10641	6.12684	Ciapin1	NC_000074.7	95546446	95565454	-	5111	protein_coding	cytokine induced apoptosis inhibitor 1 && Q8WTY4.1 RecName: Full=Anamorsin; AltName: Full=Cytokine-induced apoptosis inhibitor 1; AltName: Full=Fe-S cluster assembly protein DRE2 homolog && PF05093:Cytokine-induced anti-apoptosis inhibitor 1, Fe-S biogenesis	-
231691	126.772	96.1678	109.956	114.947	138.472	75.3431	51.1978	52.1588	65.5814	56.3513	Sds	NC_000071.7	120614612	120621997	+	1469	protein_coding	serine dehydratase && Q8VBT2.3 RecName: Full=L-serine dehydratase/L-threonine deaminase; Short=SDH; AltName: Full=L-serine deaminase; AltName: Full=L-threonine dehydratase; Short=TDH && PF00291:Pyridoxal-phosphate dependent enzyme	PALP
22781	0.434496	0.169528	0.25442	0.26142	0.395357	0.0618997	0.0580515	0.0461084	0.0419405	0.042969	Ikzf4	NC_000076.7	128466708	128505668	-	9571	protein_coding	IKAROS family zinc finger 4%2C transcript variant X9 && Q8C208.2 RecName: Full=Zinc finger protein Eos; AltName: Full=Ikaros family zinc finger protein 4 && -	-
241041	6.50181	5.74773	8.4845	8.27089	7.81655	1.21979	1.62794	2.25841	3.62775	1.63766	Gm4956	NC_000067.7	21355470	21368536	-	1148	transcribed_pseudogene	predicted gene 4956 && Q08393.2 RecName: Full=Glutathione S-transferase; AltName: Full=Class-alpha && PF02798:Glutathione S-transferase, N-terminal domain|PF00043:Glutathione S-transferase, C-terminal domain	GST_N
20867	90.4856	78.0788	88.607	81.0724	86.4458	42.4819	40.3988	56.0006	35.2368	52.2621	Stip1	NC_000085.7	6998064	7017394	-	2173	protein_coding	stress-induced phosphoprotein 1 && Q60864.1 RecName: Full=Stress-induced-phosphoprotein 1; Short=STI1; Short=mSTI1; AltName: Full=Hsc70/Hsp90-organizing protein; Short=Hop && PF13414:TPR repeat|PF00515:Tetratricopeptide repeat	TPR_1
17724	1431.63	960.564	1253.59	1039.11	1433.43	412.031	672.763	594.835	394.425	600.121	mt-Rnr1	NC_005089.1	70	1024	+	955	rRNA	s-rRNA && - && -	-
228368	7.48537	5.84884	7.07129	7.86419	8.0047	4.30205	3.3363	3.32164	3.62258	2.41863	Slc35c1	NC_000068.8	92283109	92290863	-	3255	protein_coding	solute carrier family 35%2C member C1%2C transcript variant 2 && Q8BLX4.1 RecName: Full=GDP-fucose transporter 1; AltName: Full=Solute carrier family 35 member C1 && PF03151:Triose-phosphate Transporter family	-
68393	0.360522	0.494813	0.299804	0.893172	0.129013	1.9281	6.06764	5.17838	7.14528	5.30488	Mogat1	NC_000067.7	78487697	78597882	+	2514	protein_coding	monoacylglycerol O-acyltransferase 1%2C transcript variant X3 && - && PF03982:Diacylglycerol acyltransferase	-
11637	80.8744	82.4803	75.4627	70.1692	82.3073	124.573	120.096	136.379	105.523	134.112	Ak2	NC_000070.7	128887017	128905322	+	3339	protein_coding	adenylate kinase 2%2C transcript variant 3 && Q9WTP6.5 RecName: Full=Adenylate kinase 2, mitochondrial; Short=AK 2; AltName: Full=ATP-AMP transphosphorylase 2; AltName: Full=ATP:AMP phosphotransferase; AltName: Full=Adenylate monophosphate kinase; Contains: RecName: Full=Adenylate kinase 2, mitochondrial, N-terminally processed && PF00406:Adenylate kinase|PF05191:Adenylate kinase, active site lid	ADK
18742	2.5944	1.76336	2.42631	0.530725	2.18331	0.157251	0.344108	0.16106	0.341836	0.228714	Pitx3	NC_000085.7	46123720	46136764	-	2055	protein_coding	paired-like homeodomain transcription factor 3 && O35160.1 RecName: Full=Pituitary homeobox 3; AltName: Full=Homeobox protein PITX3; AltName: Full=Paired-like homeodomain transcription factor 3 && PF03826:OAR domain|PF00046:Homeobox domain	Homeobox
73174	1.28039	1.38809	1.12345	1.22994	1.19234	1.9707	2.25426	2.8656	2.19801	2.37983	Tbkbp1	NC_000077.7	97026997	97042332	-	9702	protein_coding	TBK1 binding protein 1%2C transcript variant 2 && - && PF12845:TBD domain	-
11981	12.9148	16.7559	15.1136	13.4759	12.545	21.2575	24.4612	30.4211	24.4508	28.8171	Atp9a	NC_000068.8	168476358	168584290	-	5313	protein_coding	ATPase%2C class II%2C type 9A%2C transcript variant X2 && O70228.3 RecName: Full=Probable phospholipid-transporting ATPase IIA; AltName: Full=ATPase class II type 9A && PF12710:haloacid dehalogenase-like hydrolase|PF16209:Phospholipid-translocating ATPase N-terminal|PF16212:Phospholipid-translocating P-type ATPase C-terminal|PF00122:E1-E2 ATPase	E1-E2_ATPase
102634670	3.04656	3.17643	2.57678	3.97152	4.1186	9.40384	12.5874	8.23065	9.55745	8.01997	Gm32202	NC_000082.7	84535971	84542902	-	630	lncRNA	predicted gene%2C 32202 && - && -	-
69179	1.83461	2.65068	2.02528	2.35816	1.78967	4.26823	4.62175	3.85392	4.77436	3.92081	Stimate	NC_000080.7	30547533	30599167	+	3836	protein_coding	STIM activating enhancer%2C transcript variant X1 && Q3UF25.1 RecName: Full=Store-operated calcium entry regulator STIMATE; AltName: Full=STIM-activating enhancer encoded by TMEM110; Short=STIMATE; AltName: Full=Transmembrane protein 110 && PF12400:Vaculolar membrane protein	-
104445	18.5197	22.6809	20.5498	20.5186	19.6067	12.7336	12.8163	14.3658	12.8106	13.1508	Cdc42ep1	NC_000081.7	78726847	78735102	+	2542	protein_coding	CDC42 effector protein (Rho GTPase binding) 1 && Q91W92.1 RecName: Full=Cdc42 effector protein 1; AltName: Full=Binder of Rho GTPases 5 && PF14957:Cdc42 effector|PF00786:P21-Rho-binding domain	PBD
12660	4.07364	4.67654	4.9424	4.35437	3.94357	1.23674	1.65767	2.3092	0.907482	2.04154	Chka	NC_000085.7	3901585	3944369	+	9842	protein_coding	choline kinase alpha%2C transcript variant X2 && O54804.3 RecName: Full=Choline kinase alpha; Short=CK; AltName: Full=CHETK-alpha; AltName: Full=Ethanolamine kinase; Short=EK && PF01633:Choline/ethanolamine kinase	Choline_kinase
13195	14.5442	14.2086	14.8937	10.6801	15.8163	7.94186	6.19371	6.48597	8.43092	5.85914	Ddc	NC_000077.7	11764101	11848144	-	2577	protein_coding	dopa decarboxylase%2C transcript variant 1 && O88533.1 RecName: Full=Aromatic-L-amino-acid decarboxylase; Short=AADC; AltName: Full=DOPA decarboxylase; Short=DDC && PF00282:Pyridoxal-dependent decarboxylase conserved domain	-
117591	3.49586	4.57197	3.2585	3.56174	3.6927	7.12452	6.31232	6.86858	7.22213	5.85228	Slc2a9	NC_000071.7	38506616	38660488	-	4377	protein_coding	solute carrier family 2 (facilitated glucose transporter)%2C member 9%2C transcript variant X8 && Q5RB09.1 RecName: Full=Solute carrier family 2, facilitated glucose transporter member 9; AltName: Full=Glucose transporter type 9; Short=GLUT-9 && PF00083:Sugar (and other) transporter	Sugar_tr
104174	25.5939	30.6792	30.2984	28.1368	25.6644	19.3663	16.8011	15.4339	18.2412	14.9322	Gldc	NC_000085.7	30075841	30152841	-	3785	protein_coding	glycine decarboxylase && Q91W43.1 RecName: Full=Glycine dehydrogenase (decarboxylating), mitochondrial; AltName: Full=Glycine cleavage system P protein; AltName: Full=Glycine decarboxylase; AltName: Full=Glycine dehydrogenase (aminomethyl-transferring); Flags: Precursor && PF02347:Glycine cleavage system P-protein|PF01212:Beta-eliminating lyase	Beta_elim_lyase
14245	9.36911	2.38515	11.0485	9.13074	9.18883	1.3963	1.70099	1.3048	1.41484	1.17769	Lpin1	NC_000078.7	16585670	16697020	-	7483	protein_coding	lipin 1%2C transcript variant X1 && - && PF08235:LNS2 (Lipin/Ned1/Smp2)|PF04571:lipin, N-terminal conserved region|PF16876:Lipin/Ned1/Smp2 multi-domain protein middle domain	-
12696	2.99101	3.31237	3.17128	3.56918	3.56334	7.45305	6.96609	5.23519	6.70898	6.20744	Cirbp	NC_000076.7	80001824	80008620	+	2139	protein_coding	cold inducible RNA binding protein%2C transcript variant 4 && P60826.1 RecName: Full=Cold-inducible RNA-binding protein; AltName: Full=A18 hnRNP; AltName: Full=Glycine-rich RNA-binding protein CIRP >P60825.1 RecName: Full=Cold-inducible RNA-binding protein; AltName: Full=A18 hnRNP; AltName: Full=Glycine-rich RNA-binding protein CIRP >P60824.1 RecName: Full=Cold-inducible RNA-binding protein; AltN…	RRM_1
11883	10.5072	11.8829	8.60278	8.96814	12.1399	16.3072	19.5616	20.1153	20.108	18.0746	Arsa	NC_000081.7	89356679	89361627	-	3491	protein_coding	arylsulfatase A && P50428.2 RecName: Full=Arylsulfatase A; Short=ASA; AltName: Full=Cerebroside-sulfatase; Flags: Precursor && PF14707:C-terminal region of aryl-sulfatase|PF00884:Sulfatase	Sulfatase
110794	4.52186	5.9415	4.96414	4.35302	3.9298	11.6157	10.5671	10.2038	12.2402	7.92521	Cebpe	NC_000080.7	54947820	54949631	-	1238	protein_coding	CCAAT/enhancer binding protein (C/EBP)%2C epsilon && Q6PZD9.1 RecName: Full=CCAAT/enhancer-binding protein epsilon; Short=C/EBP epsilon && PF07716:Basic region leucine zipper	bZIP_2
30931	33.7073	37.6212	32.8219	36.717	35.6282	59.6077	51.9015	68.5737	51.6625	68.2596	Tor1a	NC_000068.8	30850573	30857930	-	1452	protein_coding	torsin family 1%2C member A (torsin A) && - && PF06309:Torsin	-
22183	2.75357	3.14253	2.47811	1.84239	2.81595	1.15103	1.33809	1.15434	0.915958	1.07248	Zrsr1	NC_000077.7	22922005	22926496	+	4492	protein_coding	zinc finger (CCCH type)%2C RNA binding motif and serine/arginine rich 1 && - && PF00642:Zinc finger C-x8-C-x5-C-x3-H type (and similar)|PF13893:RNA recognition motif. (a.k.a. RRM, RBD, or RNP domain)	zf-CCCH
192654	3.73294	4.44347	2.94634	3.58632	2.91497	5.9302	7.47241	7.49106	8.81136	6.75089	Pla2g15	NC_000074.7	106876986	106891350	+	3542	protein_coding	phospholipase A2%2C group XV%2C transcript variant 1 && Q8VEB4.1 RecName: Full=Group XV phospholipase A2; AltName: Full=1-O-acylceramide synthase; Short=ACS; AltName: Full=LCAT-like lysophospholipase; Short=LLPL; AltName: Full=Lysophospholipase 3; AltName: Full=Lysosomal phospholipase A2; Short=LPLA2; Flags: Precursor && PF02450:Lecithin:cholesterol acyltransferase	-
330192	17.0429	17.7198	15.4637	14.8385	17.5383	8.81202	10.4559	10.1893	10.9661	8.44311	Vps37b	NC_000071.7	124142704	124170323	-	2512	protein_coding	vacuolar protein sorting 37B && Q8R0J7.1 RecName: Full=Vacuolar protein sorting-associated protein 37B; Short=Vps37B; AltName: Full=ESCRT-I complex subunit VPS37B && PF07200:Modifier of rudimentary (Mod(r)) protein	-
14544	1.26964	1.80717	1.53051	1.95415	1.13761	2.9032	3.37542	3.05499	3.69586	3.56822	Gda	NC_000085.7	21368671	21450025	-	5417	protein_coding	guanine deaminase && - && PF01979:Amidohydrolase family|PF13054:Protein of unknown function (DUF3915)	Amidohydro_1
105246587	0.00764919	0	0.00831814	0.0736359	0.0232668	0.440449	0.210157	0.561918	0.187172	0.505747	Gm41857	NC_000085.7	46657035	46670532	+	6970	lncRNA	predicted gene%2C 41857 && P27786.1 RecName: Full=Steroid 17-alpha-hydroxylase/17,20 lyase; AltName: Full=17-alpha-hydroxyprogesterone aldolase; AltName: Full=CYPXVII; AltName: Full=Cytochrome P450 17A1; AltName: Full=Cytochrome P450-C17; Short=Cytochrome P450c17 && -	-
70314	4.16233	4.01604	4.36541	3.78431	3.92014	2.13041	2.40107	2.2203	2.1937	2.12009	Rabep2	NC_000073.7	126027596	126045079	+	2882	protein_coding	rabaptin%2C RAB GTPase binding effector protein 2%2C transcript variant X1 && Q91WG2.3 RecName: Full=Rab GTPase-binding effector protein 2; AltName: Full=Rabaptin-5beta && PF03528:Rabaptin|PF09311:Rabaptin-like protein	-
53897	0.496037	0.670939	0.419547	0.375823	0.558821	1.05787	2.87187	1.78681	2.19587	1.86254	Gal3st1	NC_000077.7	3933636	3949328	+	2902	protein_coding	galactose-3-O-sulfotransferase 1%2C transcript variant 1 && Q9JHE4.2 RecName: Full=Galactosylceramide sulfotransferase; Short=GalCer sulfotransferase; AltName: Full=3'-phosphoadenosine-5'-phosphosulfate:GalCer sulfotransferase; AltName: Full=3'-phosphoadenylylsulfate:galactosylceramide 3'-sulfotransferase; AltName: Full=Cerebroside sulfotransferase && PF06990:Galactose-3-O-sulfotransferase	-
30954	8.86308	7.74621	10.083	10.9113	9.47028	16.9427	16.0831	22.2203	20.4043	24.1164	Siva1	NC_000078.7	112611262	112615586	+	782	protein_coding	SIVA1%2C apoptosis-inducing factor%2C transcript variant 1 && O54926.1 RecName: Full=Apoptosis regulatory protein Siva; AltName: Full=CD27-binding protein; Short=CD27BP && PF05458:Cd27 binding protein (Siva)	-
217664	14.4089	14.2242	15.7355	20.7965	14.7747	9.30581	7.10539	8.66665	6.59815	8.7812	Mgat2	NC_000078.7	69230932	69233547	+	2616	protein_coding	mannoside acetylglucosaminyltransferase 2 && Q921V5.1 RecName: Full=Alpha-1,6-mannosyl-glycoprotein 2-beta-N-acetylglucosaminyltransferase; AltName: Full=Beta-1,2-N-acetylglucosaminyltransferase II; AltName: Full=GlcNAc-T II; Short=GNT-II; AltName: Full=Mannoside acetylglucosaminyltransferase 2; AltName: Full=N-glycosyl-oligosaccharide-glycoprotein N-acetylglucosaminyltransferase II && PF05060:N-…	-
20682	0.874435	0.639212	1.34246	0.649909	0.964831	0.272799	0.158377	0.0931356	0.242048	0.155876	Sox9	NC_000077.7	112673036	112678583	+	4146	protein_coding	SRY (sex determining region Y)-box 9 && Q04887.2 RecName: Full=Transcription factor SOX-9 && PF12444:Sox developmental protein N terminal|PF00505:HMG (high mobility group) box	HMG_box
233871	3.48595	3.59477	3.31461	2.93285	4.04855	2.142	1.97062	1.34136	1.70816	1.47306	Atxn2l	NC_000073.7	126090880	126106991	-	9253	protein_coding	ataxin 2-like%2C transcript variant X7 && Q7TQH0.1 RecName: Full=Ataxin-2-like protein && PF14438:Ataxin 2 SM domain|PF06741:LsmAD domain	-
110784	0.291273	0.174877	0.193926	0.264661	0.289299	0.63052	0.765902	0.559686	0.609795	0.694347	Nr3c2	NC_000074.7	77624711	77971641	+	8969	protein_coding	nuclear receptor subfamily 3%2C group C%2C member 2%2C transcript variant X2 && Q8VII8.2 RecName: Full=Mineralocorticoid receptor; Short=MR; AltName: Full=Nuclear receptor subfamily 3 group C member 2 && PF00105:Zinc finger, C4 type (two domains)|PF00104:Ligand-binding domain of nuclear hormone receptor	zf-C4
100503842	2.6225	3.62266	2.45744	3.29001	2.48926	5.01664	6.95141	8.14021	6.56418	6.33318	2410022M11Rik	NC_000080.7	57049446	57051356	+	1911	lncRNA	RIKEN cDNA 2410022M11 gene && - && -	-
50767	1.61373	1.87539	1.7683	2.05344	1.78036	0.980606	0.989934	0.74847	0.925209	1.11738	Pnpla6	NC_000074.7	3565341	3594267	+	8623	protein_coding	patatin-like phospholipase domain containing 6%2C transcript variant X7 && Q3TRM4.2 RecName: Full=Neuropathy target esterase; AltName: Full=Patatin-like phospholipase domain-containing protein 6 && PF01734:Patatin-like phospholipase|PF00027:Cyclic nucleotide-binding domain	cNMP_binding
380660	1.41839	1.43889	1.22992	1.96337	1.43813	2.26634	3.56583	3.96145	4.03088	4.70948	Acss3	NC_000076.7	106769375	106959622	-	5751	protein_coding	acyl-CoA synthetase short-chain family member 3%2C transcript variant X1 && - && PF00501:AMP-binding enzyme|PF13193:AMP-binding enzyme C-terminal domain	AMP-binding
72022	0.0534217	0.0722581	0.0580936	0	0.14444	0.28782	0.79291	1.0502	0.837953	1.07926	Slc35f2	NC_000075.7	53678733	53725445	+	2994	protein_coding	solute carrier family 35%2C member F2%2C transcript variant X2 && - && PF06027:Solute carrier family 35	-
83961	0.289143	0.505164	0.576455	0.386594	0.667768	1.10346	2.00884	1.46259	2.50959	2.07106	Nrg4	NC_000075.7	55127506	55190937	-	3319	protein_coding	neuregulin 4 && Q9WTX4.1 RecName: Full=Pro-neuregulin-4, membrane-bound isoform; Short=Pro-NRG4; Contains: RecName: Full=Neuregulin-4; Short=NRG-4 && -	-
20338	18.4994	19.5737	21.4885	23.656	19.4604	13.4219	13.9584	13.7469	12.0981	13.1117	Sel1l	NC_000078.7	91772817	91815931	-	6300	protein_coding	sel-1 suppressor of lin-12-like (C. elegans)%2C transcript variant 2 && Q9Z2G6.2 RecName: Full=Protein sel-1 homolog 1; AltName: Full=Suppressor of lin-12-like protein 1; Short=Sel-1L; Flags: Precursor && PF08238:Sel1 repeat	-
73242	3.40654	2.75698	2.8873	2.6072	3.51743	1.26517	1.73232	1.55498	1.55586	1.42151	Atat1	NC_000083.7	36208487	36220971	-	4257	protein_coding	alpha tubulin acetyltransferase 1%2C transcript variant 4 && Q8K341.1 RecName: Full=Alpha-tubulin N-acetyltransferase 1; Short=Alpha-TAT; Short=Alpha-TAT1; Short=TAT; AltName: Full=Acetyltransferase mec-17 homolog && PF05301:Touch receptor neuron protein Mec-17	-
53376	0.386339	0.542019	0.581026	0.128587	0.225028	2.47453	1.68211	1.30976	1.90309	1.14132	Usp2	NC_000075.7	43978318	44006924	+	6486	protein_coding	ubiquitin specific peptidase 2%2C transcript variant 3 && O88623.2 RecName: Full=Ubiquitin carboxyl-terminal hydrolase 2; AltName: Full=41 kDa ubiquitin-specific protease; AltName: Full=Deubiquitinating enzyme 2; AltName: Full=Ubiquitin thioesterase 2; AltName: Full=Ubiquitin-specific-processing protease 2 && PF00443:Ubiquitin carboxyl-terminal hydrolase	UCH
329679	0.164385	0.234507	0.184348	0.355439	0.221362	0.467048	0.717853	0.605923	0.582577	0.636844	Fnip2	NC_000069.7	79363278	79475458	-	20757	protein_coding	folliculin interacting protein 2%2C transcript variant X5 && Q80TD3.2 RecName: Full=Folliculin-interacting protein 2; AltName: Full=FNIP1-like protein; AltName: Full=O6-methylguanine-induced apoptosis 1 protein && PF14636:Folliculin-interacting protein N-terminus|PF14638:Folliculin-interacting protein C-terminus|PF14637:Folliculin-interacting protein middle domain	-
104086	143.774	143.866	139.901	119.853	147.218	79.9	75.881	56.6818	83.837	48.0155	Cyp27a1	NC_000067.7	74752311	74777056	+	2397	protein_coding	cytochrome P450%2C family 27%2C subfamily a%2C polypeptide 1%2C transcript variant X2 && - && PF00067:Cytochrome P450	p450
14635	72.0423	86.5147	75.2244	60.4491	76.8494	112.008	116.817	151.79	134.337	147.814	Galk1	NC_000077.7	115899183	115903545	-	1506	protein_coding	galactokinase 1 && - && PF10509:Galactokinase galactose-binding signature|PF08544:GHMP kinases C terminal|PF00288:GHMP kinases N terminal domain	GHMP_kinases
234852	30.1569	32.1123	29.7231	28.4576	32.2447	45.2004	42.0413	44.3641	50.3615	43.867	Chmp1a	NC_000074.7	123931000	123939527	-	2171	protein_coding	charged multivesicular body protein 1A && Q921W0.1 RecName: Full=Charged multivesicular body protein 1a; AltName: Full=Chromatin-modifying protein 1a; Short=CHMP1a && PF03357:Snf7	ESCRT-III
234673	58.0557	59.4155	57.4619	59.639	55.8592	76.8265	102.779	92.0131	115.244	94.3411	Ces2e	NC_000074.7	105652892	105661304	+	2699	protein_coding	carboxylesterase 2E%2C transcript variant 1 && Q8BK48.1 RecName: Full=Pyrethroid hydrolase Ces2e; AltName: Full=carboxylesterase 2E; Flags: Precursor && PF00135:Carboxylesterase family	COesterase
20818	12.1745	10.8677	12.2701	14.4784	12.0005	8.40918	7.10958	6.03085	6.96198	6.65884	Srprb	NC_000075.7	103065232	103079264	-	2991	protein_coding	signal recognition particle receptor%2C B subunit && P47758.1 RecName: Full=Signal recognition particle receptor subunit beta; Short=SR-beta && PF09439:Signal recognition particle receptor beta subunit	-
102633636	0.345239	0.40026	0.509515	0.356088	0.275034	1.22066	1.07468	2.39839	1.78705	1.73916	Gm31418	NC_000085.7	55115729	55129272	+	2162	lncRNA	predicted gene%2C 31418%2C transcript variant X1 && - && -	-
51800	17.8514	15.8543	16.9581	12.6335	17.5103	9.77673	8.71534	9.2351	7.98191	9.27052	Bok	NC_000067.7	93613297	93623492	+	1559	protein_coding	BCL2-related ovarian killer && Q792S6.1 RecName: Full=Bcl-2-related ovarian killer protein >O35425.1 RecName: Full=Bcl-2-related ovarian killer protein; AltName: Full=Apoptosis activator Mtd; AltName: Full=Protein matador && PF00452:Apoptosis regulator proteins, Bcl-2 family	-
26464	31.5885	34.5536	31.822	39.7826	28.864	48.8027	66.352	84.0693	59.3198	81.8815	Vnn3	NC_000076.7	23727360	23745741	+	1811	protein_coding	vanin 3 && Q9QZ25.3 RecName: Full=Vascular non-inflammatory molecule 3; Short=Vanin-3; Flags: Precursor && PF00795:Carbon-nitrogen hydrolase	CN_hydrolase
104479	6.347	4.14939	5.74321	7.26037	6.54654	3.45124	2.21223	2.67545	2.53685	2.64224	Ccdc117	NC_000077.7	5478887	5492217	-	3402	protein_coding	coiled-coil domain containing 117 && - && PF15810:Coiled-coil domain-containing protein 117	-
217830	3.90109	5.23311	4.4598	5.60563	4.5349	8.21373	11.5749	8.20568	12.7761	8.88114	Dglucy	NC_000078.7	100745316	100838869	+	3731	protein_coding	D-glutamate cyclase%2C transcript variant 1 && Q8BH86.1 RecName: Full=UPF0317 protein C14orf159 homolog, mitochondrial; Flags: Precursor && PF14336:Domain of unknown function (DUF4392)|PF07286:Protein of unknown function (DUF1445)	-
108167326	49.1724	33.5795	48.676	46.1087	46.3954	14.3752	21.9119	27.1449	19.096	21.9788	Gm2788	NC_000073.7	48531048	48536356	+	1390	lncRNA	predicted gene 2788 && - && -	-
17060	0.0897053	0.515675	0.227618	0.359816	0.333496	2.2655	1.78471	1.51597	1.23823	1.44983	Blnk	NC_000085.7	40917371	40982664	-	1783	protein_coding	B cell linker%2C transcript variant 2 && - && PF00017:SH2 domain	SH2
15502	63.8328	58.2571	61.1788	65.0275	61.1212	30.0973	29.6978	42.0762	29.4043	41.3735	Dnaja1	NC_000070.7	40722468	40734965	+	3604	protein_coding	DnaJ heat shock protein family (Hsp40) member A1%2C transcript variant 2 && P63036.1 RecName: Full=DnaJ homolog subfamily A member 1; AltName: Full=DnaJ-like protein 1; AltName: Full=Heat shock protein J2; Short=HSJ-2; Flags: Precursor >P63037.1 RecName: Full=DnaJ homolog subfamily A member 1; AltName: Full=DnaJ protein homolog 2; AltName: Full=Heat shock 40 kDa protein 4; AltName: Full=Heat shoc…	DnaJ_C
105242394	0.298828	0.144983	0.240189	0.242331	0.309573	0.0524999	0.00615451	0.0134429	0.0244555	0.0429518	Gm38678	NC_000075.7	74773080	74783827	+	8207	lncRNA	predicted gene%2C 38678 && - && -	-
18559	20.6398	29.4388	25.5639	17.8886	19.1403	39.0871	41.8253	42.2062	49.171	43.9806	Pctp	NC_000077.7	89873370	89893720	-	2844	protein_coding	phosphatidylcholine transfer protein%2C transcript variant 2 && P53808.2 RecName: Full=Phosphatidylcholine transfer protein; Short=PC-TP; AltName: Full=START domain-containing protein 2; Short=StARD2; AltName: Full=StAR-related lipid transfer protein 2 && PF01852:START domain	START
102634823	0	0.128103	0.0549289	0.0911728	0	0.574047	0.466578	0.574886	0.451613	0.654025	Gm32317	NC_000070.7	47229380	47245354	-	4222	lncRNA	predicted gene%2C 32317%2C transcript variant X4 && - && -	-
228869	4.78239	4.94134	4.71909	2.96874	3.93816	2.17274	1.74999	2.12064	1.82179	2.2307	Ncoa5	NC_000068.8	164842273	164876794	-	4214	protein_coding	nuclear receptor coactivator 5%2C transcript variant X1 && Q91W39.1 RecName: Full=Nuclear receptor coactivator 5; Short=NCoA-5; AltName: Full=Coactivator independent of AF-2; Short=CIA && -	-
54338	0.928653	0.86464	0.823111	0.910818	0.754549	1.19514	2.93467	2.40211	2.06525	2.5163	Slc23a2	NC_000068.8	131894416	131987240	-	8382	protein_coding	solute carrier family 23 (nucleobase transporters)%2C member 2%2C transcript variant 2 && Q9EPR4.2 RecName: Full=Solute carrier family 23 member 2; AltName: Full=Na(+)/L-ascorbic acid transporter 2; AltName: Full=Sodium-dependent vitamin C transporter 2; Short=SVCT-2; Short=mSVCT2; AltName: Full=Yolk sac permease-like molecule 2 && PF00860:Permease family	-
19340	1.50855	1.86193	1.72251	1.54299	1.77172	2.45099	3.93028	3.73302	4.0818	3.54639	Rab3d	NC_000075.7	21818787	21829623	-	4241	protein_coding	RAB3D%2C member RAS oncogene family%2C transcript variant X2 && P35276.1 RecName: Full=Ras-related protein Rab-3D && PF00071:Ras family	Ras
novel.143	2.23475	2.59091	2.60378	1.44061	2.46815	0.76595	0.264649	0.495475	0.338016	0.615654	-	NC_000075.7	43126892	43128227	+	1336	-	-	-
73166	125.05	149.676	120.855	124.97	127.448	74.7244	78.5143	69.1121	95.5696	72.9322	Tm7sf2	NC_000085.7	6112851	6117880	-	1479	protein_coding	transmembrane 7 superfamily member 2 && Q71KT5.2 RecName: Full=Delta(14)-sterol reductase; Short=Delta-14-SR; AltName: Full=C-14 sterol reductase; Short=C14SR; AltName: Full=Sterol C14-reductase; AltName: Full=Transmembrane 7 superfamily member 2 && PF01222:Ergosterol biosynthesis ERG4/ERG24 family	-
17837	54.3592	45.4475	50.6303	51.3832	50.5991	33.8889	27.6831	21.4234	29.787	20.6914	Mug2	NC_000072.7	121983688	122062927	+	5003	protein_coding	murinoglobulin 2%2C transcript variant X1 && P28666.2 RecName: Full=Murinoglobulin-2; Short=MuG2; Flags: Precursor && PF07678:A-macroglobulin complement component|PF07677:A-macroglobulin receptor|PF00207:Alpha-2-macroglobulin family|PF07703:Alpha-2-macroglobulin family N-terminal region|PF10569:Alpha-macro-globulin thiol-ester bond-forming region|PF01835:MG2 domain	A2M_comp
69757	8.60072	7.01421	7.07361	6.92865	7.15707	3.7236	4.24531	2.81672	3.9452	4.2477	Leng1	NC_000073.7	3663106	3668839	-	2213	protein_coding	leukocyte receptor cluster (LRC) member 1 && Q9DB98.1 RecName: Full=Leukocyte receptor cluster member 1 homolog && PF04153:NOT2 / NOT3 / NOT5 family|PF10197:N-terminal domain of CBF1 interacting co-repressor CIR	-
107141	250.7	250.135	217.969	297.823	250.925	151.546	155.958	119.281	167.934	121.229	Cyp2c50	NC_000085.7	40078123	40102399	+	2932	protein_coding	cytochrome P450%2C family 2%2C subfamily c%2C polypeptide 50%2C transcript variant 1 && Q91X77.2 RecName: Full=Cytochrome P450 2C50; AltName: Full=CYPIIC50 && PF00067:Cytochrome P450	p450
56520	1.41419	2.05629	1.43534	1.07776	1.43386	4.47629	3.03686	4.77981	5.41251	5.97379	Nme4	NC_000083.7	26310708	26314650	-	1131	protein_coding	NME/NM23 nucleoside diphosphate kinase 4%2C transcript variant X1 && Q9WV84.1 RecName: Full=Nucleoside diphosphate kinase, mitochondrial; Short=NDK; Short=NDP kinase, mitochondrial; AltName: Full=Nucleoside diphosphate kinase D; Short=NDPKD; AltName: Full=nm23-M4; Flags: Precursor && PF00334:Nucleoside diphosphate kinase	NDK
11611	233.583	216.271	209.51	196.969	239.757	112.086	113.314	72.3547	138.866	77.8933	Agxt	NC_000067.7	93062962	93073143	+	1553	protein_coding	alanine-glyoxylate aminotransferase%2C transcript variant 1 && O35423.3 RecName: Full=Serine--pyruvate aminotransferase, mitochondrial; Short=SPT; AltName: Full=Alanine--glyoxylate aminotransferase; Short=AGT; Flags: Precursor && PF00266:Aminotransferase class-V	Aminotran_5
71706	2.18651	4.47928	3.1049	3.25694	2.75503	7.37698	8.59767	5.91933	8.14134	6.17569	Slc46a3	NC_000071.7	147812707	147831670	-	5023	protein_coding	solute carrier family 46%2C member 3%2C transcript variant 2 && - && PF07690:Major Facilitator Superfamily	MFS_1
11941	0.0166155	0.0379249	0.0180685	0.0399877	0.0252699	0.184633	0.0944481	0.305147	0.215015	0.178519	Atp2b2	NC_000072.7	113720792	114019574	-	12835	protein_coding	ATPase%2C Ca++ transporting%2C plasma membrane 2%2C transcript variant 1 && - && PF00122:E1-E2 ATPase|PF12424:Plasma membrane calcium transporter ATPase C terminal|PF12710:haloacid dehalogenase-like hydrolase|PF00690:Cation transporter/ATPase, N-terminus|PF00689:Cation transporting ATPase, C-terminus	Cation_ATPase_C
218100	1.43623	0.905409	1.46143	1.75294	1.23778	0.580348	0.359606	0.467032	0.279993	0.54263	Zfp322a	NC_000079.7	23537273	23553378	-	5197	protein_coding	zinc finger protein 322A%2C transcript variant 2 && Q8BZ89.1 RecName: Full=Zinc finger protein 322; AltName: Full=Zinc finger protein 322A && PF00096:Zinc finger, C2H2 type	zf-C2H2
66082	3.35019	4.83778	4.04617	3.81067	3.60555	5.95191	6.8692	7.82342	6.37292	7.80019	Abhd6	NC_000080.7	14413000	14466885	-	14243	protein_coding	abhydrolase domain containing 6%2C transcript variant 3 && - && PF12697:Alpha/beta hydrolase family	-
102631757	0.941958	0.764455	0.853614	0.79344	0.859558	2.75953	1.87405	2.14414	2.92549	2.69881	Gm15318	NC_000083.7	31371726	31382026	+	1698	lncRNA	predicted gene 15318%2C transcript variant 2 && - && PF00088:Trefoil (P-type) domain	-
108958	8.90077	15.0663	10.9902	11.6674	8.80355	19.2268	24.6779	21.5237	29.3069	21.6659	Miga2	NC_000068.8	30254232	30275532	+	4157	protein_coding	mitoguardin 2%2C transcript variant X4 && Q8BK03.1 RecName: Full=Mitoguardin 2; AltName: Full=Protein FAM73B && PF10265:Uncharacterized conserved protein (DUF2217)	-
213484	2.8707	3.81508	3.0536	2.68508	2.92335	5.30606	5.60563	6.29062	4.80176	5.74663	Nudt18	NC_000080.7	70815264	70820128	+	4253	protein_coding	nudix (nucleoside diphosphate linked moiety X)-type motif 18%2C transcript variant 1 && Q3U2V3.1 RecName: Full=8-oxo-dGDP phosphatase NUDT18; AltName: Full=2-hydroxy-dADP phosphatase; AltName: Full=7,8-dihydro-8-oxoguanine phosphatase; AltName: Full=MutT homolog 3; AltName: Full=Nucleoside diphosphate-linked moiety X motif 18; Short=Nudix motif 18 && PF00293:NUDIX domain	NUDIX
12753	1.78574	1.85417	1.89622	2.02875	2.09282	1.05053	0.865802	1.15749	0.909516	1.27329	Clock	NC_000071.7	76357715	76452675	-	10151	protein_coding	circadian locomotor output cycles kaput%2C transcript variant X11 && O08785.1 RecName: Full=Circadian locomoter output cycles protein kaput; Short=mCLOCK && PF14598:PAS domain|PF00010:Helix-loop-helix DNA-binding domain|PF00989:PAS fold	HLH
320311	0.470116	0.451808	0.289248	0.357286	0.31359	0.862334	0.966952	0.755218	0.890709	0.879322	Rnf152	NC_000067.7	105204642	105284665	-	8619	protein_coding	ring finger protein 152%2C transcript variant X1 && - && PF14634:zinc-RING finger domain	-
19708	8.13385	9.63734	9.46712	7.81868	8.6336	5.87371	4.84632	4.68457	5.60674	4.60414	Dpf2	NC_000085.7	5946544	5962899	-	3356	protein_coding	D4%2C zinc and double PHD fingers family 2%2C transcript variant 2 && Q61103.1 RecName: Full=Zinc finger protein ubi-d4; AltName: Full=Apoptosis response zinc finger protein; AltName: Full=BRG1-associated factor 45D; Short=BAF45D; AltName: Full=D4, zinc and double PHD fingers family 2; AltName: Full=Protein requiem && PF00628:PHD-finger|PF14051:N-terminal domain of DPF2/REQ.	PHD
15903	284.364	215.489	265.37	482.275	286.052	151.176	109.129	136.836	92.5082	136.49	Id3	NC_000070.7	135871133	135872703	+	953	protein_coding	inhibitor of DNA binding 3 && P41133.1 RecName: Full=DNA-binding protein inhibitor ID-3; AltName: Full=ID-like protein inhibitor HLH 462; AltName: Full=Inhibitor of DNA binding 3; AltName: Full=Inhibitor of differentiation 3 && PF00010:Helix-loop-helix DNA-binding domain	HLH
13844	0	0.00977767	0.00524066	0.0115982	0.019545	0.0535517	0.210021	0.254299	0.140602	0.281461	Ephb2	NC_000070.7	136374850	136563637	-	11063	protein_coding	Eph receptor B2%2C transcript variant 2 && P54763.3 RecName: Full=Ephrin type-B receptor 2; AltName: Full=Neural kinase; AltName: Full=Nuk receptor tyrosine kinase; AltName: Full=Tyrosine-protein kinase receptor EPH-3; AltName: Full=Tyrosine-protein kinase receptor SEK-3; Flags: Precursor && PF00041:Fibronectin type III domain|PF07699:GCC2 and GCC3|PF01404:Ephrin receptor ligand binding domain|PF…	Pkinase_Tyr
17000	55.5582	69.3656	57.6538	53.302	56.7954	86.881	82.087	103.078	96.9923	97.9771	Ltbr	NC_000072.7	125283534	125291026	-	2329	protein_coding	lymphotoxin B receptor%2C transcript variant X1 && P50284.1 RecName: Full=Tumor necrosis factor receptor superfamily member 3; AltName: Full=Lymphotoxin-beta receptor; Flags: Precursor && PF00020:TNFR/NGFR cysteine-rich region	-
29820	0.195173	0.241992	0.200451	0.313143	0.285839	0.591489	0.873166	1.16676	0.673511	1.21875	Tnfrsf19	NC_000080.7	61201283	61284304	-	4917	protein_coding	tumor necrosis factor receptor superfamily%2C member 19%2C transcript variant 1 && Q9JLL3.2 RecName: Full=Tumor necrosis factor receptor superfamily member 19; AltName: Full=TRADE; AltName: Full=Toxicity and JNK inducer; Flags: Precursor && -	-
109077	7.26726	6.05872	7.40999	6.50512	6.74477	4.61083	3.77216	2.99762	3.3969	3.72767	Ints5	NC_000085.7	8870351	8875254	+	3294	protein_coding	integrator complex subunit 5 && - && PF14838:Integrator complex subunit 5 C-terminus|PF14837:Integrator complex subunit 5 N-terminus	-
68465	101.346	81.1585	81.5039	102.964	101.758	46.9865	60.2346	56.1307	61.3574	57.158	Adipor2	NC_000072.7	119330111	119394489	-	4389	protein_coding	adiponectin receptor 2%2C transcript variant 1 && - && PF03006:Haemolysin-III related	-
414069	1.37934	1.40593	1.6214	1.73094	1.28532	0.809501	0.815181	0.740761	0.636712	0.506661	BC024978	NC_000073.7	26894973	26909611	+	8117	protein_coding	cDNA sequence BC024978%2C transcript variant 3 && A6QQD2.3 RecName: Full=UPF0692 protein C19orf54 homolog && -	-
67701	6.50546	10.8474	10.327	8.36808	6.89923	12.086	27.274	26.6144	33.1461	29.7463	Wfdc2	NC_000068.8	164404635	164410430	+	713	protein_coding	WAP four-disulfide core domain 2%2C transcript variant 2 && Q9DAU7.1 RecName: Full=WAP four-disulfide core domain protein 2; AltName: Full=WAP domain-containing protein HE4; Flags: Precursor && PF00095:WAP-type (Whey Acidic Protein) 'four-disulfide core'	-
69890	2.84478	2.92144	2.92206	3.14204	2.64745	2.02404	1.6381	1.71647	1.62729	1.88606	Zfp219	NC_000080.7	52243532	52258597	-	9127	protein_coding	zinc finger protein 219%2C transcript variant X7 && Q9P2Y4.2 RecName: Full=Zinc finger protein 219 && -	-
56397	30.0564	28.3654	29.8953	30.0712	29.5426	19.9971	18.9362	21.8971	18.5496	21.9315	Morf4l2	NC_000086.8	135633691	135644435	-	2494	protein_coding	mortality factor 4 like 2%2C transcript variant 7 && Q9R0Q4.1 RecName: Full=Mortality factor 4-like protein 2; AltName: Full=MORF-related gene X protein; AltName: Full=Sid 393; AltName: Full=Transcription factor-like protein MRGX && PF05712:MRG	-
68778	40.2247	39.9669	43.2928	47.9442	39.3007	31.7816	24.4413	24.0926	25.1332	25.3793	Gucd1	NC_000076.7	75342648	75353806	-	3352	protein_coding	guanylyl cyclase domain containing 1%2C transcript variant 2 && Q8BZI6.2 RecName: Full=Protein GUCD1; AltName: Full=Guanylyl cyclase domain-containing protein 1; AltName: Full=Protein LLN4 && PF09778:Guanylylate cyclase	-
16819	2.68762	3.67754	2.44688	2.25634	1.71105	6.69284	40.0883	15.5206	19.1765	16.599	Lcn2	NC_000068.8	32274649	32277751	-	853	protein_coding	lipocalin 2 && P11672.1 RecName: Full=Neutrophil gelatinase-associated lipocalin; Short=NGAL; AltName: Full=Lipocalin-2; AltName: Full=SV-40-induced 24P3 protein; AltName: Full=Siderocalin LCN2; AltName: Full=p25; Flags: Precursor && PF00061:Lipocalin / cytosolic fatty-acid binding protein family	-
14082	2.68799	2.36952	2.15702	2.63224	2.57502	5.11243	4.93509	3.95117	4.69315	4.24903	Fadd	NC_000073.7	144132060	144136178	-	2876	protein_coding	Fas (TNFRSF6)-associated via death domain && - && PF00531:Death domain|PF01335:Death effector domain	Death
17112	2.31175	2.13995	2.35681	2.59055	2.51971	4.08681	3.65479	4.73893	5.12644	4.28293	Tm4sf1	NC_000069.7	57193032	57295145	-	3690	protein_coding	transmembrane 4 superfamily member 1%2C transcript variant X2 && - && PF05805:L6 membrane protein	-
18633	59.6966	69.2975	61.3696	55.0984	59.0764	91.9611	83.3972	95.0768	107.41	93.4402	Pex16	NC_000068.8	92205021	92211565	+	1863	protein_coding	peroxisomal biogenesis factor 16%2C transcript variant 2 && Q91XC9.2 RecName: Full=Peroxisomal membrane protein PEX16; AltName: Full=Peroxin-16; AltName: Full=Peroxisomal biogenesis factor 16 && PF08610:Peroxisomal membrane protein (Pex16)	-
105243558	0	0	0.0196467	0	0	0.20076	0.633302	0.785104	0.544104	0.51763	Gm39447	NC_000075.7	115279563	115368862	+	2951	lncRNA	predicted gene%2C 39447%2C transcript variant X1 && - && -	-
67892	46.1177	45.7916	48.7071	68.6117	47.3261	86.3993	82.2858	101.072	96.539	92.7079	Coa6	NC_000074.7	127149240	127152174	+	763	protein_coding	cytochrome c oxidase assembly factor 6 && Q8BGD8.1 RecName: Full=Cytochrome c oxidase assembly factor 6 homolog && PF02297:Cytochrome oxidase c subunit VIb	-
671535	3.34494	3.18617	2.47621	3.7416	3.47109	5.98074	6.44208	5.42692	7.55235	5.60687	Parp10	NC_000081.7	76117195	76127640	-	3395	protein_coding	poly (ADP-ribose) polymerase family%2C member 10%2C transcript variant 1 && - && PF00644:Poly(ADP-ribose) polymerase catalytic domain	-
242425	1.94029	1.73561	1.2057	1.27666	1.87037	4.08428	3.4591	2.95692	3.03147	3.34937	Gabbr2	NC_000070.7	46662318	46991714	-	5578	protein_coding	gamma-aminobutyric acid (GABA) B receptor%2C 2 && Q80T41.2 RecName: Full=Gamma-aminobutyric acid type B receptor subunit 2; Short=GABA-B receptor 2; Short=GABA-B-R2; Short=GABA-BR2; Short=GABABR2; Short=Gb2; AltName: Full=G-protein coupled receptor 51; Flags: Precursor && PF01094:Receptor family ligand binding region|PF00003:7 transmembrane sweet-taste receptor of 3 GCPR	7tm_3
210757	0	0.0166493	0.0267712	0.0394984	0	0.107767	0.388718	0.246225	0.648735	0.307455	Themis	NC_000076.7	28544356	28759816	+	6497	protein_coding	thymocyte selection associated%2C transcript variant 2 && - && PF12736:Cell-cycle sustaining, positive selection,	-
67009	2.02196	1.95058	2.36655	2.42646	2.05568	3.21692	4.1809	3.74517	4.08071	3.27237	Ttc23	NC_000073.7	67295180	67378370	+	9677	protein_coding	tetratricopeptide repeat domain 23%2C transcript variant X4 && Q8CHY7.1 RecName: Full=Tetratricopeptide repeat protein 23; Short=TPR repeat protein 23 && -	-
14463	10.8129	9.33108	9.26573	7.51196	10.4371	6.29173	4.42544	4.17675	5.23747	4.70262	Gata4	NC_000080.7	63436363	63509161	-	3698	protein_coding	GATA binding protein 4%2C transcript variant X1 && - && -	-
22750	0.601513	0.492857	0.452851	0.849093	0.527782	0.116855	0.0547951	0.0837796	0.0870933	0.216699	Zfp9	NC_000072.7	118438911	118456922	-	4609	protein_coding	zinc finger protein 9%2C transcript variant X1 && P17030.2 RecName: Full=Zinc finger protein 25; AltName: Full=Zinc finger protein KOX19 && PF00096:Zinc finger, C2H2 type|PF01352:KRAB box	KRAB
74137	4.56153	4.81378	4.91052	4.8075	4.42324	3.18542	1.92875	1.56794	2.23295	1.97355	Nuak2	NC_000067.7	132243816	132261226	+	3483	protein_coding	NUAK family%2C SNF1-like kinase%2C 2%2C transcript variant A && Q8BZN4.2 RecName: Full=NUAK family SNF1-like kinase 2; AltName: Full=Omphalocele kinase 2 && PF00069:Protein kinase domain	Pkinase
74200	2.4899	3.38211	3.13598	3.77483	2.89538	1.19369	1.73254	1.55737	1.57547	1.55016	Khdc4	NC_000069.7	88593087	88620240	+	3790	protein_coding	KH domain containing 4%2C pre-mRNA splicing factor%2C transcript variant X2 && Q3TCX3.1 RecName: Full=UPF0469 protein KIAA0907 && -	-
71774	5.48647	7.42099	6.79212	10.7423	6.53708	3.58534	3.20093	3.06282	3.76325	3.5353	Shroom1	NC_000077.7	53347904	53358593	+	3440	protein_coding	shroom family member 1%2C transcript variant 1 && Q5SX79.2 RecName: Full=Protein Shroom1 && PF08688:Apx/Shroom domain ASD1|PF08687:Apx/Shroom domain ASD2	-
71544	2.54726	2.24433	2.47757	2.82095	2.87595	1.65568	1.46141	1.65903	1.20821	1.38672	Arhgap42	NC_000075.7	8992508	9239032	-	10507	protein_coding	Rho GTPase activating protein 42%2C transcript variant 3 && B2RQE8.1 RecName: Full=Rho GTPase-activating protein 42; AltName: Full=Rho-type GTPase-activating protein 42 && PF16746:BAR domain of APPL family|PF00169:PH domain|PF14604:Variant SH3 domain|PF00620:RhoGAP domain	RhoGAP
100503019	5.33739	2.05791	3.1698	3.55496	5.39168	1.71105	1.08223	1.12078	0.908258	0.78132	Gm16551	NC_000075.7	74755719	74760154	+	2707	lncRNA	predicted gene 16551%2C transcript variant 1 && - && -	-
223978	5.19322	5.69588	5.7024	6.24915	5.80399	8.54206	9.64835	7.63244	9.57672	9.24371	Cpped1	NC_000082.7	11621548	11727377	-	6324	protein_coding	calcineurin-like phosphoesterase domain containing 1%2C transcript variant X1 && Q8BFS6.1 RecName: Full=Serine/threonine-protein phosphatase CPPED1; AltName: Full=Calcineurin-like phosphoesterase domain-containing protein 1 && PF00149:Calcineurin-like phosphoesterase	Metallophos
22213	25.5276	22.9766	28.7547	26.3483	26.4556	18.5868	14.628	15.3632	17.2403	14.4358	Ube2g2	NC_000076.7	77458155	77481824	+	1982	protein_coding	ubiquitin-conjugating enzyme E2G 2 && - && PF00179:Ubiquitin-conjugating enzyme	UQ_con
63986	3.00181	3.53065	3.3353	3.84774	2.38193	5.62536	5.74962	6.23424	6.71478	7.40679	Gmfg	NC_000073.7	28136894	28147655	+	2451	protein_coding	glia maturation factor%2C gamma%2C transcript variant 1 && Q9ERL7.1 RecName: Full=Glia maturation factor gamma; Short=GMF-gamma && PF00241:Cofilin/tropomyosin-type actin-binding protein	Cofilin_ADF
22419	0.725482	1.17754	0.613611	1.29979	0.343269	3.61553	2.87145	2.18516	3.67183	2.57602	Wnt5b	NC_000072.7	119409492	119521880	-	3307	protein_coding	wingless-type MMTV integration site family%2C member 5B%2C transcript variant X3 && P22726.2 RecName: Full=Protein Wnt-5b; Flags: Precursor && PF00110:wnt family	wnt
68567	2.00281	3.57588	2.87491	1.97623	1.90884	4.81529	6.98261	10.3612	6.10714	9.2695	Cgref1	NC_000071.7	31090487	31102824	-	1331	protein_coding	cell growth regulator with EF hand domain 1%2C transcript variant 1 && Q8R1U2.1 RecName: Full=Cell growth regulator with EF hand domain protein 1; AltName: Full=Cell growth regulatory gene 11 protein; AltName: Full=Hydrophobestin; Flags: Precursor && -	-
227231	151.54	114.78	138.176	176.274	144.917	81.6938	58.5437	37.3615	70.9635	34.724	Cps1	NC_000067.7	67151294	67270426	+	5646	protein_coding	carbamoyl-phosphate synthetase 1%2C transcript variant X1 && Q8C196.2 RecName: Full=Carbamoyl-phosphate synthase [ammonia], mitochondrial; AltName: Full=Carbamoyl-phosphate synthetase I; Short=CPSase I; Flags: Precursor && PF00988:Carbamoyl-phosphate synthase small chain, CPSase domain|PF02787:Carbamoyl-phosphate synthetase large chain, oligomerisation domain|PF02786:Carbamoyl-phosphate synthase …	CPSase_L_D2
70573	3.89444	4.2931	3.76917	5.31112	4.1987	2.45228	2.5458	2.1356	2.17469	1.65939	Tbccd1	NC_000082.7	22631964	22676441	-	4107	protein_coding	TBCC domain containing 1%2C transcript variant X10 && Q640P7.1 RecName: Full=TBCC domain-containing protein 1 && -	-
13370	83.8391	80.2792	95.2903	91.2	80.9729	152.36	114.866	129.399	135.23	132.529	Dio1	NC_000070.7	107148662	107164365	-	1689	protein_coding	deiodinase%2C iodothyronine%2C type I && - && PF00837:Iodothyronine deiodinase	-
20846	5.35638	6.64023	5.02277	4.9811	5.4309	7.47852	12.2803	11.3416	12.1646	9.61065	Stat1	NC_000067.7	52158588	52201024	+	5783	protein_coding	signal transducer and activator of transcription 1%2C transcript variant 2 && P42225.1 RecName: Full=Signal transducer and activator of transcription 1 && PF02864:STAT protein, DNA binding domain|PF12162:STAT1 TAZ2 binding domain|PF02865:STAT protein, protein interaction domain|PF00017:SH2 domain|PF01017:STAT protein, all-alpha domain	STAT_bind
101214	5.65161	5.05169	4.53419	6.80074	5.1492	1.73672	1.57259	2.86242	1.71099	3.02683	Tra2a	NC_000072.7	49220855	49241182	-	2698	protein_coding	transformer 2 alpha%2C transcript variant X6 && Q6PFR5.1 RecName: Full=Transformer-2 protein homolog alpha; Short=TRA-2 alpha; Short=TRA2-alpha; AltName: Full=Transformer-2 protein homolog A && PF00076:RNA recognition motif. (a.k.a. RRM, RBD, or RNP domain)	RRM_1
109095	3.30399	2.92067	3.31003	3.76709	2.81362	2.04115	1.89783	1.78553	1.58332	1.39519	Rbm15b	NC_000075.7	106758127	106764274	-	6148	protein_coding	RNA binding motif protein 15B && Q6PHZ5.2 RecName: Full=Putative RNA-binding protein 15B; AltName: Full=RNA-binding motif protein 15B && PF07744:SPOC domain|PF00076:RNA recognition motif. (a.k.a. RRM, RBD, or RNP domain)	RRM_1
19039	18.5987	25.3605	20.9062	14.4831	19.4453	30.8063	47.0387	38.7508	50.8095	36.8759	Lgals3bp	NC_000077.7	118283573	118292787	-	2299	protein_coding	lectin%2C galactoside-binding%2C soluble%2C 3 binding protein%2C transcript variant X1 && Q07797.1 RecName: Full=Galectin-3-binding protein; AltName: Full=Cyp-C-associated protein; Short=CyCAP; AltName: Full=Lectin galactoside-binding soluble 3-binding protein; AltName: Full=Protein MAMA; Flags: Precursor && PF07707:BTB And C-terminal Kelch|PF00530:Scavenger receptor cysteine-rich domain	SRCR
12012	63.6874	62.202	67.0468	72.2693	63.3305	47.6333	49.0735	45.2319	49.3416	45.4364	Baat	NC_000070.7	49489416	49507915	-	3305	protein_coding	bile acid-Coenzyme A: amino acid N-acyltransferase%2C transcript variant X1 && Q91X34.1 RecName: Full=Bile acid-CoA:amino acid N-acyltransferase; Short=BACAT; Short=BAT; AltName: Full=Glycine N-choloyltransferase; AltName: Full=Long-chain fatty-acyl-CoA hydrolase && PF08840:BAAT / Acyl-CoA thioester hydrolase C terminal	-
16424	155.146	185.963	180.333	170.077	162.345	122.101	124.338	102.808	116.678	101.773	Itih1	NC_000080.7	30651137	30665246	-	3089	protein_coding	inter-alpha trypsin inhibitor%2C heavy chain 1%2C transcript variant 1 && Q61702.2 RecName: Full=Inter-alpha-trypsin inhibitor heavy chain H1; Short=ITI heavy chain H1; Short=ITI-HC1; Short=Inter-alpha-inhibitor heavy chain 1; Flags: Precursor && PF06668:Inter-alpha-trypsin inhibitor heavy chain C-terminus|PF00092:von Willebrand factor type A domain|PF08487:Vault protein inter-alpha-trypsin domain	VWA
66885	16.2682	12.3	16.0029	20.2967	15.3421	9.816	8.12886	7.58774	9.73164	8.64698	Acadsb	NC_000073.7	131012330	131047940	+	4362	protein_coding	acyl-Coenzyme A dehydrogenase%2C short/branched chain && Q9DBL1.1 RecName: Full=Short/branched chain specific acyl-CoA dehydrogenase, mitochondrial; Short=SBCAD; AltName: Full=2-methyl branched chain acyl-CoA dehydrogenase; Short=2-MEBCAD; AltName: Full=2-methylbutyryl-coenzyme A dehydrogenase; Short=2-methylbutyryl-CoA dehydrogenase; Flags: Precursor && PF00441:Acyl-CoA dehydrogenase, C-terminal…	-
624219	407.288	214.152	666.506	1249.14	430.641	86.2979	47.6488	82.4574	35.8487	82.6589	Angptl8	NC_000075.7	21746806	21748643	+	865	protein_coding	angiopoietin-like 8 && Q8R1L8.2 RecName: Full=Angiopoietin-like protein 8; AltName: Full=Betatrophin; AltName: Full=Lipasin; AltName: Full=Refeeding-induced fat and liver protein; Flags: Precursor && -	-
102631624	9.3301	3.3052	3.54307	4.09881	5.40566	1.04725	0.280612	0.30646	0	0.326394	Gm29919	NC_000073.7	36902563	36903879	-	360	lncRNA	predicted gene%2C 29919 && - && -	-
18514	0.763244	0.768579	0.82389	0.830642	0.847836	1.20756	1.35048	1.46327	1.48417	1.59555	Pbx1	NC_000067.7	167946933	168259898	-	9500	protein_coding	pre B cell leukemia homeobox 1%2C transcript variant b && - && PF00046:Homeobox domain|PF03792:PBC domain	PBC
71911	71.6706	76.0688	66.8543	50.8181	76.7986	112.216	111.438	117.412	106.922	116.569	Bdh1	NC_000082.7	31241115	31277719	+	3651	protein_coding	3-hydroxybutyrate dehydrogenase%2C type 1%2C transcript variant 1 && Q80XN0.2 RecName: Full=D-beta-hydroxybutyrate dehydrogenase, mitochondrial; AltName: Full=3-hydroxybutyrate dehydrogenase; Short=BDH; Flags: Precursor && PF00106:short chain dehydrogenase	adh_short
216345	1.3354	0.849428	1.13035	1.09444	1.28811	0.495853	0.485542	0.657235	0.421195	0.421581	Zfc3h1	NC_000076.7	115220691	115268677	+	7386	protein_coding	zinc finger%2C C3H1-type containing%2C transcript variant X1 && O60293.3 RecName: Full=Zinc finger C3H1 domain-containing protein; AltName: Full=Coiled-coil domain-containing protein 131; AltName: Full=Proline/serine-rich coiled-coil protein 2 && PF10650:Putative zinc-finger domain	-
59038	79.5069	74.0853	78.2809	64.5895	78.1289	42.0583	54.037	49.2673	46.5479	51.7394	Pxmp4	NC_000068.8	154427678	154445646	-	2807	protein_coding	peroxisomal membrane protein 4%2C transcript variant X1 && Q9JJW0.3 RecName: Full=Peroxisomal membrane protein 4; AltName: Full=24 kDa peroxisomal intrinsic membrane protein && -	-
24110	2.0772	2.19883	2.12791	2.75313	2.28924	2.7066	7.41537	10.1231	10.228	8.06126	Usp18	NC_000072.7	121222865	121247876	+	1771	protein_coding	ubiquitin specific peptidase 18 && - && PF00443:Ubiquitin carboxyl-terminal hydrolase	UCH
18671	0.0308952	0.135814	0.0335971	0.0495694	0	0.301698	0.663451	0.340972	0.445842	0.522029	Abcb1a	NC_000071.7	8617091	8798575	+	5177	protein_coding	ATP-binding cassette%2C sub-family B (MDR/TAP)%2C member 1A && P21447.3 RecName: Full=Multidrug resistance protein 1A; AltName: Full=ATP-binding cassette sub-family B member 1A; AltName: Full=MDR1A; AltName: Full=Multidrug resistance protein 3; AltName: Full=P-glycoprotein 3 && PF00005:ABC transporter|PF00664:ABC transporter transmembrane region|PF07673:Protein of unknown function (DUF1602)	ABC_membrane
224111	0.997748	0.890329	0.91924	0.989398	1.09593	0.59262	0.52952	0.568739	0.54776	0.447937	Ubxn7	NC_000082.7	32151018	32212568	+	11542	protein_coding	UBX domain protein 7 && O94888.2 RecName: Full=UBX domain-containing protein 7 >Q5REY7.2 RecName: Full=UBX domain-containing protein 7 && PF14555:UBA-like domain|PF13899:Thioredoxin-like|PF00789:UBX domain	UBX
239463	0.0469734	0.0317681	0.0510814	0	0.0317513	0.521975	0.534027	0.453616	0.309459	0.293323	Fam83a	NC_000081.7	57847983	57874102	+	3405	protein_coding	family with sequence similarity 83%2C member A%2C transcript variant X1 && - && PF07894:Protein of unknown function (DUF1669)	-
21969	7.20658	8.02772	7.56555	8.42173	7.63004	4.92803	4.89739	4.99004	3.89987	5.36043	Top1	NC_000068.8	160487817	160564684	+	3847	protein_coding	topoisomerase (DNA) I && - && PF01028:Eukaryotic DNA topoisomerase I, catalytic core|PF02919:Eukaryotic DNA topoisomerase I, DNA binding fragment|PF14370:C-terminal topoisomerase domain	-
67475	16.9866	16.1668	17.1595	19.9326	16.6657	13.1548	9.40847	9.58472	8.33968	9.86212	Ero1b	NC_000079.7	12580701	12624422	+	5433	protein_coding	endoplasmic reticulum oxidoreductase 1 beta%2C transcript variant X2 && Q8R2E9.1 RecName: Full=ERO1-like protein beta; Short=ERO1-L-beta; AltName: Full=Endoplasmic reticulum oxidoreductase beta; AltName: Full=Endoplasmic reticulum oxidoreductin-1-like protein B; AltName: Full=Oxidoreductin-1-L-beta; Flags: Precursor && PF04137:Endoplasmic Reticulum Oxidoreductin 1 (ERO1)	-
210135	2.88509	2.44566	3.1374	2.66323	2.53787	1.70345	1.57259	1.37669	1.31424	1.24848	Zfp180	NC_000073.7	23781303	23807134	+	4047	protein_coding	zinc finger protein 180%2C transcript variant X1 && Q9UJW8.2 RecName: Full=Zinc finger protein 180; AltName: Full=HHZ168 && PF00096:Zinc finger, C2H2 type	zf-C2H2
230784	0.581689	0.956359	0.916122	0.386187	1.01687	2.73547	2.60342	1.88857	2.28419	1.87879	Sesn2	NC_000070.7	132220115	132237767	-	2658	protein_coding	sestrin 2 && P58043.1 RecName: Full=Sestrin-2 && PF04636:PA26 p53-induced protein (sestrin)	PA26
17215	0.966167	0.855383	0.802324	0.613016	0.837121	2.07625	1.81404	2.36283	1.60367	3.25211	Mcm3	NC_000067.7	20873188	20890536	-	3035	protein_coding	minichromosome maintenance complex component 3 && P25206.2 RecName: Full=DNA replication licensing factor MCM3; AltName: Full=DNA polymerase alpha holoenzyme-associated protein P1; AltName: Full=P1-MCM3 && PF14551:MCM N-terminal domain|PF00493:MCM2/3/5 family	MCM
109658	3.60625	3.38776	3.73599	3.09414	3.55906	1.94007	2.0014	1.21431	2.09864	1.41087	Txlna	NC_000070.7	129519870	129534867	-	4997	protein_coding	taxilin alpha%2C transcript variant X1 && Q6PAM1.1 RecName: Full=Alpha-taxilin && PF09728:Myosin-like coiled-coil protein	-
73102	3.90936	4.74048	4.26545	4.33513	3.89097	5.55792	7.38885	6.63791	7.29707	6.76762	Slc22a23	NC_000079.7	34363141	34530666	-	8169	protein_coding	solute carrier family 22%2C member 23%2C transcript variant X4 && Q3UHH2.1 RecName: Full=Solute carrier family 22 member 23 && PF00083:Sugar (and other) transporter	Sugar_tr
64697	120.373	99.3718	113.493	139.131	126.218	82.366	80.1757	65.8853	61.7904	63.4946	Keg1	NC_000085.7	12673154	12697266	+	1672	protein_coding	kidney expressed gene 1 && Q9DCY0.1 RecName: Full=Glycine N-acyltransferase-like protein Keg1; AltName: Full=Acyl-CoA:glycine N-acyltransferase protein Keg1; AltName: Full=Kidney-expressed gene 1 protein && PF08444:Aralkyl acyl-CoA:amino acid N-acyltransferase, C-terminal region|PF06021:Aralkyl acyl-CoA:amino acid N-acyltransferase	-
106200	8.70934	10.2211	10.3067	11.1583	7.87821	6.41746	5.61403	5.49509	4.78944	4.55405	Txndc11	NC_000082.7	10892775	10952541	-	3122	protein_coding	thioredoxin domain containing 11%2C transcript variant X7 && Q8K2W3.1 RecName: Full=Thioredoxin domain-containing protein 11 && PF00085:Thioredoxin	-
67800	199.451	197.96	213.108	219.285	198.6	289.366	280.195	268.438	312.651	267.838	Dgat2	NC_000073.7	98802870	98831920	-	2251	protein_coding	diacylglycerol O-acyltransferase 2 && Q9DCV3.1 RecName: Full=Diacylglycerol O-acyltransferase 2; AltName: Full=Acyl-CoA retinol O-fatty-acyltransferase; Short=ARAT; Short=Retinol O-fatty-acyltransferase; AltName: Full=Diglyceride acyltransferase 2 && PF03982:Diacylglycerol acyltransferase	-
71720	0.190637	0.222042	0.191953	0.152933	0.178972	0.399426	1.1773	0.518682	0.637923	0.661347	Osbpl3	NC_000072.7	50270307	50433334	-	7551	protein_coding	oxysterol binding protein-like 3%2C transcript variant X7 && Q9DBS9.2 RecName: Full=Oxysterol-binding protein-related protein 3; Short=ORP-3; Short=OSBP-related protein 3 && PF01237:Oxysterol-binding protein|PF15409:Pleckstrin homology domain	-
52808	1.60215	2.46732	1.49037	2.16019	2.36816	0.955489	0.786363	0.439386	0.61767	0.72322	Tspyl2	NC_000086.8	151119847	151125480	-	2762	protein_coding	TSPY-like 2%2C transcript variant 1 && - && PF00956:Nucleosome assembly protein (NAP)	-
29816	8.42061	7.75376	7.55615	6.8591	8.80047	4.1759	4.68616	5.45902	4.1897	5.17818	Hip1r	NC_000071.7	124111665	124141278	+	4527	protein_coding	huntingtin interacting protein 1 related%2C transcript variant X5 && Q9JKY5.2 RecName: Full=Huntingtin-interacting protein 1-related protein; Short=HIP1-related protein && PF01608:I/LWEQ domain|PF16515:Clathrin-binding domain of Huntingtin-interacting protein 1|PF07651:ANTH domain	-
74246	11.6719	14.023	12.5044	19.0442	11.2325	7.51919	7.56714	7.0105	6.40008	7.16675	Gale	NC_000070.7	135690550	135695489	+	2156	protein_coding	galactose-4-epimerase%2C UDP%2C transcript variant X4 && Q8R059.1 RecName: Full=UDP-glucose 4-epimerase; AltName: Full=Galactowaldenase; AltName: Full=UDP-N-acetylglucosamine 4-epimerase; Short=UDP-GlcNAc 4-epimerase; AltName: Full=UDP-galactosamine 4-epimerase; Short=UDP-GalNAc 4-epimerase; AltName: Full=UDP-galactose 4-epimerase && PF16363:GDP-mannose 4,6 dehydratase	-
102640551	0.489747	0.462559	0.50503	0.487718	0.650666	0.12795	0.167994	0.218415	0.198672	0.130268	Gm36587	NC_000082.7	91162373	91176210	-	6314	lncRNA	predicted gene%2C 36587%2C transcript variant X1 && - && -	-
223665	21.1971	24.4141	20.0581	24.732	23.1841	33.924	32.3975	31.8981	34.4706	33.3277	C030006K11Rik	NC_000081.7	76605665	76608045	-	1821	protein_coding	RIKEN cDNA C030006K11 gene%2C transcript variant 1 && - && PF14956:Domain of unknown function (DUF4505)	-
11647	3.67539	6.78441	4.10654	3.06988	3.94574	9.34768	10.0911	14.2269	7.54209	13.3417	Alpl	NC_000070.7	137469042	137523695	-	3699	protein_coding	alkaline phosphatase%2C liver/bone/kidney%2C transcript variant 1 && P09242.2 RecName: Full=Alkaline phosphatase, tissue-nonspecific isozyme; Short=AP-TNAP; Short=TNSALP; AltName: Full=Alkaline phosphatase 2; AltName: Full=Alkaline phosphatase liver/bone/kidney isozyme; Flags: Precursor && PF00245:Alkaline phosphatase	-
12580	2.05876	2.11251	2.26454	2.10719	2.06341	3.17939	4.50623	5.85172	4.32058	6.23235	Cdkn2c	NC_000070.7	109518073	109523953	-	2253	protein_coding	cyclin dependent kinase inhibitor 2C%2C transcript variant 1 && Q60772.1 RecName: Full=Cyclin-dependent kinase 4 inhibitor C; AltName: Full=Cyclin-dependent kinase 6 inhibitor; AltName: Full=p18-INK4c; AltName: Full=p18-INK6 && PF13857:Ankyrin repeats (many copies)	-
105244290	0.318705	0.554246	0.445599	0.602654	0.138488	1.33381	1.46656	5.08761	2.48526	3.91339	Gm39929	NC_000068.8	128443435	128447302	-	1171	lncRNA	predicted gene%2C 39929 && - && -	-
244723	0.070629	0.194477	0.120695	0.0364243	0.0613815	1.18236	0.162504	0.80385	0.864131	0.811662	Olfm2	NC_000075.7	20578986	20657660	-	5284	protein_coding	olfactomedin 2%2C transcript variant X1 && Q8BM13.2 RecName: Full=Noelin-2; AltName: Full=Olfactomedin-2; Flags: Precursor && PF02191:Olfactomedin-like domain|PF12308:Neurogenesis glycoprotein	-
20503	2.45371	2.91803	2.019	2.61173	2.41273	3.0907	5.79712	5.88921	5.20511	6.59886	Slc16a7	NC_000076.7	125055139	125225455	-	12233	protein_coding	solute carrier family 16 (monocarboxylic acid transporters)%2C member 7%2C transcript variant X1 && - && PF07690:Major Facilitator Superfamily	MFS_1
226098	0.341762	0.157591	0.361997	0.731707	0.373518	0.0448371	0.0840994	0.0780694	0.121139	0.0538012	Hectd2	NC_000085.7	36531420	36598535	+	12012	protein_coding	HECT domain E3 ubiquitin protein ligase 2%2C transcript variant X1 && Q8CDU6.2 RecName: Full=Probable E3 ubiquitin-protein ligase HECTD2; AltName: Full=HECT domain-containing protein 2; AltName: Full=HECT-type E3 ubiquitin transferase HECTD2 && PF00632:HECT-domain (ubiquitin-transferase)	HECT
243382	4.54997	3.58557	4.03274	5.57637	4.65878	7.83817	7.12765	11.0929	7.67724	11.5672	Ppm1k	NC_000072.7	57483487	57512537	-	9503	protein_coding	protein phosphatase 1K (PP2C domain containing)%2C transcript variant 4 && Q8BXN7.1 RecName: Full=Protein phosphatase 1K, mitochondrial; AltName: Full=Protein phosphatase 2C isoform kappa; Short=PP2C-kappa; Flags: Precursor && PF00481:Protein phosphatase 2C	PP2C
19245	1.77996	2.33509	1.92549	1.14383	1.52126	2.98429	3.70813	3.80866	4.39407	3.69697	Ptp4a3	NC_000081.7	73594994	73630615	+	5721	protein_coding	protein tyrosine phosphatase 4a3%2C transcript variant 3 && Q9D658.1 RecName: Full=Protein tyrosine phosphatase type IVA 3; AltName: Full=Protein-tyrosine phosphatase 4a3; AltName: Full=Protein-tyrosine phosphatase of regenerating liver 3; Short=PRL-3; Flags: Precursor && PF00102:Protein-tyrosine phosphatase	Y_phosphatase
233115	1.00778	0.444188	0.740684	1.48868	0.831532	0.231694	0.309474	0.309217	0.24202	0.229765	Dpy19l3	NC_000073.7	35384925	35453879	-	7671	protein_coding	dpy-19-like 3 (C. elegans) && - && PF10034:Q-cell neuroblast polarisation|PF00607:gag gene protein p24 (core nucleocapsid protein)	-
117586	0.263211	0.178009	0.159017	0.105576	0.177915	1.03403	1.21911	0.605188	1.67898	0.966829	A1bg	NC_000081.7	60789438	60793119	-	1823	protein_coding	alpha-1-B glycoprotein && Q19LI2.1 RecName: Full=Alpha-1B-glycoprotein; AltName: Full=Alpha-1-B glycoprotein; Flags: Precursor && PF13895:Immunoglobulin domain	-
66684	3.70807	3.32585	3.68813	4.78852	3.34702	4.52246	10.6033	17.3115	10.6822	15.5224	Tceal8	NC_000086.8	135069733	135073000	-	2358	protein_coding	transcription elongation factor A (SII)-like 8%2C transcript variant 2 && Q9CZY2.1 RecName: Full=Transcription elongation factor A protein-like 8; Short=TCEA-like protein 8; AltName: Full=Transcription elongation factor S-II protein-like 8 && PF04538:Brain expressed X-linked like family	-
109711	1.7047	2.12395	1.85379	1.62453	1.89082	3.89491	4.55241	2.74631	3.29486	3.40403	Actn1	NC_000078.7	80214316	80307165	-	4660	protein_coding	actinin%2C alpha 1%2C transcript variant X3 && - && PF00307:Calponin homology (CH) domain|PF08726:Ca2+ insensitive EF hand|PF00435:Spectrin repeat	CH
15379	11.1949	5.21874	5.88039	3.69315	11.5582	1.80118	1.07999	0.604856	0.660218	0.35431	Onecut1	NC_000075.7	74769203	74796930	+	1824	protein_coding	one cut domain%2C family member 1 && O08755.1 RecName: Full=Hepatocyte nuclear factor 6; Short=HNF-6; AltName: Full=One cut domain family member 1; AltName: Full=One cut homeobox 1 && PF00046:Homeobox domain|PF02376:CUT domain	CUT
69309	1.05428	0.945153	0.679892	0.722835	0.944655	1.33748	2.34606	2.08018	2.14598	2.66129	Slc16a13	NC_000077.7	70107615	70113638	-	4349	protein_coding	solute carrier family 16 (monocarboxylic acid transporters)%2C member 13%2C transcript variant X1 && Q8CE94.1 RecName: Full=Monocarboxylate transporter 13; Short=MCT 13; AltName: Full=Solute carrier family 16 member 13 && PF07690:Major Facilitator Superfamily	MFS_1
225020	7.12363	6.26909	6.45144	6.86847	5.88984	9.71607	10.2191	10.9745	8.62889	10.9825	Fez2	NC_000083.7	78676641	78725581	-	4745	protein_coding	fasciculation and elongation protein zeta 2 (zygin II)%2C transcript variant 4 && Q6TYB5.1 RecName: Full=Fasciculation and elongation protein zeta-2; AltName: Full=Zygin II; AltName: Full=Zygin-2 && PF07763:FEZ-like protein	-
22187	159.418	202.719	211.761	237.929	158.132	255.329	402.646	404.664	383.82	423.478	Ubb	NC_000077.7	62441997	62444039	+	1620	protein_coding	ubiquitin B%2C transcript variant 1 && - && PF00240:Ubiquitin family	ubiquitin
109222	54.6751	43.4675	68.5786	71.8393	54.6313	102.678	100.018	134.174	94.13	134.449	Rarres1	NC_000069.7	67386219	67422856	-	1411	protein_coding	retinoic acid receptor responder (tazarotene induced) 1 && - && PF06907:Latexin	-
207304	10.1651	7.89256	9.44888	9.29938	9.40855	6.58464	5.67073	6.28893	5.49164	6.41094	Hectd1	NC_000078.7	51790504	51876540	-	9210	protein_coding	HECT domain E3 ubiquitin protein ligase 1%2C transcript variant X4 && Q69ZR2.2 RecName: Full=E3 ubiquitin-protein ligase HECTD1; AltName: Full=HECT domain-containing protein 1; AltName: Full=HECT-type E3 ubiquitin transferase HECTD1; AltName: Full=Protein open mind && PF13857:Ankyrin repeats (many copies)|PF06701:Mib_herc2|PF00632:HECT-domain (ubiquitin-transferase)|PF07738:Sad1 / UNC-like C-term…	HECT
14296	1.9988	2.60701	1.75219	1.96344	2.41952	3.2554	4.83073	5.57116	4.49171	4.585	Frat1	NC_000085.7	41818409	41821022	+	2614	protein_coding	frequently rearranged in advanced T cell lymphomas && P70339.2 RecName: Full=Proto-oncogene FRAT1; AltName: Full=Frequently rearranged in advanced T-cell lymphomas 1; Short=FRAT-1 && PF05350:Glycogen synthase kinase-3 binding	-
54720	17.919	24.1375	18.8908	22.4493	17.6773	9.31673	11.6301	10.1742	14.189	10.6271	Rcan1	NC_000082.7	92188839	92263057	-	2532	protein_coding	regulator of calcineurin 1%2C transcript variant 1 && P53805.4 RecName: Full=Calcipressin-1; AltName: Full=Adapt78; AltName: Full=Down syndrome critical region protein 1; AltName: Full=Myocyte-enriched calcineurin-interacting protein 1; Short=MCIP1; AltName: Full=Regulator of calcineurin 1 && PF04847:Calcipressin	-
232878	1.17048	1.1352	1.20291	1.56325	1.38239	0.649679	0.621475	0.46579	0.532635	0.53861	Zscan22	NC_000073.7	12631736	12643010	+	4145	protein_coding	zinc finger and SCAN domain containing 22%2C transcript variant 1 && P10073.2 RecName: Full=Zinc finger and SCAN domain-containing protein 22; AltName: Full=Krueppel-related zinc finger protein 2; AltName: Full=Protein HKR2; AltName: Full=Zinc finger protein 50 && PF02023:SCAN domain|PF00096:Zinc finger, C2H2 type	SCAN
77975	3.65968	2.78442	2.82651	5.52976	4.322	1.95352	1.39868	1.35541	1.56557	1.21443	Tmem50b	NC_000082.7	91371390	91394568	-	2564	protein_coding	transmembrane protein 50B && Q9D1X9.1 RecName: Full=Transmembrane protein 50B && PF05255:Uncharacterised protein family (UPF0220)	-
320302	1.38303	1.20541	2.07592	1.94552	1.87628	0.432914	0.406	0.705408	0.439985	0.794222	Glt28d2	NC_000069.7	85777153	85794825	-	2737	protein_coding	glycosyltransferase 28 domain containing 2 && Q5I0K7.1 RecName: Full=UDP-N-acetylglucosamine transferase subunit ALG13 homolog; AltName: Full=Glycosyltransferase 28 domain-containing protein 1 && PF04101:Glycosyltransferase family 28 C-terminal domain	-
224132	9.60042	7.7993	10.7509	9.95124	9.47415	6.26307	6.28458	6.12921	5.67722	6.34324	Slc49a4	NC_000082.7	35514432	35589740	-	5409	protein_coding	solute carrier family 49 member 4 && - && -	-
207798	0.508172	1.10781	0.987651	1.3531	0.613906	4.926	2.08965	2.71843	2.21831	2.87142	Gramd1c	NC_000082.7	43800713	43883822	-	4931	protein_coding	GRAM domain containing 1C%2C transcript variant X1 && - && PF02893:GRAM domain|PF16016:Domain of unknown function (DUF4782)	GRAM
13423	9.43169	9.72179	9.56397	9.3058	9.31693	13.8169	14.4807	18.1052	13.5859	17.0772	Dnase2a	NC_000074.7	85635384	85638332	+	1758	protein_coding	deoxyribonuclease II alpha%2C transcript variant 2 && P56542.1 RecName: Full=Deoxyribonuclease-2-alpha; AltName: Full=Acid DNase; AltName: Full=Deoxyribonuclease II alpha; Short=DNase II alpha; AltName: Full=Lysosomal DNase II; Flags: Precursor && PF03265:Deoxyribonuclease II	-
20342	349.613	205.715	477.365	435.612	363.439	50.7444	11.5324	3.77516	5.65412	3.50079	Selenbp2	NC_000069.7	94600880	94611713	+	1695	protein_coding	selenium binding protein 2 && Q63836.2 RecName: Full=Selenium-binding protein 2; AltName: Full=56 kDa acetaminophen-binding protein; Short=AP56 && PF05694:56kDa selenium binding protein (SBP56)	-
16790	22.6138	32.2544	25.2842	21.0296	23.2654	38.2464	47.0334	42.1101	45.5369	38.211	Anpep	NC_000073.7	79471551	79497958	-	3850	protein_coding	alanyl (membrane) aminopeptidase && P97449.4 RecName: Full=Aminopeptidase N; Short=AP-N; Short=mAPN; AltName: Full=Alanyl aminopeptidase; AltName: Full=Aminopeptidase M; Short=AP-M; AltName: Full=Membrane protein p161; AltName: Full=Microsomal aminopeptidase; AltName: CD_antigen=CD13 && PF11838:ERAP1-like C-terminal domain|PF01433:Peptidase family M1	-
13544	3.36259	3.44408	4.03291	3.64297	3.50804	2.08618	2.41744	1.64448	2.02497	1.44167	Dvl3	NC_000082.7	20335694	20352763	+	4931	protein_coding	dishevelled segment polarity protein 3%2C transcript variant X2 && - && PF02377:Dishevelled specific domain|PF00778:DIX domain|PF00595:PDZ domain (Also known as DHR or GLGF)|PF12316:Segment polarity protein dishevelled (Dsh) C terminal|PF00610:Domain found in Dishevelled, Egl-10, and Pleckstrin (DEP)	DIX
20186	37.2752	38.3971	37.5201	37.1932	39.543	48.1945	55.9969	57.1816	49.2682	56.6462	Nr1h4	NC_000076.7	89290096	89369484	-	2596	protein_coding	nuclear receptor subfamily 1%2C group H%2C member 4%2C transcript variant 2 && Q60641.3 RecName: Full=Bile acid receptor; AltName: Full=Farnesoid X-activated receptor; AltName: Full=Farnesol receptor HRR-1; AltName: Full=Nuclear receptor subfamily 1 group H member 4; AltName: Full=Retinoid X receptor-interacting protein 14; Short=RXR-interacting protein 14 && PF00104:Ligand-binding domain of nucl…	zf-C4
13803	0.497126	0.806894	0.548919	0.423346	0.744432	1.01984	3.13741	1.62221	3.36142	1.54231	Enc1	NC_000079.7	97377613	97389548	+	6971	protein_coding	ectodermal-neural cortex 1 && O35709.2 RecName: Full=Ectoderm-neural cortex protein 1; Short=ENC-1 && PF01344:Kelch motif|PF00651:BTB/POZ domain|PF07707:BTB And C-terminal Kelch	BACK
433022	5.67519	4.39345	4.49627	5.7536	6.26252	3.5749	2.60915	1.93224	2.73554	2.138	Plcxd2	NC_000082.7	45779624	45830776	-	7337	protein_coding	phosphatidylinositol-specific phospholipase C%2C X domain containing 2 && B2RXA1.1 RecName: Full=PI-PLC X domain-containing protein 2 && -	-
109270	0.346317	0.642068	0.51296	0.402362	0.393513	0.886682	1.04652	1.05025	1.01713	0.94091	Prr5	NC_000081.7	84547407	84590610	+	8929	protein_coding	proline rich 5 (renal)%2C transcript variant X1 && Q812A5.2 RecName: Full=Proline-rich protein 5; AltName: Full=Protein observed with Rictor-1; Short=Protor-1 && PF08539:HbrB-like	-
225896	157.042	159.549	156.473	170.893	156.617	108.379	98.8472	122.191	105.684	122.557	Ubxn1	NC_000085.7	8848912	8853030	+	1139	protein_coding	UBX domain protein 1%2C transcript variant 2 && - && PF00789:UBX domain|PF00627:UBA/TS-N domain	UBX
67812	17.7716	21.4982	16.5196	17.9723	16.3034	11.5832	11.8895	11.8386	8.52315	10.3686	Ubxn4	NC_000067.7	128171635	128207115	+	4380	protein_coding	UBX domain protein 4%2C transcript variant X1 && Q8VCH8.1 RecName: Full=UBX domain-containing protein 4; AltName: Full=Erasin; AltName: Full=UBX domain-containing protein 2 && PF00789:UBX domain	UBX
230594	0.209901	0.208588	0.237574	0.118558	0.273628	0.428409	0.511351	0.567319	0.475722	0.566456	Tut4	NC_000070.7	108316607	108416612	+	12446	protein_coding	terminal uridylyl transferase 4%2C transcript variant 3 && B2RX14.2 RecName: Full=Terminal uridylyltransferase 4; Short=TUTase 4; AltName: Full=Zinc finger CCHC domain-containing protein 11 && PF01909:Nucleotidyltransferase domain|PF03828:Cid1 family poly A polymerase	NTP_transf_2
229285	5.1971	5.3687	6.22064	5.98191	5.43822	3.59216	3.89839	3.78991	3.32421	3.01421	Spg20	NC_000069.7	55019500	55044753	+	4483	protein_coding	spastic paraplegia 20%2C spartin (Troyer syndrome) homolog (human)%2C transcript variant X4 && Q8R1X6.1 RecName: Full=Spartin && PF06911:Senescence-associated protein	-
98685	5.18824	5.28092	4.44519	5.44437	4.37483	3.28233	3.04517	2.47618	2.69625	2.71425	Trmt1l	NC_000067.7	151304293	151333934	+	3052	protein_coding	tRNA methyltransferase 1 like%2C transcript variant 1 && A2RSY6.1 RecName: Full=TRMT1-like protein && PF02005:N2,N2-dimethylguanosine tRNA methyltransferase	TRM
73737	41.4671	48.405	40.2401	41.0125	44.1833	58.449	63.8872	67.3373	61.7088	67.0673	1110008P14Rik	NC_000068.8	32269113	32271927	-	657	protein_coding	RIKEN cDNA 1110008P14 gene && P58686.1 RecName: Full=UPF0184 protein C9orf16 homolog && PF03670:Uncharacterised protein family (UPF0184)	-
102640678	3.57351	2.43298	3.20793	2.02018	3.89072	1.50212	0.908863	1.0174	0.451431	0.766432	Gm36691	NC_000068.8	172983705	172989925	-	2223	lncRNA	predicted gene%2C 36691 && - && -	-
59027	5.06532	5.00767	6.14584	7.04057	4.62459	9.20342	10.2864	14.922	8.9605	14.2646	Nampt	NC_000078.7	32870334	32903368	+	4547	protein_coding	nicotinamide phosphoribosyltransferase && Q99KQ4.1 RecName: Full=Nicotinamide phosphoribosyltransferase; Short=NAmPRTase; Short=Nampt; AltName: Full=Pre-B-cell colony-enhancing factor 1 homolog; Short=PBEF; AltName: Full=Visfatin && PF04095:Nicotinate phosphoribosyltransferase (NAPRTase) family	-
15361	5.75884	7.85107	5.86575	3.79413	6.5259	9.50287	11.8992	13.4807	14.5919	13.6971	Hmga1	NC_000083.7	27775548	27782646	+	2046	protein_coding	high mobility group AT-hook 1%2C transcript variant 4 && P17095.4 RecName: Full=High mobility group protein HMG-I/HMG-Y; Short=HMG-I(Y); AltName: Full=High mobility group AT-hook protein 1; Short=High mobility group protein A1 && -	-
18087	0.820061	0.779571	0.885873	0.999873	0.825965	0.438899	0.375597	0.578769	0.339894	0.502708	Nktr	NC_000075.7	121542244	121585908	+	19634	protein_coding	natural killer tumor recognition sequence%2C transcript variant X1 && P30415.4 RecName: Full=NK-tumor recognition protein; Short=NK-TR protein; AltName: Full=Natural-killer cells cyclophilin-related protein; Includes: RecName: Full=Putative peptidyl-prolyl cis-trans isomerase; Short=PPIase; AltName: Full=Rotamase && PF00160:Cyclophilin type peptidyl-prolyl cis-trans isomerase/CLD	Pro_isomerase
72333	5.48939	6.74432	7.06017	7.45366	5.43521	3.74482	4.12196	3.81449	4.00545	4.24931	Palld	NC_000074.7	61964465	62355741	-	7867	protein_coding	palladin%2C cytoskeletal associated protein%2C transcript variant 1 && Q9ET54.2 RecName: Full=Palladin && PF07679:Immunoglobulin I-set domain	I-set
18408	51.2387	44.4716	50.5748	62.4898	49.5746	35.7106	30.3729	33.0539	34.6119	34.7526	Slc25a15	NC_000074.7	22865566	22888637	-	3775	protein_coding	solute carrier family 25 (mitochondrial carrier ornithine transporter)%2C member 15%2C transcript variant 1 && Q9WVD5.1 RecName: Full=Mitochondrial ornithine transporter 1; AltName: Full=Solute carrier family 25 member 15 && PF00153:Mitochondrial carrier protein	Mito_carr
76080	2.92904	2.73956	2.62045	2.44972	2.49589	1.64733	1.30876	1.70873	1.57382	1.55662	Ttpal	NC_000068.8	163444206	163460933	+	5133	protein_coding	tocopherol (alpha) transfer protein-like%2C transcript variant X6 && Q9D3D0.3 RecName: Full=Alpha-tocopherol transfer protein-like && PF00650:CRAL/TRIO domain|PF03765:CRAL/TRIO, N-terminal domain	CRAL_TRIO_N
53607	30.0193	31.0387	29.0257	30.8517	28.9565	19.4508	21.877	20.4489	15.2767	19.197	Snrpa	NC_000073.7	26886431	26895696	-	1570	protein_coding	small nuclear ribonucleoprotein polypeptide A%2C transcript variant 3 && Q62189.3 RecName: Full=U1 small nuclear ribonucleoprotein A; Short=U1 snRNP A; Short=U1-A; Short=U1A && PF00076:RNA recognition motif. (a.k.a. RRM, RBD, or RNP domain)	RRM_1
73836	22.5334	22.6002	22.4928	17.1388	23.3211	32.7488	29.5448	39.1727	39.0129	36.5437	Slc35b2	NC_000083.7	45874844	45878597	+	2508	protein_coding	solute carrier family 35%2C member B2%2C transcript variant X1 && Q91ZN5.1 RecName: Full=Adenosine 3'-phospho 5'-phosphosulfate transporter 1; AltName: Full=PAPS transporter 1; AltName: Full=Solute carrier family 35 member B2 && PF08449:UAA transporter family	-
71145	0.41667	0.230558	0.381024	0.307672	0.384061	0.10523	0.0717728	0	0.0356494	0.031306	Scara5	NC_000080.7	65903852	66002275	+	5630	protein_coding	scavenger receptor class A%2C member 5%2C transcript variant 1 && - && PF01391:Collagen triple helix repeat (20 copies)|PF00530:Scavenger receptor cysteine-rich domain	SRCR
22724	24.1663	24.7314	24.821	22.4825	23.8225	18.132	14.6245	13.8678	17.8744	14.5587	Zbtb7b	NC_000069.7	89284951	89300980	-	5008	protein_coding	zinc finger and BTB domain containing 7B%2C transcript variant X4 && Q64321.2 RecName: Full=Zinc finger and BTB domain-containing protein 7B; AltName: Full=Krueppel-related zinc finger protein cKrox; Short=c-Krox; AltName: Full=T-helper-inducing POZ/Krueppel-like factor; AltName: Full=Zinc finger protein 67; Short=Zfp-67; AltName: Full=Zinc finger protein Th-POK && PF00651:BTB/POZ domain	BTB
15490	5.68117	6.1817	5.30126	5.30209	5.46555	3.96811	3.99675	3.43374	3.18512	3.15088	Hsd17b7	NC_000067.7	169777104	169796913	-	5687	protein_coding	hydroxysteroid (17-beta) dehydrogenase 7%2C transcript variant X3 && - && PF00106:short chain dehydrogenase	adh_short
12041	3.71356	5.47099	5.3168	5.03002	4.76803	9.31258	7.40767	8.72721	7.58708	9.7884	Bckdk	NC_000073.7	127503245	127508836	+	2857	protein_coding	branched chain ketoacid dehydrogenase kinase && O55028.1 RecName: Full=[3-methyl-2-oxobutanoate dehydrogenase [lipoamide]] kinase, mitochondrial; AltName: Full=Branched-chain alpha-ketoacid dehydrogenase kinase; Short=BCKD-kinase; Short=BCKDHKIN; Flags: Precursor && PF02518:Histidine kinase-, DNA gyrase B-, and HSP90-like ATPase|PF10436:Mitochondrial branched-chain alpha-ketoacid dehydrogenase ki…	HATPase_c
70769	6.3716	5.75531	5.72656	6.37176	6.56349	4.24695	4.16209	4.04879	3.45007	3.87933	Nolc1	NC_000085.7	46064286	46073982	+	3665	protein_coding	nucleolar and coiled-body phosphoprotein 1%2C transcript variant 3 && P41777.1 RecName: Full=Nucleolar and coiled-body phosphoprotein 1; AltName: Full=140 kDa nucleolar phosphoprotein; Short=Nopp140; AltName: Full=Nucleolar 130 kDa protein; AltName: Full=Nucleolar phosphoprotein p130 && PF05022:SRP40, C-terminal domain	-
22156	4.73473	1.12375	2.48697	5.09544	4.58322	1.26343	1.04947	0.702476	0.739869	0.787546	Tuft1	NC_000069.7	94520060	94566179	-	2984	protein_coding	tuftelin 1%2C transcript variant 2 && - && -	-
17524	9.45943	11.0312	9.59785	7.72404	10.3403	14.9737	16.4233	16.5379	13.652	15.8686	Mpp1	NC_000086.8	74153339	74174622	-	2525	protein_coding	membrane protein%2C palmitoylated && P70290.1 RecName: Full=55 kDa erythrocyte membrane protein; Short=p55; AltName: Full=Membrane protein, palmitoylated 1 && PF00595:PDZ domain (Also known as DHR or GLGF)|PF07653:Variant SH3 domain|PF00625:Guanylate kinase	PDZ
71775	288.092	312.447	301.244	292.157	298.851	231.459	218.796	195.294	235.777	206.015	1300017J02Rik	NC_000075.7	103127722	103165496	-	2282	protein_coding	RIKEN cDNA 1300017J02 gene && Q9DBD0.1 RecName: Full=Inhibitor of carbonic anhydrase; Flags: Precursor && PF00405:Transferrin	-
107829	4.25056	6.69979	4.29923	4.83983	4.21702	10.1576	9.09311	8.51206	8.02223	9.19164	Thoc5	NC_000077.7	4845283	4878867	+	2333	protein_coding	THO complex 5%2C transcript variant X1 && Q8BKT7.2 RecName: Full=THO complex subunit 5 homolog; AltName: Full=Fms-interacting protein; Short=FMIP && PF09766:Fms-interacting protein	-
13178	0.662729	0.336152	0.360344	0.671563	0.54817	1.2685	1.70184	1.58794	1.16537	1.46061	Dck	NC_000071.7	88912872	88931136	+	3057	protein_coding	deoxycytidine kinase && - && PF01712:Deoxynucleoside kinase	-
18949	1.92112	1.98006	1.62116	1.47951	1.86993	0.947063	0.829944	0.906395	0.867857	0.711312	Pnn	NC_000078.7	59113705	59120803	+	3469	protein_coding	pinin && - && -	-
211924	0.665131	0.317525	0.4822	0.4865	0.595046	1.3043	1.39619	0.985052	2.02523	1.42279	Dsg1c	NC_000084.7	20380397	20418088	+	4088	protein_coding	desmoglein 1 gamma && Q7TSF0.1 RecName: Full=Desmoglein-1-gamma; Short=Dsg1-gamma; AltName: Full=Desmoglein-6; Flags: Precursor && PF00028:Cadherin domain|PF01049:Cadherin cytoplasmic region	Cadherin
69993	1.24328	1.20919	1.1932	1.06862	1.44066	1.7384	1.93694	1.98877	2.04302	1.99635	Chn2	NC_000072.7	54016917	54278797	+	13508	protein_coding	chimerin 2%2C transcript variant 2 && P52757.2 RecName: Full=Beta-chimaerin; AltName: Full=Beta-chimerin; AltName: Full=Rho GTPase-activating protein 3 && PF00620:RhoGAP domain|PF00130:Phorbol esters/diacylglycerol binding domain (C1 domain)|PF00017:SH2 domain	RhoGAP
231630	4.13036	5.37801	3.82042	4.79879	3.94715	2.55783	2.6387	2.61979	2.17447	2.45886	Ficd	NC_000071.7	113873821	113878670	+	3369	protein_coding	FIC domain containing%2C transcript variant X2 && Q8BIX9.1 RecName: Full=Adenosine monophosphate-protein transferase FICD; AltName: Full=AMPylator FICD; AltName: Full=FIC domain-containing protein && PF02661:Fic/DOC family	Fic
16880	19.234	11.8479	15.8919	15.748	19.2855	11.643	8.08725	6.94473	7.31071	6.9649	Lifr	NC_000081.7	7120091	7226970	+	10755	protein_coding	LIF receptor alpha%2C transcript variant X2 && P42703.1 RecName: Full=Leukemia inhibitory factor receptor; Short=LIF receptor; Short=LIF-R; AltName: Full=D-factor/LIF receptor; AltName: CD_antigen=CD118; Flags: Precursor && PF00041:Fibronectin type III domain	fn3
11529	10.8633	9.87181	12.7366	15.325	10.6833	4.20047	5.75431	6.53215	3.60599	7.10097	Adh7	NC_000069.7	137903828	137937803	+	2449	protein_coding	alcohol dehydrogenase 7 (class IV)%2C mu or sigma polypeptide%2C transcript variant X1 && Q64437.2 RecName: Full=Alcohol dehydrogenase class 4 mu/sigma chain; AltName: Full=ADH-C2; AltName: Full=Alcohol dehydrogenase 7; AltName: Full=Alcohol dehydrogenase class IV mu/sigma chain; AltName: Full=Gastric alcohol dehydrogenase; AltName: Full=Retinol dehydrogenase && PF00107:Zinc-binding dehydrogenase…	ADH_N
329910	0.263126	0.368177	0.345339	0.251118	0.21159	0.751598	1.25502	0.619597	1.99818	0.77988	Acot11	NC_000070.7	106601752	106662204	-	5876	protein_coding	acyl-CoA thioesterase 11%2C transcript variant 1 && - && PF01852:START domain|PF03061:Thioesterase superfamily|PF10223:Uncharacterized conserved protein (DUF2181)	START
14194	128.42	116.157	122.776	151.071	133.452	79.0385	84.8644	86.0568	93.251	95.5063	Fh1	NC_000067.7	175428944	175453201	-	1632	protein_coding	fumarate hydratase 1 && P97807.3 RecName: Full=Fumarate hydratase, mitochondrial; Short=Fumarase; AltName: Full=EF-3; Flags: Precursor && PF10415:Fumarase C C-terminus|PF00206:Lyase	-
74551	1.42486	1.54075	1.51542	1.14933	1.3018	2.83132	2.6553	3.12671	2.10727	3.5889	Pck2	NC_000080.7	55777721	55787477	+	3405	protein_coding	phosphoenolpyruvate carboxykinase 2 (mitochondrial) && Q8BH04.1 RecName: Full=Phosphoenolpyruvate carboxykinase [GTP], mitochondrial; Short=PEPCK-M; Flags: Precursor && PF00821:Phosphoenolpyruvate carboxykinase	-
74610	4.20129	4.91768	4.30764	5.05553	3.801	7.0611	6.59588	8.16839	6.36984	7.43799	Abcb8	NC_000071.7	24598679	24617757	+	5774	protein_coding	ATP-binding cassette%2C sub-family B (MDR/TAP)%2C member 8%2C transcript variant X2 && Q9CXJ4.1 RecName: Full=ATP-binding cassette sub-family B member 8, mitochondrial; Flags: Precursor && PF00005:ABC transporter|PF00664:ABC transporter transmembrane region|PF07673:Protein of unknown function (DUF1602)	ABC_membrane
66494	145.257	155.352	147.153	155.705	154.972	200.893	201.02	193.703	228.767	200.476	Prelid1	NC_000079.7	55469868	55473085	+	1089	protein_coding	PRELI domain containing 1 && Q8R107.1 RecName: Full=PRELI domain-containing protein 1, mitochondrial; AltName: Full=Px19-like protein; Flags: Precursor && PF04707:PRELI-like family	MSF1
69288	1.31662	2.61357	2.38627	1.94617	1.63983	4.01475	4.86621	3.66631	4.13804	3.62716	Rhobtb1	NC_000076.7	68987106	69127621	+	6560	protein_coding	Rho-related BTB domain containing 1%2C transcript variant X2 && Q9DAK3.2 RecName: Full=Rho-related BTB domain-containing protein 1 && PF00651:BTB/POZ domain|PF00071:Ras family	Ras
269378	691.94	705.276	725.596	678.638	709.262	504.02	500.453	464.21	577.435	452.449	Ahcy	NC_000068.8	154901230	154916417	-	2543	protein_coding	S-adenosylhomocysteine hydrolase && P50247.3 RecName: Full=Adenosylhomocysteinase; Short=AdoHcyase; AltName: Full=CUBP; AltName: Full=Liver copper-binding protein; AltName: Full=S-adenosyl-L-homocysteine hydrolase && PF00670:S-adenosyl-L-homocysteine hydrolase, NAD binding domain|PF05221:S-adenosyl-L-homocysteine hydrolase	-
27400	64.3545	76.8128	58.1187	51.3008	63.9001	44.0182	37.6211	27.1447	31.8722	27.4076	Hsd17b6	NC_000076.7	127826800	127843517	-	1642	protein_coding	hydroxysteroid (17-beta) dehydrogenase 6%2C transcript variant X7 && Q9R092.1 RecName: Full=17-beta-hydroxysteroid dehydrogenase type 6; Short=17-beta-HSD 6; Short=17-beta-HSD6; AltName: Full=17-beta-HSD9; AltName: Full=3-alpha->beta-hydroxysteroid epimerase; Short=3-alpha->beta-HSE; AltName: Full=Oxidative 3-alpha hydroxysteroid dehydrogenase; Flags: Precursor && PF00106:short chain dehydrogenase	adh_short
13853	0.274482	0.318226	0.270059	0.157282	0.198786	0.713006	0.606765	1.04132	0.934891	0.662551	Epm2a	NC_000076.7	11218435	11335408	+	4079	protein_coding	epilepsy%2C progressive myoclonic epilepsy%2C type 2 gene alpha%2C transcript variant X1 && Q9WUA5.2 RecName: Full=Laforin; AltName: Full=Glucan phosphatase; AltName: Full=Lafora PTPase; Short=LAFPTPase && -	-
71704	1.41664	1.72269	1.42203	1.44243	1.17855	2.22919	2.52938	2.35835	2.54686	2.63183	Arhgef3	NC_000080.7	26836418	27125873	+	5871	protein_coding	Rho guanine nucleotide exchange factor (GEF) 3%2C transcript variant X3 && - && PF00621:RhoGEF domain	RhoGEF
320700	0.0897859	0.0728665	0.0585828	0.0864335	0	0.598628	0.833612	0.780344	0.473205	0.217669	A930033H14Rik	NC_000076.7	69045592	69048928	-	2969	protein_coding	RIKEN cDNA A930033H14 gene && - && -	-
68346	2.60617	2.76469	2.31586	3.40489	2.73303	4.8292	4.03516	5.85528	4.82144	5.25148	Sirt5	NC_000079.7	43518849	43549073	+	3580	protein_coding	sirtuin 5%2C transcript variant X6 && Q8K2C6.1 RecName: Full=NAD-dependent protein deacylase sirtuin-5, mitochondrial; AltName: Full=Regulatory protein SIR2 homolog 5; AltName: Full=SIR2-like protein 5; Flags: Precursor && PF02146:Sir2 family	SIR2
666892	0.190758	0.234687	0.189786	0.190473	0.12757	0.065601	0.0615226	0.0335949	0.0152791	0.0178901	Gm8350	NC_000071.7	106705598	106735264	-	13136	misc_RNA	predicted gene 8350 && - && -	-
19123	303.242	333.236	326.251	326.951	310.734	259.922	249.857	252.608	243.333	249.579	Proc	NC_000084.7	32256179	32272623	-	2213	protein_coding	protein C%2C transcript variant 2 && P33587.2 RecName: Full=Vitamin K-dependent protein C; AltName: Full=Anticoagulant protein C; AltName: Full=Autoprothrombin IIA; AltName: Full=Blood coagulation factor XIV; Contains: RecName: Full=Vitamin K-dependent protein C light chain; Contains: RecName: Full=Vitamin K-dependent protein C heavy chain; Contains: RecName: Full=Activation peptide; Flags: Precu…	Trypsin
11988	12.6128	11.2382	11.4331	14.1585	12.6631	8.42892	7.89934	9.25364	8.58874	8.63737	Slc7a2	NC_000074.7	41315404	41375107	+	9067	protein_coding	solute carrier family 7 (cationic amino acid transporter%2C y+ system)%2C member 2%2C transcript variant 2 && P18581.3 RecName: Full=Cationic amino acid transporter 2; Short=CAT-2; Short=CAT2; AltName: Full=20.5; AltName: Full=Low affinity cationic amino acid transporter 2; AltName: Full=Solute carrier family 7 member 2; AltName: Full=T-cell early activation protein; Short=TEA && PF13906:C-termin…	-
26379	18.7708	19.1259	18.1868	18.8063	18.6547	30.3436	22.6796	28.0841	30.39	27.9289	Esrra	NC_000085.7	6888345	6899416	-	2579	protein_coding	estrogen related receptor%2C alpha%2C transcript variant X1 && Q5QJV7.2 RecName: Full=Steroid hormone receptor ERR1; AltName: Full=Estrogen-related receptor alpha; Short=ERR-alpha; AltName: Full=Nuclear receptor subfamily 3 group B member 1 >O08580.4 RecName: Full=Steroid hormone receptor ERR1; AltName: Full=Estrogen receptor-like 1; AltName: Full=Estrogen-related receptor alpha; Short=ERR-alpha;…	Hormone_recep
209086	0.54552	0.533638	0.550855	0.773661	0.434586	0.836463	1.29205	1.96542	1.68692	1.91077	Samd9l	NC_000072.7	3372257	3399571	-	5473	protein_coding	sterile alpha motif domain containing 9-like && Q69Z37.2 RecName: Full=Sterile alpha motif domain-containing protein 9-like; Short=SAM domain-containing protein 9-like && -	-
224903	9.71337	9.95547	10.6901	9.01272	9.98412	6.21508	7.33339	5.43153	5.99476	6.7244	Safb	NC_000083.7	56891982	56913294	+	3189	protein_coding	scaffold attachment factor B%2C transcript variant 1 && D3YXK2.2 RecName: Full=Scaffold attachment factor B1; Short=SAF-B1 && PF00076:RNA recognition motif. (a.k.a. RRM, RBD, or RNP domain)|PF02037:SAP domain	RRM_1
22601	10.0872	9.06246	10.0639	10.1343	10.903	6.39283	7.48297	7.32305	6.20211	6.33126	Yap1	NC_000075.7	7932000	8004890	-	4482	protein_coding	yes-associated protein 1%2C transcript variant X5 && P46938.2 RecName: Full=Transcriptional coactivator YAP1; Short=Yes-associated protein 1; AltName: Full=Protein yorkie homolog; AltName: Full=Yes-associated protein YAP65 homolog && PF00397:WW domain	WW
668215	2.10295	0.792382	1.30678	1.51833	1.92914	0.323717	0.417439	0.227946	0.565476	0.529686	Hectd2os	NC_000085.7	36596818	36666879	-	2662	lncRNA	Hectd2%2C opposite strand && - && -	-
12349	1.99896	1.75006	1.90578	1.58164	1.91572	3.29181	3.60601	5.83644	3.47912	6.1859	Car2	NC_000069.7	14951329	14965830	+	1947	protein_coding	carbonic anhydrase 2%2C transcript variant 2 && P00920.4 RecName: Full=Carbonic anhydrase 2; AltName: Full=Carbonate dehydratase II; AltName: Full=Carbonic anhydrase II; Short=CA-II && PF00194:Eukaryotic-type carbonic anhydrase	-
14858	30.5182	35.4884	29.9312	52.0827	30.0374	10.2411	5.92187	6.84781	14.9788	4.10967	Gsta2	NC_000075.7	78238300	78254474	-	1015	protein_coding	glutathione S-transferase%2C alpha 2 (Yc2)%2C transcript variant X1 && - && PF00043:Glutathione S-transferase, C-terminal domain|PF02798:Glutathione S-transferase, N-terminal domain	GST_N
242669	0.174439	0.128698	0.0689797	0.15266	0.112551	0.768948	0.480762	0.44301	0.492513	0.8388	Azin2	NC_000070.7	128824026	128856250	-	3362	protein_coding	antizyme inhibitor 2%2C transcript variant 2 && Q8BVM4.1 RecName: Full=Antizyme inhibitor 2; Short=AzI2; AltName: Full=Arginine decarboxylase-like protein; Short=ADC; Short=ARGDC; AltName: Full=Ornithine decarboxylase-like protein; Short=ODC-like protein; AltName: Full=ornithine decarboxylase paralog; Short=ODC-p && PF00278:Pyridoxal-dependent decarboxylase, C-terminal sheet domain|PF02784:Pyrido…	-
15529	38.6545	37.3356	36.47	42.7185	36.0106	27.295	26.7873	28.5555	25.2019	29.1893	Sdc2	NC_000081.7	32920869	33034867	+	3313	protein_coding	syndecan 2 && P43407.1 RecName: Full=Syndecan-2; Short=SYND2; AltName: Full=Fibroglycan; AltName: Full=Heparan sulfate proteoglycan core protein; Short=HSPG; AltName: CD_antigen=CD362; Flags: Precursor && PF01034:Syndecan domain	-
68177	60.9386	64.1887	63.4486	78.3639	66.7835	81.4229	108.656	132.768	128.087	124.489	Ebpl	NC_000080.7	61577212	61597894	-	2077	protein_coding	emopamil binding protein-like && Q9D0P0.1 RecName: Full=Emopamil-binding protein-like; AltName: Full=Emopamil-binding-related protein && PF05241:Emopamil binding protein	EBP
21355	6.1023	8.03675	7.05509	6.90506	8.40157	10.9231	11.4611	11.963	11.4056	11.2075	Tap2	NC_000083.7	34423453	34435295	+	2490	protein_coding	transporter 2%2C ATP-binding cassette%2C sub-family B (MDR/TAP) && P36371.1 RecName: Full=Antigen peptide transporter 2; Short=APT2; AltName: Full=ATP-binding cassette sub-family B member 3; AltName: Full=Histocompatibility antigen modifier 2 && PF00664:ABC transporter transmembrane region|PF00005:ABC transporter|PF07673:Protein of unknown function (DUF1602)	ABC_membrane
80286	1.14395	0.867426	1.20629	1.12626	0.960694	1.79761	1.67491	2.61826	2.34897	2.41931	Tusc3	NC_000074.7	39472505	39620091	+	4614	protein_coding	tumor suppressor candidate 3%2C transcript variant 4 && Q13454.1 RecName: Full=Tumor suppressor candidate 3; AltName: Full=Magnesium uptake/transporter TUSC3; AltName: Full=Protein N33; Flags: Precursor && PF04756:OST3 / OST6 family	-
217082	4.9349	4.94248	5.064	5.31208	4.94897	6.68018	7.99049	7.6775	6.60352	7.81105	Hlf	NC_000077.7	90227361	90281743	-	5942	protein_coding	hepatic leukemia factor && Q8BW74.1 RecName: Full=Hepatic leukemia factor && PF07716:Basic region leucine zipper	bZIP_2
59043	16.961	17.0417	18.7529	16.8984	15.6355	23.4594	22.4041	24.8034	25.3839	23.4691	Wsb2	NC_000071.7	117495370	117516666	+	2631	protein_coding	WD repeat and SOCS box-containing 2 && O54929.2 RecName: Full=WD repeat and SOCS box-containing protein 2; Short=WSB-2; AltName: Full=SOCS box-containing WD protein SWiP-2 && PF07525:SOCS box|PF00400:WD domain, G-beta repeat	SOCS_box
110382	145.657	128.316	144.387	119.714	147.177	104.686	56.1724	49.6688	41.7727	47.5728	C8b	NC_000070.7	104623514	104661745	+	2239	protein_coding	complement component 8%2C beta polypeptide%2C transcript variant 1 && - && PF00090:Thrombospondin type 1 domain|PF01823:MAC/Perforin domain|PF00057:Low-density lipoprotein receptor domain class A	Ldl_recept_a
17913	5.81157	5.26387	6.05485	5.12547	5.40749	9.11618	8.34425	7.46959	7.53328	8.9996	Myo1c	NC_000077.7	75541345	75565469	+	5908	protein_coding	myosin IC%2C transcript variant 4 && Q9WTI7.2 RecName: Full=Unconventional myosin-Ic; AltName: Full=Myosin I beta; Short=MMI-beta; Short=MMIb && PF00063:Myosin head (motor domain)|PF06017:Unconventional myosin tail, actin- and lipid-binding	Myosin_head
69772	12.8283	13.6136	12.3672	16.9694	12.2227	8.54749	7.92991	4.70673	6.42192	5.06301	Bdh2	NC_000069.7	134986982	135010187	+	1172	protein_coding	3-hydroxybutyrate dehydrogenase%2C type 2%2C transcript variant 1 && Q8JZV9.1 RecName: Full=3-hydroxybutyrate dehydrogenase type 2; AltName: Full=Dehydrogenase/reductase SDR family member 6; AltName: Full=R-beta-hydroxybutyrate dehydrogenase && PF00106:short chain dehydrogenase	adh_short
67629	7.90462	10.7701	8.27222	12.6559	8.0146	19.5454	14.0689	17.7945	21.1352	18.4052	Spc24	NC_000075.7	21666730	21671741	-	1612	protein_coding	SPC24%2C NDC80 kinetochore complex component%2C homolog (S. cerevisiae)%2C transcript variant 4 && Q9D083.1 RecName: Full=Kinetochore protein Spc24 && PF08286:Spc24 subunit of Ndc80	-
72289	0.69478	1.27022	0.896687	1.07492	0.828306	0.485905	0.390598	0.181691	0.366462	0.286057	Malat1	NC_000085.7	5845718	5852700	-	6983	lncRNA	metastasis associated lung adenocarcinoma transcript 1 (non-coding RNA) && - && -	-
69894	0.175295	0.355656	0.354019	0.662948	0.583984	1.16369	1.94543	1.50279	1.69691	1.32459	Fam241b	NC_000076.7	61943435	61946829	-	2129	protein_coding	family with sequence similarity 241%2C member B%2C transcript variant 2 && Q9D882.1 RecName: Full=Uncharacterized protein C10orf35 homolog && PF15378:Domain of unknown function (DUF4605)	-
102634451	28.8622	27.7542	35.5275	31.957	27.9428	48.1891	44.4337	51.6374	43.9517	52.6771	Ndufab1-ps	NC_000073.7	80156304	80158021	+	532	protein_coding	NADH:ubiquinone oxidoreductase subunit AB1b && Q9CR21.1 RecName: Full=Acyl carrier protein, mitochondrial; Short=ACP; AltName: Full=CI-SDAP; AltName: Full=NADH-ubiquinone oxidoreductase 9.6 kDa subunit; Flags: Precursor && PF00550:Phosphopantetheine attachment site	PP-binding
16852	53.7147	59.0204	59.4994	80.9158	57.3	82.4033	223.065	295.121	307.645	272.311	Lgals1	NC_000081.7	78810925	78814665	+	800	protein_coding	lectin%2C galactose binding%2C soluble 1 && P16045.3 RecName: Full=Galectin-1; Short=Gal-1; AltName: Full=14 kDa lectin; AltName: Full=Beta-galactoside-binding lectin L-14-I; AltName: Full=Galaptin; AltName: Full=Lactose-binding lectin 1; AltName: Full=Lectin galactoside-binding soluble 1; AltName: Full=S-Lac lectin 1 && PF00337:Galactoside-binding lectin	-
66961	1.00609	0.960739	0.901493	2.2885	1.06172	0.593731	0.415791	0.480647	0.442031	0.475144	Neat1	NC_000085.7	5874736	5895508	-	20773	lncRNA	nuclear paraspeckle assembly transcript 1 (non-protein coding)%2C transcript variant MENbeta && - && -	-
74167	10.8334	11.4895	10.1744	9.54922	10.1776	13.7755	15.7362	17.5777	14.9371	15.9661	Nudt9	NC_000071.7	104193407	104213244	+	2815	protein_coding	nudix (nucleoside diphosphate linked moiety X)-type motif 9%2C transcript variant X2 && Q8BVU5.1 RecName: Full=ADP-ribose pyrophosphatase, mitochondrial; AltName: Full=ADP-ribose diphosphatase; AltName: Full=ADP-ribose phosphohydrolase; AltName: Full=Adenosine diphosphoribose pyrophosphatase; Short=ADPR-PPase; AltName: Full=Nucleoside diphosphate-linked moiety X motif 9; Short=Nudix motif 9; Flag…	NUDIX
12616	50.7441	56.4012	51.2388	44.2784	51.5084	66.727	70.1943	81.0075	90.0795	87.2068	Cenpb	NC_000068.8	131019209	131021987	-	2779	protein_coding	centromere protein B && P27790.2 RecName: Full=Major centromere autoantigen B; AltName: Full=Centromere protein B; Short=CENP-B && PF04218:CENP-B N-terminal DNA-binding domain|PF09026:Centromere protein B dimerisation domain|PF03184:DDE superfamily endonuclease|PF03221:Tc5 transposase DNA-binding domain	DDE
20441	25.3846	30.9526	28.7548	22.8232	27.0647	41.1272	39.9801	38.1355	43.023	37.6133	St3gal3	NC_000070.7	117789349	117992169	-	2974	protein_coding	ST3 beta-galactoside alpha-2%2C3-sialyltransferase 3%2C transcript variant X14 && P97325.2 RecName: Full=CMP-N-acetylneuraminate-beta-1,4-galactoside alpha-2,3-sialyltransferase; AltName: Full=Beta-galactoside alpha-2,3-sialyltransferase 3; Short=Alpha 2,3-ST 3; AltName: Full=Gal beta-1,3(4) GlcNAc alpha-2,3 sialyltransferase; AltName: Full=N-acetyllactosaminide alpha-2,3-sialyltransferase; AltNa…	Glyco_transf_29
11727	190.888	245.95	191.166	176.767	186.464	128.458	147.965	107.73	112.396	109.622	Ang	NC_000080.7	51328534	51339466	+	1275	protein_coding	angiogenin%2C ribonuclease%2C RNase A family%2C 5%2C transcript variant 2 && P21570.1 RecName: Full=Angiogenin; AltName: Full=Angiogenin-1; AltName: Full=Ribonuclease 5; Short=RNase 5; Flags: Precursor && PF00074:Pancreatic ribonuclease	-
67724	1.48032	1.48979	1.14984	1.52683	1.33414	0.77144	0.578785	0.607789	0.630248	0.815626	Pop1	NC_000081.7	34495457	34530799	+	4538	protein_coding	processing of precursor 1%2C ribonuclease P/MRP family%2C (S. cerevisiae)%2C transcript variant 1 && - && PF08170:POPLD (NUC188) domain|PF06978:Ribonucleases P/MRP protein subunit POP1	-
56613	1.72167	1.86221	1.99623	1.67385	1.71095	2.8104	3.08937	2.67792	3.50893	2.8898	Rps6ka4	NC_000085.7	6806573	6819513	-	4676	protein_coding	ribosomal protein S6 kinase%2C polypeptide 4%2C transcript variant X2 && Q9Z2B9.2 RecName: Full=Ribosomal protein S6 kinase alpha-4; Short=S6K-alpha-4; AltName: Full=90 kDa ribosomal protein S6 kinase 4; AltName: Full=Nuclear mitogen- and stress-activated protein kinase 2; AltName: Full=RSK-like protein kinase; Short=RLSK && PF00433:Protein kinase C terminal domain|PF00069:Protein kinase domain	Pkinase
71586	1.05021	1.06539	1.08033	1.19544	0.911336	1.49102	1.90029	2.69207	2.13707	2.45013	Ifih1	NC_000068.8	62426137	62476599	-	5635	protein_coding	interferon induced with helicase C domain 1%2C transcript variant 2 && Q8R5F7.1 RecName: Full=Interferon-induced helicase C domain-containing protein 1; AltName: Full=Helicase with 2 CARD domains; Short=Helicard; AltName: Full=Interferon induced with helicase C domain protein 1; AltName: Full=Melanoma differentiation-associated protein 5; Short=MDA-5; AltName: Full=RIG-I-like receptor 2; Short=RL…	Helicase_C
223697	15.7435	15.1886	15.8157	13.5971	14.9323	18.3279	22.3729	23.7245	22.5708	23.5004	Sun2	NC_000081.7	79608269	79626757	-	4355	protein_coding	Sad1 and UNC84 domain containing 2%2C transcript variant X1 && Q8BJS4.3 RecName: Full=SUN domain-containing protein 2; AltName: Full=Protein unc-84 homolog B; AltName: Full=Sad1/unc-84 protein-like 2 && PF07738:Sad1 / UNC-like C-terminal	-
245038	0.70111	0.865857	0.994467	0.825325	0.942669	2.0016	1.8916	1.52967	1.79305	1.59558	Dclk3	NC_000075.7	111268149	111318679	+	3498	protein_coding	doublecortin-like kinase 3 && Q8BWQ5.2 RecName: Full=Serine/threonine-protein kinase DCLK3; AltName: Full=CLICK-I and II-related; Short=CLr; AltName: Full=Doublecortin-like and CAM kinase-like 3; AltName: Full=Doublecortin-like kinase 3 && PF00069:Protein kinase domain|PF03607:Doublecortin	Pkinase
243771	3.41783	3.83571	4.43494	4.15251	3.48212	5.87121	6.69505	6.69676	10.0384	6.85943	Parp12	NC_000072.7	39063346	39095283	-	3229	protein_coding	poly (ADP-ribose) polymerase family%2C member 12 && Q8BZ20.3 RecName: Full=Poly [ADP-ribose] polymerase 12; Short=PARP-12; AltName: Full=ADP-ribosyltransferase diphtheria toxin-like 12; Short=ARTD12; AltName: Full=Zinc finger CCCH domain-containing protein 1 && PF02825:WWE domain|PF00644:Poly(ADP-ribose) polymerase catalytic domain	WWE
71754	74.4569	83.4345	77.4962	41.2759	72.2554	132.3	131.959	127.846	162.368	118.515	Cyp2d40	NC_000081.7	82644034	82648323	-	1102	protein_coding	cytochrome P450%2C family 2%2C subfamily d%2C polypeptide 40 && P12938.2 RecName: Full=Cytochrome P450 2D3; AltName: Full=CYPIID3; AltName: Full=Cytochrome P450-DB3; AltName: Full=Debrisoquine 4-hydroxylase && PF00067:Cytochrome P450	p450
12228	3.0615	3.21935	2.35483	1.75214	2.72554	1.35777	0.778166	0.811219	0.59734	0.452563	Btg3	NC_000082.7	78156748	78174069	-	1428	protein_coding	BTG anti-proliferation factor 3%2C transcript variant 2 && P50615.1 RecName: Full=Protein BTG3; AltName: Full=Abundant in neuroepithelium area protein; AltName: Full=BTG family member 3; AltName: Full=Protein Tob5 && PF07742:BTG family	-
20411	3.19393	2.85448	2.526	2.73163	3.11526	3.61047	4.97148	5.2328	4.84426	4.73545	Sorbs1	NC_000085.7	40280484	40502399	-	10099	protein_coding	sorbin and SH3 domain containing 1%2C transcript variant X40 && Q62417.2 RecName: Full=Sorbin and SH3 domain-containing protein 1; AltName: Full=Ponsin; AltName: Full=SH3 domain protein 5; AltName: Full=SH3P12; AltName: Full=c-Cbl-associated protein; Short=CAP && PF14604:Variant SH3 domain|PF00018:SH3 domain|PF07653:Variant SH3 domain|PF02208:Sorbin homologous domain	SH3_2
235036	18.3459	9.80718	11.2763	23.1896	18.2777	8.83136	6.40822	6.9325	5.97555	5.1684	Ppan	NC_000075.7	20799471	20803475	+	1671	protein_coding	peter pan homolog && Q91YU8.2 RecName: Full=Suppressor of SWI4 1 homolog; Short=Ssf-1; AltName: Full=Peter Pan homolog && PF04427:Brix domain	-
68564	2.127	1.62441	2.25007	2.62332	2.12725	1.11088	1.1652	1.28251	0.903306	1.38188	Nufip2	NC_000077.7	77576566	77608792	+	11054	protein_coding	nuclear fragile X mental retardation protein interacting protein 2%2C transcript variant X2 && Q5F2E7.1 RecName: Full=Nuclear fragile X mental retardation-interacting protein 2; AltName: Full=82 kDa FMRP-interacting protein; Short=82-FIP; AltName: Full=FMRP-interacting protein 2 && PF15293:Nuclear fragile X mental retardation-interacting protein 2	-
109674	6.99535	6.93605	7.3206	9.67005	7.26632	5.03051	3.75674	4.02102	5.13297	3.60026	Ampd2	NC_000069.7	107981375	107993982	-	4047	protein_coding	adenosine monophosphate deaminase 2%2C transcript variant 3 && Q9DBT5.1 RecName: Full=AMP deaminase 2; AltName: Full=AMP deaminase isoform L && PF00962:Adenosine/AMP deaminase	-
76560	2.33393	1.62598	1.55952	1.28581	0.855326	2.78382	3.88949	4.91695	4.44603	4.18322	Prss8	NC_000073.7	127524889	127529321	-	1896	protein_coding	protease%2C serine 8 (prostasin) && Q9ESD1.2 RecName: Full=Prostasin; AltName: Full=Channel-activating protease 1; Short=CAP1; AltName: Full=Serine protease 8; Contains: RecName: Full=Prostasin light chain; Contains: RecName: Full=Prostasin heavy chain; Flags: Precursor && PF00089:Trypsin	Trypsin
12408	67.6176	76.7999	66.2906	78.2801	67.9583	106.82	116.44	116.347	87.7278	126.633	Cbr1	NC_000082.7	93404725	93407237	+	1081	protein_coding	carbonyl reductase 1 && P48758.3 RecName: Full=Carbonyl reductase [NADPH] 1; AltName: Full=15-hydroxyprostaglandin dehydrogenase [NADP(+)]; AltName: Full=NADPH-dependent carbonyl reductase 1; AltName: Full=Prostaglandin 9-ketoreductase; AltName: Full=Prostaglandin-E(2) 9-reductase && PF00106:short chain dehydrogenase	adh_short
11305	2.55509	2.7952	2.43321	2.716	2.26371	1.82604	1.45333	1.00085	1.48971	1.179	Abca2	NC_000068.8	25318611	25338556	+	10913	protein_coding	ATP-binding cassette%2C sub-family A (ABC1)%2C member 2%2C transcript variant 2 && P41234.4 RecName: Full=ATP-binding cassette sub-family A member 2; AltName: Full=ATP-binding cassette transporter 2; Short=ATP-binding cassette 2 && PF12698:ABC-2 family transporter protein|PF00005:ABC transporter	ABC_tran
209815	3.11389	2.3905	2.4939	2.53178	2.85856	1.08397	1.41524	1.02315	1.62371	1.32155	Tbc1d25	NC_000086.8	8020709	8042420	-	2534	protein_coding	TBC1 domain family%2C member 25%2C transcript variant 2 && A1A5B6.1 RecName: Full=TBC1 domain family member 25 && PF00566:Rab-GTPase-TBC domain	TBC
58207	6.39145	5.6653	6.21064	5.74922	6.5285	3.81963	4.28661	4.14131	4.02008	4.07944	Slc43a3	NC_000068.8	84766889	84788853	+	3370	protein_coding	solute carrier family 43%2C member 3%2C transcript variant X3 && - && PF07690:Major Facilitator Superfamily	MFS_1
321018	87.3607	34.218	65.3478	111.62	89.1755	18.4703	5.2638	5.21866	1.59467	4.08174	Serpina4-ps1	NC_000078.7	104044218	104053179	+	1353	transcribed_pseudogene	serine (or cysteine) peptidase inhibitor%2C clade A%2C member 4%2C pseudogene 1 && Q5RCR2.1 RecName: Full=Kallistatin; AltName: Full=Serpin A4; Flags: Precursor && PF00079:Serpin (serine protease inhibitor)	Serpin
13116	0.434484	0.385667	0.689036	0.370336	0.47724	0.804675	1.25203	1.77945	1.87417	1.59595	Cyp46a1	NC_000078.7	108300525	108328497	+	2945	protein_coding	cytochrome P450%2C family 46%2C subfamily a%2C polypeptide 1%2C transcript variant X1 && Q9WVK8.1 RecName: Full=Cholesterol 24-hydroxylase; Short=CH24H; AltName: Full=Cytochrome P450 46A1 && PF00067:Cytochrome P450	p450
171281	6.06697	9.86944	6.12509	3.02478	6.23004	11.3955	34.6338	29.0263	33.4267	27.5801	Acot3	NC_000078.7	84098918	84107174	+	3436	protein_coding	acyl-CoA thioesterase 3%2C transcript variant 2 && Q9QYR7.1 RecName: Full=Acyl-coenzyme A thioesterase 3; Short=Acyl-CoA thioesterase 3; AltName: Full=PTE-Ia; AltName: Full=Peroxisomal acyl-coenzyme A thioester hydrolase 2a; AltName: Full=Peroxisomal long-chain acyl-CoA thioesterase 2 && PF04775:Acyl-CoA thioester hydrolase/BAAT N-terminal region|PF08840:BAAT / Acyl-CoA thioester hydrolase C term…	-
102639366	6.60658	4.63351	5.08522	3.76229	6.31258	2.4169	0.95302	2.55983	1.12584	2.18706	Gm35696	NC_000076.7	121345852	121362567	+	1961	lncRNA	predicted gene%2C 35696%2C transcript variant X2 && - && -	-
18024	6.98204	7.3804	7.83561	5.93159	7.51809	10.2131	10.5571	10.6483	10.2903	10.4945	Nfe2l2	NC_000068.8	75505857	75535007	-	3818	protein_coding	nuclear factor%2C erythroid derived 2%2C like 2%2C transcript variant 1 && Q60795.2 RecName: Full=Nuclear factor erythroid 2-related factor 2; Short=NF-E2-related factor 2; Short=NFE2-related factor 2; AltName: Full=Nuclear factor, erythroid derived 2, like 2 && PF03131:bZIP Maf transcription factor	bZIP_Maf
15980	7.11709	7.86226	7.79459	7.00984	8.01219	9.54355	12.1416	13.3125	14.9457	13.5364	Ifngr2	NC_000082.7	91343947	91360895	+	2105	protein_coding	interferon gamma receptor 2 && P38484.2 RecName: Full=Interferon gamma receptor 2; Short=IFN-gamma receptor 2; Short=IFN-gamma-R2; AltName: Full=Interferon gamma receptor accessory factor 1; Short=AF-1; AltName: Full=Interferon gamma receptor beta-chain; Short=IFN-gamma-R-beta; AltName: Full=Interferon gamma transducer 1; Flags: Precursor && PF01108:Tissue factor|PF09294:Interferon-alpha/beta rec…	-
69719	1.53095	1.55307	1.58594	2.32244	1.84652	1.18008	0.625533	0.472953	0.430202	0.383784	Cad	NC_000071.7	31211964	31235823	+	7348	protein_coding	carbamoyl-phosphate synthetase 2%2C aspartate transcarbamylase%2C and dihydroorotase%2C transcript variant X1 && - && PF02786:Carbamoyl-phosphate synthase L chain, ATP binding domain|PF02142:MGS-like domain|PF00988:Carbamoyl-phosphate synthase small chain, CPSase domain|PF02787:Carbamoyl-phosphate synthetase large chain, oligomerisation domain|PF01979:Amidohydrolase family|PF00185:Aspartate/ornit…	CPSase_L_D2
51897	15.9115	14.1166	15.316	16.6942	15.0213	12.4529	9.02869	8.66783	9.63052	9.10772	Atg13	NC_000068.8	91504957	91540947	-	3793	protein_coding	autophagy related 13%2C transcript variant X1 && Q91YI1.2 RecName: Full=Autophagy-related protein 13 && PF10033:Autophagy-related protein 13	-
21813	1.95978	2.39475	1.53783	1.83569	1.5806	3.40833	4.40961	2.91483	4.67393	3.16578	Tgfbr2	NC_000075.7	115916763	116004431	-	4788	protein_coding	transforming growth factor%2C beta receptor II%2C transcript variant 2 && - && PF08917:Transforming growth factor beta receptor 2 ectodomain|PF07714:Protein tyrosine kinase	Pkinase_Tyr
68481	1.13745	1.07338	0.906122	0.572957	0.911896	0.440915	0.30073	0.136847	0.298744	0.204047	Mpzl1	NC_000067.7	165419745	165462144	-	4031	protein_coding	myelin protein zero-like 1%2C transcript variant 3 && Q3TEW6.1 RecName: Full=Myelin protein zero-like protein 1; AltName: Full=Protein zero-related; Flags: Precursor && -	-
666168	8.17312	10.6845	11.2473	4.86678	9.5683	18.7685	16.2047	27.8103	15.9986	29.8281	Cyp4a31	NC_000070.7	115420824	115436212	+	2531	protein_coding	cytochrome P450%2C family 4%2C subfamily a%2C polypeptide 31%2C transcript variant X1 && - && PF00067:Cytochrome P450	p450
20249	749.02	604.978	597.994	1068.71	695.919	926.883	1685.91	2127.59	1560.57	2154.3	Scd1	NC_000085.7	44382889	44396148	-	4837	protein_coding	stearoyl-Coenzyme A desaturase 1 && P13516.2 RecName: Full=Acyl-CoA desaturase 1; AltName: Full=Delta(9)-desaturase 1; Short=Delta-9 desaturase 1; AltName: Full=Fatty acid desaturase 1; AltName: Full=Stearoyl-CoA desaturase 1 && PF00487:Fatty acid desaturase	-
115490364	8.02659	3.90578	7.02542	5.88941	6.48415	2.63689	2.96754	2.02557	1.65822	2.58878	Gm52871	NC_000072.7	113411843	113414559	+	817	lncRNA	predicted gene%2C 52871 && - && -	-
15902	236.564	227.183	205.838	288.346	237.433	116.524	120.081	153.736	82.5232	158.748	Id2	NC_000078.7	25143798	25146091	-	1272	protein_coding	inhibitor of DNA binding 2 && P41136.3 RecName: Full=DNA-binding protein inhibitor ID-2; AltName: Full=Inhibitor of DNA binding 2; AltName: Full=Inhibitor of differentiation 2 && PF00010:Helix-loop-helix DNA-binding domain	HLH
69608	11.7021	12.0577	11.639	16.361	11.1679	7.47719	8.30728	8.14624	7.60548	8.27094	Sec24d	NC_000069.7	123058451	123159290	+	6670	protein_coding	Sec24 related gene family%2C member D (S. cerevisiae)%2C transcript variant X1 && O94855.2 RecName: Full=Protein transport protein Sec24D; AltName: Full=SEC24-related protein D && PF04810:Sec23/Sec24 zinc finger|PF04811:Sec23/Sec24 trunk domain|PF08033:Sec23/Sec24 beta-sandwich domain|PF00626:Gelsolin repeat|PF04815:Sec23/Sec24 helical domain	-
20148	35.1308	39.6505	39.0561	38.4453	36.4933	27.5876	27.5471	24.5638	30.5052	25.8816	Dhrs3	NC_000070.7	144618712	144654779	+	4826	protein_coding	dehydrogenase/reductase (SDR family) member 3%2C transcript variant X2 && O88876.2 RecName: Full=Short-chain dehydrogenase/reductase 3; AltName: Full=Retinal short-chain dehydrogenase/reductase 1; Short=retSDR1 && PF00106:short chain dehydrogenase|PF08659:KR domain	adh_short
71683	1.17283	1.56158	1.70053	0.852659	1.1396	2.6164	4.21303	2.65449	3.44935	2.6656	Gypc	NC_000084.7	32661373	32693087	-	2182	protein_coding	glycophorin C%2C transcript variant 2 && P04921.1 RecName: Full=Glycophorin-C; AltName: Full=Glycoconnectin; AltName: Full=Glycophorin-D; Short=GPD; AltName: Full=Glycoprotein beta; AltName: Full=PAS-2'; AltName: Full=Sialoglycoprotein D; AltName: CD_antigen=CD236 && -	-
68966	21.3082	23.4624	26.2129	27.6706	23.7651	18.4311	11.1871	13.0903	11.4475	14.2842	Ngdn	NC_000080.7	55252911	55261595	+	1201	protein_coding	neuroguidin%2C EIF4E binding protein && Q9DB96.1 RecName: Full=Neuroguidin; AltName: Full=EIF4E-binding protein && PF04000:Sas10/Utp3/C1D family	-
76432	33.3478	20.2556	22.6934	27.0303	29.9455	16.1785	14.7129	14.3467	14.5506	11.0779	2310001H17Rik	NC_000072.7	129209586	129215445	-	769	lncRNA	RIKEN cDNA 2310001H17 gene%2C transcript variant 3 && - && -	-
18631	51.5818	64.4025	58.2006	32.8734	51.7445	81.4326	105.298	94.5178	93.3353	97.3738	Pex11a	NC_000073.7	79385705	79392879	-	2338	protein_coding	peroxisomal biogenesis factor 11 alpha%2C transcript variant 2 && Q9Z211.1 RecName: Full=Peroxisomal membrane protein 11A; AltName: Full=Peroxin-11A; AltName: Full=Peroxisomal biogenesis factor 11A; AltName: Full=Protein PEX11 homolog alpha; Short=PEX11-alpha && PF05648:Peroxisomal biogenesis factor 11 (PEX11)	-
70209	11.071	10.3008	11.0172	9.26748	11.0158	16.5789	14.8751	15.1544	16.4595	14.0942	Tmem143	NC_000073.7	45546403	45566837	+	2326	protein_coding	transmembrane protein 143%2C transcript variant X6 && Q8VD26.1 RecName: Full=Transmembrane protein 143 && PF12576:Protein of unknown function (DUF3754)	-
56018	963.444	1057.96	1040.32	922.182	1010.76	1293.62	1251.19	1549.2	1420.55	1520.98	Stard10	NC_000073.7	100966293	100995833	+	1948	protein_coding	START domain containing 10%2C transcript variant 1 && Q9JMD3.1 RecName: Full=PCTP-like protein; Short=PCTP-L; AltName: Full=START domain-containing protein 10; Short=StARD10; AltName: Full=Serologically defined colon cancer antigen 28 homolog; AltName: Full=StAR-related lipid transfer protein 10 && PF01852:START domain	START
54446	0.298218	0.292185	0.354789	0.318982	0.307536	0.126168	0.164205	0.134499	0.201503	0.151673	Nfat5	NC_000074.7	108020072	108106149	+	20917	protein_coding	nuclear factor of activated T cells 5%2C transcript variant X2 && Q9WV30.2 RecName: Full=Nuclear factor of activated T-cells 5; Short=NF-AT5; AltName: Full=Rel domain-containing transcription factor NFAT5; AltName: Full=T-cell transcription factor NFAT5 && PF16179:Rel homology dimerisation domain|PF00554:Rel homology DNA-binding domain	RHD
108767	13.8146	18.1882	15.8034	14.032	15.6223	20.6059	28.2823	24.8188	27.6177	22.4199	Pnrc1	NC_000070.7	33245423	33248787	-	3045	protein_coding	proline-rich nuclear receptor coactivator 1 && Q63647.2 RecName: Full=Proline-rich nuclear receptor coactivator 1; AltName: Full=Proline-rich protein 2 && PF15365:Proline-rich nuclear receptor coactivator	-
215160	2.62544	4.21185	2.96128	2.21884	2.67435	4.81099	6.17782	4.94015	6.51629	6.17652	Rhbdd2	NC_000071.7	135661508	135675230	+	4366	protein_coding	rhomboid domain containing 2%2C transcript variant 2 && Q8VEK2.1 RecName: Full=Rhomboid domain-containing protein 2; AltName: Full=Rhomboid-like protein 7 && PF01694:Rhomboid family	Rhomboid
11744	6.93071	6.87801	6.06224	5.18008	7.24538	13.5026	13.8459	8.93029	14.7066	9.8195	Anxa11	NC_000080.7	25842575	25887228	+	2477	protein_coding	annexin A11%2C transcript variant X1 && P97384.2 RecName: Full=Annexin A11; AltName: Full=Annexin XI; AltName: Full=Annexin-11; AltName: Full=Calcyclin-associated annexin 50; Short=CAP-50 && PF00191:Annexin	-
67838	40.7111	44.2576	41.0644	35.8643	41.5281	31.4396	27.1125	20.2684	20.8397	23.0937	Dnajb11	NC_000082.7	22676595	22698384	+	3236	protein_coding	DnaJ heat shock protein family (Hsp40) member B11%2C transcript variant 1 && - && PF00226:DnaJ domain|PF01556:DnaJ C terminal domain	DnaJ
622434	4.87007	3.46145	5.34657	4.82448	4.89851	3.20408	2.18938	2.62375	2.7515	2.67477	Arhgef26	NC_000069.7	62244946	62369642	+	6875	protein_coding	Rho guanine nucleotide exchange factor (GEF) 26 && Q96DR7.4 RecName: Full=Rho guanine nucleotide exchange factor 26; AltName: Full=SH3 domain-containing guanine exchange factor && PF14604:Variant SH3 domain|PF00621:RhoGEF domain	RhoGEF
11668	203.323	262.799	217.363	176.581	195.774	329.337	410.802	315.858	483.081	317.033	Aldh1a1	NC_000085.7	20469947	20620827	+	3021	protein_coding	aldehyde dehydrogenase family 1%2C subfamily A1%2C transcript variant 1 && P24549.5 RecName: Full=Retinal dehydrogenase 1; Short=RALDH 1; Short=RalDH1; AltName: Full=ALDH-E1; AltName: Full=ALHDII; AltName: Full=Aldehyde dehydrogenase family 1 member A1; AltName: Full=Aldehyde dehydrogenase, cytosolic && PF00171:Aldehyde dehydrogenase family	Aldedh
17919	1.20325	1.39319	1.18517	1.15984	1.19445	1.79464	2.11876	1.77945	1.95655	2.00627	Myo5b	NC_000084.7	74575435	74905769	+	8463	protein_coding	myosin VB%2C transcript variant X1 && P21271.2 RecName: Full=Unconventional myosin-Vb && PF01843:DIL domain|PF00063:Myosin head (motor domain)	Myosin_head
227292	51.335	51.0246	52.0823	46.2304	51.0615	66.9222	63.1934	64.7062	70.821	65.2788	Ctdsp1	NC_000067.7	74430274	74436444	+	3393	protein_coding	CTD (carboxy-terminal domain%2C RNA polymerase II%2C polypeptide A) small phosphatase 1%2C transcript variant X1 && - && PF03031:NLI interacting factor-like phosphatase	NIF
53901	0.191688	0.518554	0.34742	0.292174	0.168441	1.0844	1.67076	0.885885	1.53945	0.605535	Rcan2	NC_000083.7	44112243	44350407	+	4172	protein_coding	regulator of calcineurin 2%2C transcript variant 5 && Q9JHG2.1 RecName: Full=Calcipressin-2; AltName: Full=Calcineurin inhibitory protein ZAKI-4; AltName: Full=Down syndrome candidate region 1-like protein 1; AltName: Full=Myocyte-enriched calcineurin-interacting protein 2; Short=MCIP2; AltName: Full=Regulator of calcineurin 2 && PF04847:Calcipressin	-
55946	7.50716	6.79616	7.53121	10.2389	7.48056	5.53816	4.73468	4.68049	4.6426	4.35588	Ap3m1	NC_000080.7	21083810	21102603	-	4950	protein_coding	adaptor-related protein complex 3%2C mu 1 subunit && - && PF01217:Clathrin adaptor complex small chain|PF00928:Adaptor complexes medium subunit family	Adap_comp_sub
26381	0.0380447	0.0771887	0.0517148	0.0686703	0.0096435	0.187359	0.256808	0.23126	0.143221	0.298707	Esrrg	NC_000067.7	187340707	187947082	+	11211	protein_coding	estrogen-related receptor gamma%2C transcript variant X2 && P62510.1 RecName: Full=Estrogen-related receptor gamma; AltName: Full=Estrogen receptor-related protein 3; AltName: Full=Nuclear receptor subfamily 3 group B member 3 >P62508.1 RecName: Full=Estrogen-related receptor gamma; AltName: Full=ERR gamma-2; AltName: Full=Estrogen receptor-related protein 3; AltName: Full=Nuclear receptor subfam…	Hormone_recep
74205	1.49821	1.0817	1.37972	1.25062	1.02639	2.27705	2.45517	2.20652	2.04517	2.81112	Acsl3	NC_000067.7	78635542	78685460	+	3950	protein_coding	acyl-CoA synthetase long-chain family member 3%2C transcript variant 1 && Q9CZW4.2 RecName: Full=Long-chain-fatty-acid--CoA ligase 3; AltName: Full=Long-chain acyl-CoA synthetase 3; Short=LACS 3 && PF00501:AMP-binding enzyme	AMP-binding
18113	33.6015	32.5329	30.7971	38.2749	30.2881	6.4345	5.93899	3.64972	15.4988	3.82048	Nnmt	NC_000075.7	48449300	48518955	-	2645	protein_coding	nicotinamide N-methyltransferase%2C transcript variant X3 && O55239.1 RecName: Full=Nicotinamide N-methyltransferase && PF01234:NNMT/PNMT/TEMT family	NNMT_PNMT_TEMT
243385	1.17731	0.80232	1.03286	1.23852	1.20468	0.554526	0.615851	0.721157	0.557404	0.581023	Gprin3	NC_000072.7	59317988	59403291	-	14763	protein_coding	GPRIN family member 3 && Q8BWS5.1 RecName: Full=G protein-regulated inducer of neurite outgrowth 3; Short=GRIN3 && PF15235:G protein-regulated inducer of neurite outgrowth C-terminus	-
66816	0.910724	0.999967	1.18844	1.05722	1.03203	0.519534	0.527838	0.587547	0.423516	0.401433	Thap2	NC_000076.7	115204303	115220340	-	4976	protein_coding	THAP domain containing%2C apoptosis associated protein 2 && Q9D305.1 RecName: Full=THAP domain-containing protein 2 && PF05485:THAP domain	THAP
240514	7.60775	8.62708	6.96889	7.87181	8.35231	10.4388	10.685	12.7473	12.5071	13.0825	Ccdc85b	NC_000085.7	5503191	5507591	-	4401	protein_coding	coiled-coil domain containing 85B%2C transcript variant 2 && Q6PDY0.1 RecName: Full=Coiled-coil domain-containing protein 85B; AltName: Full=Hepatitis delta antigen-interacting protein A homolog; Short=Delta-interacting protein A homolog && PF10226:Uncharacterized conserved proteins (DUF2216)	-
226143	204.545	209.808	170.131	183.247	211.518	158.915	95.5768	83.9952	87.4429	90.4612	Cyp2c23	NC_000085.7	43993461	44017695	-	2227	protein_coding	cytochrome P450%2C family 2%2C subfamily c%2C polypeptide 23%2C transcript variant X1 && P24470.2 RecName: Full=Cytochrome P450 2C23; AltName: Full=Arachidonic acid epoxygenase; AltName: Full=CYPIIC23 && PF00067:Cytochrome P450	p450
434402	63.843	76.5566	68.1441	68.5134	76.9432	92.9972	96.9506	127.319	114.146	115.553	Gm5617	NC_000075.7	48406643	48407275	+	633	protein_coding	predicted gene 5617 && Q91VN2.2 RecName: Full=Uncharacterized protein C11orf71 homolog && PF15747:Domain of unknown function (DUF4687)	-
109785	0.97515	1.13056	0.995507	0.933951	0.726405	2.0707	1.93254	1.64727	1.58265	1.65573	Pgm3	NC_000075.7	86423997	86453927	-	5358	protein_coding	phosphoglucomutase 3%2C transcript variant X1 && Q9CYR6.1 RecName: Full=Phosphoacetylglucosamine mutase; Short=PAGM; AltName: Full=Acetylglucosamine phosphomutase; AltName: Full=N-acetylglucosamine-phosphate mutase; AltName: Full=Phosphoglucomutase-3; Short=PGM 3 && PF00408:Phosphoglucomutase/phosphomannomutase, C-terminal domain|PF02878:Phosphoglucomutase/phosphomannomutase, alpha/beta/alpha dom…	-
14388	0.61206	0.665254	0.66955	0.596222	0.70923	0.960574	1.04237	1.22886	1.0252	0.983599	Gab1	NC_000074.7	81491060	81607148	-	14634	protein_coding	growth factor receptor bound protein 2-associated protein 1%2C transcript variant 1 && Q9QYY0.2 RecName: Full=GRB2-associated-binding protein 1; AltName: Full=GRB2-associated binder 1; AltName: Full=Growth factor receptor bound protein 2-associated protein 1 && PF00169:PH domain	PH
68695	0.224447	0.210175	0.225301	0.14543	0.0875269	0.575559	0.654276	0.839591	0.519965	1.10348	Hddc3	NC_000073.7	79992822	79996464	+	3088	protein_coding	HD domain containing 3%2C transcript variant X1 && Q9D114.1 RecName: Full=Guanosine-3',5'-bis(diphosphate) 3'-pyrophosphohydrolase MESH1; AltName: Full=HD domain-containing protein 3; AltName: Full=Metazoan SpoT homolog 1; Short=MESH1; AltName: Full=Penta-phosphate guanosine-3'-pyrophosphohydrolase; Short=(ppGpp)ase && PF13328:HD domain	-
19206	1.05588	1.27549	0.944258	0.710514	1.53542	0.449112	0.460678	0.45999	0.601465	0.359778	Ptch1	NC_000079.7	63656142	63721274	-	7675	protein_coding	patched 1%2C transcript variant 2 && Q61115.1 RecName: Full=Protein patched homolog 1; Short=PTC; Short=PTC1 && PF02460:Patched family	-
17842	9720.3	9141.19	11151.7	12236.2	9794.62	7589.47	4231.66	6232.59	4707.99	6118.32	Mup3	NC_000070.7	62001713	62005554	-	944	protein_coding	major urinary protein 3%2C transcript variant 2 && - && PF00061:Lipocalin / cytosolic fatty-acid binding protein family	-
78834	2.91403	2.11152	2.603	2.32576	2.78876	1.69715	1.35219	0.922971	0.909503	1.04854	Zfp623	NC_000081.7	75812798	75821251	+	3586	protein_coding	zinc finger protein 623%2C transcript variant X1 && O75123.2 RecName: Full=Zinc finger protein 623 && PF00096:Zinc finger, C2H2 type	zf-C2H2
105242703	0.535075	1.17246	0.768067	0.540851	0.368913	2.63779	1.43967	1.81588	2.33661	2.14626	Gm38847	NC_000072.7	85833314	85838120	+	2491	lncRNA	predicted gene%2C 38847 && - && PF00429:ENV polyprotein (coat polyprotein)	-
110074	2.8228	2.69134	3.11583	3.77985	3.65829	5.7246	5.16763	5.90717	4.85387	6.38496	Dut	NC_000068.8	125089168	125100969	+	2512	protein_coding	deoxyuridine triphosphatase%2C transcript variant 1 && P70583.3 RecName: Full=Deoxyuridine 5'-triphosphate nucleotidohydrolase; Short=dUTPase; AltName: Full=PPAR-interacting protein 4; Short=PIP4; AltName: Full=dUTP pyrophosphatase && PF00692:dUTPase	-
novel.27	6.3152	4.74323	5.34872	8.84144	4.987	1.71758	1.55327	2.07332	2.1145	3.47956	-	NC_000068.8	32345627	32346948	+	878	-	-	-
171210	8.57884	9.88283	7.95872	3.06196	9.33705	15.8148	31.431	36.7836	27.6656	36.1318	Acot2	NC_000078.7	84034635	84040651	+	2200	protein_coding	acyl-CoA thioesterase 2 && Q9QYR9.2 RecName: Full=Acyl-coenzyme A thioesterase 2, mitochondrial; Short=Acyl-CoA thioesterase 2; AltName: Full=Acyl coenzyme A thioester hydrolase; AltName: Full=MTE-I; AltName: Full=Very-long-chain acyl-CoA thioesterase; Flags: Precursor && PF08840:BAAT / Acyl-CoA thioester hydrolase C terminal|PF04775:Acyl-CoA thioester hydrolase/BAAT N-terminal region	-
27883	4.07042	4.0747	4.39299	4.38976	3.42623	5.23688	6.20644	6.41263	6.21606	6.48275	Tango2	NC_000082.7	18118689	18165962	-	6942	protein_coding	transport and golgi organization 2%2C transcript variant X6 && - && PF05742:Transport and Golgi organisation 2	DUF833
230126	17.7781	23.5341	22.5233	17.3247	21.8866	15.0937	11.9096	9.64948	12.6173	10.898	Shb	NC_000070.7	45423276	45530828	-	2744	protein_coding	src homology 2 domain-containing transforming protein B && Q6PD21.2 RecName: Full=SH2 domain-containing adapter protein B && PF00017:SH2 domain	SH2
110960	28.0934	22.4876	23.2262	18.2049	28.2382	15.5486	15.0802	9.18684	11.8589	9.13805	Tars	NC_000081.7	11383749	11399744	-	2636	protein_coding	threonyl-tRNA synthetase && Q9D0R2.2 RecName: Full=Threonine--tRNA ligase, cytoplasmic; AltName: Full=Threonyl-tRNA synthetase; Short=ThrRS && PF03129:Anticodon binding domain|PF00587:tRNA synthetase class II core domain (G, H, P, S and T)|PF02824:TGS domain|PF07973:Threonyl and Alanyl tRNA synthetase second additional domain	tRNA-synt_2b
11769	15.6071	20.1548	17.195	20.3707	17.372	24.9268	24.996	32.1784	30.0202	28.4716	Ap1s1	NC_000071.7	137063847	137074962	-	2340	protein_coding	adaptor protein complex AP-1%2C sigma 1 && P61966.1 RecName: Full=AP-1 complex subunit sigma-1A; AltName: Full=Adaptor protein complex AP-1 subunit sigma-1A; AltName: Full=Adaptor-related protein complex 1 subunit sigma-1A; AltName: Full=Clathrin assembly protein complex 1 sigma-1A small chain; AltName: Full=Clathrin coat assembly protein AP19; AltName: Full=Golgi adaptor HA1/AP1 adaptin sigma-1A…	-
667931	14.7021	18.2053	12.062	13.2844	13.2622	27.0613	21.2648	22.3033	25.7531	23.4081	Gm8883	NC_000067.7	71927271	71930363	+	1019	lncRNA	predicted gene 8883 && - && -	-
106489	30.3182	22.631	27.0918	27.909	33.1813	43.1363	47.4376	42.0967	49.4367	40.2864	Sft2d1	NC_000083.7	8529920	8546274	+	1085	protein_coding	SFT2 domain containing 1%2C transcript variant 2 && Q5SSN7.1 RecName: Full=Vesicle transport protein SFT2A; AltName: Full=SFT2 domain-containing protein 1 && PF04178:Got1/Sft2-like family	-
105243881	0.49542	0.831187	0.870283	0.89423	0.463674	1.55916	1.53444	1.59692	1.9547	2.22573	Gm39606	NC_000077.7	20403076	20406035	+	2798	lncRNA	predicted gene%2C 39606 && - && -	-
109267	1.36897	1.40777	1.1624	1.46679	1.42605	2.04597	2.50507	3.60897	2.66503	3.38908	Ssc4d	NC_000071.7	135989074	136003389	-	2843	protein_coding	scavenger receptor cysteine rich family%2C 4 domains%2C transcript variant X2 && A1L0T3.2 RecName: Full=Scavenger receptor cysteine-rich domain-containing group B protein; AltName: Full=Four scavenger receptor cysteine-rich domains-containing protein; AltName: Full=S4D-SRCRB; Flags: Precursor && PF00530:Scavenger receptor cysteine-rich domain	SRCR
16151	4.03305	3.61312	4.44841	4.29214	3.89798	2.60323	2.26276	2.75842	2.18866	3.07059	Ikbkg	NC_000086.8	73436883	73498013	+	10179	protein_coding	inhibitor of kappaB kinase gamma%2C transcript variant X2 && - && PF11577:NF-kappa-B essential modulator NEMO|PF16516:Leucine zipper of domain CC2 of NEMO, NF-kappa-B essential modulator	-
59014	10.1788	10.0617	9.45531	10.5255	10.6899	7.86311	4.93262	3.79784	4.92456	5.24972	Rrs1	NC_000067.7	9615633	9617680	+	2048	protein_coding	ribosome biogenesis regulator 1 && Q9CYH6.1 RecName: Full=Ribosome biogenesis regulatory protein homolog && PF04939:Ribosome biogenesis regulatory protein (RRS1)	-
20615	4.2574	4.46005	4.29687	6.09408	5.55802	9.72599	7.80323	8.06138	10.6324	7.91114	Snapin	NC_000069.7	90395333	90398320	-	1916	protein_coding	SNAP-associated protein && P60192.1 RecName: Full=SNARE-associated protein Snapin; AltName: Full=Biogenesis of lysosome-related organelles complex 1 subunit 7; Short=BLOC-1 subunit 7; AltName: Full=Synaptosomal-associated protein 25-binding protein; Short=SNAP-associated protein >Q9Z266.1 RecName: Full=SNARE-associated protein Snapin; AltName: Full=Biogenesis of lysosome-related organelles comple…	-
71994	41.7362	39.7471	40.4076	45.2258	40.0769	61.1184	52.3005	59.5142	52.5815	59.2203	Cnn3	NC_000069.7	121220190	121251854	+	2003	protein_coding	calponin 3%2C acidic && Q9DAW9.1 RecName: Full=Calponin-3; AltName: Full=Calponin, acidic isoform && PF00307:Calponin homology (CH) domain|PF00402:Calponin family repeat	CH
192193	9.67692	9.86203	10.1403	11.937	8.68004	7.09494	6.82302	6.34304	7.41749	6.61351	Edem1	NC_000072.7	108800984	108836317	+	10749	protein_coding	ER degradation enhancer%2C mannosidase alpha-like 1%2C transcript variant X1 && - && PF01532:Glycosyl hydrolase family 47	-
78246	15.3476	13.7894	17.7473	16.8401	13.9964	8.71301	9.373	11.7238	7.71948	9.69088	Phf23	NC_000077.7	69886592	69890837	+	2522	protein_coding	PHD finger protein 23%2C transcript variant 1 && Q8BSN5.2 RecName: Full=PHD finger protein 23; AltName: Full=PDH-containing protein JUNE-1 && PF00628:PHD-finger	PHD
27376	55.3941	76.544	59.224	62.4712	52.016	86.1061	110.365	97.859	139.541	95.2794	Slc25a10	NC_000077.7	120382663	120391987	+	4000	protein_coding	solute carrier family 25 (mitochondrial carrier%2C dicarboxylate transporter)%2C member 10 && Q9QZD8.2 RecName: Full=Mitochondrial dicarboxylate carrier; AltName: Full=Solute carrier family 25 member 10 && PF00153:Mitochondrial carrier protein	Mito_carr
68680	90.9041	91.2687	88.3012	129.014	93.058	120.414	173.241	215.329	192.234	201.505	Fitm1	NC_000080.7	55813131	55814409	+	912	protein_coding	fat storage-inducing transmembrane protein 1 && Q91V79.1 RecName: Full=Fat storage-inducing transmembrane protein 1; AltName: Full=Fat-inducing protein 1 && -	-
53319	6.18868	5.79722	5.77054	5.57734	6.44835	3.91069	4.45347	3.35146	4.10187	3.52593	Nxf1	NC_000085.7	8734467	8748274	+	4049	protein_coding	nuclear RNA export factor 1%2C transcript variant 1 && - && PF09162:Tap, RNA-binding|PF02136:Nuclear transport factor 2 (NTF2) domain|PF03943:TAP C-terminal domain	-
54369	16.7293	17.6451	17.0447	25.0695	15.6146	11.6483	9.4799	9.38254	10.4473	11.4573	Nme6	NC_000075.7	109661788	109672042	+	1364	protein_coding	NME/NM23 nucleoside diphosphate kinase 6%2C transcript variant X3 && O88425.1 RecName: Full=Nucleoside diphosphate kinase 6; Short=NDK 6; Short=NDP kinase 6; AltName: Full=nm23-M6 && PF00334:Nucleoside diphosphate kinase	NDK
56185	0	0	0	0	0	0.0244034	0.595044	0.474896	0.56838	0.292823	Hao2	NC_000069.7	98781835	98802692	-	2207	protein_coding	hydroxyacid oxidase 2%2C transcript variant X1 && Q9NYQ2.1 RecName: Full=Hydroxyacid oxidase 2; Short=HAOX2; AltName: Full=(S)-2-hydroxy-acid oxidase, peroxisomal; AltName: Full=Medium chain alpha-hydroxy acid oxidase; AltName: Full=Medium-chain L-2-hydroxy acid oxidase && PF01070:FMN-dependent dehydrogenase	FMN_dh
19165	98.5799	103.057	102.162	118.71	96.1249	60.4459	66.6452	61.6875	84.9765	59.3827	Psen2	NC_000067.7	180054569	180091030	-	2232	protein_coding	presenilin 2%2C transcript variant X1 && - && PF01080:Presenilin	-
215819	0.171405	0.160608	0.139441	0.188937	0.122051	0.0859154	0.090491	0.0500902	0.0591081	0.0547902	Nhsl1	NC_000076.7	18193419	18409640	+	40747	protein_coding	NHS-like 1%2C transcript variant X13 && Q8CAF4.3 RecName: Full=NHS-like protein 1 && PF15273:NHS-like	-
98845	19.8458	19.2909	18.189	13.5379	20.4584	10.0241	12.9223	10.5587	11.2597	11.4101	Eps8l2	NC_000073.7	140918824	140942933	+	3213	protein_coding	EPS8-like 2%2C transcript variant X1 && Q99K30.1 RecName: Full=Epidermal growth factor receptor kinase substrate 8-like protein 2; Short=EPS8-like protein 2; AltName: Full=Epidermal growth factor receptor pathway substrate 8-related protein 2; Short=EPS8-related protein 2 && PF00018:SH3 domain|PF08416:Phosphotyrosine-binding domain	SH3_1
217069	13.8001	12.4923	13.0703	12.2397	13.3452	4.78164	7.43485	8.33651	7.59192	9.0152	Trim25	NC_000077.7	88890194	88911119	+	5598	protein_coding	tripartite motif-containing 25%2C transcript variant X1 && Q61510.2 RecName: Full=E3 ubiquitin/ISG15 ligase TRIM25; AltName: Full=Estrogen-responsive finger protein; AltName: Full=RING-type E3 ubiquitin transferase; AltName: Full=Tripartite motif-containing protein 25; AltName: Full=Ubiquitin/ISG15-conjugating enzyme TRIM25; AltName: Full=Zinc finger protein 147 && PF00622:SPRY domain|PF15227:zin…	SPRY
19352	19.8587	16.649	18.5693	17.7321	17.7944	12.7458	11.6838	12.4984	9.58296	12.7886	Rabggtb	NC_000069.7	153612926	153618603	-	1686	protein_coding	Rab geranylgeranyl transferase%2C b subunit%2C transcript variant 4 && Q08603.1 RecName: Full=Geranylgeranyl transferase type-2 subunit beta; AltName: Full=Geranylgeranyl transferase type II subunit beta; Short=GGTase-II-beta; AltName: Full=Rab geranyl-geranyltransferase subunit beta; Short=Rab GG transferase beta; Short=Rab GGTase beta; AltName: Full=Rab geranylgeranyltransferase subunit beta; A…	-
102638051	0.154364	0.132503	0.271164	0.157173	0.144472	0.527788	0.404981	0.516	0.670511	0.732751	Gm13657	NC_000068.8	75607210	75621631	+	4490	lncRNA	predicted gene 13657%2C transcript variant X4 && - && -	-
384071	3.53521	3.08227	2.78458	2.34546	3.13877	1.37059	1.23107	1.72013	1.74449	1.6425	Slc25a34	NC_000070.7	141346130	141351202	-	2790	protein_coding	solute carrier family 25%2C member 34%2C transcript variant X1 && A2ADF7.1 RecName: Full=Solute carrier family 25 member 34 && PF00153:Mitochondrial carrier protein	Mito_carr
11429	44.1465	52.2875	49.0965	36.6436	48.6666	73.1019	75.8564	63.6326	80.685	64.503	Aco2	NC_000081.7	81756664	81799338	+	2768	protein_coding	aconitase 2%2C mitochondrial && - && PF00330:Aconitase family (aconitate hydratase)|PF00694:Aconitase C-terminal domain	Aconitase
66375	11.658	13.1447	7.87298	10.8564	9.33569	14.1397	23.0391	20.1675	23.4111	19.5564	Dhrs7	NC_000078.7	72697127	72711678	-	1436	protein_coding	dehydrogenase/reductase (SDR family) member 7%2C transcript variant X1 && - && PF00106:short chain dehydrogenase	adh_short
12683	0.0916063	0.232325	0.149426	0.110232	0.185762	0.13881	3.64506	5.73429	2.67264	6.8139	Cidea	NC_000084.7	67476634	67500864	+	1164	protein_coding	cell death-inducing DNA fragmentation factor%2C alpha subunit-like effector A && O70302.2 RecName: Full=Cell death activator CIDE-A; AltName: Full=Cell death-inducing DFFA-like effector A && PF02017:CIDE-N domain	-
105171	22.5977	16.424	19.2549	17.0217	22.5054	13.183	7.4514	10.567	5.30307	9.56185	Arrdc3	NC_000079.7	81031503	81044161	+	5450	protein_coding	arrestin domain containing 3%2C transcript variant 2 && Q7TPQ9.1 RecName: Full=Arrestin domain-containing protein 3 && PF02752:Arrestin (or S-antigen), C-terminal domain|PF00339:Arrestin (or S-antigen), N-terminal domain	-
74016	0.0258434	0.131084	0.0983621	0.0932941	0.117913	0.313282	0.45295	0.454566	0.437799	0.398698	Phf19	NC_000068.8	34783764	34804365	-	4126	protein_coding	PHD finger protein 19%2C transcript variant X7 && Q9CXG9.1 RecName: Full=PHD finger protein 19; AltName: Full=Polycomb-like protein 3 && PF14061:Polycomb-like MTF2 factor 2|PF00628:PHD-finger	PHD
11676	2.18975	3.16265	2.78485	2.7913	2.25785	1.2935	1.61745	0.998423	1.44959	1.08382	Aldoc	NC_000077.7	78213899	78218607	+	2873	protein_coding	aldolase C%2C fructose-bisphosphate%2C transcript variant 2 && - && PF00274:Fructose-bisphosphate aldolase class-I	-
20969	53.7995	63.2305	53.9893	56.4372	54.6627	75.3854	76.0406	76.3588	90.8501	74.5959	Sdc1	NC_000078.7	8821396	8843716	+	3300	protein_coding	syndecan 1 && P18828.1 RecName: Full=Syndecan-1; Short=SYND1; AltName: CD_antigen=CD138; Flags: Precursor && PF01034:Syndecan domain	-
67484	0.741284	0.890711	0.680891	0.666841	0.886593	1.10509	1.47276	1.26589	1.25306	1.30461	Eepd1	NC_000075.7	25392809	25515406	+	14816	protein_coding	endonuclease/exonuclease/phosphatase family domain containing 1%2C transcript variant X1 && Q3TGW2.1 RecName: Full=Endonuclease/exonuclease/phosphatase family domain-containing protein 1 && PF12836:Helix-hairpin-helix motif	-
71653	6.53116	5.82436	5.87545	4.58575	5.3383	3.60913	3.64604	3.24259	3.56298	3.84029	Shtn1	NC_000085.7	58961790	59064536	-	4253	protein_coding	shootin 1%2C transcript variant 2 && - && -	-
19652	2.66425	1.7515	2.15271	2.43582	2.20331	4.616	4.08931	3.95781	4.10434	3.13273	Rbm3	NC_000086.8	8005214	8012119	-	3582	protein_coding	RNA binding motif (RNP1%2C RRM) protein 3%2C transcript variant 1 && O89086.1 RecName: Full=RNA-binding protein 3; AltName: Full=RNA-binding motif protein 3 && PF00076:RNA recognition motif. (a.k.a. RRM, RBD, or RNP domain)	RRM_1
100978	1.89862	1.572	1.6244	1.78069	1.48624	1.0154	0.978724	0.808882	0.722627	0.784577	Nfxl1	NC_000071.7	72670647	72717078	-	3819	protein_coding	nuclear transcription factor%2C X-box binding-like 1%2C transcript variant 3 && - && PF01422:NF-X1 type zinc finger	zf-NF-X1
225913	97.9789	97.2835	101.666	127.255	96.7788	75.3149	67.9116	73.0997	61.1669	74.0452	Tkfc	NC_000085.7	10569561	10582852	-	3100	protein_coding	triokinase%2C FMN cyclase%2C transcript variant X2 && - && PF02733:Dak1 domain|PF02734:DAK2 domain	-
75599	9.74657	9.94064	8.66979	6.78942	9.98329	6.11858	5.80284	4.94174	6.06091	5.52923	Pcdh1	NC_000084.7	38318967	38345090	-	10158	protein_coding	protocadherin 1%2C transcript variant X2 && Q08174.2 RecName: Full=Protocadherin-1; AltName: Full=Cadherin-like protein 1; AltName: Full=Protocadherin-42; Short=PC42; Flags: Precursor && PF00028:Cadherin domain|PF08374:Protocadherin	Cadherin
233895	2.13959	1.84881	2.44562	2.05269	2.38741	1.6275	1.41582	1.25207	1.35501	1.22507	Prr14	NC_000073.7	127048652	127075932	+	14627	protein_coding	proline rich 14%2C transcript variant X1 && Q7TPN9.1 RecName: Full=Proline-rich protein 14 && PF02022:Integrase Zinc binding domain|PF00665:Integrase core domain|PF00552:Integrase DNA binding domain|PF00607:gag gene protein p24 (core nucleocapsid protein)|PF00077:Retroviral aspartyl protease|PF14787:GAG-polyprotein viral zinc-finger|PF15386:Drosophila Tantalus-like	rve
58220	1.78814	2.32316	2.18332	1.67985	1.68579	1.07748	1.02536	0.973749	1.03335	0.846954	Pard6b	NC_000068.8	167922924	167943123	+	3399	protein_coding	par-6 family cell polarity regulator beta && Q9JK83.2 RecName: Full=Partitioning defective 6 homolog beta; Short=PAR-6 beta; Short=PAR-6B && PF00595:PDZ domain (Also known as DHR or GLGF)|PF00564:PB1 domain	PDZ
171405	0.117953	0.0398858	0.0855125	0	0.0199324	0.119156	1.93696	1.24076	1.75766	1.79806	Slc22a27	NC_000085.7	7841753	7943899	-	2712	protein_coding	solute carrier family 22%2C member 27%2C transcript variant X2 && Q76M72.1 RecName: Full=Solute carrier family 22 member 27; AltName: Full=Organic anion transporter 9 && PF00083:Sugar (and other) transporter	Sugar_tr
11858	10.3264	10.3204	11.2295	9.4346	9.92719	12.1703	17.1386	20.2211	20.8049	20.5671	Rnd2	NC_000077.7	101359001	101362679	+	1394	protein_coding	Rho family GTPase 2 && Q9QYM5.1 RecName: Full=Rho-related GTP-binding protein RhoN; AltName: Full=Rho family GTPase 2; AltName: Full=Rho-related GTP-binding protein Rho7; AltName: Full=Rnd2; Flags: Precursor && PF00071:Ras family	Ras
234797	1.47888	1.54263	1.78993	1.72931	1.19448	0.911566	0.490773	0.371729	0.872842	0.570845	6430548M08Rik	NC_000074.7	120840891	120892046	+	6381	protein_coding	RIKEN cDNA 6430548M08 gene%2C transcript variant 1 && Q8R0A7.1 RecName: Full=Uncharacterized protein KIAA0513 && -	-
11702	5.33814	3.94758	4.84652	4.24233	4.28272	3.17506	2.2687	2.39165	2.51979	2.84042	Amd1	NC_000076.7	40163454	40178184	-	3206	protein_coding	S-adenosylmethionine decarboxylase 1 && - && PF01536:Adenosylmethionine decarboxylase	SAM_decarbox
211064	1.66865	1.66501	1.42787	1.02043	1.66413	0.525043	0.544234	0.311335	0.566385	0.663171	Alkbh1	NC_000078.7	87474847	87490609	-	1949	protein_coding	alkB homolog 1%2C histone H2A dioxygenase && P0CB42.1 RecName: Full=DNA demethylase ALKBH1; AltName: Full=Alkylated DNA repair protein alkB homolog 1; AltName: Full=Alpha-ketoglutarate-dependent dioxygenase ABH1; AltName: Full=DNA 6mA demethylase; AltName: Full=DNA N6-methyl adenine demethylase; AltName: Full=DNA lyase ABH1; AltName: Full=DNA oxidative demethylase ALKBH1 && PF13532:2OG-Fe(II) oxy…	-
70266	15.6945	16.2566	15.4828	17.2947	15.1681	48.8497	23.9154	29.3358	23.2967	29.2878	Kyat1	NC_000068.8	30075136	30096307	-	4355	protein_coding	kynurenine aminotransferase 1%2C transcript variant X7 && Q8BTY1.1 RecName: Full=Kynurenine--oxoglutarate transaminase 1; AltName: Full=Cysteine-S-conjugate beta-lyase; AltName: Full=Glutamine transaminase K; Short=GTK; AltName: Full=Glutamine--phenylpyruvate transaminase; AltName: Full=Kynurenine aminotransferase 1; AltName: Full=Kynurenine aminotransferase I; Short=KATI; AltName: Full=Kynurenin…	Aminotran_1_2
65256	0.275862	0.298504	0.279988	0.376212	0.22376	0.668817	1.13251	0.780158	2.21546	0.911967	Asb2	NC_000078.7	103287401	103322260	-	2899	protein_coding	ankyrin repeat and SOCS box-containing 2%2C transcript variant 1 && Q8K0L0.1 RecName: Full=Ankyrin repeat and SOCS box protein 2; Short=ASB-2 && PF07525:SOCS box|PF12796:Ankyrin repeats (3 copies)|PF13637:Ankyrin repeats (many copies)|PF13857:Ankyrin repeats (many copies)	SOCS_box
11820	1.70444	1.54529	1.37348	1.04392	1.60398	2.87915	2.55753	2.9964	1.87067	2.93263	App	NC_000082.7	84751236	84972187	-	20895	protein_coding	amyloid beta (A4) precursor protein%2C transcript variant X1 && P08592.2 RecName: Full=Amyloid beta A4 protein; AltName: Full=ABPP; Short=APP; AltName: Full=Alzheimer disease amyloid A4 protein homolog; AltName: Full=Amyloid precursor protein; AltName: Full=Amyloidogenic glycoprotein; Short=AG; AltName: Full=Beta-amyloid precursor protein; Contains: RecName: Full=N-APP; Contains: RecName: Full=So…	-
102637389	1.32734	1.0813	1.00602	1.33102	1.01955	2.31605	1.84816	3.01721	2.17665	3.30211	Gm13021	NC_000070.7	140149864	140159242	+	2651	lncRNA	predicted gene 13021%2C transcript variant X1 && - && -	-
19659	9.61615	5.8654	7.41264	9.22781	10.2847	4.20128	4.82421	4.84879	4.9642	4.67236	Rbp1	NC_000075.7	98305014	98328604	+	2628	protein_coding	retinol binding protein 1%2C cellular && Q00915.2 RecName: Full=Retinol-binding protein 1; AltName: Full=Cellular retinol-binding protein; Short=CRBP; AltName: Full=Cellular retinol-binding protein I; Short=CRBP-I; Short=mCRBPI && PF00061:Lipocalin / cytosolic fatty-acid binding protein family	-
208043	1.56251	1.81925	1.68629	1.78763	1.8483	1.30939	1.03734	1.09615	1.03049	0.932658	Setd1b	NC_000071.7	123280109	123306693	+	9008	protein_coding	SET domain containing 1B%2C transcript variant X2 && Q8CFT2.2 RecName: Full=Histone-lysine N-methyltransferase SETD1B; AltName: Full=SET domain-containing protein 1B && PF00076:RNA recognition motif. (a.k.a. RRM, RBD, or RNP domain)|PF11764:COMPASS (Complex proteins associated with Set1p) component N|PF00856:SET domain	SET
270685	0.0287133	0.0757332	0.049959	0.069103	0	0.400283	0.250265	0.314911	0.15133	0.189846	Mthfd1l	NC_000076.7	3918282	4117081	+	9284	protein_coding	methylenetetrahydrofolate dehydrogenase (NADP+ dependent) 1-like%2C transcript variant 1 && - && PF02882:Tetrahydrofolate dehydrogenase/cyclohydrolase, NAD(P)-binding domain|PF00763:Tetrahydrofolate dehydrogenase/cyclohydrolase, catalytic domain|PF01268:Formate--tetrahydrofolate ligase	-
215210	69.5012	86.3754	82.2935	67.7194	74.0635	98.8247	102.996	139.375	139.89	141.223	Tmem120a	NC_000071.7	135764344	135773026	-	1278	protein_coding	transmembrane protein 120A && - && PF07851:TMPIT-like protein	-
70984	36.6382	42.0643	40.0793	43.2811	36.1454	49.7949	67.7226	57.0011	58.6945	55.8328	4931406C07Rik	NC_000075.7	15194633	15217836	-	3181	protein_coding	RIKEN cDNA 4931406C07 gene%2C transcript variant X2 && Q91V76.1 RecName: Full=Ester hydrolase C11orf54 homolog && PF08925:Domain of Unknown Function (DUF1907)	-
102632880	7.99723	8.4991	8.82085	8.89009	8.41739	5.50125	4.58199	6.10732	5.2327	4.86794	Gm30842	NC_000072.7	121114447	121131956	+	1400	lncRNA	predicted gene%2C 30842%2C transcript variant 2 && - && -	-
235587	2.97451	4.16544	2.86547	3.77384	2.98311	5.24213	5.31443	5.50291	7.05941	5.87866	Parp3	NC_000075.7	106347521	106354148	-	3298	protein_coding	poly (ADP-ribose) polymerase family%2C member 3%2C transcript variant 2 && Q9Y6F1.3 RecName: Full=Poly [ADP-ribose] polymerase 3; Short=PARP-3; Short=hPARP-3; AltName: Full=ADP-ribosyltransferase diphtheria toxin-like 3; Short=ARTD3; AltName: Full=IRT1; AltName: Full=NAD(+) ADP-ribosyltransferase 3; Short=ADPRT-3; AltName: Full=Poly[ADP-ribose] synthase 3; Short=pADPRT-3 && PF02877:Poly(ADP-ribos…	WGR
228607	23.9688	18.1348	19.8909	17.5876	22.4608	11.7599	14.4295	11.5564	14.6707	11.0473	Mavs	NC_000068.8	131075445	131089945	+	3728	protein_coding	mitochondrial antiviral signaling protein%2C transcript variant X1 && Q8VCF0.1 RecName: Full=Mitochondrial antiviral-signaling protein; Short=MAVS; AltName: Full=CARD adapter inducing interferon beta; Short=Cardif; AltName: Full=Interferon beta promoter stimulator protein 1; Short=IPS-1; AltName: Full=Virus-induced-signaling adapter; Short=VISA && -	-
235636	19.2006	16.8442	20.5952	19.7382	19.8963	13.6832	14.7583	13.9938	12.3689	12.797	Rtp3	NC_000075.7	110814003	110818781	-	2649	protein_coding	receptor transporter protein 3 && Q5QGU6.2 RecName: Full=Receptor-transporting protein 3; AltName: Full=Transmembrane protein 7 && PF13695:Zinc-binding domain	-
14123	5.17119	4.81284	4.06429	4.1872	4.7613	3.3931	2.95323	2.4502	3.08534	2.81373	Fbrs	NC_000073.7	127075925	127090685	+	6619	protein_coding	fibrosin%2C transcript variant X1 && - && PF15336:Autism susceptibility gene 2 protein	-
14867	44.1795	39.9517	45.3852	53.6036	43.2763	21.6359	30.6823	26.8386	33.6428	26.5642	Gstm6	NC_000069.7	107846163	107860957	-	1745	protein_coding	glutathione S-transferase%2C mu 6%2C transcript variant X3 && O35660.4 RecName: Full=Glutathione S-transferase Mu 6; AltName: Full=GST class-mu 6; AltName: Full=Glutathione-S-transferase class M5 && PF02798:Glutathione S-transferase, N-terminal domain|PF00043:Glutathione S-transferase, C-terminal domain	GST_C
170767	5.20325	5.10332	7.24048	5.04459	5.42567	3.0641	3.10723	3.69964	3.15634	3.01635	Rfxap	NC_000069.7	54710536	54715212	-	2162	protein_coding	regulatory factor X-associated protein && Q8VCG9.2 RecName: Full=Regulatory factor X-associated protein; Short=RFX-associated protein && PF15289:Regulatory factor X-associated C-terminal binding domain	-
102636374	2.19172	1.37023	1.71826	1.93202	3.04908	1.0298	0.651899	0.210948	0.407745	0.252753	Gm33459	NC_000075.7	74426978	74435968	-	2092	lncRNA	predicted gene%2C 33459 && - && -	-
66208	25.6788	28.8295	24.5191	35.5162	27.3855	44.9215	44.2056	77.0336	44.6505	73.072	Nenf	NC_000067.7	191038984	191050328	-	681	protein_coding	neuron derived neurotrophic factor && Q9CQ45.1 RecName: Full=Neudesin; AltName: Full=Neuron-derived neurotrophic factor; AltName: Full=Secreted protein of unknown function; Short=SPUF protein; Flags: Precursor && PF00173:Cytochrome b5-like Heme/Steroid binding domain	-
434197	2.44578	3.27057	2.69422	2.61819	2.72135	4.31573	4.24303	4.63388	4.88762	3.97273	Fam169b	NC_000073.7	67923587	68012837	+	3357	protein_coding	family with sequence similarity 169%2C member B%2C transcript variant 2 && Q8CHT6.1 RecName: Full=Protein FAM169B && -	-
12877	0.0626055	0.0762121	0.0612725	0.0678015	0.0317383	0.151785	0.260973	0.207282	0.223897	0.303551	Cpeb1	NC_000073.7	80996774	81107749	-	8516	protein_coding	cytoplasmic polyadenylation element binding protein 1%2C transcript variant X8 && P70166.1 RecName: Full=Cytoplasmic polyadenylation element-binding protein 1; Short=CPE-BP1; Short=CPE-binding protein 1; Short=mCPEB; Short=mCPEB-1 && PF16368:Cytoplasmic polyadenylation element-binding protein 1 N-terminus|PF16367:RNA recognition motif|PF16366:Cytoplasmic polyadenylation element-binding protein ZZ…	-
100039054	4173.68	2944.41	4769.57	5060.48	3575.1	2058.6	690.944	1263.23	726.654	1236.33	Mup12	NC_000070.7	60693360	60697415	-	1079	protein_coding	major urinary protein 12%2C transcript variant X1 && P11588.1 RecName: Full=Major urinary protein 1; Short=MUP 1; Flags: Precursor && PF00061:Lipocalin / cytosolic fatty-acid binding protein family	-
52009	9.12449	7.11865	8.38737	11.3736	9.2307	6.17945	5.11691	5.52476	5.23716	4.55399	Jpt2	NC_000083.7	25161444	25179597	-	2606	protein_coding	Jupiter microtubule associated homolog 2 && Q6PGH2.1 RecName: Full=Hematological and neurological expressed 1-like protein; Short=HN1-like protein && -	-
16409	0.0227744	0.0577586	0.0619153	0.0685127	0.0230913	0.299085	0.280492	0.24742	0.385809	0.188224	Itgam	NC_000073.7	127661812	127717663	+	4682	protein_coding	integrin alpha M%2C transcript variant 1 && P05555.2 RecName: Full=Integrin alpha-M; AltName: Full=CD11 antigen-like family member B; AltName: Full=CR-3 alpha chain; AltName: Full=Cell surface glycoprotein MAC-1 subunit alpha; AltName: Full=Leukocyte adhesion receptor MO1; AltName: CD_antigen=CD11b; Flags: Precursor && PF08441:Integrin alpha|PF01839:FG-GAP repeat|PF00092:von Willebrand factor typ…	VWA
13731	1.34837	1.38357	1.43258	0.913839	1.64998	0.579291	0.616693	0.657465	0.598035	0.597757	Emp2	NC_000082.7	10099613	10131832	-	3440	protein_coding	epithelial membrane protein 2 && O88662.1 RecName: Full=Epithelial membrane protein 2; Short=EMP-2; AltName: Full=Protein XMP && PF00822:PMP-22/EMP/MP20/Claudin family	-
68066	182.103	212.521	192.044	151.511	185.885	288.001	248.657	265.981	259.76	266.205	Slc25a39	NC_000077.7	102293795	102299501	-	2945	protein_coding	solute carrier family 25%2C member 39%2C transcript variant X3 && Q9D8K8.1 RecName: Full=Solute carrier family 25 member 39 && PF00153:Mitochondrial carrier protein	Mito_carr
107817	10.9726	8.39687	9.50007	12.7666	9.92363	5.75468	5.8859	7.41703	5.1454	6.27744	Jmjd6	NC_000077.7	116728258	116734593	-	2789	protein_coding	jumonji domain containing 6%2C transcript variant X5 && - && PF02373:JmjC domain, hydroxylase	JmjC
17966	17.0264	17.2094	14.8011	15.1203	16.8645	12.6098	12.326	10.2701	11.0659	10.4477	Nbr1	NC_000077.7	101442933	101472777	+	5151	protein_coding	NBR1%2C autophagy cargo receptor%2C transcript variant 2 && P97432.1 RecName: Full=Next to BRCA1 gene 1 protein; AltName: Full=Membrane component chromosome 17 surface marker 2 homolog; AltName: Full=Neighbor of BRCA1 gene 1 protein && PF00564:PB1 domain|PF16158:Ig-like domain from next to BRCA1 gene	-
13086	0	0.126146	0.0338061	0	0.283679	0.282639	4.5945	7.55876	10.0061	8.63279	Cyp2a4	NC_000073.7	26006617	26014513	+	1715	protein_coding	cytochrome P450%2C family 2%2C subfamily a%2C polypeptide 4 && - && PF00067:Cytochrome P450	p450
71907	2.75566	0.647374	1.82954	1.74525	2.47049	0.732568	0.192367	0.270112	0.136498	0.479469	Serpina9	NC_000078.7	103962874	103979911	-	1838	protein_coding	serine (or cysteine) peptidase inhibitor%2C clade A (alpha-1 antiproteinase%2C antitrypsin)%2C member 9%2C transcript variant 2 && Q9D7D2.1 RecName: Full=Serpin A9; Flags: Precursor && PF00079:Serpin (serine protease inhibitor)	Serpin
13602	1.1867	1.38002	1.41639	1.11453	1.01246	0.32163	0.644401	0.613919	0.572046	0.430585	Sparcl1	NC_000071.7	104226974	104261954	-	3684	protein_coding	SPARC-like 1%2C transcript variant 3 && P70663.3 RecName: Full=SPARC-like protein 1; AltName: Full=Extracellular matrix protein 2; AltName: Full=Matrix glycoprotein Sc1; Flags: Precursor && PF09289:Follistatin/Osteonectin-like EGF domain|PF10591:Secreted protein acidic and rich in cysteine Ca binding region|PF00050:Kazal-type serine protease inhibitor domain	-
69923	0.204694	0.271544	0.245425	0.322103	0.324617	0.434769	0.596693	0.651658	0.543358	0.682478	Agk	NC_000072.7	40302010	40378723	+	10158	protein_coding	acylglycerol kinase%2C transcript variant X1 && Q9ESW4.1 RecName: Full=Acylglycerol kinase, mitochondrial; AltName: Full=Multiple substrate lipid kinase; Short=MuLK; Short=Multi-substrate lipid kinase; Flags: Precursor && PF00781:Diacylglycerol kinase catalytic domain	-
56717	2.79135	2.8191	2.6847	2.83642	2.51572	3.4151	3.81984	4.19739	4.16241	3.94407	Mtor	NC_000070.7	148533039	148642142	+	8595	protein_coding	mechanistic target of rapamycin kinase && Q9JLN9.2 RecName: Full=Serine/threonine-protein kinase mTOR; AltName: Full=FK506-binding protein 12-rapamycin complex-associated protein 1; AltName: Full=FKBP12-rapamycin complex-associated protein; AltName: Full=Mammalian target of rapamycin; Short=mTOR; AltName: Full=Mechanistic target of rapamycin; AltName: Full=Rapamycin target protein 1; Short=RAPT1 …	PI3_PI4_kinase
27414	0.183554	0.174568	0.133071	0.135747	0.116318	0.35733	0.233675	0.346202	0.250127	0.394005	Sergef	NC_000073.7	46092583	46289254	-	27884	protein_coding	secretion regulating guanine nucleotide exchange factor%2C transcript variant X4 && Q80YD6.2 RecName: Full=Secretion-regulating guanine nucleotide exchange factor; AltName: Full=Deafness locus-associated putative guanine nucleotide exchange factor; Short=DelGEF; AltName: Full=Guanine nucleotide exchange factor-related protein && PF13540:Regulator of chromosome condensation (RCC1) repeat|PF00415:R…	-
277743	5.87924	10.2614	6.19485	5.36092	5.18351	13.2064	11.2091	18.8914	11.41	18.9532	Fam131c	NC_000070.7	141095503	141111485	+	1460	protein_coding	family with sequence similarity 131%2C member C && Q96AQ9.2 RecName: Full=Protein FAM131C && PF15010:Putative cell signalling	-
238447	5.6579	7.46154	6.57867	7.22729	4.76581	3.42935	3.29862	3.24223	3.64548	2.49392	Igha	NC_000078.7	113219824	113223856	-	1225	C_region	- && P01878.1 RecName: Full=Ig alpha chain C region && PF07654:Immunoglobulin C1-set domain	C1-set
17216	0.790787	1.13914	0.859944	0.62804	1.09043	1.51781	2.0228	1.9964	1.78617	2.17854	Mcm2	NC_000072.7	88860456	88875762	-	3371	protein_coding	minichromosome maintenance complex component 2 && P97310.3 RecName: Full=DNA replication licensing factor MCM2; AltName: Full=Minichromosome maintenance protein 2 homolog; AltName: Full=Nuclear protein BM28 && PF14551:MCM N-terminal domain|PF00493:MCM2/3/5 family|PF12619:Mini-chromosome maintenance protein 2	MCM
70335	308.934	432.955	339.223	314.05	324.818	513.299	532.047	482.391	563.288	473.595	Reep6	NC_000076.7	80165831	80172275	+	2375	protein_coding	receptor accessory protein 6%2C transcript variant X1 && - && PF03134:TB2/DP1, HVA22 family	TB2_DP1_HVA22
19376	4.31006	4.37233	4.33386	5.07985	3.95098	6.05385	7.97086	8.27749	6.83469	9.69423	Rab34	NC_000077.7	78079253	78083019	+	1806	protein_coding	RAB34%2C member RAS oncogene family%2C transcript variant 2 && Q64008.2 RecName: Full=Ras-related protein Rab-34; AltName: Full=Ras-related homolog; AltName: Full=Ras-related protein Rab-39; AltName: Full=Ras-related protein Rah && PF00071:Ras family	Ras
22375	10.208	11.0684	10.4774	12.1501	11.1563	7.50991	6.51743	6.79252	5.81304	8.59969	Wars	NC_000078.7	108825956	108860100	-	2883	protein_coding	tryptophanyl-tRNA synthetase%2C transcript variant 2 && P32921.2 RecName: Full=Tryptophan--tRNA ligase, cytoplasmic; AltName: Full=Tryptophanyl-tRNA synthetase; Short=TrpRS; Contains: RecName: Full=T1-TrpRS; Contains: RecName: Full=T2-TrpRS && PF00579:tRNA synthetases class I (W and Y)|PF00458:WHEP-TRS domain	-
12846	337.813	307.783	291.361	335.129	341.046	244.075	228.592	244.362	200.167	246.898	Comt	NC_000082.7	18225632	18247006	-	4090	protein_coding	catechol-O-methyltransferase%2C transcript variant X1 && O88587.2 RecName: Full=Catechol O-methyltransferase && PF01596:O-methyltransferase	-
319155	0.99521	1.73073	3.09213	2.56621	0.720755	8.18647	3.23265	10.0029	9.63391	9.24348	H4c3	NC_000079.7	23882067	23882441	-	375	protein_coding	H4 clustered histone 3 && Q6WV72.3 RecName: Full=Histone H4 >Q6WV73.3 RecName: Full=Histone H4 >Q6WV90.3 RecName: Full=Histone H4 >Q7K8C0.3 RecName: Full=Histone H4 >Q7KQD1.3 RecName: Full=Histone H4 >P62802.2 RecName: Full=Histone H4 >P62804.2 RecName: Full=Histone H4; Contains: RecName: Full=Osteogenic growth peptide; Short=OGP >P62794.2 RecName: Full=Histone H4 >P62795.2 RecName: Full=Histone …	-
22377	40.1577	41.8024	43.6257	43.8548	41.3302	59.4848	52.1925	53.9519	61.3818	56.5272	Wbp1	NC_000072.7	83096025	83098442	-	1321	protein_coding	WW domain binding protein 1%2C transcript variant 3 && P97764.2 RecName: Full=WW domain-binding protein 1; Short=WBP-1 && PF11669:WW domain-binding protein 1	-
77252	2.42595	1.7227	1.78579	2.24555	2.17589	3.4875	3.11158	4.71115	3.65304	5.05871	9430038I01Rik	NC_000073.7	136977298	137013972	-	2857	protein_coding	RIKEN cDNA 9430038I01 gene%2C transcript variant X6 && - && -	-
245050	1.00099	0.88248	1.55505	1.2332	1.31698	0.216685	0.237084	0.0616483	0.0672909	0	Gask1a	NC_000075.7	121780054	121817379	+	4474	protein_coding	golgi associated kinase 1A%2C transcript variant X1 && Q3UY90.1 RecName: Full=Protein FAM198A; Flags: Precursor && PF15051:FAM198 protein	-
74645	1.25778	1.27595	1.74545	1.45705	1.13252	0.379284	0.773658	0.621554	0.777384	0.610265	Tent5c	NC_000069.7	100375373	100396508	-	5680	protein_coding	terminal nucleotidyltransferase 5C%2C transcript variant X1 && Q5SSF7.1 RecName: Full=Protein FAM46C && PF15832:FAM27 D and E protein family|PF07984:Nucleotidyltransferase	-
66431	21.8461	22.8873	22.7668	22.6891	22.5456	35.4677	30.2444	37.8068	43.3844	30.092	Oxld1	NC_000077.7	120347427	120348896	-	820	protein_coding	oxidoreductase like domain containing 1%2C transcript variant 2 && Q9CR10.1 RecName: Full=Oxidoreductase-like domain-containing protein 1 && PF09791:Oxidoreductase-like protein, N-terminal	-
114644	2.3317	3.87521	3.00317	3.76096	1.89466	5.37916	8.9458	4.84215	10.0073	6.15937	Slc13a3	NC_000068.8	165247215	165315117	-	3224	protein_coding	solute carrier family 13 (sodium-dependent dicarboxylate transporter)%2C member 3 && Q91Y63.1 RecName: Full=Solute carrier family 13 member 3; AltName: Full=Na(+)/dicarboxylate cotransporter 3; Short=NaDC-3; Short=mNaDC3; AltName: Full=Sodium-dependent high-affinity dicarboxylate transporter 2 && PF00939:Sodium:sulfate symporter transmembrane region	Na_sulph_symp
208501	79.2168	80.7993	81.098	75.9733	84.3677	110.769	97.9527	114.904	123.613	131.06	Ndufaf8	NC_000077.7	119989760	119991250	+	494	protein_coding	NADH:ubiquinone oxidoreductase complex assembly factor 8 && A2AMZ4.1 RecName: Full=NADH dehydrogenase [ubiquinone] 1 alpha subcomplex assembly factor 8 && -	-
75761	6.05095	7.70332	7.60692	9.96975	5.20475	13.2866	14.3883	12.6315	22.7416	12.3393	Apol7a	NC_000081.7	77272417	77283310	-	4009	protein_coding	apolipoprotein L 7a%2C transcript variant 2 && O95236.3 RecName: Full=Apolipoprotein L3; AltName: Full=Apolipoprotein L-III; Short=ApoL-III; AltName: Full=TNF-inducible protein CG12-1; Short=CG12_1 && PF05461:Apolipoprotein L	-
17747	189.387	253.474	179.99	162.782	236.397	120.578	131.929	102.916	92.8642	77.1654	TrnY	NC_005089.1	5260	5326	-	67	tRNA	tRNA-Tyr && - && -	-
16071	66.4769	53.4091	51.0926	49.5198	63.6855	38.3741	34.5678	38.0969	31.2036	32.8638	Igkc	NC_000072.7	70703419	70703738	+	320	C_region	- && P01837.1 RecName: Full=Ig kappa chain C region && PF07654:Immunoglobulin C1-set domain	C1-set
213956	0	0.0709593	0	0	0	0.226118	0.516897	0.347392	0.500318	0.123329	Fam83f	NC_000081.7	80556048	80584626	+	3811	protein_coding	family with sequence similarity 83%2C member F && Q3UKU4.1 RecName: Full=Protein FAM83F && PF07894:Protein of unknown function (DUF1669)	-
213753	14.9869	12.5601	13.5842	15.2027	14.8752	10.1463	11.0865	9.83651	9.77968	9.17114	Zfp598	NC_000083.7	24888661	24900997	+	3376	protein_coding	zinc finger protein 598%2C transcript variant 1 && Q80YR4.1 RecName: Full=Zinc finger protein 598 && -	-
74008	1.57267	1.93031	2.55226	2.18859	1.75888	4.19613	2.87752	5.43431	2.99975	4.48471	Arsg	NC_000077.7	109364159	109464156	+	8882	protein_coding	arylsulfatase G%2C transcript variant X4 && Q3TYD4.1 RecName: Full=Arylsulfatase G; Short=ASG; Flags: Precursor && PF00884:Sulfatase|PF14707:C-terminal region of aryl-sulfatase	Sulfatase
266645	1.92146	1.38559	1.63636	1.61572	2.27681	0.888675	0.76763	0.359289	0.78435	0.459191	Acmsd	NC_000067.7	127657150	127695301	+	2303	protein_coding	amino carboxymuconate semialdehyde decarboxylase && - && PF04909:Amidohydrolase	Amidohydro_2
13097	12.8824	13.2739	8.32538	12.1135	12.3339	12.9022	28.4719	25.8392	27.1754	25.8772	Cyp2c38	NC_000085.7	39378000	39451547	-	2897	protein_coding	cytochrome P450%2C family 2%2C subfamily c%2C polypeptide 38 && P56655.2 RecName: Full=Cytochrome P450 2C38; AltName: Full=CYPIIC38 && PF00067:Cytochrome P450	p450
216456	90.3289	77.4663	84.5786	119.289	93.0191	65.0022	47.7908	45.2783	65.2759	48.0818	Gls2	NC_000076.7	128030504	128045873	+	2489	protein_coding	glutaminase 2 (liver%2C mitochondrial)%2C transcript variant 3 && Q571F8.2 RecName: Full=Glutaminase liver isoform, mitochondrial; Short=GLS; AltName: Full=L-glutaminase; AltName: Full=L-glutamine amidohydrolase; Flags: Precursor && PF04960:Glutaminase|PF12796:Ankyrin repeats (3 copies)	-
237782	1.94064	1.62048	1.68685	1.81894	1.86725	1.10691	1.28824	1.02444	1.19897	1.00379	Smcr8	NC_000077.7	60668351	60679113	+	8077	protein_coding	Smith-Magenis syndrome chromosome region%2C candidate 8 homolog (human)%2C transcript variant 1 && - && PF11704:Vesicle coat protein involved in Golgi to plasma membrane transport	-
18438	12.6205	11.1976	11.7909	12.1775	13.1923	16.0648	15.8434	16.9592	18.5703	18.5144	P2rx4	NC_000071.7	122845581	122867802	+	2729	protein_coding	purinergic receptor P2X%2C ligand-gated ion channel 4%2C transcript variant X1 && Q9JJX6.1 RecName: Full=P2X purinoceptor 4; Short=P2X4; AltName: Full=ATP receptor; AltName: Full=Purinergic receptor && PF00864:ATP P2X receptor	-
77128	0.419654	0.521027	0.388242	0.94213	0.584259	1.18954	1.21053	1.39981	1.19075	1.20787	Crebrf	NC_000083.7	26918716	26995611	+	8512	protein_coding	CREB3 regulatory factor%2C transcript variant X1 && Q8CDG5.1 RecName: Full=CREB3 regulatory factor; AltName: Full=Luman recruitment factor; Short=LRF && -	-
98910	1.36544	0.898487	1.22801	1.51429	1.20858	0.712048	0.674773	0.820933	0.646006	0.719798	Usp6nl	NC_000068.8	6327444	6453107	+	14447	protein_coding	USP6 N-terminal like%2C transcript variant X8 && Q80XC3.2 RecName: Full=USP6 N-terminal-like protein && PF00566:Rab-GTPase-TBC domain	TBC
50909	78.9106	86.6498	80.333	78.7888	70.9665	64.6808	57.1119	56.1215	53.5193	58.6871	C1ra	NC_000072.7	124489580	124500399	+	2762	protein_coding	complement component 1%2C r subcomponent A && Q8CG16.1 RecName: Full=Complement C1r-A subcomponent; AltName: Full=Complement component 1 subcomponent r-A; Contains: RecName: Full=Complement C1r-A subcomponent heavy chain; Contains: RecName: Full=Complement C1r-A subcomponent light chain; Flags: Precursor && PF00431:CUB domain|PF14670:Coagulation Factor Xa inhibitory site|PF00084:Sushi repeat (SCR…	Trypsin
67623	11.593	11.9231	12.3104	12.7153	11.0389	14.5134	16.1784	17.8346	17.2789	16.998	Tm7sf3	NC_000072.7	146503774	146536103	-	3325	protein_coding	transmembrane 7 superfamily member 3 && Q9CRG1.2 RecName: Full=Transmembrane 7 superfamily member 3; AltName: Full=NARP1; Flags: Precursor && PF13886:Domain of unknown function (DUF4203)	-
14137	5.35707	7.03834	6.07595	8.71206	5.774	9.55185	10.6546	11.1014	10.4543	11.13	Fdft1	NC_000080.7	63382599	63419136	-	10420	protein_coding	farnesyl diphosphate farnesyl transferase 1%2C transcript variant X1 && P53798.2 RecName: Full=Squalene synthase; Short=SQS; Short=SS; AltName: Full=FPP:FPP farnesyltransferase; AltName: Full=Farnesyl-diphosphate farnesyltransferase && PF00494:Squalene/phytoene synthase	-
73683	1.72169	1.46244	1.63039	1.85368	1.43661	0.898749	1.09262	0.852331	1.04664	0.83515	Atg16l2	NC_000073.7	100935521	100951474	-	6472	protein_coding	autophagy related 16-like 2 (S. cerevisiae)%2C transcript variant X19 && - && PF08614:Autophagy protein 16 (ATG16)	-
209446	6.3467	7.35443	8.20634	7.12491	6.86662	5.34283	4.37518	4.71147	4.05492	5.06057	Tfe3	NC_000086.8	7628769	7641441	+	4133	protein_coding	transcription factor E3%2C transcript variant X3 && Q64092.2 RecName: Full=Transcription factor E3 && PF15951:MITF/TFEB/TFEC/TFE3 N-terminus|PF00010:Helix-loop-helix DNA-binding domain|PF11851:Domain of unknown function (DUF3371)	HLH
170731	10.3529	10.4838	10.7366	10.0819	9.65498	14.4293	16.1373	13.7096	18.445	13.1168	Mfn2	NC_000070.7	147958043	147989527	-	5778	protein_coding	mitofusin 2%2C transcript variant 4 && - && PF04799:fzo-like conserved region|PF00350:Dynamin family	Fzo_mitofusin
320595	1.58519	0.892567	1.39962	2.09126	1.4303	0.822714	0.702677	0.692169	0.533794	0.657062	Phf8	NC_000086.8	150303621	150416855	+	7332	protein_coding	PHD finger protein 8%2C transcript variant 2 && Q80TJ7.2 RecName: Full=Histone lysine demethylase PHF8; AltName: Full=PHD finger protein 8 && PF02373:JmjC domain, hydroxylase|PF00628:PHD-finger	JmjC
338351	0.357761	0.319724	0.472416	0.758506	0.561381	0.197914	0.0887699	0.167454	0.160334	0.150186	Akap17b	NC_000086.8	35871826	35909117	-	6259	protein_coding	A kinase (PRKA) anchor protein 17B%2C transcript variant X1 && A2A3V1.2 RecName: Full=A-kinase anchor protein 17B; Short=AKAP-17B; AltName: Full=Protein Talia; AltName: Full=Protein kinase A-anchoring protein 17B; Short=PRKA17B; AltName: Full=Splicing factor, arginine/serine-rich 17B && -	-
13077	252.879	298.469	283.85	301.448	264.855	220.842	161.835	132.863	181.665	123.433	Cyp1a2	NC_000075.7	57584220	57590938	-	1892	protein_coding	cytochrome P450%2C family 1%2C subfamily a%2C polypeptide 2 && P00186.1 RecName: Full=Cytochrome P450 1A2; AltName: Full=CYPIA2; AltName: Full=Cholesterol 25-hydroxylase; AltName: Full=Cytochrome P450-P2; AltName: Full=Cytochrome P450-P3 && PF00067:Cytochrome P450	p450
53325	1.28675	1.24145	1.68306	1.79743	1.6696	0.499951	0.733142	0.921709	0.897674	0.743683	Banp	NC_000074.7	122674711	122755999	+	5925	protein_coding	BTG3 associated nuclear protein%2C transcript variant 2 && Q8VBU8.1 RecName: Full=Protein BANP; AltName: Full=Btg3-associated nuclear protein; AltName: Full=Scaffold/matrix-associated region-1-binding protein && PF10523:BEN domain	-
18044	2.34177	2.27359	1.95289	2.5586	2.76765	1.24813	0.979985	1.33782	1.01408	1.63065	Nfya	NC_000083.7	48693913	48716848	-	3711	protein_coding	nuclear transcription factor-Y alpha%2C transcript variant 2 && - && PF02045:CCAAT-binding transcription factor (CBF-B/NF-YA) subunit B	CBFB_NFYA
76308	85.9429	100.743	85.7497	75.9025	90.1435	139.063	127.28	118.202	141.014	112.091	Rab1b	NC_000085.7	5149235	5157024	-	1835	protein_coding	RAB1B%2C member RAS oncogene family && - && PF00071:Ras family	Ras
15381	24.3117	19.3037	21.2789	22.724	22.7845	16.1562	15.712	16.8874	15.732	16.306	Hnrnpc	NC_000080.7	52310834	52341491	-	4057	protein_coding	heterogeneous nuclear ribonucleoprotein C%2C transcript variant 18 && - && PF00076:RNA recognition motif. (a.k.a. RRM, RBD, or RNP domain)	RRM_1
66333	13.6312	14.4827	11.7972	15.1896	14.0662	20.4108	23.6885	21.6145	24.5949	17.5542	Aqp11	NC_000073.7	97375586	97387454	-	1322	protein_coding	aquaporin 11 && Q8BHH1.1 RecName: Full=Aquaporin-11; Short=AQP-11 && PF00230:Major intrinsic protein	-
99571	1168.03	1199.68	1039.39	974.965	1166.67	700.643	921.426	713.304	755.001	732.551	Fgg	NC_000069.7	82915031	82922363	+	2112	protein_coding	fibrinogen gamma chain%2C transcript variant 1 && - && PF00147:Fibrinogen beta and gamma chains, C-terminal globular domain|PF08702:Fibrinogen alpha/beta chain family	Fibrinogen_C
217845	1.72138	2.0858	1.24794	1.84123	2.76343	2.02875	7.38398	7.37154	6.88522	7.00796	Ifi27l2b	NC_000078.7	103417157	103423482	-	1115	protein_coding	interferon%2C alpha-inducible protein 27 like 2B && Q8VC49.1 RecName: Full=Interferon alpha-inducible protein 27-like protein 2B; AltName: Full=Interferon-stimulated gene 12 protein B2; Short=ISG12(b2); Flags: Precursor && PF06140:Interferon-induced 6-16 family	-
104027	0.514519	0.635943	0.450185	0.377175	0.419741	0.669122	1.04774	1.24216	1.01856	0.997104	Synpo	NC_000084.7	60727053	60793241	-	9015	protein_coding	synaptopodin%2C transcript variant X3 && Q8CC35.2 RecName: Full=Synaptopodin && -	-
71968	4.42243	6.35563	4.6756	4.58252	4.69155	5.99805	9.52398	10.253	9.09499	10.0851	Wdr73	NC_000073.7	80540471	80551017	-	2604	protein_coding	WD repeat domain 73%2C transcript variant 3 && Q9CWR1.1 RecName: Full=WD repeat-containing protein 73 && -	-
22003	2.71502	2.82286	2.80536	2.37181	2.87035	4.78264	4.85146	4.42863	3.48272	3.88621	Tpm1	NC_000075.7	66929872	66956954	-	5518	protein_coding	tropomyosin 1%2C alpha%2C transcript variant X7 && - && PF00261:Tropomyosin	-
373864	0.787782	0.937602	0.789222	1.08232	0.874214	1.77335	1.71011	1.61092	1.93818	1.12102	Col27a1	NC_000070.7	63132246	63253228	+	8595	protein_coding	collagen%2C type XXVII%2C alpha 1%2C transcript variant X2 && Q5QNQ9.1 RecName: Full=Collagen alpha-1(XXVII) chain; Flags: Precursor && PF01391:Collagen triple helix repeat (20 copies)|PF01410:Fibrillar collagen C-terminal domain	Collagen
23957	34.3095	33.8349	27.4963	40.5349	29.4318	77.3006	44.876	59.2936	49.9418	57.7428	Nr0b2	NC_000070.7	133280687	133283997	+	1282	protein_coding	nuclear receptor subfamily 0%2C group B%2C member 2 && - && PF00104:Ligand-binding domain of nuclear hormone receptor	Hormone_recep
70316	55.653	52.8498	58.825	62.1037	52.9701	72.4591	75.3382	94.853	77.2935	94.5813	Ndufab1	NC_000073.7	121686038	121701071	-	2189	protein_coding	NADH:ubiquinone oxidoreductase subunit AB1%2C transcript variant 1 && - && PF00550:Phosphopantetheine attachment site	PP-binding
242418	2.05536	2.12297	2.32316	2.22595	2.36814	1.53522	1.34536	1.61751	1.36579	1.05697	Dcaf10	NC_000070.7	45340764	45379732	+	8560	protein_coding	DDB1 and CUL4 associated factor 10%2C transcript variant X1 && A2AKB9.1 RecName: Full=DDB1- and CUL4-associated factor 10; AltName: Full=WD repeat-containing protein 32 && -	-
12499	20.4398	27.8874	27.0544	30.949	21.3964	34.5416	40.5521	52.0509	39.6984	51.8013	Entpd5	NC_000078.7	84420649	84455803	-	6594	protein_coding	ectonucleoside triphosphate diphosphohydrolase 5%2C transcript variant 1 && Q9WUZ9.1 RecName: Full=Ectonucleoside triphosphate diphosphohydrolase 5; Short=NTPDase 5; AltName: Full=CD39 antigen-like 4; AltName: Full=ER-UDPase; AltName: Full=Guanosine-diphosphatase ENTPD5; Short=GDPase ENTPD5; AltName: Full=Nucleoside diphosphatase; AltName: Full=Uridine-diphosphatase ENTPD5; Short=UDPase ENTPD5; F…	-
66790	7.6963	8.44236	8.83273	8.02742	7.35786	6.36239	4.94504	5.3179	5.41366	5.60511	Grtp1	NC_000074.7	13226869	13250695	-	4004	protein_coding	GH regulated TBC protein 1%2C transcript variant X2 && - && -	-
54725	0.439545	0.53156	0.489758	0.372587	0.430293	0.776499	0.732327	0.981251	0.617452	1.1095	Cadm1	NC_000075.7	47441468	47773578	+	24623	protein_coding	cell adhesion molecule 1%2C transcript variant X1 && Q8R5M8.2 RecName: Full=Cell adhesion molecule 1; AltName: Full=Immunoglobulin superfamily member 4; Short=IgSF4; AltName: Full=Nectin-like protein 2; Short=NECL-2; AltName: Full=Spermatogenic immunoglobulin superfamily; Short=SgIgSF; AltName: Full=Synaptic cell adhesion molecule; Short=SynCAM; AltName: Full=Tumor suppressor in lung cancer 1; Sh…	I-set
114565	0.983056	0.887173	1.00655	1.01395	1.03557	0.612613	0.514051	0.416099	0.630812	0.32358	Zbtb21	NC_000082.7	97746993	97763850	-	8352	protein_coding	zinc finger and BTB domain containing 21%2C transcript variant X7 && Q9ULJ3.2 RecName: Full=Zinc finger and BTB domain-containing protein 21; AltName: Full=Zinc finger protein 295 && PF00651:BTB/POZ domain|PF15761:Immortalisation up-regulated protein	BTB
15211	28.0737	32.6272	31.5224	25.0134	29.0433	36.2979	43.4118	63.9786	49.1662	60.5633	Hexa	NC_000075.7	59446574	59472392	+	2334	protein_coding	hexosaminidase A%2C transcript variant X1 && P29416.2 RecName: Full=Beta-hexosaminidase subunit alpha; AltName: Full=Beta-N-acetylhexosaminidase subunit alpha; Short=Hexosaminidase subunit A; AltName: Full=N-acetyl-beta-glucosaminidase subunit alpha; Flags: Precursor && PF00728:Glycosyl hydrolase family 20, catalytic domain|PF14845:beta-acetyl hexosaminidase like	Glyco_hydro_20
58203	2.12076	2.62671	1.87716	2.46294	2.52531	2.66552	8.08348	4.97538	6.86969	5.57074	Zbp1	NC_000068.8	173048405	173060715	-	2162	protein_coding	Z-DNA binding protein 1%2C transcript variant 1 && - && -	-
666704	8.64948	11.2677	9.7914	8.47441	9.96789	3.98686	6.76154	6.45523	5.16001	4.37507	Samd1	NC_000074.7	84724145	84727044	+	2256	protein_coding	sterile alpha motif domain containing 1 && - && PF00536:SAM domain (Sterile alpha motif)	SAM_1
66408	1.10126	0.945299	1.1892	1.31591	1.11658	2.1783	1.71456	1.60158	1.92792	2.07067	Aptx	NC_000070.7	40682078	40703206	-	6923	protein_coding	aprataxin%2C transcript variant X10 && Q7TQC5.2 RecName: Full=Aprataxin; AltName: Full=Forkhead-associated domain histidine triad-like protein; Short=FHA-HIT && PF11969:Scavenger mRNA decapping enzyme C-term binding|PF16278:C2HE / C2H2 / C2HC zinc-binding finger	-
76654	1.69664	1.05258	1.45114	2.4152	1.73405	3.08399	3.80819	2.87409	4.39817	2.73993	Upp2	NC_000068.8	58456329	58685858	+	19577	protein_coding	uridine phosphorylase 2%2C transcript variant 2 && Q8CGR7.1 RecName: Full=Uridine phosphorylase 2; Short=UPase 2; Short=UrdPase 2; AltName: Full=Liver-specific uridine phosphorylase; Short=L-UrdPase && PF01048:Phosphorylase superfamily	-
17218	0.228427	0.139036	0.281524	0.146599	0.339688	0.999941	0.692512	0.630253	1.23256	0.503436	Mcm5	NC_000074.7	75836096	75855067	+	3501	protein_coding	minichromosome maintenance complex component 5%2C transcript variant 1 && P49718.1 RecName: Full=DNA replication licensing factor MCM5; AltName: Full=CDC46 homolog; AltName: Full=P1-CDC46 && PF00493:MCM2/3/5 family|PF14551:MCM N-terminal domain	MCM
novel.61	0.122987	0.124764	0.0334357	0	0.0623491	1.11817	0.320421	2.036	0.318306	0.711517	-	NC_000070.7	149860802	149863508	+	1734	-	-	-
70435	2.67672	4.2402	2.78393	2.90714	3.06887	6.39256	5.62451	4.72946	7.27974	4.45473	Inf2	NC_000078.7	112555121	112581991	+	7768	protein_coding	inverted formin%2C FH2 and WH2 domain containing%2C transcript variant X1 && Q0GNC1.1 RecName: Full=Inverted formin-2 && PF06367:Diaphanous FH3 Domain|PF06371:Diaphanous GTPase-binding Domain|PF02181:Formin Homology 2 Domain	FH2
58809	285.566	320.772	262.235	253.15	292.545	182.19	208.468	131.965	189.243	124.478	Rnase4	NC_000080.7	51328534	51343608	+	1996	protein_coding	ribonuclease%2C RNase A family 4%2C transcript variant 1 && Q9JJH1.1 RecName: Full=Ribonuclease 4; Short=RNase 4; Flags: Precursor && PF00074:Pancreatic ribonuclease	-
192231	15.1589	17.0954	17.5927	19.0334	17.3089	9.5333	13.2624	12.2458	11.9356	11.1076	Hexim1	NC_000077.7	103007151	103010551	+	3401	protein_coding	hexamethylene bis-acetamide inducible 1 && - && PF15313:Hexamethylene bis-acetamide-inducible protein	-
672511	0.973745	0.950655	1.03567	1.1497	0.956344	1.28895	1.45174	1.62968	1.58867	1.78951	Rnf213	NC_000077.7	119280778	119378245	+	17466	protein_coding	ring finger protein 213%2C transcript variant X1 && E9Q555.2 RecName: Full=E3 ubiquitin-protein ligase RNF213; AltName: Full=Mysterin; AltName: Full=RING finger protein 213 && -	-
434178	0.633009	0.576629	1.12387	0.823898	1.19194	0.456759	0.269257	0.240594	0.218846	0.270479	Zfp141	NC_000073.7	42122804	42155202	-	4127	protein_coding	zinc finger protein 141%2C transcript variant X1 && - && PF00096:Zinc finger, C2H2 type|PF01352:KRAB box	KRAB
319448	1.76827	1.67585	2.20186	2.19366	1.75126	1.15746	1.16651	1.19612	0.930269	1.41714	Fndc3a	NC_000080.7	72775393	72948141	-	15588	protein_coding	fibronectin type III domain containing 3A%2C transcript variant X1 && Q8BX90.3 RecName: Full=Fibronectin type-III domain-containing protein 3A && PF00041:Fibronectin type III domain	fn3
234564	172.078	180.521	189.924	190.371	173.55	226.3	218.188	230.894	244.476	242.362	Ces1f	NC_000074.7	93982864	94006394	-	2052	protein_coding	carboxylesterase 1F%2C transcript variant X1 && Q91WU0.1 RecName: Full=Carboxylesterase 1F; AltName: Full=Carboxylic ester hydrolase; AltName: Full=Triacylglycerol hydrolase 2; Short=TGH-2; Flags: Precursor && PF00135:Carboxylesterase family	COesterase
20166	1.59531	1.53844	2.16318	1.38644	1.64746	3.08387	2.79886	2.74082	2.38186	3.10358	Rtkn	NC_000072.7	83112485	83129560	+	5414	protein_coding	rhotekin%2C transcript variant X9 && Q8C6B2.3 RecName: Full=Rhotekin && PF08174:Cell division protein anillin	-
319965	0.963403	1.15683	0.912245	0.883268	0.837263	1.48301	1.55845	1.64099	1.44331	1.49495	Cc2d1b	NC_000070.7	108477105	108495801	+	8135	protein_coding	coiled-coil and C2 domain containing 1B%2C transcript variant X2 && Q8BRN9.1 RecName: Full=Coiled-coil and C2 domain-containing protein 1B; AltName: Full=Five prime repressor element under dual repression-binding protein 2; Short=FRE under dual repression-binding protein 2; Short=Freud-2 && PF00168:C2 domain	C2
12051	29.921	60.9117	30.7161	27.2121	32.2407	15.8716	17.7579	19.7523	16.9067	19.5094	Bcl3	NC_000073.7	19542387	19556691	-	1846	protein_coding	B cell leukemia/lymphoma 3%2C transcript variant X1 && Q9Z2F6.2 RecName: Full=B-cell lymphoma 3 protein homolog; Short=BCL-3 && PF12796:Ankyrin repeats (3 copies)|PF13857:Ankyrin repeats (many copies)	-
171543	0.339585	0.661051	0.449128	0.331323	0.335004	1.17749	1.34775	0.930619	0.64783	1.33502	Bmf	NC_000068.8	118359238	118385280	-	5809	protein_coding	BCL2 modifying factor%2C transcript variant X1 && Q91ZE9.1 RecName: Full=Bcl-2-modifying factor && PF15185:Bcl-2-modifying factor, apoptosis	-
17380	2.03286	2.14278	2.00339	2.15953	2.1014	2.67928	3.00172	3.15498	3.75166	3.28144	Mme	NC_000069.7	63202632	63291134	+	6714	protein_coding	membrane metallo endopeptidase%2C transcript variant 4 && Q61391.3 RecName: Full=Neprilysin; AltName: Full=Atriopeptidase; AltName: Full=Enkephalinase; AltName: Full=Neutral endopeptidase 24.11; Short=NEP; Short=Neutral endopeptidase; AltName: Full=Skin fibroblast elastase; Short=SFE; AltName: CD_antigen=CD10 && PF01431:Peptidase family M13|PF05649:Peptidase family M13	-
30058	14.3507	13.014	13.052	14.7568	13.4921	19.3293	19.1576	20.6523	21.8551	17.9224	Timm8a1	NC_000086.8	133438005	133442419	-	1226	protein_coding	translocase of inner mitochondrial membrane 8A1 && Q9WVA2.1 RecName: Full=Mitochondrial import inner membrane translocase subunit Tim8 A; AltName: Full=Deafness dystonia protein 1 homolog && PF02953:Tim10/DDP family zinc finger	-
75956	5.07718	5.43016	4.35604	3.4667	5.03964	2.82496	3.10423	2.15739	2.91637	1.75391	Srrm2	NC_000083.7	24009501	24043715	+	11992	protein_coding	serine/arginine repetitive matrix 2%2C transcript variant X1 && - && PF08312:cwf21 domain	-
211652	9.80596	12.8066	12.7108	10.7713	8.8533	18.7734	16.8513	18.4514	14.5769	17.0933	Wwc1	NC_000077.7	35729226	35871354	-	4616	protein_coding	WW%2C C2 and coiled-coil domain containing 1 && Q5SXA9.1 RecName: Full=Protein KIBRA; AltName: Full=Kidney and brain protein; Short=KIBRA; AltName: Full=WW domain-containing protein 1 && PF00397:WW domain	WW
56312	1.61818	1.90076	1.94493	3.68944	1.20893	4.818	6.53565	11.015	3.92756	9.10358	Nupr1	NC_000073.7	126222418	126224642	-	626	protein_coding	nuclear protein transcription regulator 1 && Q9WTK0.1 RecName: Full=Nuclear protein 1; AltName: Full=Nuclear transcriptional regulator protein 1; AltName: Full=Protein p8 && PF10195:DNA-binding nuclear phosphoprotein p8	-
66626	13.2502	12.8044	18.1282	18.646	13.1986	10.0595	9.21371	9.5208	9.85358	9.40938	Cdip1	NC_000082.7	4583325	4608156	-	4583	protein_coding	cell death inducing Trp53 target 1%2C transcript variant 4 && Q9DB75.1 RecName: Full=Cell death-inducing p53-target protein 1; AltName: Full=LITAF-like protein && PF10601:LITAF-like zinc ribbon domain	-
67769	0.336777	0.399421	0.382387	0.417173	0.424318	0.172607	0.286216	0.217782	0.184113	0.196473	Gpatch2	NC_000067.7	186946855	187103839	+	21530	protein_coding	G patch domain containing 2%2C transcript variant X4 && Q7TQC7.2 RecName: Full=G patch domain-containing protein 2 && PF08333:Protein of unknown function (DUF1725)	-
170756	8.97451	9.30898	10.1386	8.74543	8.39227	11.4391	13.2665	12.4757	13.628	13.7322	Slc8b1	NC_000071.7	120649233	120672089	+	2905	protein_coding	solute carrier family 8 (sodium/lithium/calcium exchanger)%2C member B1%2C transcript variant X1 && Q925Q3.2 RecName: Full=Sodium/potassium/calcium exchanger 6, mitochondrial; AltName: Full=Na(+)/K(+)/Ca(2+)-exchange protein 6; AltName: Full=Sodium/calcium exchanger protein, mitochondrial; AltName: Full=Solute carrier family 24 member 6; AltName: Full=Solute carrier family 8 member B1; Flags: Pre…	Na_Ca_ex
67326	1.70068	1.72525	1.55585	1.33183	1.61486	2.26342	2.86437	3.49132	3.98872	3.45069	1700037H04Rik	NC_000068.8	130988235	131002001	-	1975	protein_coding	RIKEN cDNA 1700037H04 gene%2C transcript variant 4 && - && PF15006:Domain of unknown function (DUF4517)	-
69747	18.0079	17.4051	19.0431	21.0723	18.0428	27.2873	23.3072	33.3765	32.6949	31.563	Zswim7	NC_000077.7	62158050	62172221	-	752	protein_coding	zinc finger SWIM-type containing 7 && - && PF04434:SWIM zinc finger	SWIM
72590	10.523	11.8662	12.229	11.7387	12.6155	8.23502	8.00117	7.52327	8.79844	8.80891	Ppme1	NC_000073.7	99975944	100021103	-	2361	protein_coding	protein phosphatase methylesterase 1 && Q8BVQ5.5 RecName: Full=Protein phosphatase methylesterase 1; Short=PME-1 && PF12697:Alpha/beta hydrolase family	-
67511	74.5454	71.7168	78.8318	94.3797	75.88	59.8591	49.2942	52.3175	37.7532	51.7202	Tmed9	NC_000079.7	55740948	55745510	+	1454	protein_coding	transmembrane p24 trafficking protein 9 && - && PF01105:emp24/gp25L/p24 family/GOLD	-
74129	107.149	98.1303	111.479	123.659	112.94	77.1265	81.3011	71.4396	90.4156	73.7986	Dmgdh	NC_000079.7	93810944	93889331	+	2979	protein_coding	dimethylglycine dehydrogenase precursor && Q9DBT9.1 RecName: Full=Dimethylglycine dehydrogenase, mitochondrial; AltName: Full=ME2GLYDH; Flags: Precursor && PF08669:Glycine cleavage T-protein C-terminal barrel domain|PF16350:FAD dependent oxidoreductase central domain|PF01266:FAD dependent oxidoreductase|PF01571:Aminomethyltransferase folate-binding domain	GCV_T
320191	1.29449	1.14663	1.17101	1.3785	1.30863	0.69435	0.846538	0.908714	0.743916	0.883663	Hook3	NC_000074.7	26511449	26609646	-	13962	protein_coding	hook microtubule tethering protein 3%2C transcript variant X3 && Q8BUK6.2 RecName: Full=Protein Hook homolog 3; Short=mHK3 && PF05622:HOOK protein	-
99382	2.42128	1.55444	2.39135	2.63208	2.59728	1.51248	0.930857	0.568814	1.1669	0.863606	Abtb2	NC_000068.8	103396655	103548768	+	4558	protein_coding	ankyrin repeat and BTB (POZ) domain containing 2 && Q7TQI7.1 RecName: Full=Ankyrin repeat and BTB/POZ domain-containing protein 2 && PF12796:Ankyrin repeats (3 copies)|PF00651:BTB/POZ domain	BTB
52837	2.71338	2.04868	2.39883	1.93164	2.92964	1.33914	1.354	1.44658	0.711517	1.11841	Tmx4	NC_000068.8	134436421	134486041	-	5148	protein_coding	thioredoxin-related transmembrane protein 4 && Q8C0L0.2 RecName: Full=Thioredoxin-related transmembrane protein 4; AltName: Full=Thioredoxin domain-containing protein 13; Flags: Precursor && PF00085:Thioredoxin	-
17748	14.918	30.697	16.5452	8.92462	13.5356	13.1007	305.951	161.63	278.045	169.294	Mt1	NC_000074.7	94905214	94906955	+	1258	protein_coding	metallothionein 1%2C transcript variant X1 && - && PF00131:Metallothionein	-
12418	3.92911	4.05873	4.23926	3.55527	4.45185	2.87065	2.80882	2.32455	2.91578	2.53227	Cbx4	NC_000077.7	118968397	118977063	-	5197	protein_coding	chromobox 4 && O55187.2 RecName: Full=E3 SUMO-protein ligase CBX4; AltName: Full=Chromobox protein homolog 4; AltName: Full=Polycomb 2 homolog; Short=Pc2; Short=mPc2 && PF00385:Chromo (CHRromatin Organisation MOdifier) domain	Chromo
71667	12.2205	12.0177	13.4567	12.4154	12.0337	10.0783	8.48261	6.95369	8.77858	7.17569	Tmem248	NC_000071.7	130248585	130272606	+	4847	protein_coding	transmembrane protein 248%2C transcript variant 2 && - && PF14940:Transmembrane 219	-
235674	853.795	1178.39	981.781	558.481	883.029	1466.23	1413.39	1614.03	1674.41	1615.83	Acaa1b	NC_000075.7	118977111	118986161	-	2252	protein_coding	acetyl-Coenzyme A acyltransferase 1B && - && PF00108:Thiolase, N-terminal domain|PF02803:Thiolase, C-terminal domain	Thiolase_N
66469	23.6351	33.2779	28.4348	18.7971	20.6586	36.6374	42.8531	51.0872	41.6753	58.6013	Prxl2b	NC_000070.7	154980887	154983500	-	785	protein_coding	peroxiredoxin like 2B && - && PF13911:AhpC/TSA antioxidant enzyme	-
108112	39.9282	42.5727	49.2128	38.5154	38.3703	21.8054	17.1146	8.38706	6.4519	10.1066	Eif4ebp3	NC_000084.7	36797113	36799377	+	1151	protein_coding	eukaryotic translation initiation factor 4E binding protein 3 && Q80VV3.1 RecName: Full=Eukaryotic translation initiation factor 4E-binding protein 3; Short=4E-BP3; Short=eIF4E-binding protein 3 && PF05456:Eukaryotic translation initiation factor 4E binding protein (EIF4EBP)	-
58994	0.127853	0.239447	0.0320849	0.0355037	0.0398868	0.486822	0.633589	0.335801	1.11997	0.335967	Smpd3	NC_000074.7	106979180	107064597	-	5421	protein_coding	sphingomyelin phosphodiesterase 3%2C neutral && - && PF03372:Endonuclease/Exonuclease/phosphatase family	Exo_endo_phos
53791	0.55475	0.827095	0.365615	0.394459	0.41759	0.9425	1.54485	1.06969	1.52674	1.03738	Tlr5	NC_000067.7	182782317	182804010	+	6343	protein_coding	toll-like receptor 5%2C transcript variant X2 && Q9JLF7.1 RecName: Full=Toll-like receptor 5; Flags: Precursor && PF13855:Leucine rich repeat|PF01582:TIR domain	TIR
210146	3.68259	3.32954	3.03899	2.94377	2.65693	2.18107	2.04548	1.24306	1.78617	1.41985	Irgq	NC_000073.7	24230073	24238025	+	6124	protein_coding	immunity-related GTPase family%2C Q && - && -	-
244416	21.0148	18.1737	26.0722	20.7052	22.037	14.614	16.4994	10.7515	9.86704	10.3377	Ppp1r3b	NC_000074.7	35842847	35855293	+	4592	protein_coding	protein phosphatase 1%2C regulatory subunit 3B%2C transcript variant X1 && Q8C767.1 RecName: Full=Protein phosphatase 1 regulatory subunit 3B; AltName: Full=Hepatic glycogen-targeting protein phosphatase 1 regulatory subunit GL; AltName: Full=Protein phosphatase 1 regulatory subunit 4; Short=PP1 subunit R4; AltName: Full=Protein phosphatase 1 subunit GL; Short=PTG && PF03370:Carbohydrate/starch-b…	-
212965	47.7698	42.0267	45.571	49.2381	50.4055	28.7803	29.98	26.8066	39.0796	23.7743	BC024386	NC_000073.7	140485934	140487896	+	1673	lncRNA	cDNA sequence BC023486 && - && -	-
12558	2.95361	3.08314	2.85698	2.56904	3.58063	4.91882	5.18078	4.04144	4.71853	4.05077	Cdh2	NC_000084.7	16721934	16942303	-	9964	protein_coding	cadherin 2 && P15116.2 RecName: Full=Cadherin-2; AltName: Full=Neural cadherin; Short=N-cadherin; AltName: CD_antigen=CD325; Flags: Precursor && PF00028:Cadherin domain|PF01049:Cadherin cytoplasmic region|PF08758:Cadherin prodomain like	Cadherin
20702	4261.67	3993.03	3711.45	4087.51	3972.14	3131.65	2323.96	2623.65	2414.89	3202.84	Serpina1c	NC_000078.7	103861185	103871209	-	1424	protein_coding	serine (or cysteine) peptidase inhibitor%2C clade A%2C member 1C && Q00896.2 RecName: Full=Alpha-1-antitrypsin 1-3; AltName: Full=Alpha-1 protease inhibitor 3; AltName: Full=Alpha-1 protease inhibitor 6; AltName: Full=Alpha-1-antitrypsin 1-6; AltName: Full=Serine protease inhibitor 1-3; AltName: Full=Serine protease inhibitor 1-6; AltName: Full=Serine protease inhibitor A1c; Short=Serpin A1c; Fla…	Serpin
66522	8.23083	10.3479	9.56116	9.49218	8.5576	13.8707	13.5853	12.8283	18.5464	12.6457	Pgpep1	NC_000074.7	71099086	71113096	-	5603	protein_coding	pyroglutamyl-peptidase I%2C transcript variant X3 && Q9ESW8.1 RecName: Full=Pyroglutamyl-peptidase 1; AltName: Full=5-oxoprolyl-peptidase; AltName: Full=Pyroglutamyl aminopeptidase I; Short=PAP-I; AltName: Full=Pyroglutamyl-peptidase I; Short=PGP-I; AltName: Full=Pyrrolidone-carboxylate peptidase && PF01470:Pyroglutamyl peptidase	-
75805	4.25203	5.01513	4.8705	4.5026	4.39167	6.50607	7.96001	8.57594	5.60245	7.75933	Nln	NC_000079.7	104159558	104246170	-	4702	protein_coding	neurolysin (metallopeptidase M3 family)%2C transcript variant X7 && Q91YP2.1 RecName: Full=Neurolysin, mitochondrial; AltName: Full=Microsomal endopeptidase; Short=MEP; AltName: Full=Mitochondrial oligopeptidase M; AltName: Full=Neurotensin endopeptidase; Flags: Precursor && PF01432:Peptidase family M3	Peptidase_M3
101471	3.27328	2.64621	2.59874	2.5415	2.83251	1.98059	1.64222	1.61066	1.99566	1.57634	Phrf1	NC_000073.7	140808373	140842664	+	6336	protein_coding	PHD and ring finger domains 1%2C transcript variant X18 && A6H619.2 RecName: Full=PHD and RING finger domain-containing protein 1 && PF13639:Ring finger domain|PF00628:PHD-finger	PHD
66381	5.87662	6.58906	7.18937	5.16406	7.05598	2.30431	3.95583	3.64019	3.82055	3.28051	Rnf113a2	NC_000078.7	84463974	84465352	+	1379	protein_coding	ring finger protein 113A2 && O15541.1 RecName: Full=RING finger protein 113A; AltName: Full=Zinc finger protein 183 && PF00642:Zinc finger C-x8-C-x5-C-x3-H type (and similar)|PF13920:Zinc finger, C3HC4 type (RING finger)	zf-CCCH
19766	1.91111	1.29248	1.59892	1.58733	1.71261	0.955547	1.10951	1.13182	0.884169	1.05653	Ripk1	NC_000079.7	34181072	34219153	+	16571	protein_coding	receptor (TNFRSF)-interacting serine-threonine kinase 1%2C transcript variant X3 && Q60855.1 RecName: Full=Receptor-interacting serine/threonine-protein kinase 1; AltName: Full=Cell death protein RIP; AltName: Full=Receptor-interacting protein 1; Short=RIP-1; AltName: Full=Serine/threonine-protein kinase RIP && PF01294:Ribosomal protein L13e|PF07714:Protein tyrosine kinase|PF00531:Death domain|PF…	Pkinase
13835	4.5571	7.50015	6.7057	7.61197	5.25057	9.31979	9.96314	12.0349	10.7221	12.0979	Epha1	NC_000072.7	42335421	42350249	-	3346	protein_coding	Eph receptor A1 && Q60750.2 RecName: Full=Ephrin type-A receptor 1; Short=mEpha1; AltName: Full=Embryonic stem cell kinase; AltName: Full=Tyrosine-protein kinase receptor ESK; Flags: Precursor && PF07714:Protein tyrosine kinase|PF01404:Ephrin receptor ligand binding domain|PF14575:Ephrin type-A receptor 2 transmembrane domain|PF00536:SAM domain (Sterile alpha motif)|PF00041:Fibronectin type III d…	Pkinase_Tyr
70044	7.19178	5.44144	7.93219	8.4074	7.53433	4.5903	4.51532	3.41123	2.23472	4.06607	Tut1	NC_000085.7	8931196	8943574	+	3121	protein_coding	terminal uridylyl transferase 1%2C U6 snRNA-specific && Q8R3F9.1 RecName: Full=Speckle targeted PIP5K1A-regulated poly(A) polymerase; Short=Star-PAP; AltName: Full=RNA-binding motif protein 21; Short=RNA-binding protein 21; AltName: Full=U6 snRNA-specific terminal uridylyltransferase 1; Short=U6-TUTase && PF14259:RNA recognition motif (a.k.a. RRM, RBD, or RNP domain)	-
12700	23.6831	18.1166	22.0674	18.8745	23.0052	8.61885	1.1648	2.19726	3.67003	1.58749	Cish	NC_000075.7	107173858	107179983	+	4293	protein_coding	cytokine inducible SH2-containing protein%2C transcript variant 1 && Q62225.1 RecName: Full=Cytokine-inducible SH2-containing protein; Short=CIS; AltName: Full=CIS-1; AltName: Full=Suppressor of cytokine signaling; Short=SOCS && PF07525:SOCS box|PF00017:SH2 domain	SH2
56448	72.5867	78.2986	84.5191	79.4766	73.7526	56.9865	54.2455	43.7403	61.4899	42.9399	Cyp2d22	NC_000081.7	82254728	82264461	-	2772	protein_coding	cytochrome P450%2C family 2%2C subfamily d%2C polypeptide 22%2C transcript variant 2 && P13108.2 RecName: Full=Cytochrome P450 2D4; AltName: Full=CYPIID4; AltName: Full=Cytochrome P450-CMF3; AltName: Full=Cytochrome P450-DB4; AltName: Full=Debrisoquine 4-hydroxylase && PF00067:Cytochrome P450	p450
108682	24.1884	29.4709	28.8797	33.8647	24.2454	46.0468	39.812	40.4515	40.2274	38.7944	Gpt2	NC_000074.7	86219090	86255531	+	8508	protein_coding	glutamic pyruvate transaminase (alanine aminotransferase) 2 && - && PF00155:Aminotransferase class I and II	Aminotran_1_2
18028	1.69823	1.83258	1.96446	2.09644	1.6704	2.75102	2.60883	3.67169	2.49291	3.95152	Nfib	NC_000070.7	82208410	82424988	-	15760	protein_coding	nuclear factor I/B%2C transcript variant X5 && P97863.2 RecName: Full=Nuclear factor 1 B-type; Short=NF1-B; Short=Nuclear factor 1/B; AltName: Full=CCAAT-box-binding transcription factor; Short=CTF; AltName: Full=Nuclear factor I/B; Short=NF-I/B; Short=NFI-B; AltName: Full=TGGCA-binding protein && PF00859:CTF/NF-I family transcription modulation region|PF10524:Nuclear factor I protein pre-N-termi…	MH1
18074	0.687722	0.531549	0.53419	0.302123	0.58661	0.209523	0.237865	0.124241	0.174652	0.120293	Nid2	NC_000080.7	19801325	19861855	+	4884	protein_coding	nidogen 2 && O88322.2 RecName: Full=Nidogen-2; Short=NID-2; AltName: Full=Entactin-2; Flags: Precursor && PF00086:Thyroglobulin type-1 repeat|PF07474:G2F domain|PF06119:Nidogen-like|PF07645:Calcium-binding EGF domain|PF00058:Low-density lipoprotein receptor repeat class B	EGF_CA
99480	5.05859	4.02882	4.77717	3.39064	4.02669	2.7568	2.2491	2.63992	2.38041	2.42045	Dnttip2	NC_000069.7	122068063	122078920	+	2403	protein_coding	deoxynucleotidyltransferase%2C terminal%2C interacting protein 2 && Q8R2M2.1 RecName: Full=Deoxynucleotidyltransferase terminal-interacting protein 2 && PF08698:Fcf2 pre-rRNA processing	-
208643	52.1772	54.1438	51.8547	52.9948	50.8602	70.8243	63.5715	68.9287	62.2262	64.6367	Eif4g1	NC_000082.7	20491446	20511633	+	5530	protein_coding	eukaryotic translation initiation factor 4%2C gamma 1%2C transcript variant X4 && Q6NZJ6.1 RecName: Full=Eukaryotic translation initiation factor 4 gamma 1; Short=eIF-4-gamma 1; Short=eIF-4G 1; Short=eIF-4G1 && PF02854:MIF4G domain|PF02020:eIF4-gamma/eIF5/eIF2-epsilon|PF02847:MA3 domain	-
236149	0.027369	0.111058	0.0148813	0.0329339	0	0.110592	0.635265	0.325654	0.502281	0.316676	Slc22a26	NC_000085.7	7757459	7780032	-	3896	protein_coding	solute carrier family 22 (organic cation transporter)%2C member 26%2C transcript variant X1 && - && PF00083:Sugar (and other) transporter	Sugar_tr
11991	2.22632	2.40076	1.65214	1.59615	2.6187	4.74006	3.78106	3.49454	3.01918	3.67033	Hnrnpd	NC_000071.7	100103794	100126926	-	9124	protein_coding	heterogeneous nuclear ribonucleoprotein D%2C transcript variant X4 && Q14103.1 RecName: Full=Heterogeneous nuclear ribonucleoprotein D0; Short=hnRNP D0; AltName: Full=AU-rich element RNA-binding protein 1 && PF08143:CBFNT (NUC161) domain|PF00076:RNA recognition motif. (a.k.a. RRM, RBD, or RNP domain)	RRM_1
244219	0.501027	0.480029	0.532736	0.569406	0.491065	0.157464	0.311172	0.287997	0.267203	0.208576	Zfp668	NC_000073.7	127460197	127476008	-	9577	protein_coding	zinc finger protein 668%2C transcript variant 1 && - && PF00096:Zinc finger, C2H2 type	zf-C2H2
24070	49.2859	55.3153	54.4894	47.3986	48.8612	72.9834	68.4832	64.0262	85.6647	70.777	Mpdu1	NC_000077.7	69547523	69553475	-	1363	protein_coding	mannose-P-dolichol utilization defect 1%2C transcript variant 4 && Q9R0Q9.1 RecName: Full=Mannose-P-dolichol utilization defect 1 protein; AltName: Full=Suppressor of Lec15 and Lec35 glycosylation mutation homolog; Short=SL15 && PF04193:PQ loop repeat	-
18472	5.59391	4.99167	6.01741	6.25348	5.98684	4.30797	3.87658	3.52807	4.04598	4.29978	Pafah1b1	NC_000077.7	74564775	74615210	-	6176	protein_coding	platelet-activating factor acetylhydrolase%2C isoform 1b%2C subunit 1%2C transcript variant 1 && Q9GL51.3 RecName: Full=Platelet-activating factor acetylhydrolase IB subunit alpha; AltName: Full=Lissencephaly-1 protein; Short=LIS-1; AltName: Full=PAF acetylhydrolase 45 kDa subunit; Short=PAF-AH 45 kDa subunit; AltName: Full=PAF-AH alpha; Short=PAFAH alpha && PF00400:WD domain, G-beta repeat|PF085…	WD40
218613	1.09733	0.826192	1.06278	1.11413	0.72145	0.536938	0.560411	0.487853	0.427619	0.368433	Mier3	NC_000079.7	111822607	111855130	+	6219	protein_coding	MIER family member 3%2C transcript variant X6 && Q3UHF3.2 RecName: Full=Mesoderm induction early response protein 3; Short=Mi-er3 && PF00249:Myb-like DNA-binding domain|PF01448:ELM2 domain	ELM2
320376	1.02138	1.01896	0.828425	0.699406	0.6923	0.427538	0.475804	0.502118	0.499217	0.397974	Bcorl1	NC_000086.8	47430235	47496945	+	9448	protein_coding	BCL6 co-repressor-like 1%2C transcript variant X3 && A2AQH4.1 RecName: Full=BCL-6 corepressor-like protein 1; Short=BCoR-L1; Short=BCoR-like protein 1 && PF16553:BCORL-PCGF1-binding domain|PF12796:Ankyrin repeats (3 copies)	-
16922	1000.5	1047.51	1055.91	1074.8	985.305	867.251	829.818	696.796	744.615	708.001	Phyh	NC_000068.8	4923807	4943554	+	1474	protein_coding	phytanoyl-CoA hydroxylase && O35386.1 RecName: Full=Phytanoyl-CoA dioxygenase, peroxisomal; AltName: Full=Lupus nephritis-associated peptide 1; AltName: Full=Phytanic acid oxidase; AltName: Full=Phytanoyl-CoA alpha-hydroxylase; Short=PhyH; Flags: Precursor && PF05721:Phytanoyl-CoA dioxygenase (PhyH)	PhyH
67712	1.92754	2.60015	1.76754	2.57022	2.44031	3.58916	3.99777	3.33112	4.05963	3.39853	Slc25a37	NC_000080.7	69479297	69522993	-	5117	protein_coding	solute carrier family 25%2C member 37%2C transcript variant X1 && Q920G8.1 RecName: Full=Mitoferrin-1; AltName: Full=Mitochondrial iron transporter 1; AltName: Full=Mitochondrial solute carrier protein; AltName: Full=Solute carrier family 25 member 37 && PF00153:Mitochondrial carrier protein	Mito_carr
71276	0.0475237	0.0757592	0.0295314	0.0326781	0.0413014	0.116591	0.244414	0.119415	0.319474	0.344142	Ccdc57	NC_000077.7	120717355	120823711	-	7853	protein_coding	coiled-coil domain containing 57%2C transcript variant X13 && Q6PHN1.1 RecName: Full=Coiled-coil domain-containing protein 57 && -	-
77622	0.603576	0.615373	0.534324	0.551112	0.51049	0.346228	0.359185	0.213396	0.359668	0.223934	Apex2	NC_000086.8	149286625	149371175	-	17578	protein_coding	apurinic/apyrimidinic endonuclease 2%2C transcript variant X3 && Q68G58.1 RecName: Full=DNA-(apurinic or apyrimidinic site) lyase 2; AltName: Full=APEX nuclease 2; AltName: Full=Apurinic-apyrimidinic endonuclease 2; Short=AP endonuclease 2 && PF03372:Endonuclease/Exonuclease/phosphatase family	Exo_endo_phos
68585	2.77998	3.16051	3.14472	1.663	2.70526	3.5911	6.00914	5.18237	6.25516	4.72719	Rtn4	NC_000077.7	29642898	29694414	+	6674	protein_coding	reticulon 4%2C transcript variant 1 && - && PF02453:Reticulon	-
56282	256.792	247.38	278.658	195.343	258.932	399.573	301.928	374.95	387.756	381.851	Mrpl12	NC_000077.7	120375463	120379580	+	981	protein_coding	mitochondrial ribosomal protein L12 && Q9DB15.2 RecName: Full=39S ribosomal protein L12, mitochondrial; Short=L12mt; Short=MRP-L12; Flags: Precursor && PF16320:Ribosomal protein L7/L12 dimerisation domain|PF00542:Ribosomal protein L7/L12 C-terminal domain	-
76954	3.21571	2.37911	2.40328	2.32377	2.69491	1.69895	1.90959	1.1761	1.49929	1.56458	Denn2b	NC_000073.7	109123118	109302828	-	12617	protein_coding	DENN domain containing 2B%2C transcript variant X6 && Q924W7.1 RecName: Full=Suppression of tumorigenicity 5 protein; AltName: Full=DENN domain-containing protein 2B && PF03455:dDENN domain|PF02141:DENN (AEX-3) domain|PF03456:uDENN domain	DENN
20222	18.8863	20.1931	16.6244	16.7478	17.4376	13.2876	13.3668	11.3687	10.7907	12.8101	Sf3a2	NC_000076.7	80634569	80640756	+	1674	protein_coding	splicing factor 3a%2C subunit 2 && A5PJN8.1 RecName: Full=Splicing factor 3A subunit 2 && PF16835:Pre-mRNA-splicing factor SF3a complex subunit 2 (Prp11)|PF12874:Zinc-finger of C2H2 type	-
56636	26.9108	18.4472	28.8969	24.7272	30.1393	69.4415	61.8175	54.6969	26.7573	56.5796	Fgf21	NC_000073.7	45263314	45264914	-	947	protein_coding	fibroblast growth factor 21 && Q9JJN1.1 RecName: Full=Fibroblast growth factor 21; Short=FGF-21; Flags: Precursor && PF00167:Fibroblast growth factor	-
23833	22.4707	29.1393	20.5169	22.1929	22.4609	32.7647	39.2633	36.629	39.5029	33.9891	Cd52	NC_000070.7	133820849	133822384	-	503	protein_coding	CD52 antigen && Q64389.1 RecName: Full=CAMPATH-1 antigen; AltName: Full=Lymphocyte differentiation antigen B7; AltName: CD_antigen=CD52; Flags: Precursor && PF15116:CAMPATH-1 antigen	-
20466	2.67074	2.17483	2.45977	2.30648	2.40395	1.72523	1.34257	1.48505	1.33371	1.7318	Sin3a	NC_000075.7	56979271	57035652	+	5869	protein_coding	transcriptional regulator%2C SIN3A (yeast)%2C transcript variant X2 && - && PF16879:C-terminal domain of Sin3a protein|PF08295:Sin3 family co-repressor|PF02671:Paired amphipathic helix repeat	PAH
381410	0.479195	0.549134	0.511452	0.576628	0.530849	0.215147	0.302657	0.247902	0.141978	0.215133	Zfp408	NC_000068.8	91473101	91480399	-	6008	protein_coding	zinc finger protein 408%2C transcript variant X1 && Q9H9D4.1 RecName: Full=Zinc finger protein 408; AltName: Full=PR domain zinc finger protein 17 && -	-
15242	53.5256	47.0306	54.2781	41.8766	52.0116	39.1393	18.4814	26.2577	23.0909	30.3209	Hhex	NC_000085.7	37423289	37429179	+	1771	protein_coding	hematopoietically expressed homeobox && - && PF00046:Homeobox domain	Homeobox
208092	8.8514	7.14678	7.4366	6.27268	8.45125	13.0866	10.7572	11.1874	12.872	11.0336	Chmp6	NC_000077.7	119803874	119810378	+	2066	protein_coding	charged multivesicular body protein 6%2C transcript variant X1 && P0C0A3.2 RecName: Full=Charged multivesicular body protein 6; AltName: Full=Chromatin-modifying protein 6 && PF03357:Snf7	ESCRT-III
69354	108.377	116.454	108.276	104.935	111.767	90.1031	88.7432	72.5755	79.707	71.7607	Slc38a4	NC_000081.7	96892701	96953837	-	4394	protein_coding	solute carrier family 38%2C member 4%2C transcript variant 4 && Q8R1S9.1 RecName: Full=Sodium-coupled neutral amino acid transporter 4; AltName: Full=Amino acid transporter A3; AltName: Full=Na(+)-coupled neutral amino acid transporter 4; AltName: Full=Solute carrier family 38 member 4; AltName: Full=System A amino acid transporter 3 && PF01490:Transmembrane amino acid transporter protein	Aa_trans
67797	3.25896	1.76729	1.63317	1.6084	2.34499	1.00131	1.08134	0.885714	0.692578	1.07572	Snrnp48	NC_000079.7	38388880	38411639	+	3550	protein_coding	small nuclear ribonucleoprotein 48 (U11/U12) && Q9D361.2 RecName: Full=U11/U12 small nuclear ribonucleoprotein 48 kDa protein; Short=U11/U12 snRNP 48 kDa protein && PF05253:U11-48K-like CHHC zinc finger	-
19122	2.02859	2.79701	2.56331	1.99411	2.85347	4.56036	6.14458	3.31096	5.68722	3.82542	Prnp	NC_000068.8	131751848	131780356	+	3732	protein_coding	prion protein%2C transcript variant 2 && P04925.2 RecName: Full=Major prion protein; Short=PrP; AltName: Full=PrP27-30; AltName: Full=PrP33-35C; AltName: CD_antigen=CD230; Flags: Precursor && PF00377:Prion/Doppel alpha-helical domain|PF11587:Major prion protein bPrPp - N terminal	-
12447	0.218057	0.497716	0.770661	0.360791	0.193454	1.1014	1.13622	1.83312	1.25698	1.77214	Ccne1	NC_000073.7	37797409	37806915	-	1956	protein_coding	cyclin E1 && Q61457.2 RecName: Full=G1/S-specific cyclin-E1 && PF02984:Cyclin, C-terminal domain|PF00134:Cyclin, N-terminal domain	Cyclin_C
171207	0.67166	0.575374	0.844017	0.449015	0.681005	1.38717	1.41406	1.09646	1.489	1.26647	Arhgap4	NC_000086.8	72937958	72954945	-	3572	protein_coding	Rho GTPase activating protein 4%2C transcript variant X6 && P98171.2 RecName: Full=Rho GTPase-activating protein 4; AltName: Full=Rho-GAP hematopoietic protein C1; AltName: Full=Rho-type GTPase-activating protein 4; AltName: Full=p115 && PF00611:Fes/CIP4, and EFC/F-BAR homology domain|PF00018:SH3 domain|PF00620:RhoGAP domain	RhoGAP
67914	56.5822	53.9895	55.1759	58.1821	61.0009	73.9164	73.4584	69.2705	84.8892	77.4806	Coq9	NC_000074.7	95565041	95581523	+	1697	protein_coding	coenzyme Q9 && Q8K1Z0.1 RecName: Full=Ubiquinone biosynthesis protein COQ9, mitochondrial; Flags: Precursor && PF08511:COQ9	-
115486907	6.85208	5.52278	7.34925	10.3913	8.2798	16.404	15.3842	12.9167	13.2509	13.55	LOC115486907	NC_000074.7	128161353	128167764	-	568	lncRNA	uncharacterized LOC115486907 && - && -	-
53872	12.3232	11.4882	12.33	10.4311	10.9196	8.44164	7.91027	9.2847	8.65429	8.43666	Caprin1	NC_000068.8	103593290	103628014	-	7688	protein_coding	cell cycle associated protein 1%2C transcript variant 1 && Q60865.2 RecName: Full=Caprin-1; AltName: Full=Cytoplasmic activation- and proliferation-associated protein 1; AltName: Full=GPI-anchored membrane protein 1; AltName: Full=GPI-anchored protein p137; Short=GPI-p137; Short=p137GPI; AltName: Full=Membrane component chromosome 11 surface marker 1; AltName: Full=RNA granule protein 105 && PF12…	-
66899	3.71511	4.10194	3.79448	3.1985	3.80842	2.87176	2.31403	2.54843	2.18285	2.38623	Fip1l1	NC_000071.7	74695774	74759451	+	5195	protein_coding	FIP1 like 1 (S. cerevisiae)%2C transcript variant X1 && Q6UN15.1 RecName: Full=Pre-mRNA 3'-end-processing factor FIP1; Short=hFip1; AltName: Full=FIP1-like 1 protein; AltName: Full=Factor interacting with PAP; AltName: Full=Rearranged in hypereosinophilia && PF00595:PDZ domain (Also known as DHR or GLGF)|PF05182:Fip1 motif	PDZ
72094	75.6028	65.7606	78.1888	99.6119	76.3994	57.7508	44.8554	56.1791	48.1383	52.8398	Ugt2a3	NC_000071.7	87472831	87485054	-	2117	protein_coding	UDP glucuronosyltransferase 2 family%2C polypeptide A3 && Q8BWQ1.1 RecName: Full=UDP-glucuronosyltransferase 2A3; Short=UDPGT 2A3; Flags: Precursor && PF00201:UDP-glucoronosyl and UDP-glucosyl transferase	UDPGT
19720	6.27093	5.81522	6.25974	6.92675	6.34604	5.01711	3.71881	4.44522	4.15604	4.40467	Trim27	NC_000079.7	21363570	21378893	+	4455	protein_coding	tripartite motif-containing 27 && Q62158.2 RecName: Full=Zinc finger protein RFP; AltName: Full=Ret finger protein; AltName: Full=Tripartite motif-containing protein 27 && PF13765:SPRY-associated domain|PF00622:SPRY domain|PF15227:zinc finger of C3HC4-type, RING|PF00643:B-box zinc finger	SPRY
novel.2	28.8127	53.0761	34.4284	53.6714	52.5728	19.231	30.6548	20.9508	24.1898	23.3215	-	NC_000067.7	24639925	24655271	+	4663	-	PF00119:ATP synthase A chain|PF00510:Cytochrome c oxidase subunit III|PF00116:Cytochrome C oxidase subunit II, periplasmic domain|PF02790:Cytochrome C oxidase subunit II, transmembrane domain	-
192160	5.79881	5.18882	6.05804	6.01777	5.59057	4.46181	3.631	3.87703	3.92885	4.00361	Casc3	NC_000077.7	98700634	98724633	+	3742	protein_coding	cancer susceptibility candidate 3 && Q8K3W3.3 RecName: Full=Protein CASC3; AltName: Full=Cancer susceptibility candidate gene 3 protein homolog; AltName: Full=Metastatic lymph node gene 51 protein homolog; Short=MLN 51 homolog; AltName: Full=Protein barentsz; Short=Btz; Short=mBtz && PF09405:CASC3/Barentsz eIF4AIII binding	-
18950	29.7845	33.8561	28.0918	23.581	31.8715	15.8407	21.2448	14.33	21.8893	14.5829	Pnp	NC_000080.7	51181760	51190869	+	2941	protein_coding	purine-nucleoside phosphorylase && P23492.2 RecName: Full=Purine nucleoside phosphorylase; Short=PNP; AltName: Full=Inosine phosphorylase; AltName: Full=Inosine-guanosine phosphorylase && PF01048:Phosphorylase superfamily	-
69790	6.36595	7.14098	5.85765	8.10227	5.58565	12.9854	9.45252	12.7932	10.1966	12.074	Med30	NC_000081.7	52575841	52593827	+	871	protein_coding	mediator complex subunit 30 && - && PF11315:Mediator complex subunit 30	-
170770	0.891909	1.47198	0.593527	1.68197	0.836832	2.56853	2.64847	2.30018	2.86902	2.09772	Bbc3	NC_000073.7	16042307	16052259	+	4005	protein_coding	BCL2 binding component 3%2C transcript variant X3 && Q99ML1.1 RecName: Full=Bcl-2-binding component 3; AltName: Full=p53 up-regulated modulator of apoptosis && PF15826:Bcl-2-binding component 3, p53 upregulated modulator of apoptosis	-
208638	5.16481	5.13931	5.17528	6.54484	5.15884	3.91033	3.99967	3.67601	3.42629	3.55261	Slc25a38	NC_000075.7	119939428	119953570	+	4862	protein_coding	solute carrier family 25%2C member 38 && Q91XD8.1 RecName: Full=Solute carrier family 25 member 38 && PF00153:Mitochondrial carrier protein	Mito_carr
66743	1.9727	2.37679	2.14522	1.76121	1.91803	3.09148	2.839	2.89701	3.17959	2.7922	Rnf220	NC_000070.7	117128660	117354249	-	9216	protein_coding	ring finger protein 220%2C transcript variant 1 && - && PF13923:Zinc finger, C3HC4 type (RING finger)|PF15926:E3 ubiquitin-protein ligase RNF220	-
330817	6.75152	8.52115	7.3075	6.56047	7.03829	14.5693	10.6606	11.0851	11.2465	10.0945	Dhps	NC_000074.7	85798106	85801790	+	1682	protein_coding	deoxyhypusine synthase%2C transcript variant X1 && Q3TXU5.2 RecName: Full=Deoxyhypusine synthase; Short=DHS && PF01916:Deoxyhypusine synthase	-
353310	3.80705	3.96024	4.2277	3.43585	4.25256	2.21626	2.79678	2.40347	2.76313	2.43537	Zfp703	NC_000074.7	27467364	27471490	+	3305	protein_coding	zinc finger protein 703%2C transcript variant 2 && P0CL69.1 RecName: Full=Zinc finger protein 703; AltName: Full=Zinc finger elbow-related proline domain protein 1 && PF12402:NocA-like zinc-finger protein 1	-
238871	0.0490182	0.0395782	0.0554808	0.0300944	0.0334716	0.077814	0.0852971	0.086944	0.0903828	0.0881898	Pde4d	NC_000079.7	108790711	110092503	+	53295	protein_coding	phosphodiesterase 4D%2C cAMP specific && Q01063.2 RecName: Full=cAMP-specific 3',5'-cyclic phosphodiesterase 4D; AltName: Full=DPDE3 && PF00233:3'5'-cyclic nucleotide phosphodiesterase	-
20517	247.778	289.657	270.174	241.177	241.926	327.148	318.69	377.537	423.96	391.634	Slc22a1	NC_000083.7	12867761	12894725	-	1994	protein_coding	solute carrier family 22 (organic cation transporter)%2C member 1 && O08966.2 RecName: Full=Solute carrier family 22 member 1; AltName: Full=Organic cation transporter 1; Short=mOCT1 && PF00083:Sugar (and other) transporter	Sugar_tr
72461	2.33837	2.33566	2.38639	2.7056	2.69918	4.34283	3.20374	5.9369	3.94438	5.9861	Prcp	NC_000073.7	92524461	92583789	+	2964	protein_coding	prolylcarboxypeptidase (angiotensinase C) && Q7TMR0.2 RecName: Full=Lysosomal Pro-X carboxypeptidase; AltName: Full=Proline carboxypeptidase; AltName: Full=Prolylcarboxypeptidase; Short=PRCP; Flags: Precursor && PF05577:Serine carboxypeptidase S28	Peptidase_S28
625018	1.73842	2.05578	2.87349	3.63391	2.08491	3.45207	5.03501	6.05384	4.52496	6.67749	C4a	NC_000083.7	35028069	35042436	-	5367	transcribed_pseudogene	complement component 4A (Rodgers blood group)%2C transcript variant 1%2C non-coding && P01029.3 RecName: Full=Complement C4-B; Contains: RecName: Full=Complement C4 beta chain; Contains: RecName: Full=Complement C4 alpha chain; Contains: RecName: Full=C4a anaphylatoxin; Contains: RecName: Full=Complement C4 gamma chain; Flags: Precursor && PF01759:UNC-6/NTR/C345C module|PF07677:A-macroglobulin re…	A2M_comp
84036	0.381285	0.679248	0.505647	0.738574	0.622316	1.1837	0.898662	1.33746	1.1903	1.25024	Kcnn1	NC_000074.7	71295802	71318335	-	5733	protein_coding	potassium intermediate/small conductance calcium-activated channel%2C subfamily N%2C member 1%2C transcript variant X4 && Q9EQR3.2 RecName: Full=Small conductance calcium-activated potassium channel protein 1; Short=SK1; Short=SKCa 1; Short=SKCa1; AltName: Full=KCa2.1 && PF07885:Ion channel|PF03530:Calcium-activated SK potassium channel|PF02888:Calmodulin binding domain	Ion_trans_2
170728	5.25365	4.09138	4.15499	5.12987	5.09359	7.5945	6.8207	6.55219	7.49153	6.95889	Rtn4ip1	NC_000076.7	43777772	43823860	+	3014	protein_coding	reticulon 4 interacting protein 1%2C transcript variant X1 && Q924D0.2 RecName: Full=Reticulon-4-interacting protein 1, mitochondrial; AltName: Full=NOGO-interacting mitochondrial protein; Flags: Precursor && PF00107:Zinc-binding dehydrogenase|PF13602:Zinc-binding dehydrogenase|PF08240:Alcohol dehydrogenase GroES-like domain	ADH_zinc_N
13105	1066.43	1135.53	1205.55	930.504	1054.12	945.376	512.351	540.837	558.112	491.679	Cyp2d9	NC_000081.7	82336578	82341028	+	1651	protein_coding	cytochrome P450%2C family 2%2C subfamily d%2C polypeptide 9 && P11714.2 RecName: Full=Cytochrome P450 2D9; AltName: Full=CYPIID9; AltName: Full=Cytochrome P450-16-alpha; AltName: Full=Cytochrome P450CA; AltName: Full=Testosterone 16-alpha hydroxylase && PF00067:Cytochrome P450	p450
77781	0.956122	1.20123	1.07973	1.18593	1.23788	0.794985	0.641044	0.601168	0.685265	0.599748	Epm2aip1	NC_000075.7	111100913	111108161	+	7249	protein_coding	EPM2A (laforin) interacting protein 1 && Q8VEH5.1 RecName: Full=EPM2A-interacting protein 1; AltName: Full=Laforin-interacting protein && -	-
69623	0.515694	0.496317	0.445759	0.843311	0.429021	0.173651	0.18791	0.205219	0.199113	0.131141	Zfp33b	NC_000071.7	104718441	104732486	+	4032	lncRNA	zinc finger protein 33B%2C transcript variant X2 && Q3ZN08.1 RecName: Full=Protein FAM220A; AltName: Full=Acrosomal protein ACPIN1; AltName: Full=STAT3-interacting protein as a repressor && PF13465:Zinc-finger double domain|PF01352:KRAB box|PF15487:FAM220 family|PF15118:Domain of unknown function (DUF4560)	KRAB
56336	6.60494	7.69019	9.23667	11.3348	6.89977	5.48441	3.81611	4.76301	5.39204	4.14923	B4galt5	NC_000068.8	167140364	167191155	-	4262	protein_coding	UDP-Gal:betaGlcNAc beta 1%2C4-galactosyltransferase%2C polypeptide 5%2C transcript variant X1 && Q9JMK0.2 RecName: Full=Beta-1,4-galactosyltransferase 5; Short=Beta-1,4-GalTase 5; Short=Beta4Gal-T5; Short=b4Gal-T5; AltName: Full=Beta-1,4-GalT II; AltName: Full=UDP-Gal:beta-GlcNAc beta-1,4-galactosyltransferase 5; AltName: Full=UDP-galactose:beta-N-acetylglucosamine beta-1,4-galactosyltransferase …	-
12317	542.176	611.471	515.203	547.185	541.151	445.142	443.204	373.961	347.078	386.311	Calr	NC_000074.7	85568717	85573560	-	1943	protein_coding	calreticulin && P14211.1 RecName: Full=Calreticulin; AltName: Full=CRP55; AltName: Full=Calregulin; AltName: Full=Endoplasmic reticulum resident protein 60; Short=ERp60; AltName: Full=HACBP; Flags: Precursor && PF00262:Calreticulin family	-
52670	0.742776	1.20003	1.16673	0.926908	1.00415	2.50116	1.43346	2.24864	2.69266	2.5768	Cpsf4l	NC_000077.7	113588997	113601125	-	1938	protein_coding	cleavage and polyadenylation specific factor 4-like%2C transcript variant X18 && A6NMK7.3 RecName: Full=Putative cleavage and polyadenylation specificity factor subunit 4-like protein && PF15663:Zinc-finger containing family	-
382686	0.283813	0.287914	0.245764	0.22768	0.282433	0.0955689	0.0846482	0.125074	0.1385	0.104251	3110053B16Rik	NC_000078.7	20923380	20971309	-	10144	misc_RNA	RIKEN cDNA 3110053B16 gene%2C transcript variant X6 && Q06AT0.3 RecName: Full=Hippocalcin-like protein 1 >P29105.4 RecName: Full=Hippocalcin-like protein 1; AltName: Full=Neurocalcin-gamma >B3VSB7.1 RecName: Full=Hippocalcin-like protein 1 && -	-
68818	30.3718	33.4753	28.8325	31.806	29.2963	40.3834	37.8728	40.9369	43.301	43.0117	Zfand2b	NC_000067.7	75145290	75148270	+	1299	protein_coding	zinc finger%2C AN1 type domain 2B%2C transcript variant 2 && Q91X58.1 RecName: Full=AN1-type zinc finger protein 2B; AltName: Full=Arsenite-inducible RNA-associated protein-like protein; Short=AIRAP-like protein && PF01428:AN1-like Zinc finger	zf-AN1
244238	0.126974	0.128808	0.138078	0.0339536	0.171654	0.399057	0.521274	0.335736	0.41161	0.606321	Mrgpre	NC_000073.7	143332100	143338237	-	3779	protein_coding	MAS-related GPR%2C member E && Q91ZB7.1 RecName: Full=Mas-related G-protein coupled receptor member E; AltName: Full=Evolutionary breakpoint transcript 3 protein && -	-
12905	2.2268	2.56647	2.11726	2.53927	2.08047	3.4508	3.09268	3.58263	3.82935	3.44309	Cradd	NC_000076.7	95010601	95160000	-	4573	protein_coding	CASP2 and RIPK1 domain containing adaptor with death domain%2C transcript variant 4 && O88843.2 RecName: Full=Death domain-containing protein CRADD; AltName: Full=Caspase and RIP adapter with death domain; AltName: Full=RIP-associated protein with a death domain && PF00619:Caspase recruitment domain|PF00531:Death domain	CARD
20448	0.173534	0.216666	0.275807	0.257007	0.351896	0.431514	0.556446	1.06348	0.87941	0.882588	St6galnac4	NC_000068.8	32477090	32489708	+	3994	protein_coding	ST6 (alpha-N-acetyl-neuraminyl-2%2C3-beta-galactosyl-1%2C3)-N-acetylgalactosaminide alpha-2%2C6-sialyltransferase 4%2C transcript variant 1 && Q9R2B6.1 RecName: Full=Alpha-N-acetyl-neuraminyl-2,3-beta-galactosyl-1,3-N-acetyl-galactosaminide alpha-2,6-sialyltransferase; AltName: Full=NeuAc-alpha-2,3-Gal-beta-1,3-GalNAc-alpha-2,6-sialyltransferase; AltName: Full=ST6GalNAc IV; Short=ST6GalNAcIV; Alt…	Glyco_transf_29
102639762	5.19984	5.40852	5.08197	9.26687	3.20336	2.26072	1.24716	1.63446	2.97343	1.59571	Gm3787	NC_000081.7	77253693	77261112	-	810	lncRNA	predicted gene 3787%2C transcript variant 3 && Q6ZWY8.3 RecName: Full=Thymosin beta-10 >P63312.2 RecName: Full=Thymosin beta-10 >P63313.2 RecName: Full=Thymosin beta-10 >P63314.2 RecName: Full=Thymosin beta-10 && PF01290:Thymosin beta-4 family	-
225372	3.82507	2.6827	4.0312	6.30756	3.63889	2.45678	1.74481	1.85668	1.91107	1.37901	Apbb3	NC_000084.7	36804207	36812419	-	2258	protein_coding	amyloid beta (A4) precursor protein-binding%2C family B%2C member 3%2C transcript variant 1 && Q8R1C9.1 RecName: Full=Amyloid beta A4 precursor protein-binding family B member 3 && PF00640:Phosphotyrosine interaction domain (PTB/PID)	PID
66047	97.0021	83.6615	105.387	96.0689	91.445	125.975	120.639	151.674	128.476	156.336	Mrpl54	NC_000076.7	81100556	81102760	-	587	protein_coding	mitochondrial ribosomal protein L54 && Q9CPW3.1 RecName: Full=39S ribosomal protein L54, mitochondrial; Short=L54mt; Short=MRP-L54; Flags: Precursor && PF08561:Mitochondrial ribosomal protein L37	-
225027	8.0579	9.05907	6.37092	10.4948	7.997	5.13302	4.88575	6.12049	4.17544	4.72181	Srsf7	NC_000083.7	80507509	80514798	-	2812	protein_coding	serine and arginine-rich splicing factor 7%2C transcript variant X2 && Q3T106.1 RecName: Full=Serine/arginine-rich splicing factor 7; AltName: Full=Splicing factor, arginine/serine-rich 7 && PF00076:RNA recognition motif. (a.k.a. RRM, RBD, or RNP domain)	RRM_1
224902	4.29815	4.33566	4.60376	3.77212	4.97233	2.84024	3.12291	1.73873	2.78294	1.81621	Safb2	NC_000083.7	56867971	56891673	-	6599	protein_coding	scaffold attachment factor B2%2C transcript variant X9 && Q80YR5.2 RecName: Full=Scaffold attachment factor B2; Short=SAF-B2 && PF02037:SAP domain	SAP
209378	0.430392	0.320636	0.351024	0.291321	0.531839	0.19701	0.127422	0.0904538	0.164555	0.148211	Itih5	NC_000068.8	10158354	10261340	+	7928	protein_coding	inter-alpha (globulin) inhibitor H5 && Q8BJD1.1 RecName: Full=Inter-alpha-trypsin inhibitor heavy chain H5; Short=ITI heavy chain H5; Short=ITI-HC5; Short=Inter-alpha-inhibitor heavy chain 5; Flags: Precursor && PF00092:von Willebrand factor type A domain|PF08487:Vault protein inter-alpha-trypsin domain|PF06668:Inter-alpha-trypsin inhibitor heavy chain C-terminus	VWA
12633	4.8047	4.55701	5.16194	7.96194	4.59569	3.38004	3.30701	3.28222	2.86568	3.13211	Cflar	NC_000067.7	58750353	58798043	+	9210	protein_coding	CASP8 and FADD-like apoptosis regulator%2C transcript variant X2 && O35732.2 RecName: Full=CASP8 and FADD-like apoptosis regulator; AltName: Full=Caspase homolog; Short=CASH; AltName: Full=Caspase-eight-related protein; Short=Casper; AltName: Full=Caspase-like apoptosis regulatory protein; Short=CLARP; AltName: Full=Cellular FLICE-like inhibitory protein; Short=c-FLIP; AltName: Full=FADD-like ant…	Peptidase_C14
17532	0.5762	0.650698	0.579302	0.614865	0.584217	1.01039	1.26687	0.866138	1.25851	1.28188	Mras	NC_000075.7	99267473	99319505	-	4904	protein_coding	muscle and microspikes RAS%2C transcript variant X1 && O08989.1 RecName: Full=Ras-related protein M-Ras; AltName: Full=Muscle and microspikes Ras; AltName: Full=Ras-related protein R-Ras3; AltName: Full=X-Ras; Flags: Precursor && PF00071:Ras family	Ras
83669	1.14697	1.34657	1.12115	1.05452	1.22826	2.9943	2.57617	1.72009	2.3651	1.66156	Wdr6	NC_000075.7	108449510	108455912	-	4137	protein_coding	WD repeat domain 6 && Q99ME2.1 RecName: Full=WD repeat-containing protein 6; Short=mWDR6 && PF05746:DALR anticodon binding domain	-
76932	5.34077	4.91541	4.89879	7.07869	4.48902	3.90958	2.52257	2.69087	2.7973	3.30943	Arfip2	NC_000073.7	105283408	105289623	-	3444	protein_coding	ADP-ribosylation factor interacting protein 2 && - && PF06456:Arfaptin-like domain	Arfaptin
20499	3.37137	5.47581	4.42712	3.91471	3.20636	5.9761	8.2476	6.86363	8.32143	6.00828	Slc12a7	NC_000079.7	73881172	73964873	+	5867	protein_coding	solute carrier family 12%2C member 7%2C transcript variant X1 && Q9WVL3.1 RecName: Full=Solute carrier family 12 member 7; AltName: Full=Electroneutral potassium-chloride cotransporter 4; AltName: Full=K-Cl cotransporter 4 && PF03522:Solute carrier family 12|PF00324:Amino acid permease	AA_permease
52829	59.685	44.4078	61.151	78.9197	58.4155	38.4522	30.3833	41.916	31.8071	39.6284	Lurap1l	NC_000070.7	80828923	80872538	+	1699	protein_coding	leucine rich adaptor protein 1-like && - && PF14854:Leucine rich adaptor protein	-
12350	1124.09	989.896	862.419	770.072	1132.45	1283.1	1801.83	1452.36	1981.6	1461.66	Car3	NC_000069.7	14928598	14937441	+	1537	protein_coding	carbonic anhydrase 3 && - && PF00194:Eukaryotic-type carbonic anhydrase	-
56036	6.1789	5.35776	6.892	6.1164	6.16019	4.93414	4.18347	3.89501	4.39503	3.92081	Ccnl2	NC_000070.7	155894468	155909000	+	6713	protein_coding	cyclin L2%2C transcript variant X8 && Q9JJA7.1 RecName: Full=Cyclin-L2; AltName: Full=Cyclin Ania-6b; AltName: Full=Paneth cell-enhanced expression protein; Short=PCEE && PF00134:Cyclin, N-terminal domain	-
114664	139.673	153.565	168.404	122.458	132.326	223.802	188.157	275.555	186.353	266.679	Hsd17b11	NC_000071.7	104137631	104169662	-	1699	protein_coding	hydroxysteroid (17-beta) dehydrogenase 11 && Q9EQ06.1 RecName: Full=Estradiol 17-beta-dehydrogenase 11; AltName: Full=17-beta-hydroxysteroid dehydrogenase 11; Short=17-beta-HSD 11; Short=17bHSD11; Short=17betaHSD11; AltName: Full=17-beta-hydroxysteroid dehydrogenase XI; Short=17-beta-HSD XI; Short=17betaHSDXI; AltName: Full=Dehydrogenase/reductase SDR family member 8; Flags: Precursor && PF00106:…	adh_short
67441	15.2668	18.141	15.2572	15.6811	14.2254	21.1398	21.4927	25.2932	29.1839	22.7981	Isoc2b	NC_000073.7	4847958	4869178	-	1121	protein_coding	isochorismatase domain containing 2b && - && PF00857:Isochorismatase family	Isochorismatase
223739	4.49138	6.10241	5.23647	4.72238	4.60612	5.876	7.88937	8.69229	10.0062	8.64915	5031439G07Rik	NC_000081.7	84828137	84872503	-	7241	protein_coding	RIKEN cDNA 5031439G07 gene%2C transcript variant X1 && Q3UE31.2 RecName: Full=Uncharacterized protein KIAA0930 homolog && PF09741:Uncharacterized conserved protein (DUF2045)	-
69113	0.947317	1.12411	0.897849	0.732067	0.920844	1.53643	1.51501	1.23643	1.43549	1.69994	Alkbh3	NC_000068.8	93810969	93841188	-	12269	protein_coding	alkB homolog 3%2C alpha-ketoglutarate-dependent dioxygenase%2C transcript variant X3 && Q8K1E6.1 RecName: Full=Alpha-ketoglutarate-dependent dioxygenase alkB homolog 3; AltName: Full=Alkylated DNA repair protein alkB homolog 3; Short=mAbh3 && PF13532:2OG-Fe(II) oxygenase superfamily	-
18139	0.737873	0.797966	0.726705	0.569599	0.889298	0.407858	0.375907	0.439344	0.29481	0.421896	Zfp638	NC_000072.7	83844050	83963853	+	7659	protein_coding	zinc finger protein 638%2C transcript variant X7 && - && -	-
60365	25.2308	19.579	20.8994	20.0608	19.7546	14.7822	14.6356	14.5288	12.4099	16.3047	Rbm8a	NC_000069.7	96537244	96541107	+	2616	protein_coding	RNA binding motif protein 8a%2C transcript variant 1 && Q9Y5S9.1 RecName: Full=RNA-binding protein 8A; AltName: Full=Binder of OVCA1-1; Short=BOV-1; AltName: Full=RNA-binding motif protein 8A; AltName: Full=RNA-binding protein Y14; AltName: Full=Ribonucleoprotein RBM8A >Q27W01.1 RecName: Full=RNA-binding protein 8A; AltName: Full=RNA-binding motif protein 8A; AltName: Full=Ribonucleoprotein RBM8A…	RRM_1
67619	10.5205	7.94694	8.41324	9.50448	9.15713	5.78806	6.31759	5.79428	5.42285	6.42087	Nob1	NC_000074.7	108139121	108151670	-	1647	protein_coding	NIN1/RPN12 binding protein 1 homolog && Q8BW10.1 RecName: Full=RNA-binding protein NOB1 && PF15017:Drug resistance and apoptosis regulator|PF08772:Nin one binding (NOB1) Zn-ribbon like	-
17925	1.08308	1.34633	1.22203	1.32165	1.13939	1.45883	1.94622	2.06236	2.12	1.98918	Myo9b	NC_000074.7	71725220	71813357	+	10485	protein_coding	myosin IXb%2C transcript variant X1 && - && PF00788:Ras association (RalGDS/AF-6) domain|PF00063:Myosin head (motor domain)|PF00620:RhoGAP domain	Myosin_head
116873	1.01573	1.39214	1.45707	1.67735	1.41332	3.13282	2.24194	2.41491	2.83731	1.92899	Stim2	NC_000071.7	54155865	54278399	+	4934	protein_coding	stromal interaction molecule 2%2C transcript variant 1 && P83093.2 RecName: Full=Stromal interaction molecule 2; Flags: Precursor && PF07647:SAM domain (Sterile alpha motif)|PF16533:STIM1 Orai1-activating region	SAM_2
74152	8.79914	7.78334	8.36565	11.3121	8.4667	5.69072	5.67985	5.86547	6.76986	6.25823	Stra6l	NC_000070.7	45818940	45887010	+	10458	protein_coding	STRA6-like%2C transcript variant X1 && - && PF14752:Retinol binding protein receptor	-
16402	5.91592	6.89677	6.49814	5.71226	6.83266	4.7593	4.80241	3.78859	4.34415	4.31103	Itga5	NC_000081.7	103252713	103275218	-	4470	protein_coding	integrin alpha 5 (fibronectin receptor alpha)%2C transcript variant 1 && P11688.3 RecName: Full=Integrin alpha-5; AltName: Full=CD49 antigen-like family member E; AltName: Full=Fibronectin receptor subunit alpha; AltName: Full=Integrin alpha-F; AltName: Full=VLA-5; AltName: CD_antigen=CD49e; Contains: RecName: Full=Integrin alpha-5 heavy chain; Contains: RecName: Full=Integrin alpha-5 light chain…	FG-GAP
432466	148.525	143.936	133.984	157.408	175.841	86.8336	84.1726	50.7499	119.291	78.3472	Gm5424	NC_000076.7	61906801	61908350	+	1550	transcribed_pseudogene	predicted gene 5424 && P16460.1 RecName: Full=Argininosuccinate synthase; AltName: Full=Citrulline--aspartate ligase && PF00764:Arginosuccinate synthase	-
72999	29.4885	28.9354	31.4475	34.7893	26.8858	19.6931	19.1744	23.7244	18.1966	23.7349	Insig2	NC_000067.7	121232082	121260391	-	7015	protein_coding	insulin induced gene 2%2C transcript variant X2 && Q91WG1.1 RecName: Full=Insulin-induced gene 2 protein; Short=INSIG-2 && PF07281:Insulin-induced protein (INSIG)	-
12608	111.16	142.089	112.403	172.856	170.823	276.885	264.895	215.128	292.763	181.478	Cebpb	NC_000068.8	167530835	167532352	+	1518	protein_coding	CCAAT/enhancer binding protein (C/EBP)%2C beta%2C transcript variant 1 && P28033.1 RecName: Full=CCAAT/enhancer-binding protein beta; Short=C/EBP beta; AltName: Full=AGP/EBP; AltName: Full=Interleukin-6-dependent-binding protein; Short=IL-6DBP; AltName: Full=Liver-enriched transcriptional activator; Short=LAP && PF07716:Basic region leucine zipper	bZIP_2
654824	1.82496	0.52895	0.963928	1.12938	1.34811	0.342376	0.321091	0.29672	0.318971	0.430936	Ankrd37	NC_000074.7	46449945	46453272	-	2045	protein_coding	ankyrin repeat domain 37%2C transcript variant X1 && Q569N2.1 RecName: Full=Ankyrin repeat domain-containing protein 37 && PF13857:Ankyrin repeats (many copies)	-
229363	3.98003	3.76498	4.61346	5.02987	3.55394	3.24425	2.39143	2.62465	2.42856	2.74029	Gmps	NC_000069.7	63871054	63928975	+	8533	protein_coding	guanine monophosphate synthetase%2C transcript variant X1 && Q3THK7.2 RecName: Full=GMP synthase [glutamine-hydrolyzing]; AltName: Full=GMP synthetase; AltName: Full=Glutamine amidotransferase && PF02540:NAD synthase|PF00117:Glutamine amidotransferase class-I|PF00958:GMP synthase C terminal domain|PF13000:Acetyl-coenzyme A transporter 1	GATase
13089	0	0	0	0	0	0.0250155	0.516127	0.0512428	0.862301	0.300167	Cyp2b13	NC_000073.7	25760813	25795622	+	2153	protein_coding	cytochrome P450%2C family 2%2C subfamily b%2C polypeptide 13%2C transcript variant X1 && - && PF00067:Cytochrome P450	p450
28126	24.0942	24.4423	27.5458	21.7359	25.3773	17.7903	18.827	18.2212	18.2486	16.0169	Nop16	NC_000079.7	54732004	54737921	-	1768	protein_coding	NOP16 nucleolar protein && Q9CPT5.1 RecName: Full=Nucleolar protein 16 && PF09420:Ribosome biogenesis protein Nop16	-
12808	0.582361	0.460935	0.605454	1.04731	0.74619	1.37701	1.30353	1.4236	1.12026	1.47389	Cobl	NC_000077.7	12186676	12415022	-	8331	protein_coding	cordon-bleu WH2 repeat%2C transcript variant X10 && Q5NBX1.1 RecName: Full=Protein cordon-bleu && PF09469:Cordon-bleu ubiquitin-like domain	-
14263	34.6098	44.3899	38.3149	34.3996	34.7752	62.2988	68.0403	46.7264	58.3396	48.3052	Fmo5	NC_000069.7	97517248	97562603	+	8206	protein_coding	flavin containing monooxygenase 5%2C transcript variant X1 && P97872.4 RecName: Full=Dimethylaniline monooxygenase [N-oxide-forming] 5; AltName: Full=Dimethylaniline oxidase 5; AltName: Full=Hepatic flavin-containing monooxygenase 5; Short=FMO 5 && PF00743:Flavin-binding monooxygenase-like	FMO-like
12306	7.5275	6.70428	7.92799	5.45623	7.99281	8.4425	16.9303	11.9279	14.6709	13.3896	Anxa2	NC_000075.7	69360965	69399074	+	1799	protein_coding	annexin A2 && P07356.2 RecName: Full=Annexin A2; AltName: Full=Annexin II; AltName: Full=Annexin-2; AltName: Full=Calpactin I heavy chain; AltName: Full=Calpactin-1 heavy chain; AltName: Full=Chromobindin-8; AltName: Full=Lipocortin II; AltName: Full=Placental anticoagulant protein IV; Short=PAP-IV; AltName: Full=Protein I; AltName: Full=p36 && PF00191:Annexin	-
224938	5.31336	4.51667	5.10044	5.82114	5.12309	3.35327	3.3058	3.17661	2.98543	4.21968	Pja2	NC_000083.7	64588001	64638878	-	4706	protein_coding	praja ring finger ubiquitin ligase 2%2C transcript variant 2 && Q80U04.2 RecName: Full=E3 ubiquitin-protein ligase Praja-2; Short=Praja2; AltName: Full=RING finger protein 131 && PF13639:Ring finger domain	-
19084	31.0981	29.5882	28.9601	27.2873	33.3425	23.0935	22.9274	22.8509	21.7374	23.9753	Prkar1a	NC_000077.7	109539849	109560489	+	4058	protein_coding	protein kinase%2C cAMP dependent regulatory%2C type I%2C alpha%2C transcript variant 3 && - && PF00027:Cyclic nucleotide-binding domain|PF02197:Regulatory subunit of type II PKA R-subunit	cNMP_binding
56358	22.5871	21.983	24.0014	26.007	18.2514	24.7864	43.3409	42.0543	42.2455	40.0517	Copz2	NC_000077.7	96740702	96752029	+	930	protein_coding	coatomer protein complex%2C subunit zeta 2 && Q9JHH9.1 RecName: Full=Coatomer subunit zeta-2; AltName: Full=Zeta-2-coat protein; Short=Zeta-2 COP && PF01217:Clathrin adaptor complex small chain	-
12369	1.91569	2.06018	1.87832	2.7083	1.75129	3.24652	3.92735	3.14102	3.79305	2.88391	Casp7	NC_000085.7	56382640	56430780	+	5093	protein_coding	caspase 7%2C transcript variant X1 && P97864.2 RecName: Full=Caspase-7; Short=CASP-7; AltName: Full=Apoptotic protease Mch-3; AltName: Full=Cysteine protease LICE2; Contains: RecName: Full=Caspase-7 subunit p20; Contains: RecName: Full=Caspase-7 subunit p11; Flags: Precursor && PF00656:Caspase domain	Peptidase_C14
545366	236.456	204.22	251.851	294.626	230.331	146.614	130.469	184.909	126.35	180.177	Cfhr2	NC_000067.7	139738030	139786437	-	1602	protein_coding	complement factor H-related 2 && - && PF00084:Sushi repeat (SCR repeat)	Sushi
233765	0.10271	0.325605	0.228038	0.139043	0.208277	0.505814	0.409497	0.442791	0.49943	0.532899	Plekha7	NC_000073.7	115722720	115907617	-	12458	protein_coding	pleckstrin homology domain containing%2C family A member 7%2C transcript variant 1 && Q3UIL6.2 RecName: Full=Pleckstrin homology domain-containing family A member 7; Short=PH domain-containing family A member 7; AltName: Full=Heart adapter protein 1 && PF00397:WW domain|PF00169:PH domain	PH
14057	10.9017	13.7612	11.8551	11.542	11.0533	14.4534	16.3954	16.701	19.1501	17.8194	Sfxn1	NC_000079.7	54225675	54262365	+	3663	protein_coding	sideroflexin 1%2C transcript variant X7 && Q99JR1.3 RecName: Full=Sideroflexin-1 && PF03820:Tricarboxylate carrier	-
235459	7.0499	5.77887	6.74236	9.8278	5.95134	11.7636	11.2559	12.2114	10.1005	11.9826	Gtf2a2	NC_000075.7	69919830	69930148	+	3388	protein_coding	general transcription factor II A%2C 2%2C transcript variant 4 && O08950.1 RecName: Full=Transcription initiation factor IIA subunit 2; AltName: Full=General transcription factor IIA subunit 2; AltName: Full=Transcription initiation factor IIA gamma chain; Short=TFIIA-gamma >Q80ZM7.2 RecName: Full=Transcription initiation factor IIA subunit 2; AltName: Full=General transcription factor IIA subuni…	-
68058	0.936652	0.98035	0.71138	0.787181	0.904461	1.87738	1.42262	1.49214	2.23878	1.42536	Chd1l	NC_000069.7	97468056	97517538	-	3586	protein_coding	chromodomain helicase DNA binding protein 1-like%2C transcript variant X1 && - && PF00271:Helicase conserved C-terminal domain|PF00176:SNF2 family N-terminal domain	SNF2_N
14860	49.8644	71.2479	58.4616	62.2132	56.6523	42.9518	44.4468	28.0997	34.9351	28.7009	Gsta4	NC_000075.7	78099248	78116631	+	958	protein_coding	glutathione S-transferase%2C alpha 4 && P24472.3 RecName: Full=Glutathione S-transferase A4; AltName: Full=GST A4-4; Short=GSTA4-4; AltName: Full=GST class-alpha member 4; AltName: Full=Glutathione S-transferase 5.7; Short=GST 5.7 && PF00043:Glutathione S-transferase, C-terminal domain|PF02798:Glutathione S-transferase, N-terminal domain	GST_C
64385	49.338	38.9632	41.7532	42.3894	46.7207	33.7976	28.0868	23.9712	33.6603	23.9612	Cyp4f14	NC_000083.7	33122331	33136353	-	4156	protein_coding	cytochrome P450%2C family 4%2C subfamily f%2C polypeptide 14%2C transcript variant X1 && Q9EP75.1 RecName: Full=Leukotriene-B4 omega-hydroxylase 3; AltName: Full=Cyp4f-14; AltName: Full=Cytochrome P450 4F14; AltName: Full=Cytochrome P450-LTB-omega; AltName: Full=Leukotriene-B4 20-monooxygenase 3 && PF00067:Cytochrome P450	p450
14755	6.33574	6.23759	7.14102	5.89005	6.71386	8.80046	7.88862	9.65094	10.3314	9.0787	Pigq	NC_000083.7	26145394	26161855	-	4847	protein_coding	phosphatidylinositol glycan anchor biosynthesis%2C class Q%2C transcript variant X1 && Q9QYT7.3 RecName: Full=Phosphatidylinositol N-acetylglucosaminyltransferase subunit Q; AltName: Full=MGpi1p; AltName: Full=N-acetylglucosamyl transferase component GPI1; AltName: Full=Phosphatidylinositol-glycan biosynthesis class Q protein; Short=PIG-Q && PF05024:N-acetylglucosaminyl transferase component (Gpi…	-
15139	60.0043	78.0259	69.0609	67.8749	62.0909	46.7043	50.8274	52.4201	46.3577	51.622	Hc	NC_000068.8	34873341	34958518	-	5571	protein_coding	hemolytic complement%2C transcript variant X1 && P06684.2 RecName: Full=Complement C5; AltName: Full=Hemolytic complement; Contains: RecName: Full=Complement C5 beta chain; Contains: RecName: Full=Complement C5 alpha chain; Contains: RecName: Full=C5a anaphylatoxin; Contains: RecName: Full=Complement C5 alpha' chain; Flags: Precursor && PF07703:Alpha-2-macroglobulin family N-terminal region|PF076…	A2M_comp
76793	6.16775	5.16581	6.2059	6.36534	5.2076	3.28161	3.26475	3.56549	4.48264	3.72484	Snip1	NC_000070.7	124960465	124967836	+	2429	protein_coding	Smad nuclear interacting protein 1%2C transcript variant 2 && Q8BIZ6.1 RecName: Full=Smad nuclear-interacting protein 1 && PF00498:FHA domain	FHA
23923	37.2127	32.8728	44.443	31.942	36.5625	28.5862	20.0237	13.5511	22.1776	14.8464	Aadat	NC_000074.7	60958877	60998711	+	2129	protein_coding	aminoadipate aminotransferase%2C transcript variant X1 && Q9WVM8.1 RecName: Full=Kynurenine/alpha-aminoadipate aminotransferase, mitochondrial; Short=KAT/AadAT; AltName: Full=2-aminoadipate aminotransferase; AltName: Full=2-aminoadipate transaminase; AltName: Full=Alpha-aminoadipate aminotransferase; Short=AadAT; AltName: Full=Kynurenine aminotransferase II; AltName: Full=Kynurenine--oxoglutarate…	Aminotran_1_2
67863	28.92	27.4144	31.5591	26.0697	26.9899	39.3787	36.715	37.5861	43.0153	35.0444	Slc25a11	NC_000077.7	70534845	70538356	-	2109	protein_coding	solute carrier family 25 (mitochondrial carrier oxoglutarate carrier)%2C member 11%2C transcript variant X1 && - && PF00153:Mitochondrial carrier protein	Mito_carr
232670	9.7251	8.78445	11.0971	8.46426	11.7244	7.02501	7.04263	5.01731	4.81455	5.93088	Tspan33	NC_000072.7	29694213	29718557	+	2001	protein_coding	tetraspanin 33%2C transcript variant 1 && Q8R3S2.1 RecName: Full=Tetraspanin-33; Short=Tspan-33; AltName: Full=Penumbra; Short=mPen; AltName: Full=Proerythroblast new membrane && PF00335:Tetraspanin family	Tetraspannin
106672	2.27462	2.87028	2.53387	2.6036	2.70002	3.25056	5.25599	5.79756	6.52661	6.96942	AI413582	NC_000083.7	27782743	27784710	-	961	protein_coding	expressed sequence AI413582%2C transcript variant X3 && Q8R043.1 RecName: Full=Uncharacterized protein C6orf1 homolog; Flags: Precursor && -	-
12496	1.54137	1.06104	1.37685	1.22547	1.61863	2.36343	3.67678	2.73394	4.30011	2.09283	Entpd2	NC_000068.8	25285886	25291335	+	1937	protein_coding	ectonucleoside triphosphate diphosphohydrolase 2 && O55026.2 RecName: Full=Ectonucleoside triphosphate diphosphohydrolase 2; Short=NTPDase 2; AltName: Full=CD39 antigen-like 1; AltName: Full=Ecto-ATP diphosphohydrolase 2; Short=Ecto-ATPDase 2; Short=Ecto-ATPase 2 && PF01150:GDA1/CD39 (nucleoside phosphatase) family	-
108934	4.24568	3.39012	5.0567	3.87822	4.59415	2.78723	2.97449	2.48559	2.67504	2.66037	Smim13	NC_000079.7	41403320	41430053	+	4483	protein_coding	small integral membrane protein 13 && E9Q942.1 RecName: Full=Small integral membrane protein 13 && PF15938:Domain of unknown function (DUF4750)	-
66894	1.9665	2.29167	2.21801	2.09255	1.98562	3.19325	2.80227	3.00155	3.43382	2.82965	Wwp2	NC_000074.7	108162966	108285922	+	6561	protein_coding	WW domain containing E3 ubiquitin protein ligase 2 && Q9DBH0.1 RecName: Full=NEDD4-like E3 ubiquitin-protein ligase WWP2; AltName: Full=HECT-type E3 ubiquitin transferase WWP2; AltName: Full=WW domain-containing protein 2 && PF00397:WW domain|PF00632:HECT-domain (ubiquitin-transferase)	HECT
56455	21.078	23.0417	22.2615	25.3955	20.9165	16.2028	14.4707	16.2404	10.4276	15.6398	Dynll1	NC_000071.7	115435169	115439049	-	2021	protein_coding	dynein light chain LC8-type 1 && P61273.1 RecName: Full=Dynein light chain 1, cytoplasmic; AltName: Full=Dynein light chain LC8-type 1 >P61285.1 RecName: Full=Dynein light chain 1, cytoplasmic; AltName: Full=Dynein light chain LC8-type 1 >P63170.1 RecName: Full=Dynein light chain 1, cytoplasmic; AltName: Full=8 kDa dynein light chain; Short=DLC8; AltName: Full=Dynein light chain LC8-type 1; AltNa…	-
207352	3.40629	2.83045	3.08471	2.71394	2.95862	2.05522	1.94947	1.92457	1.36766	2.02413	Sec23ip	NC_000073.7	128346586	128386560	+	4586	protein_coding	Sec23 interacting protein && Q6NZC7.2 RecName: Full=SEC23-interacting protein && PF00536:SAM domain (Sterile alpha motif)|PF02862:DDHD domain	SAM_1
16323	0.751636	0.583961	0.657883	0.679452	0.5725	0.414837	0.368205	0.356599	0.224295	0.416158	Inhba	NC_000079.7	16178841	16206194	+	14541	protein_coding	inhibin beta-A%2C transcript variant X1 && Q04998.1 RecName: Full=Inhibin beta A chain; AltName: Full=Activin beta-A chain; Flags: Precursor && PF00019:Transforming growth factor beta like domain|PF00688:TGF-beta propeptide	TGFb_propeptide
380912	2.0772	3.49991	2.06413	1.49399	2.46922	5.69215	6.0508	3.80434	5.75245	3.26248	Zfp395	NC_000080.7	65595796	65636379	+	4466	protein_coding	zinc finger protein 395%2C transcript variant X2 && Q9H8N7.2 RecName: Full=Zinc finger protein 395; AltName: Full=HD-regulating factor 2; Short=HDRF-2; AltName: Full=Huntington disease gene regulatory region-binding protein 2; Short=HD gene regulatory region-binding protein 2; Short=HDBP-2; AltName: Full=Papillomavirus regulatory factor 1; Short=PRF-1; AltName: Full=Papillomavirus-binding factor …	-
52855	0.156773	0.220206	0.131141	0.130603	0.171181	0.438566	0.605527	0.399279	0.692326	0.332227	Lair1	NC_000073.7	4010072	4076566	-	4421	protein_coding	leukocyte-associated Ig-like receptor 1%2C transcript variant X3 && Q8BG84.1 RecName: Full=Leukocyte-associated immunoglobulin-like receptor 1; Short=LAIR-1; Short=mLAIR1; AltName: CD_antigen=CD305; Flags: Precursor && -	-
68041	18.721	18.1247	18.7251	31.5947	20.0842	14.6221	13.296	11.7881	11.8192	10.8999	Mid1ip1	NC_000086.8	10583604	10585941	+	2059	protein_coding	Mid1 interacting protein 1 (gastrulation specific G12-like (zebrafish))%2C transcript variant 1 && Q9CQ20.1 RecName: Full=Mid1-interacting protein 1; AltName: Full=Gastrulation-specific G12-like protein; AltName: Full=Mid1-interacting G12-like protein; AltName: Full=Protein STRAIT11499 homolog; AltName: Full=Spot 14-related protein; Short=S14R; Short=Spot 14-R && PF07084:Thyroid hormone-inducible…	-
665563	0.847463	0.859708	0.634864	1.13308	1.08839	1.57903	2.23022	1.89007	1.63061	1.76398	Mthfd2l	NC_000071.7	91078704	91169227	+	2831	protein_coding	methylenetetrahydrofolate dehydrogenase (NADP+ dependent) 2-like%2C transcript variant X11 && D3YZG8.1 RecName: Full=Probable bifunctional methylenetetrahydrofolate dehydrogenase/cyclohydrolase 2; AltName: Full=NADP-dependent methylenetetrahydrofolate dehydrogenase 2-like protein; Short=MTHFD2-like; Includes: RecName: Full=NAD-dependent methylenetetrahydrofolate dehydrogenase; Includes: RecName: …	-
17874	14.4228	18.6241	13.7386	16.6267	14.4839	7.25712	10.2741	10.594	11.4497	8.09835	Myd88	NC_000075.7	119165000	119169084	-	1937	protein_coding	myeloid differentiation primary response gene 88 && P22366.3 RecName: Full=Myeloid differentiation primary response protein MyD88 && PF01582:TIR domain|PF00531:Death domain	Death
14312	15.7112	13.8448	18.1154	20.6891	16.3292	11.0484	9.91718	11.7042	12.5795	11.6592	Brd2	NC_000083.7	34330993	34341581	-	5684	protein_coding	bromodomain containing 2%2C transcript variant 2 && Q7JJ13.1 RecName: Full=Bromodomain-containing protein 2; AltName: Full=Female sterile homeotic-related protein 1; AltName: Full=Fsrg-1; AltName: Full=Protein RING3 && PF00439:Bromodomain|PF17035:Bromodomain extra-terminal - transcription regulation	Bromodomain
67138	0.313082	0.297115	0.362428	0.437505	0.348158	0.46931	0.918539	0.741914	1.05505	0.868076	Herc6	NC_000072.7	57557977	57642121	+	5279	protein_coding	hect domain and RLD 6 && F2Z461.1 RecName: Full=E3 ISG15--protein ligase Herc6 && PF00415:Regulator of chromosome condensation (RCC1) repeat|PF00632:HECT-domain (ubiquitin-transferase)	HECT
15983	15.8598	18.4654	15.5778	12.345	19.1928	28.7517	27.8316	22.8731	25.3164	22.2542	Ifrd2	NC_000075.7	107464917	107470237	+	1980	protein_coding	interferon-related developmental regulator 2 && Q12894.3 RecName: Full=Interferon-related developmental regulator 2; AltName: Full=Protein SKMC15 && PF05004:Interferon-related developmental regulator (IFRD)|PF04836:Interferon-related protein conserved region	-
66706	10.2999	11.3507	11.9662	13.687	12.8474	18.8635	16.1113	17.3654	17.2602	16.7393	Ndufaf3	NC_000075.7	108442786	108444635	-	1439	protein_coding	NADH:ubiquinone oxidoreductase complex assembly factor 3 && Q9JKL4.1 RecName: Full=NADH dehydrogenase [ubiquinone] 1 alpha subcomplex assembly factor 3; AltName: Full=Protein 2P1 && PF04430:Protein of unknown function (DUF498/DUF598)	DUF498
12929	3.11443	3.37363	3.49013	4.1161	2.97579	1.47177	2.30046	2.34852	2.13623	2.05919	Crkl	NC_000082.7	17269849	17305304	+	5050	protein_coding	v-crk avian sarcoma virus CT10 oncogene homolog-like%2C transcript variant 1 && - && PF00017:SH2 domain|PF00018:SH3 domain|PF07653:Variant SH3 domain	SH2
71699	0.418338	0.330075	0.202188	0.130511	0.125677	0.704338	0.79266	0.60918	0.831173	0.751247	Slc41a3	NC_000072.7	90579043	90623394	+	3441	protein_coding	solute carrier family 41%2C member 3%2C transcript variant X1 && Q921R8.1 RecName: Full=Solute carrier family 41 member 3 && PF01769:Divalent cation transporter	-
22248	7.73083	9.14961	7.27085	10.0989	7.37938	9.00571	16.6607	18.0874	15.1742	17.23	Unc119	NC_000077.7	78234321	78239990	+	1531	protein_coding	unc-119 lipid binding chaperone%2C transcript variant 1 && Q9Z2R6.1 RecName: Full=Protein unc-119 homolog A; AltName: Full=Retinal protein 4; Short=mRG4 && PF05351:GMP-PDE, delta subunit	-
21816	5.48127	2.85538	3.56206	4.85274	5.19037	2.19491	2.99411	2.24807	1.85897	1.90455	Tgm1	NC_000080.7	55937466	55951378	-	3239	protein_coding	transglutaminase 1%2C K polypeptide%2C transcript variant X2 && - && PF00868:Transglutaminase family|PF00927:Transglutaminase family, C-terminal ig like domain|PF01841:Transglutaminase-like superfamily	Transglut_core
53881	0.307783	0.232933	0.292198	0.170485	0.277391	0.0937697	0.101826	0.0758218	0.0505766	0.145357	Slc5a3	NC_000082.7	91855210	91884361	+	10913	protein_coding	solute carrier family 5 (inositol transporters)%2C member 3 && - && PF00474:Sodium:solute symporter family	-
16419	15.5264	16.8008	15.155	14.9106	15.2101	17.5184	22.1994	22.3818	21.714	22.2837	Itgb5	NC_000082.7	33650035	33769708	+	3554	protein_coding	integrin beta 5%2C transcript variant 1 && O70309.2 RecName: Full=Integrin beta-5; Flags: Precursor && PF08725:Integrin beta cytoplasmic domain|PF00362:Integrin, beta chain|PF07965:Integrin beta tail domain	-
21423	3.7466	4.36009	3.58227	4.06606	4.14277	5.69862	5.4515	6.08533	6.04088	5.11013	Tcf3	NC_000076.7	80245375	80269814	-	3771	protein_coding	transcription factor 3%2C transcript variant X1 && P15806.2 RecName: Full=Transcription factor E2-alpha; AltName: Full=Immunoglobulin enhancer-binding factor E12/E47; AltName: Full=Transcription factor 3; Short=TCF-3; AltName: Full=Transcription factor A1 && PF00010:Helix-loop-helix DNA-binding domain	HLH
77559	1.85154	1.80772	1.7807	2.09923	1.76337	2.48669	2.70219	2.62443	2.36706	2.71848	Agl	NC_000069.7	116533648	116601815	-	9963	protein_coding	amylo-1%2C6-glucosidase%2C 4-alpha-glucanotransferase%2C transcript variant 1 && - && PF14699:N-terminal domain from the human glycogen debranching enzyme|PF14702:central domain of human glycogen debranching enzyme|PF14701:glucanotransferase domain of human glycogen debranching enzyme|PF06202:Amylo-alpha-1,6-glucosidase	-
66514	2.43832	1.87895	2.21813	1.97488	2.0919	4.4053	3.64277	2.71691	4.72198	3.69454	Asrgl1	NC_000085.7	9089083	9112930	-	2274	protein_coding	asparaginase like 1 && Q8C0M9.1 RecName: Full=Isoaspartyl peptidase/L-asparaginase; AltName: Full=Asparaginase-like protein 1; AltName: Full=Beta-aspartyl-peptidase; AltName: Full=Isoaspartyl dipeptidase; AltName: Full=L-asparagine amidohydrolase; Contains: RecName: Full=Isoaspartyl peptidase/L-asparaginase alpha chain; Contains: RecName: Full=Isoaspartyl peptidase/L-asparaginase beta chain; Flag…	Asparaginase_2
66503	1.83436	2.22103	2.28435	2.45656	1.73989	3.5268	3.67193	3.3061	3.95398	3.68416	1810034E14Rik	NC_000079.7	64396514	64415959	+	1802	lncRNA	RIKEN cDNA 1810034E14 gene && - && -	-
68653	30.3242	33.0224	36.5261	26.4552	30.9343	43.5274	41.2318	50.0564	40.7994	48.2147	Samm50	NC_000081.7	84076441	84100284	+	3446	protein_coding	SAMM50 sorting and assembly machinery component && Q8BGH2.1 RecName: Full=Sorting and assembly machinery component 50 homolog && PF01103:Surface antigen	-
19043	11.0174	10.3264	10.2816	9.32862	10.6131	7.18758	8.59341	7.12682	7.69862	6.359	Ppm1b	NC_000083.7	85264169	85331420	+	6107	protein_coding	protein phosphatase 1B%2C magnesium dependent%2C beta isoform%2C transcript variant 3 && P36993.1 RecName: Full=Protein phosphatase 1B; AltName: Full=Protein phosphatase 2C isoform beta; Short=PP2C-beta && PF07830:Protein serine/threonine phosphatase 2C, C-terminal domain|PF00481:Protein phosphatase 2C	PP2C
73158	13.3547	13.668	13.2808	13.8839	12.6007	10.2174	9.64539	11.2627	9.39328	10.6879	Larp1	NC_000077.7	57899711	57952860	+	7190	protein_coding	La ribonucleoprotein domain family%2C member 1%2C transcript variant X2 && Q6ZQ58.3 RecName: Full=La-related protein 1; AltName: Full=La ribonucleoprotein domain family member 1 && PF05383:La domain	-
69714	13.3058	13.127	13.5745	11.6096	15.3454	9.14576	8.8371	10.0769	7.35866	8.11227	Tfpt	NC_000073.7	3623323	3632928	-	1166	protein_coding	TCF3 (E2A) fusion partner%2C transcript variant 2 && - && -	-
227683	1.11476	1.42588	1.28605	1.50473	1.31702	1.75285	1.95612	2.2366	2.51795	2.60641	Coq4	NC_000068.8	29677505	29687947	+	5500	protein_coding	coenzyme Q4%2C transcript variant 2 && Q8BGB8.1 RecName: Full=Ubiquinone biosynthesis protein COQ4 homolog, mitochondrial; AltName: Full=Coenzyme Q biosynthesis protein 4 homolog; Flags: Precursor && PF05019:Coenzyme Q (ubiquinone) biosynthesis protein Coq4	-
333789	0.441179	0.413127	0.32753	0.428791	0.397855	0.284976	0.269269	0.23482	0.213594	0.229058	N4bp2	NC_000071.7	65909462	65987450	+	25136	protein_coding	NEDD4 binding protein 2%2C transcript variant X8 && Q86UW6.2 RecName: Full=NEDD4-binding protein 2; Short=N4BP2; AltName: Full=BCL-3-binding protein && PF01713:Smr domain|PF08590:Domain of unknown function (DUF1771)|PF13671:AAA domain|PF04886:PT repeat	Smr
104158	265.598	335.708	299.442	192.303	270.256	427.936	471.136	385.046	564.959	391.295	Ces1d	NC_000074.7	93892700	93924432	-	1966	protein_coding	carboxylesterase 1D && Q8VCT4.1 RecName: Full=Carboxylesterase 1D; AltName: Full=Carboxylesterase 3; AltName: Full=Fatty acid ethyl ester synthase; Short=FAEE synthase; AltName: Full=Triacylglycerol hydrolase; Short=TGH; Flags: Precursor && PF00135:Carboxylesterase family	COesterase
56699	12.0236	12.5765	12.8718	13.4038	12.1151	9.60363	9.83288	10.3777	8.63052	8.69113	Cdc42ep4	NC_000077.7	113617676	113643369	-	4279	protein_coding	CDC42 effector protein (Rho GTPase binding) 4%2C transcript variant X1 && Q9JM96.1 RecName: Full=Cdc42 effector protein 4; AltName: Full=Binder of Rho GTPases 4 && PF00786:P21-Rho-binding domain|PF14957:Cdc42 effector	PBD
20183	1.1516	2.72589	0.858066	1.36009	0.951397	2.26205	4.26305	3.66282	3.87363	4.08907	Rxrg	NC_000067.7	167425931	167467192	+	2500	protein_coding	retinoid X receptor gamma%2C transcript variant 1 && P28705.2 RecName: Full=Retinoic acid receptor RXR-gamma; AltName: Full=Nuclear receptor subfamily 2 group B member 3; AltName: Full=Retinoid X receptor gamma && PF00104:Ligand-binding domain of nuclear hormone receptor|PF00105:Zinc finger, C4 type (two domains)|PF11825:Nuclear/hormone receptor activator site AF-1	Hormone_recep
15205	7.45361	4.87423	7.70353	13.9355	8.5254	3.88925	3.99762	4.36587	3.1306	4.48014	Hes1	NC_000082.7	29884175	29886614	+	1731	protein_coding	hes family bHLH transcription factor 1 && P35428.1 RecName: Full=Transcription factor HES-1; AltName: Full=Hairy and enhancer of split 1 && PF00010:Helix-loop-helix DNA-binding domain|PF07527:Hairy Orange	Hairy_orange
100043546	4.4279	4.12669	3.67986	3.11896	4.56251	1.85468	2.04632	2.60729	2.16833	2.22151	Gm15542	NC_000073.7	140470677	140472157	+	1481	pseudogene	- && P63036.1 RecName: Full=DnaJ homolog subfamily A member 1; AltName: Full=DnaJ-like protein 1; AltName: Full=Heat shock protein J2; Short=HSJ-2; Flags: Precursor >P63037.1 RecName: Full=DnaJ homolog subfamily A member 1; AltName: Full=DnaJ protein homolog 2; AltName: Full=Heat shock 40 kDa protein 4; AltName: Full=Heat shock protein J2; Short=HSJ-2; Flags: Precursor && PF00684:DnaJ central dom…	DnaJ_C
118568049	0.737072	0	0.58779	1.06433	0.448396	0	0	0	0	0	LOC118568049	NC_000079.7	52331144	52335978	+	1085	lncRNA	uncharacterized LOC118568049%2C transcript variant X2 && - && -	-
232236	2.39184	2.13288	2.39125	2.34431	2.93361	1.26657	1.73606	0.818263	1.30706	1.12656	Ccdc174	NC_000072.7	91819983	91876830	+	2764	protein_coding	coiled-coil domain containing 174%2C transcript variant X1 && Q3U155.1 RecName: Full=Coiled-coil domain-containing protein 174 && PF13300:Domain of unknown function (DUF4078)	-
20481	4.22421	4.7306	4.58303	4.02658	4.2632	3.01568	3.45668	2.6244	3.04824	3.11762	Ski	NC_000070.7	155238532	155306992	-	5465	protein_coding	ski sarcoma viral oncogene homolog (avian)%2C transcript variant 2 && Q60698.2 RecName: Full=Ski oncogene; AltName: Full=Proto-oncogene c-Ski && PF08782:c-SKI Smad4 binding domain|PF02437:SKI/SNO/DAC family	-
89867	7.37105	7.13271	6.9748	7.30896	7.41011	5.80152	5.85612	5.17383	5.51437	4.94849	Sec16b	NC_000067.7	157334303	157395995	+	5960	protein_coding	SEC16 homolog B (S. cerevisiae)%2C transcript variant X1 && Q91XT4.3 RecName: Full=Protein transport protein Sec16B; AltName: Full=Leucine zipper transcription regulator 2; AltName: Full=Regucalcin gene promoter region-related protein p117; Short=RGPR-p117; AltName: Full=SEC16 homolog B && PF12931:Sec23-binding domain of Sec16|PF12932:Vesicle coat trafficking protein Sec16 mid-region	-
66704	1.6786	1.23418	1.44023	0.935829	1.66292	0.653395	0.853507	0.780757	0.768157	0.763661	Rbm4b	NC_000085.7	4806480	4816199	+	6924	protein_coding	RNA binding motif protein 4B%2C transcript variant X4 && Q8VE92.1 RecName: Full=RNA-binding protein 4B; AltName: Full=RNA-binding motif protein 30; AltName: Full=RNA-binding motif protein 4B; AltName: Full=RNA-binding protein 30 && PF00098:Zinc knuckle|PF00076:RNA recognition motif. (a.k.a. RRM, RBD, or RNP domain)	RRM_1
21815	1.51549	1.51527	1.20935	1.49564	1.42603	2.41206	3.02647	2.27871	3.18093	1.76613	Tgif1	NC_000083.7	71151200	71160527	-	4890	protein_coding	TGFB-induced factor homeobox 1%2C transcript variant 3 && P70284.2 RecName: Full=Homeobox protein TGIF1; AltName: Full=5'-TG-3'-interacting factor 1 && PF05920:Homeobox KN domain	Coprinus_mating
211798	0.135317	0.223067	0.147151	0.162831	0.188649	0.58096	0.432669	0.700037	0.557164	0.428703	Mfsd9	NC_000067.7	40811200	40829817	-	3152	protein_coding	major facilitator superfamily domain containing 9 && - && PF07690:Major Facilitator Superfamily	MFS_1
225358	0.403313	0.306855	0.472321	0.279991	0.644842	0.156702	0.14696	0.0481492	0.197086	0.0683747	Fam13b	NC_000084.7	34573624	34656096	-	6874	protein_coding	family with sequence similarity 13%2C member B%2C transcript variant X2 && Q8K2H3.1 RecName: Full=Protein FAM13B && PF00620:RhoGAP domain	RhoGAP
100041449	2.64247	2.06951	1.35489	1.97705	2.30442	3.60992	5.66844	3.76819	4.90942	2.77611	Cyp3a59	NC_000071.7	146016018	146051788	+	3894	protein_coding	cytochrome P450%2C family 3%2C subfamily a%2C polypeptide 59%2C transcript variant X2 && - && PF00067:Cytochrome P450	p450
106143	8.34104	8.15453	8.75454	8.55112	7.22965	5.53993	6.14746	5.92462	6.2322	6.33667	Cggbp1	NC_000082.7	64672364	64679854	+	4404	protein_coding	CGG triplet repeat binding protein 1%2C transcript variant 1 && Q8BHG9.1 RecName: Full=CGG triplet repeat-binding protein 1; Short=CGG-binding protein 1; AltName: Full=20 kDa CGG-binding protein; AltName: Full=p20-CGGBP DNA-binding protein && -	-
14319	1159.41	1225.1	1264.18	1269.99	1172.36	1327.82	1664.89	1937.56	2011.71	1901.77	Fth1	NC_000085.7	9957964	9962475	+	1511	protein_coding	ferritin heavy polypeptide 1%2C transcript variant 2 && - && PF00210:Ferritin-like domain	Ferritin
13008	73.4054	65.5227	65.2817	58.0933	75.278	46.0432	40.0558	52.4327	35.7275	49.3006	Csrp2	NC_000076.7	110756037	110775375	+	889	protein_coding	cysteine and glycine-rich protein 2 && - && PF00412:LIM domain	LIM
234353	0.360894	0.341392	0.341122	0.472754	0.296438	0.513787	0.519354	0.592404	0.593314	0.674565	Psd3	NC_000074.7	68141734	68664740	-	35012	protein_coding	pleckstrin and Sec7 domain containing 3%2C transcript variant X5 && Q2PFD7.2 RecName: Full=PH and SEC7 domain-containing protein 3; AltName: Full=Exchange factor for ADP-ribosylation factor guanine nucleotide factor 6; AltName: Full=Pleckstrin homology and SEC7 domain-containing protein 3 && PF15410:Pleckstrin homology domain|PF01369:Sec7 domain	Sec7
13113	13.4201	17.391	12.9723	11.9847	12.4278	18.4739	23.1716	18.2615	23.5217	19.6457	Cyp3a13	NC_000071.7	137891195	137923872	-	5685	protein_coding	cytochrome P450%2C family 3%2C subfamily a%2C polypeptide 13%2C transcript variant X1 && Q64464.1 RecName: Full=Cytochrome P450 3A13; AltName: Full=CYPIIIA13 && PF00067:Cytochrome P450|PF12488:Protein of unknown function (DUF3704)|PF08333:Protein of unknown function (DUF1725)	p450
319278	3.59731	4.16569	3.78274	3.75702	4.12909	5.43383	6.39816	5.54789	5.98861	4.97382	Shfl	NC_000075.7	20779914	20785603	+	3142	protein_coding	shiftless antiviral inhibitor of ribosomal frameshifting%2C transcript variant X1 && Q8CAK3.1 RecName: Full=Repressor of yield of DENV protein homolog; Short=RyDEN && PF15135:Uncharacterised protein UPF0515|PF00147:Fibrinogen beta and gamma chains, C-terminal globular domain	Fibrinogen_C
232232	18.1567	15.8994	17.3158	15.1526	18.2922	21.0843	22.1267	25.4	28.2141	23.8059	Hdac11	NC_000072.7	91133652	91151674	+	2769	protein_coding	histone deacetylase 11%2C transcript variant X2 && Q91WA3.1 RecName: Full=Histone deacetylase 11; Short=HD11 && PF00850:Histone deacetylase domain	Hist_deacetyl
381806	25.0777	18.389	19.9271	19.1991	27.0283	16.3171	11.4864	11.2369	13.4176	14.3613	Gm10319	NC_000072.7	122113587	122127917	+	1350	transcribed_pseudogene	predicted pseudogene 10319 && - && PF01835:MG2 domain	A2M_N
72113	2.46573	2.39491	2.11086	2.36735	2.40695	4.35902	3.11883	3.25685	3.86354	3.51205	Adck1	NC_000078.7	88327264	88428496	+	4065	protein_coding	aarF domain containing kinase 1%2C transcript variant X7 && Q9D0L4.1 RecName: Full=Uncharacterized aarF domain-containing protein kinase 1; Flags: Precursor && PF03109:ABC1 family	ABC1
50880	27.037	31.2979	26.311	25.0859	27.7881	37.341	39.5008	36.2516	41.6581	33.0756	Scly	NC_000067.7	91226017	91248802	+	2739	protein_coding	selenocysteine lyase%2C transcript variant X2 && Q9JLI6.1 RecName: Full=Selenocysteine lyase; Short=mSCL && PF00266:Aminotransferase class-V	Aminotran_5
67885	22.0932	19.2586	25.1044	35.8187	20.9251	33.5446	37.4126	52.4937	48.1222	52.2636	Mtln	NC_000068.8	127633302	127634408	-	806	protein_coding	mitoregulin && Q8BT35.1 RecName: Full=Uncharacterized protein LINC00116 homolog && -	-
52840	1.21506	1.87572	1.50516	1.84354	1.58549	2.10268	2.43241	3.39985	2.96326	3.81893	Dbndd2	NC_000068.8	164309073	164335243	+	5046	protein_coding	dysbindin (dystrobrevin binding protein 1) domain containing 2%2C transcript variant X1 && Q9CRD4.1 RecName: Full=Dysbindin domain-containing protein 2 && PF04440:Dysbindin (Dystrobrevin binding protein 1)	-
20229	21.8047	22.9074	27.3352	22.6568	22.9281	27.3867	33.0093	36.0835	37.0235	35.6142	Sat1	NC_000086.8	153996122	153999445	-	1648	protein_coding	spermidine/spermine N1-acetyl transferase 1%2C transcript variant 1 && P48026.1 RecName: Full=Diamine acetyltransferase 1; AltName: Full=Polyamine N-acetyltransferase 1; AltName: Full=Putrescine acetyltransferase; AltName: Full=Spermidine/spermine N(1)-acetyltransferase 1; Short=SSAT; Short=SSAT-1 && PF00583:Acetyltransferase (GNAT) family	Acetyltransf_1
56644	0.583313	0.946786	0.888057	0.617687	0.898972	1.41422	2.23261	1.64161	1.64693	1.56841	Clec7a	NC_000072.7	129438554	129449748	-	2285	protein_coding	C-type lectin domain family 7%2C member a%2C transcript variant 2 && Q6QLQ4.3 RecName: Full=C-type lectin domain family 7 member A; AltName: Full=Beta-glucan receptor; AltName: Full=C-type lectin superfamily member 12; AltName: Full=Dendritic cell-associated C-type lectin 1; Short=DC-associated C-type lectin 1; Short=Dectin-1 && PF00059:Lectin C-type domain	Lectin_C
71787	9.9156	7.93825	10.2597	9.72791	9.49086	13.0067	11.3744	14.7765	15.1992	15.1872	Trnau1ap	NC_000070.7	132039074	132058007	-	2882	protein_coding	tRNA selenocysteine 1 associated protein 1%2C transcript variant X1 && - && PF00076:RNA recognition motif. (a.k.a. RRM, RBD, or RNP domain)	RRM_1
66624	30.0161	28.2381	32.1413	46.3722	28.976	20.8338	16.5017	23.3138	14.7513	21.8303	Spcs2	NC_000073.7	99486776	99514143	-	4524	protein_coding	signal peptidase complex subunit 2 homolog (S. cerevisiae)%2C transcript variant X1 && Q28250.1 RecName: Full=Signal peptidase complex subunit 2; AltName: Full=Microsomal signal peptidase 25 kDa subunit; Short=SPase 25 kDa subunit && PF06703:Microsomal signal peptidase 25 kDa subunit (SPC25)	-
24128	1.08038	1.14492	1.10144	0.940216	1.13942	2.022	1.54446	1.40228	1.77484	1.55727	Xrn2	NC_000068.8	146854672	146919922	+	11054	protein_coding	5'-3' exoribonuclease 2%2C transcript variant 1 && Q9DBR1.1 RecName: Full=5'-3' exoribonuclease 2; AltName: Full=Protein Dhm1 && PF03159:XRN 5'-3' exonuclease N-terminus	-
15493	2.48673	3.2562	3.64397	4.41426	3.14719	6.41383	6.16547	5.01813	6.45673	4.72262	Hsd3b2	NC_000069.7	98618423	98631859	-	3023	protein_coding	hydroxy-delta-5-steroid dehydrogenase%2C 3 beta- and steroid delta-isomerase 2%2C transcript variant 1 && - && PF01073:3-beta hydroxysteroid dehydrogenase/isomerase family	-
26921	1.63295	1.537	1.51031	1.04326	1.40817	0.858809	0.725674	0.862192	0.776335	0.964651	Map4k4	NC_000067.7	39939806	40065470	+	6334	protein_coding	mitogen-activated protein kinase kinase kinase kinase 4%2C transcript variant X46 && P97820.1 RecName: Full=Mitogen-activated protein kinase kinase kinase kinase 4; AltName: Full=HPK/GCK-like kinase HGK; AltName: Full=MAPK/ERK kinase kinase kinase 4; Short=MEK kinase kinase 4; Short=MEKKK 4; AltName: Full=Nck-interacting kinase && PF00069:Protein kinase domain|PF00780:CNH domain	Pkinase
20720	7.4912	9.20824	10.5744	9.39102	8.31478	3.60461	0.691919	0.690885	0.805182	0.25294	Serpine2	NC_000067.7	79772038	79836382	-	2555	protein_coding	serine (or cysteine) peptidase inhibitor%2C clade E%2C member 2 && Q07235.2 RecName: Full=Glia-derived nexin; Short=GDN; AltName: Full=Peptidase inhibitor 7; Short=PI-7; AltName: Full=Protease nexin 1; Short=PN-1; AltName: Full=Protease nexin I; AltName: Full=Serine protease-inhibitor 4; AltName: Full=Serpin E2; Flags: Precursor && PF00079:Serpin (serine protease inhibitor)	Serpin
22325	4.55971	4.56415	4.23399	6.4655	4.50033	7.31572	7.54126	6.91103	7.56476	6.89337	Vav2	NC_000068.8	27152116	27317620	-	6162	protein_coding	vav 2 oncogene%2C transcript variant 2 && - && PF00017:SH2 domain|PF00130:Phorbol esters/diacylglycerol binding domain (C1 domain)|PF00621:RhoGEF domain|PF11971:CAMSAP CH domain|PF07653:Variant SH3 domain|PF00169:PH domain	RhoGEF
66988	136.45	121.721	124.855	134.933	143.165	110.995	96.6754	105.362	93.8902	98.0651	Lap3	NC_000071.7	45650716	45670033	+	2267	protein_coding	leucine aminopeptidase 3 && - && PF02789:Cytosol aminopeptidase family, N-terminal domain|PF00883:Cytosol aminopeptidase family, catalytic domain	-
67286	1.15902	0.891305	1.32137	1.19223	1.6869	2.22836	2.5503	2.37904	2.83255	1.89519	Ift22	NC_000071.7	136937004	136943363	+	2852	protein_coding	intraflagellar transport 22 && - && PF08477:Ras of Complex, Roc, domain of DAPkinase	-
193742	23.1253	23.3894	20.6937	21.4035	22.3039	28.5215	27.6203	30.2836	37.2481	30.7828	Abhd16a	NC_000083.7	35308210	35321963	+	2317	protein_coding	abhydrolase domain containing 16A%2C transcript variant X3 && Q9Z1Q2.3 RecName: Full=Protein ABHD16A; AltName: Full=Alpha/beta hydrolase domain-containing protein 16A; Short=Abhydrolase domain-containing protein 16A; AltName: Full=HLA-B-associated transcript 5 && PF12695:Alpha/beta hydrolase family	-
74120	1.55922	1.26274	1.65283	0.993311	1.82004	0.966248	0.595843	0.637173	0.702892	0.693056	Zfp263	NC_000082.7	3561883	3568654	+	4069	protein_coding	zinc finger protein 263%2C transcript variant X1 && O14978.2 RecName: Full=Zinc finger protein 263; AltName: Full=Zinc finger protein FPM315; AltName: Full=Zinc finger protein with KRAB and SCAN domains 12 && PF00096:Zinc finger, C2H2 type|PF01352:KRAB box|PF02023:SCAN domain	SCAN
67711	2.94407	3.09874	2.53501	2.76886	2.74053	3.91808	3.56979	4.15853	4.26492	5.00479	Nsmce1	NC_000073.7	125066816	125090615	-	5306	protein_coding	NSE1 homolog%2C SMC5-SMC6 complex component%2C transcript variant 2 && Q9D720.1 RecName: Full=Non-structural maintenance of chromosomes element 1 homolog; Short=Non-SMC element 1 homolog && PF07574:Nse1 non-SMC component of SMC5-6 complex|PF08746:RING-like domain	-
55951	15.2695	12.1057	14.9653	14.9001	15.2868	17.6935	21.4258	21.0761	24.8166	21.139	Mpc1	NC_000083.7	8502590	8516499	+	1662	protein_coding	mitochondrial pyruvate carrier 1%2C transcript variant X2 && P63030.1 RecName: Full=Mitochondrial pyruvate carrier 1; AltName: Full=Brain protein 44-like protein >P63031.1 RecName: Full=Mitochondrial pyruvate carrier 1; AltName: Full=Apoptosis-regulating basic protein; AltName: Full=Brain protein 44-like protein && PF03650:Uncharacterised protein family (UPF0041)	-
15450	73.35	75.3939	72.8109	72.3742	71.8815	59.1182	46.4963	57.7029	58.1698	56.373	Lipc	NC_000075.7	70705410	70859503	-	2693	protein_coding	lipase%2C hepatic%2C transcript variant 3 && P27656.2 RecName: Full=Hepatic triacylglycerol lipase; Short=HL; Short=Hepatic lipase; AltName: Full=Lipase member C; Flags: Precursor && PF00151:Lipase|PF01477:PLAT/LH2 domain	Lipase
72568	0.403533	0.556735	0.2984	0.446737	0.245489	0.798989	0.963408	1.03545	0.759561	1.22731	Lin9	NC_000067.7	180468715	180518252	+	3303	protein_coding	lin-9 homolog (C. elegans)%2C transcript variant 3 && Q8C735.2 RecName: Full=Protein lin-9 homolog; Short=mLin-9; AltName: Full=TUDOR gene similar 1 protein; AltName: Full=Type I interferon receptor beta chain-associated protein && PF06584:DIRP	DIRP
56190	3.12061	4.23882	4.11249	3.596	4.12933	2.45782	2.63073	2.24373	1.91647	1.83597	Rbm38	NC_000068.8	172863680	172876527	+	2016	protein_coding	RNA binding motif protein 38%2C transcript variant X3 && Q62176.2 RecName: Full=RNA-binding protein 38; AltName: Full=RNA-binding motif protein 38; AltName: Full=RNA-binding region-containing protein 1; AltName: Full=ssDNA-binding protein SEB4 && PF00076:RNA recognition motif. (a.k.a. RRM, RBD, or RNP domain)	RRM_1
67684	3.1158	2.10721	3.05076	2.42773	2.16662	1.32656	1.8209	1.60573	1.29205	1.10503	Luc7l3	NC_000077.7	94181899	94213196	-	4466	protein_coding	LUC7-like 3 (S. cerevisiae)%2C transcript variant X3 && - && PF03194:LUC7 N_terminus	-
56792	0.0320594	0.0650453	0.278905	0.0771561	0.195033	0.777271	1.30603	0.431219	0.693964	0.635909	Stap1	NC_000071.7	86219446	86251859	+	1663	protein_coding	signal transducing adaptor family member 1%2C transcript variant X1 && Q9JM90.1 RecName: Full=Signal-transducing adaptor protein 1; Short=STAP-1; AltName: Full=Stem cell adaptor protein 1 && PF00169:PH domain	PH
67809	21.7387	20.3081	18.6276	22.6268	20.6461	27.9832	31.2837	25.6003	30.9692	26.3053	Rmdn3	NC_000068.8	118967479	118987515	-	2325	protein_coding	regulator of microtubule dynamics 3 && Q3UJU9.2 RecName: Full=Regulator of microtubule dynamics protein 3; Short=RMD-3; Short=mRMD-3; AltName: Full=Protein FAM82A2; AltName: Full=Protein FAM82C && -	-
56508	9.28899	8.98763	9.74262	9.77262	8.74399	5.70215	4.99049	6.72335	3.18347	6.50288	Rapgef4	NC_000068.8	71811559	72087818	+	10182	protein_coding	Rap guanine nucleotide exchange factor (GEF) 4%2C transcript variant 1 && Q9EQZ6.1 RecName: Full=Rap guanine nucleotide exchange factor 4; AltName: Full=Exchange factor directly activated by cAMP 2; AltName: Full=Exchange protein directly activated by cAMP 2; Short=EPAC 2; AltName: Full=cAMP-dependent Rap1 guanine-nucleotide exchange factor; AltName: Full=cAMP-regulated guanine nucleotide exchang…	cNMP_binding
68837	3.748	2.99747	3.77387	4.47428	3.43823	2.12348	2.20753	2.42113	2.0903	2.84085	Foxk2	NC_000077.7	121150805	121200726	+	5377	protein_coding	forkhead box K2%2C transcript variant X3 && - && PF00250:Forkhead domain|PF00498:FHA domain	Fork_head
68777	20.3026	24.7402	18.533	20.1106	19.037	27.4711	27.3661	34.4982	28.5447	36.1509	Tmem53	NC_000070.7	117109148	117125785	+	1292	protein_coding	transmembrane protein 53%2C transcript variant 1 && Q9D0Z3.1 RecName: Full=Transmembrane protein 53 && PF05705:Eukaryotic protein of unknown function (DUF829)	-
50934	0.363386	0.396458	0.320606	0.264013	0.236359	0.540246	0.837937	0.539143	0.748519	0.589323	Slc7a8	NC_000080.7	54959672	55019343	-	7776	protein_coding	solute carrier family 7 (cationic amino acid transporter%2C y+ system)%2C member 8 && Q9QXW9.1 RecName: Full=Large neutral amino acids transporter small subunit 2; AltName: Full=L-type amino acid transporter 2; Short=mLAT2; AltName: Full=Solute carrier family 7 member 8 && PF13520:Amino acid permease	-
116871	0.825759	1.07703	0.836889	0.642161	1.0252	1.43002	1.4103	1.68552	1.30583	1.45469	Mta3	NC_000083.7	84013483	84131144	+	9491	protein_coding	metastasis associated 3%2C transcript variant 6 && Q924K8.1 RecName: Full=Metastasis-associated protein MTA3 && PF01426:BAH domain|PF00320:GATA zinc finger|PF01448:ELM2 domain	BAH
212531	4.599	5.43787	4.47127	4.36131	4.52402	5.78428	7.84847	6.41282	7.48134	7.09845	Sh3bgrl2	NC_000075.7	83430391	83482345	+	3501	protein_coding	SH3 domain binding glutamic acid-rich protein like 2 && - && PF04908:SH3-binding, glutamic acid-rich protein	-
56348	79.9578	74.6722	81.7485	81.4936	78.7187	91.5212	113.655	140.172	106.056	144.977	Hsd17b12	NC_000068.8	93863042	93988254	-	1839	protein_coding	hydroxysteroid (17-beta) dehydrogenase 12 && O70503.1 RecName: Full=Very-long-chain 3-oxoacyl-CoA reductase; AltName: Full=17-beta-hydroxysteroid dehydrogenase 12; Short=17-beta-HSD 12; AltName: Full=3-ketoacyl-CoA reductase; Short=KAR; AltName: Full=Estradiol 17-beta-dehydrogenase 12; AltName: Full=KIK-I && PF00106:short chain dehydrogenase	adh_short
68043	7.18467	6.82572	7.50296	6.44983	5.78146	12.6726	10.2641	9.49864	11.3233	10.1165	Eef1akmt1	NC_000080.7	57787052	57809039	-	935	protein_coding	EEF1A alpha lysine methyltransferase 1 && Q9CY45.1 RecName: Full=Protein-lysine N-methyltransferase N6amt2; AltName: Full=N(6)-adenine-specific DNA methyltransferase 2 && PF10237:Probable N6-adenine methyltransferase	-
102639115	1.99931	1.85918	1.35885	3.30801	1.52034	7.06891	3.63041	7.32632	4.31205	4.68172	Gm15343	NC_000076.7	76400599	76406366	-	640	lncRNA	predicted gene 15343 && Q9D9W0.1 RecName: Full=Speriolin-like protein; AltName: Full=Spermatogenesis and centriole-associated protein 1-like protein && PF15059:Speriolin C-terminus	-
74125	0.656072	0.93616	0.807529	1.18854	0.847947	1.51488	1.30459	1.7306	1.43168	1.61277	Armc8	NC_000075.7	99360438	99451471	-	7395	protein_coding	armadillo repeat containing 8%2C transcript variant X4 && Q9DBR3.2 RecName: Full=Armadillo repeat-containing protein 8 && -	-
338365	1.39599	3.3306	1.61179	2.1672	1.43289	4.43089	4.58811	2.96901	4.35507	4.03575	Slc41a2	NC_000076.7	83066712	83174657	-	6187	protein_coding	solute carrier family 41%2C member 2%2C transcript variant X1 && Q8BYR8.1 RecName: Full=Solute carrier family 41 member 2 && PF01769:Divalent cation transporter	-
77264	0.779945	0.549006	0.579861	0.593764	0.621341	0.377869	0.286518	0.247035	0.247175	0.377115	Zfp142	NC_000067.7	74605490	74627308	-	6699	protein_coding	zinc finger protein 142%2C transcript variant X2 && P52746.4 RecName: Full=Zinc finger protein 142; AltName: Full=HA4654 && -	-
170716	41.3346	41.9593	47.3959	43.1181	45.6747	38.1691	31.2253	30.484	31.861	30.5851	Cyp4f13	NC_000083.7	33143662	33166389	-	1967	protein_coding	cytochrome P450%2C family 4%2C subfamily f%2C polypeptide 13%2C transcript variant X5 && P51871.1 RecName: Full=Cytochrome P450 4F6; AltName: Full=CYPIVF6 && PF00067:Cytochrome P450	p450
21877	8.05195	7.7982	6.63085	7.65097	9.77564	12.6091	11.1339	11.3777	13.3167	11.1701	Tk1	NC_000077.7	117706345	117716913	-	2046	protein_coding	thymidine kinase 1%2C transcript variant X3 && P04184.3 RecName: Full=Thymidine kinase, cytosolic && PF00265:Thymidine kinase	TK
13649	26.4789	17.1048	21.8025	26.748	26.8347	15.4732	8.06179	6.43367	4.44964	6.96192	Egfr	NC_000077.7	16700153	16868158	+	12844	protein_coding	epidermal growth factor receptor%2C transcript variant X1 && Q01279.1 RecName: Full=Epidermal growth factor receptor; Flags: Precursor && PF01030:Receptor L domain|PF07714:Protein tyrosine kinase|PF14843:Growth factor receptor domain IV|PF00757:Furin-like cysteine rich region	Pkinase_Tyr
11740	251.877	242.109	241.67	222.587	256.132	304.31	356.652	288.381	350.074	309.724	Slc25a5	NC_000086.8	36059250	36062461	+	1295	protein_coding	solute carrier family 25 (mitochondrial carrier%2C adenine nucleotide translocator)%2C member 5 && P51881.3 RecName: Full=ADP/ATP translocase 2; AltName: Full=ADP,ATP carrier protein 2; AltName: Full=Adenine nucleotide translocator 2; Short=ANT 2; AltName: Full=Solute carrier family 25 member 5; Contains: RecName: Full=ADP/ATP translocase 2, N-terminally processed && PF00153:Mitochondrial carrier…	Mito_carr
102640119	1.97078	1.94664	2.70712	3.93169	3.6809	1.78131	0.589612	0.429283	0.683339	0.685809	Gm36264	NC_000079.7	9051988	9126410	-	1028	lncRNA	predicted gene%2C 36264%2C transcript variant X1 && - && -	-
320011	7.20248	7.37226	7.1279	8.94333	6.65184	5.16393	5.11629	5.97755	4.07931	4.95162	Uggt1	NC_000067.7	36179109	36283407	-	9053	protein_coding	UDP-glucose glycoprotein glucosyltransferase 1%2C transcript variant X1 && Q6P5E4.4 RecName: Full=UDP-glucose:glycoprotein glucosyltransferase 1; Short=UGT1; AltName: Full=UDP--Glc:glycoprotein glucosyltransferase; AltName: Full=UDP-glucose ceramide glucosyltransferase-like 1; Flags: Precursor && PF06427:UDP-glucose:Glycoprotein Glucosyltransferase	-
12165	5.63838	6.19047	5.49117	5.30333	6.25957	4.36202	3.5161	4.39383	3.79515	3.65719	Gdf2	NC_000080.7	33662996	33669155	+	2988	protein_coding	growth differentiation factor 2 && Q9WV56.2 RecName: Full=Growth/differentiation factor 2; Short=GDF-2; AltName: Full=Bone morphogenetic protein 9; Short=BMP-9; Flags: Precursor && PF00688:TGF-beta propeptide|PF00019:Transforming growth factor beta like domain	TGFb_propeptide
67391	1.25889	0.9122	1.24453	1.37714	1.24325	2.37829	1.95163	1.70851	2.16955	2.6664	Fundc2	NC_000086.8	74426005	74440764	+	3261	protein_coding	FUN14 domain containing 2 && - && PF04930:FUN14 family	-
14585	20.417	20.3931	22.0575	22.1838	19.8027	15.7841	13.7558	16.7283	12.7504	16.8505	Gfra1	NC_000085.7	58224013	58444382	-	5596	protein_coding	glial cell line derived neurotrophic factor family receptor alpha 1%2C transcript variant X5 && P97785.2 RecName: Full=GDNF family receptor alpha-1; Short=GDNF receptor alpha-1; Short=GDNFR-alpha-1; Short=GFR-alpha-1; AltName: Full=TGF-beta-related neurotrophic factor receptor 1; Flags: Precursor && PF02351:GDNF/GAS1 domain	-
230779	3.55379	4.48819	3.69958	2.02768	2.73684	5.23578	5.81063	7.46137	5.01315	7.15466	Serinc2	NC_000070.7	130147289	130172993	-	6676	protein_coding	serine incorporator 2%2C transcript variant X1 && Q8K0E7.1 RecName: Full=Serine incorporator 2; AltName: Full=Tumor differentially expressed protein 2-like && PF03348:Serine incorporator (Serinc)	TMS_TDE
108159	2.6034	2.37605	3.16091	2.66638	2.19541	3.57467	3.80741	3.66125	3.82985	4.16864	Ubxn8	NC_000074.7	34109614	34135515	-	6328	protein_coding	UBX domain protein 8%2C transcript variant X1 && Q9QZ49.1 RecName: Full=UBX domain-containing protein 8; AltName: Full=Reproduction 8 protein; Short=Rep-8 protein; AltName: Full=UBX domain-containing protein 6 && PF00789:UBX domain	UBX
13609	11.1241	9.90996	10.47	7.5402	11.0469	5.58321	8.08762	5.73665	6.22859	5.81885	S1pr1	NC_000069.7	115504082	115508704	-	3029	protein_coding	sphingosine-1-phosphate receptor 1 && O08530.3 RecName: Full=Sphingosine 1-phosphate receptor 1; Short=S1P receptor 1; Short=S1P1; AltName: Full=Endothelial differentiation G-protein coupled receptor 1; AltName: Full=Lysophospholipid receptor B1; AltName: Full=Sphingosine 1-phosphate receptor Edg-1; Short=S1P receptor Edg-1; AltName: CD_antigen=CD363 && PF00001:7 transmembrane receptor (rhodopsin…	7tm_1
233208	7.34143	9.12581	6.65145	6.28823	7.40325	5.64858	5.23713	4.35345	4.95553	4.46132	Scaf1	NC_000073.7	44652372	44665673	-	6703	protein_coding	SR-related CTD-associated factor 1 && Q5U4C3.1 RecName: Full=Splicing factor, arginine/serine-rich 19; AltName: Full=SR-related and CTD-associated factor 1 && -	-
13884	1196.74	1235.14	1240.34	1494.33	1201.23	913.807	910.005	1030.56	912.205	1018.28	Ces1c	NC_000074.7	93825643	93857911	-	1840	protein_coding	carboxylesterase 1C && P23953.4 RecName: Full=Carboxylesterase 1C; AltName: Full=Liver carboxylesterase N; AltName: Full=Lung surfactant convertase; AltName: Full=PES-N; Flags: Precursor && PF00135:Carboxylesterase family	COesterase
66229	31.4856	27.3746	31.1467	32.0284	28.3144	25.1518	20.9522	21.8238	19.3505	22.815	Rpl7l1	NC_000083.7	47084833	47093582	-	2606	protein_coding	ribosomal protein L7-like 1 && Q9D8M4.1 RecName: Full=60S ribosomal protein L7-like 1 && PF08079:Ribosomal L30 N-terminal domain|PF00327:Ribosomal protein L30p/L7e	-
102635123	0.0684401	0.208287	0	0.576491	0.277569	0.760516	1.75067	3.75306	0.83735	1.96088	Gm32542	NC_000075.7	95463408	95475385	+	779	lncRNA	predicted gene%2C 32542%2C transcript variant X3 && - && -	-
12892	25.1514	27.7216	26.5321	19.754	26.3157	36.9875	44.0735	33.2778	40.4752	31.7174	Cpox	NC_000082.7	58490571	58500754	+	3186	protein_coding	coproporphyrinogen oxidase && P36552.2 RecName: Full=Oxygen-dependent coproporphyrinogen-III oxidase, mitochondrial; Short=COX; Short=Coprogen oxidase; Short=Coproporphyrinogenase; Flags: Precursor && PF01218:Coproporphyrinogen III oxidase	-
77809	8.1193	6.16306	5.95828	5.15838	6.33251	9.72204	11.3769	9.31131	9.75211	9.19743	Lrrc42	NC_000070.7	107090711	107110730	-	1878	protein_coding	leucine rich repeat containing 42 && Q8R2U7.1 RecName: Full=Leucine-rich repeat-containing protein 42 && -	-
232969	1.01036	0.999957	0.964728	1.37889	1.26178	0.672141	0.583662	0.688421	0.440654	0.461644	Zfp428	NC_000073.7	24203973	24215107	+	4327	protein_coding	zinc finger protein 428%2C transcript variant X2 && Q8C1M2.1 RecName: Full=Zinc finger protein 428 && -	-
107869	151.357	151.938	137.342	240.256	155.543	110.352	91.1625	106.626	115.966	98.6719	Cth	NC_000069.7	157599885	157630718	-	1819	protein_coding	cystathionase (cystathionine gamma-lyase)%2C transcript variant X1 && Q8VCN5.1 RecName: Full=Cystathionine gamma-lyase; AltName: Full=Cysteine-protein sulfhydrase; AltName: Full=Gamma-cystathionase && PF01053:Cys/Met metabolism PLP-dependent enzyme	Cys_Met_Meta_PP
50784	18.4713	20.0485	18.7171	18.0303	17.3204	22.1501	23.8936	29.0014	25.8633	28.7172	Plpp2	NC_000076.7	79362258	79369621	-	1651	protein_coding	phospholipid phosphatase 2%2C transcript variant 2 && Q9DAX2.1 RecName: Full=Phospholipid phosphatase 2; AltName: Full=Lipid phosphate phosphohydrolase 2; AltName: Full=PAP2-gamma; Short=PAP2-G; AltName: Full=Phosphatidate phosphohydrolase type 2c; AltName: Full=Phosphatidic acid phosphatase 2c; Short=PAP-2c; Short=PAP2c && PF01569:PAP2 superfamily	-
319481	1.63002	1.34545	1.26612	1.30357	1.26262	0.818206	0.863256	0.398061	0.809915	0.613616	Wdr59	NC_000074.7	112175413	112248760	-	5266	protein_coding	WD repeat domain 59%2C transcript variant X5 && Q8C0M0.2 RecName: Full=WD repeat-containing protein 59; AltName: Full=CUL4- and DDB1-associated WDR protein 12 && PF17120:Zinc-ribbon, C4HC2 type	-
66848	0.483738	0.736091	0.432107	0.498939	0.236476	0.855172	0.91658	1.08145	1.13816	1.28506	Fuca2	NC_000076.7	13376314	13394779	+	6172	protein_coding	fucosidase%2C alpha-L- 2%2C plasma%2C transcript variant 1 && Q99KR8.1 RecName: Full=Plasma alpha-L-fucosidase; AltName: Full=Alpha-L-fucoside fucohydrolase 2; Short=Alpha-L-fucosidase 2; Flags: Precursor && PF16757:Alpha-L-fucosidase C-terminal domain|PF01120:Alpha-L-fucosidase	Alpha_L_fucos
20509	1.39998	1.65447	1.52242	0.851004	1.08289	2.63897	2.1194	2.73276	2.20049	2.22662	Slc19a1	NC_000076.7	76868103	76886266	+	3694	protein_coding	solute carrier family 19 (folate transporter)%2C member 1%2C transcript variant X3 && - && PF01770:Reduced folate carrier	-
211006	3.25818	2.5557	3.13653	4.19918	3.05981	4.64932	4.82414	5.96853	4.47392	6.35676	Sepsecs	NC_000071.7	52797431	52827104	-	5989	protein_coding	Sep (O-phosphoserine) tRNA:Sec (selenocysteine) tRNA synthase%2C transcript variant 2 && - && PF05889:O-phosphoseryl-tRNA(Sec) selenium transferase, SepSecS	-
320129	0.191285	0.0931432	0.0998463	0.138107	0.0775784	0.200964	0.289955	0.474996	0.403256	0.43844	Grk3	NC_000071.7	113058344	113163518	-	6968	protein_coding	G protein-coupled receptor kinase 3%2C transcript variant X2 && Q3UYH7.2 RecName: Full=Beta-adrenergic receptor kinase 2; Short=Beta-ARK-2 && PF00069:Protein kinase domain|PF00615:Regulator of G protein signaling domain|PF00169:PH domain	Pkinase
15959	1.35377	1.77726	1.12578	2.44355	1.65521	1.34747	4.96047	4.77886	6.83886	5.13358	Ifit3	NC_000085.7	34560519	34566382	+	2678	protein_coding	interferon-induced protein with tetratricopeptide repeats 3%2C transcript variant X2 && Q64345.1 RecName: Full=Interferon-induced protein with tetratricopeptide repeats 3; Short=IFIT-3; AltName: Full=Glucocorticoid-attenuated response gene 49 protein; Short=GARG-49; Short=P49; AltName: Full=IRG2 && PF14559:Tetratricopeptide repeat|PF13424:Tetratricopeptide repeat	-
215418	7.74374	7.86976	8.08776	7.24009	7.9927	5.72632	2.98205	2.46417	5.28244	2.21007	Csrnp1	NC_000075.7	119800229	119813808	-	3828	protein_coding	cysteine-serine-rich nuclear protein 1%2C transcript variant 2 && - && PF16019:Cysteine/serine-rich nuclear protein N-terminus	-
66508	57.99	63.4338	63.1592	60.9637	58.4322	81.2871	72.6987	99.163	76.4918	94.0214	Lamtor1	NC_000073.7	101555044	101561110	+	1186	protein_coding	late endosomal/lysosomal adaptor%2C MAPK and MTOR activator 1 && Q9CQ22.1 RecName: Full=Ragulator complex protein LAMTOR1; AltName: Full=Late endosomal/lysosomal adaptor and MAPK and MTOR activator 1; AltName: Full=Lipid raft adaptor protein p18 && PF15454:Late endosomal/lysosomal adaptor and MAPK and MTOR activator	-
67136	4.93275	5.27508	4.64892	5.21849	4.83467	3.65423	3.1155	3.40249	3.57852	3.39732	Kbtbd4	NC_000068.8	90735084	90740905	+	2594	protein_coding	kelch repeat and BTB (POZ) domain containing 4%2C transcript variant 2 && Q8R179.1 RecName: Full=Kelch repeat and BTB domain-containing protein 4; AltName: Full=BTB and kelch domain-containing protein 4 && PF07707:BTB And C-terminal Kelch|PF00651:BTB/POZ domain	BTB
76478	1.50514	1.43146	2.19941	1.13199	1.74069	2.16194	4.25559	3.45528	2.74455	4.35384	Haus8	NC_000074.7	71703241	71725234	-	2267	protein_coding	4HAUS augmin-like complex%2C subunit 8%2C transcript variant 7 && Q99L00.2 RecName: Full=HAUS augmin-like complex subunit 8; AltName: Full=HEC1/NDC80-interacting centrosome-associated protein 1; AltName: Full=Sarcoma antigen NY-SAR-48 homolog && -	-
79263	1.8327	1.95777	2.09866	2.38912	1.61888	1.10802	1.01283	1.14923	0.757876	1.40758	Trim39	NC_000083.7	36569764	36582896	-	3840	protein_coding	tripartite motif-containing 39%2C transcript variant 1 && - && PF15227:zinc finger of C3HC4-type, RING|PF00622:SPRY domain|PF13765:SPRY-associated domain|PF00643:B-box zinc finger	SPRY
20717	74.2189	93.7087	80.6401	85.2326	66.2097	104.391	140.356	115.65	178.175	110.105	Serpina3m	NC_000078.7	104353416	104360518	+	1668	protein_coding	serine (or cysteine) peptidase inhibitor%2C clade A%2C member 3M%2C transcript variant X1 && Q03734.2 RecName: Full=Serine protease inhibitor A3M; Short=Serpin A3M; Flags: Precursor && PF00079:Serpin (serine protease inhibitor)	Serpin
77596	1.11117	0.579714	0.506353	0.776791	1.33049	0.160356	0	0.0218987	0.0199193	0	Adgrf1	NC_000083.7	43581174	43636767	+	5038	protein_coding	adhesion G protein-coupled receptor F1%2C transcript variant X2 && Q8VEC3.2 RecName: Full=Adhesion G-protein coupled receptor F1; AltName: Full=G-protein coupled receptor 110; Flags: Precursor && PF01825:GPCR proteolysis site, GPS, motif|PF01390:SEA domain|PF00002:7 transmembrane receptor (Secretin family)	7tm_2
13047	0.761959	1.03817	0.870199	0.732743	0.85014	1.17875	1.41355	1.27987	1.15818	1.29636	Cux1	NC_000071.7	136276989	136596438	-	16723	protein_coding	cut-like homeobox 1%2C transcript variant X15 && P70403.2 RecName: Full=Protein CASP && PF08172:CASP C terminal	CASP_C
116870	6.775	7.37368	6.2198	7.55852	6.07533	9.80181	9.46661	9.81026	8.55501	9.37914	Mta1	NC_000078.7	113061830	113100826	+	3132	protein_coding	metastasis associated 1%2C transcript variant X7 && Q8K4B0.1 RecName: Full=Metastasis-associated protein MTA1 && PF01448:ELM2 domain|PF01426:BAH domain	BAH
102631899	0.235942	0.16507	0.185797	0.166434	0.0989897	0.657511	0.18499	0.572421	0.581935	0.573792	Gm30117	NC_000083.7	86169603	86236147	-	6553	lncRNA	predicted gene%2C 30117%2C transcript variant X3 && - && -	-
110208	9.30045	10.8972	10.215	11.2475	9.09981	12.9185	15.4196	12.8465	17.6811	15.9881	Pgd	NC_000070.7	149234448	149251162	-	2293	protein_coding	phosphogluconate dehydrogenase%2C transcript variant 1 && Q9DCD0.3 RecName: Full=6-phosphogluconate dehydrogenase, decarboxylating && PF00393:6-phosphogluconate dehydrogenase, C-terminal domain|PF03446:NAD binding domain of 6-phosphogluconate dehydrogenase	NAD_binding_2
224530	52.6046	55.8739	54.5952	55.9332	51.2011	37.7776	41.7398	44.3685	45.1981	41.5602	Acat3	NC_000083.7	13142717	13159482	-	2177	protein_coding	acetyl-Coenzyme A acetyltransferase 3%2C transcript variant X1 && Q8CAY6.2 RecName: Full=Acetyl-CoA acetyltransferase, cytosolic; AltName: Full=Cytosolic acetoacetyl-CoA thiolase && PF00108:Thiolase, N-terminal domain|PF02803:Thiolase, C-terminal domain|PF00118:TCP-1/cpn60 chaperonin family	Thiolase_N
72357	6.60674	7.59842	6.64151	5.63901	6.97128	8.38142	11.7178	11.2074	10.1944	10.201	2210016L21Rik	NC_000071.7	115080213	115086610	+	1388	protein_coding	RIKEN cDNA 2210016L21 gene%2C transcript variant X1 && - && -	-
77605	21.0663	20.353	18.6413	20.8407	24.2013	27.5104	26.5548	34.4654	28.4066	32.0253	H2az2	NC_000077.7	6377226	6394511	-	1807	protein_coding	H2A.Z histone variant 2%2C transcript variant 1 && P02272.2 RecName: Full=Histone H2A.V; AltName: Full=H2A.F/Z >Q71UI9.3 RecName: Full=Histone H2A.V; AltName: Full=H2A.F/Z >Q5BJ65.3 RecName: Full=Histone H2A.V; AltName: Full=H2A.F/Z >Q6GM74.3 RecName: Full=Histone H2A.V; AltName: Full=H2A.F/Z >Q6Y237.3 RecName: Full=Histone H2A.V; AltName: Full=H2A.F/Z >Q71PD7.3 RecName: Full=Histone H2A.V; AltNa…	Histone
115486922	0.108388	0.134388	0.49766	0.31882	0.036632	0.0243318	0	0	0.0113342	0	Gm45301	NC_000074.7	35871149	35876678	-	4427	lncRNA	predicted gene 45301 && - && -	-
13101	732.75	828.215	763.96	648.074	690.381	599.024	462.96	554.449	555.068	503.111	Cyp2d10	NC_000081.7	82287046	82291449	-	1702	protein_coding	cytochrome P450%2C family 2%2C subfamily d%2C polypeptide 10%2C transcript variant X1 && P24456.2 RecName: Full=Cytochrome P450 2D10; AltName: Full=CYPIID10; AltName: Full=Cytochrome P450-16-alpha; AltName: Full=Cytochrome P450CB; AltName: Full=Testosterone 16-alpha hydroxylase && PF00067:Cytochrome P450	p450
11732	4.51149	4.74675	4.32593	4.36505	4.5279	8.09877	6.23795	6.71795	6.26849	5.55934	Ank	NC_000081.7	27466763	27594995	+	3498	protein_coding	progressive ankylosis && - && PF07260:Progressive ankylosis protein (ANKH)	-
107652	6.49316	6.60333	9.21612	8.58893	7.28597	5.24098	4.97621	4.85113	4.70074	5.61055	Uap1	NC_000067.7	169968792	170002533	-	3309	protein_coding	UDP-N-acetylglucosamine pyrophosphorylase 1%2C transcript variant 3 && - && PF01704:UTP--glucose-1-phosphate uridylyltransferase	-
67087	3.13729	3.93946	3.64049	4.09747	2.94819	5.14041	4.73022	6.07643	5.54517	5.73386	Ctnnbip1	NC_000070.7	149602698	149650894	+	2787	protein_coding	catenin beta interacting protein 1%2C transcript variant 1 && Q9JJN6.1 RecName: Full=Beta-catenin-interacting protein 1; AltName: Full=Inhibitor of beta-catenin and Tcf-4 && PF06384:Beta-catenin-interacting protein ICAT	-
novel.115	0.784591	0.454816	1.05635	1.61849	0.757626	0.377424	0.106188	0.0386565	0	0	-	NC_000073.7	14457479	14458905	-	1427	-	-	-
78751	0.316471	0.331745	0.332676	0.368125	0.577574	0.90581	0.629627	0.90592	0.824032	0.778851	Zc3h6	NC_000068.8	128809285	128860483	+	5054	protein_coding	zinc finger CCCH type containing 6%2C transcript variant X1 && - && -	-
17718	132.215	127.908	165.102	101.579	132.501	69.1802	99.859	86.5487	69.3533	88.6329	ND3	NC_005089.1	9459	9806	+	348	protein_coding	- && - && PF00507:NADH-ubiquinone/plastoquinone oxidoreductase, chain 3	-
66419	12.475	10.8701	11.8607	13.8793	12.4896	16.5623	14.8889	17.8468	17.3158	20.3708	Mrpl11	NC_000085.7	5012180	5017023	+	3060	protein_coding	mitochondrial ribosomal protein L11%2C transcript variant X1 && Q9CQF0.1 RecName: Full=39S ribosomal protein L11, mitochondrial; Short=L11mt; Short=MRP-L11; Flags: Precursor && PF00298:Ribosomal protein L11, RNA binding domain|PF03946:Ribosomal protein L11, N-terminal domain	-
99045	26.8791	26.7053	25.4932	25.0752	23.7692	36.9507	31.6082	36.6415	36.8762	31.513	Mrps26	NC_000068.8	130405677	130407314	+	962	protein_coding	mitochondrial ribosomal protein S26 && Q80ZS3.1 RecName: Full=28S ribosomal protein S26, mitochondrial; Short=MRP-S26; Short=S26mt; Flags: Precursor && PF14943:Mitochondrial ribosome subunit S26	-
69707	0.147687	0.103722	0.197664	0.300749	0.126704	0.4361	0.484328	0.481926	0.53459	0.413122	Iqcg	NC_000082.7	32834640	32876617	-	4693	protein_coding	IQ motif containing G && Q80W32.1 RecName: Full=IQ domain-containing protein G && -	-
20972	0.0424904	0.0215522	0.0346548	0.0639124	0.0323112	0.128771	0.221403	0.395669	0.089976	0.374583	Syngr1	NC_000081.7	79975535	80003702	+	5019	protein_coding	synaptogyrin 1%2C transcript variant 1a && O55100.2 RecName: Full=Synaptogyrin-1 && PF01284:Membrane-associating domain	-
227634	0.924321	0.793899	0.931445	0.815659	0.937182	0.603821	0.443685	0.554689	0.550945	0.563607	Camsap1	NC_000068.8	25816850	25873574	-	8652	protein_coding	calmodulin regulated spectrin-associated protein 1%2C transcript variant X8 && A2AHC3.1 RecName: Full=Calmodulin-regulated spectrin-associated protein 1 && PF08683:Microtubule-binding calmodulin-regulated spectrin-associated|PF11971:CAMSAP CH domain|PF17095:Spectrin-binding region of Ca2+-Calmodulin	-
252838	0.362606	0.332248	0.317998	0.365958	0.320213	0.496282	0.808959	0.750351	0.693534	0.876495	Tox	NC_000070.7	6686353	6991557	-	4558	protein_coding	thymocyte selection-associated high mobility group box%2C transcript variant 2 && Q66JW3.2 RecName: Full=Thymocyte selection-associated high mobility group box protein TOX; AltName: Full=Thymus high mobility group box protein TOX && PF00505:HMG (high mobility group) box	HMG_box
56294	3.37735	3.09287	2.70095	3.16269	3.42434	1.79218	2.12897	1.3597	2.42411	1.49158	Ptpn9	NC_000075.7	56902252	56970092	+	4057	protein_coding	protein tyrosine phosphatase%2C non-receptor type 9 && O35239.2 RecName: Full=Tyrosine-protein phosphatase non-receptor type 9; AltName: Full=Protein-tyrosine phosphatase MEG2; Short=PTPase MEG2 && PF00102:Protein-tyrosine phosphatase|PF00650:CRAL/TRIO domain	Y_phosphatase
448850	7.6859	6.7113	6.45369	8.07794	9.76571	14.4474	10.2311	12.4318	12.361	13.0796	Znhit3	NC_000077.7	84801776	84807192	-	1096	protein_coding	zinc finger%2C HIT type 3%2C transcript variant 1 && Q9CQK1.1 RecName: Full=Zinc finger HIT domain-containing protein 3; AltName: Full=Thyroid hormone receptor interactor 3; AltName: Full=Thyroid receptor-interacting protein 3; Short=TR-interacting protein 3; Short=TRIP-3 && PF04438:HIT zinc finger	-
100504710	0.154536	0.156769	0.168051	0.0929786	0.117514	1.56111	0.439218	0.599597	0.654477	0.723744	Nat8f6	NC_000072.7	85785026	85786859	-	1380	protein_coding	N-acetyltransferase 8 (GCN5-related) family member 6 && Q9JIY8.1 RecName: Full=Probable N-acetyltransferase CML3; AltName: Full=Camello-like protein 3 && PF00583:Acetyltransferase (GNAT) family	Acetyltransf_1
56626	2.58337	3.13345	2.36144	2.63559	2.80912	4.00912	3.75988	3.8738	4.42217	4.4352	Poll	NC_000085.7	45540714	45549025	-	2848	protein_coding	polymerase (DNA directed)%2C lambda%2C transcript variant X1 && Q9QXE2.1 RecName: Full=DNA polymerase lambda; Short=Pol Lambda; AltName: Full=DNA polymerase kappa && PF14792:DNA polymerase beta palm|PF10391:Fingers domain of DNA polymerase lambda|PF14791:DNA polymerase beta thumb|PF14716:Helix-hairpin-helix domain	-
110109	12.3188	10.5087	9.56867	10.492	12.5308	8.42421	8.27941	6.57982	5.55217	6.89762	Nop2	NC_000072.7	125108829	125121716	+	2666	protein_coding	NOP2 nucleolar protein%2C transcript variant X1 && Q922K7.1 RecName: Full=Probable 28S rRNA (cytosine-C(5))-methyltransferase; AltName: Full=Nucleolar protein 1; AltName: Full=Nucleolar protein 2 homolog; AltName: Full=Proliferating-cell nucleolar antigen p120; AltName: Full=Proliferation-associated nucleolar protein p120 && PF08062:P120R (NUC006) repeat|PF17125:N-terminal domain of 16S rRNA meth…	-
22761	20.1122	25.5266	21.5304	16.349	24.9971	16.5201	14.5533	13.3552	14.1502	13.7493	Zfpm1	NC_000074.7	123008595	123064601	+	4085	protein_coding	zinc finger protein%2C multitype 1 && O35615.1 RecName: Full=Zinc finger protein ZFPM1; AltName: Full=Friend of GATA protein 1; Short=FOG-1; Short=Friend of GATA 1; AltName: Full=Zinc finger protein multitype 1 && -	-
73998	0.100249	0.155537	0.0641272	0.227073	0.0837068	0.339556	0.419009	0.219651	0.382943	0.409392	Herc3	NC_000072.7	58808440	58897383	+	9041	protein_coding	hect domain and RLD 3%2C transcript variant X2 && Q15034.1 RecName: Full=Probable E3 ubiquitin-protein ligase HERC3; AltName: Full=HECT domain and RCC1-like domain-containing protein 3; AltName: Full=HECT-type E3 ubiquitin transferase HERC3 && PF00415:Regulator of chromosome condensation (RCC1) repeat|PF00632:HECT-domain (ubiquitin-transferase)	HECT
107566	1.16887	1.06476	0.985746	1.49265	1.0642	3.1327	2.25996	1.75238	1.93073	2.3921	Arl2bp	NC_000074.7	95393228	95401085	+	2235	protein_coding	ADP-ribosylation factor-like 2 binding protein%2C transcript variant 1 && Q9D385.1 RecName: Full=ADP-ribosylation factor-like protein 2-binding protein; Short=ARF-like 2-binding protein; AltName: Full=Binder of ARF2 protein 1 && PF11527:The ARF-like 2 binding protein BART	-
13019	2.98196	2.49317	3.02894	2.44476	3.38892	4.79992	5.02928	4.30589	5.11943	4.29709	Ctf1	NC_000073.7	127311848	127317360	+	1627	protein_coding	cardiotrophin 1%2C transcript variant X1 && Q60753.1 RecName: Full=Cardiotrophin-1; Short=CT-1 && -	-
23947	0.278635	0.347269	0.337632	0.373608	0.193722	0.570994	0.4827	0.749563	0.636854	0.745682	Mid2	NC_000086.8	139565056	139668464	+	6697	protein_coding	midline 2%2C transcript variant 3 && Q9QUS6.2 RecName: Full=Probable E3 ubiquitin-protein ligase MID2; AltName: Full=Midline defect 2; AltName: Full=Midline-2; AltName: Full=Tripartite motif-containing protein 1 && PF00622:SPRY domain|PF00643:B-box zinc finger|PF00041:Fibronectin type III domain|PF13920:Zinc finger, C3HC4 type (RING finger)	SPRY
13636	18.3777	15.2176	14.7945	22.2316	17.8762	23.2227	28.8849	35.1067	23.3465	36.281	Efna1	NC_000069.7	89179037	89188258	-	1642	protein_coding	ephrin A1%2C transcript variant 2 && P52793.1 RecName: Full=Ephrin-A1; AltName: Full=EPH-related receptor tyrosine kinase ligand 1; Short=LERK-1; AltName: Full=Immediate early response protein B61; Contains: RecName: Full=Ephrin-A1, secreted form; Flags: Precursor && PF00812:Ephrin	-
66921	2.74808	2.3674	2.39547	2.02084	3.21753	1.55329	1.84932	1.5345	1.39579	1.1296	Prpf38b	NC_000069.7	108810121	108819055	-	4889	protein_coding	PRP38 pre-mRNA processing factor 38 (yeast) domain containing B%2C transcript variant X3 && Q80SY5.1 RecName: Full=Pre-mRNA-splicing factor 38B && PF03371:PRP38 family	PRP38
13119	229.339	478.692	409.925	173.756	222.957	711.894	663.256	901.027	711.692	917.538	Cyp4a14	NC_000070.7	115343397	115353355	-	3309	protein_coding	cytochrome P450%2C family 4%2C subfamily a%2C polypeptide 14%2C transcript variant X2 && O35728.1 RecName: Full=Cytochrome P450 4A14; AltName: Full=CYPIVA14; AltName: Full=Cytochrome P450-LA-omega 3; AltName: Full=Lauric acid omega-hydroxylase 3; AltName: Full=Long-chain fatty acid omega-monooxygenase; Flags: Precursor && PF00067:Cytochrome P450	p450
24001	0.535996	0.51542	0.503941	0.45686	0.418912	0.242529	0.238031	0.115536	0.331043	0.141509	Tiam2	NC_000083.7	3376675	3569672	+	9549	protein_coding	T cell lymphoma invasion and metastasis 2%2C transcript variant X1 && Q6ZPF3.2 RecName: Full=T-lymphoma invasion and metastasis-inducing protein 2; Short=TIAM-2; AltName: Full=SIF and TIAM1-like exchange factor && PF00169:PH domain|PF00595:PDZ domain (Also known as DHR or GLGF)|PF00621:RhoGEF domain	RhoGEF
15929	27.9866	28.4659	27.8645	28.39	27.3278	36.0672	38.757	38.1632	36.3815	32.1015	Idh3g	NC_000086.8	72822569	72830503	-	1444	protein_coding	isocitrate dehydrogenase 3 (NAD+)%2C gamma%2C transcript variant 2 && - && PF00180:Isocitrate/isopropylmalate dehydrogenase	-
85029	3.28091	2.49624	4.99498	2.17141	4.1582	7.95447	5.90579	16.6337	7.56509	12.6541	Rpph1	NC_000080.7	51044904	51045228	-	325	RNase_P_RNA	ribonuclease P RNA component H1 && - && -	-
79362	0.600706	0.63588	0.312419	0.701895	0.609064	0.263839	0.0329916	0.234199	0.122902	0.211058	Bhlhe41	NC_000072.7	145803969	145811146	-	6124	protein_coding	basic helix-loop-helix family%2C member e41%2C transcript variant 1 && Q99PV5.1 RecName: Full=Class E basic helix-loop-helix protein 41; Short=bHLHe41; AltName: Full=Class B basic helix-loop-helix protein 3; Short=bHLHb3; AltName: Full=Differentially expressed in chondrocytes protein 2; Short=mDEC2 && PF07527:Hairy Orange|PF00010:Helix-loop-helix DNA-binding domain	HLH
106205	2.2483	2.54754	3.217	3.43322	3.21274	1.87276	1.89335	1.97253	1.46013	1.66618	Zc3h7a	NC_000082.7	10954458	10994257	-	4055	protein_coding	zinc finger CCCH type containing 7 A%2C transcript variant 2 && Q8IWR0.1 RecName: Full=Zinc finger CCCH domain-containing protein 7A && -	-
14325	8469.2	9700.87	9044.96	8945.23	8487.17	11065.3	10578.6	16133.3	12980.6	16012.5	Ftl1	NC_000073.7	45107368	45109310	-	970	protein_coding	ferritin light polypeptide 1 && P29391.2 RecName: Full=Ferritin light chain 1; AltName: Full=Ferritin L subunit 1 && PF00210:Ferritin-like domain	Ferritin
11652	15.5707	16.0227	16.2184	15.4777	15.9613	20.0556	18.7875	19.4529	21.9707	19.0739	Akt2	NC_000073.7	27290977	27340251	+	7146	protein_coding	thymoma viral proto-oncogene 2%2C transcript variant 1 && Q60823.1 RecName: Full=RAC-beta serine/threonine-protein kinase; AltName: Full=Protein kinase Akt-2; AltName: Full=Protein kinase B beta; Short=PKB beta; AltName: Full=RAC-PK-beta && PF00169:PH domain|PF00069:Protein kinase domain|PF00433:Protein kinase C terminal domain	Pkinase
20522	3.17016	4.2377	2.90875	4.23198	4.25221	4.92048	6.72633	6.30384	6.52653	5.53121	Slc23a1	NC_000084.7	35747657	35762900	-	3229	protein_coding	solute carrier family 23 (nucleobase transporters)%2C member 1%2C transcript variant X1 && Q9Z2J0.2 RecName: Full=Solute carrier family 23 member 1; AltName: Full=Na(+)/L-ascorbic acid transporter 1; AltName: Full=Sodium-dependent vitamin C transporter 1; AltName: Full=Yolk sac permease-like molecule 3 && PF00860:Permease family	-
30946	4.04408	3.76266	3.8643	4.0313	4.41576	2.88872	3.20789	2.68634	2.81511	2.47872	Abt1	NC_000079.7	23602531	23608036	-	4456	protein_coding	activator of basal transcription 1 && - && -	-
23970	4.89268	5.20634	5.32987	6.0316	4.39703	7.43977	7.12311	8.33683	6.23082	8.2947	Pacsin2	NC_000081.7	83259808	83348816	-	6233	protein_coding	protein kinase C and casein kinase substrate in neurons 2%2C transcript variant 6 && - && PF00018:SH3 domain|PF00611:Fes/CIP4, and EFC/F-BAR homology domain	SH3_1
20714	9185.8	7262.14	9234.14	10021.7	9270.16	8079.8	4829.15	4561.16	3664.96	4657.33	Serpina3k	NC_000078.7	104304745	104311998	+	1652	protein_coding	serine (or cysteine) peptidase inhibitor%2C clade A%2C member 3K && P07759.2 RecName: Full=Serine protease inhibitor A3K; Short=Serpin A3K; AltName: Full=Contrapsin; AltName: Full=SPI-2; Flags: Precursor && PF00079:Serpin (serine protease inhibitor)	Serpin
69556	17.835	16.7811	19.6429	22.4223	19.2398	23.5102	26.9123	29.234	26.3767	30.5907	Bod1	NC_000077.7	31615150	31621862	-	1402	protein_coding	biorientation of chromosomes in cell division 1 && Q6AYJ2.1 RecName: Full=Biorientation of chromosomes in cell division protein 1; AltName: Full=Biorientation defective protein 1; AltName: Full=Protein FAM44B && PF05205:COMPASS (Complex proteins associated with Set1p) component shg1	-
73067	8.03052	8.74264	8.60503	7.91924	8.85719	13.5734	11.4678	10.1328	14.0096	15.3676	Tmem192	NC_000074.7	65399801	65421688	+	1361	protein_coding	transmembrane protein 192%2C transcript variant X1 && Q9CXT7.1 RecName: Full=Transmembrane protein 192 && PF14802:TMEM192 family	-
53414	6.46031	7.21323	6.42355	5.47667	8.05099	5.15665	4.73122	4.39414	4.16619	3.94824	Bysl	NC_000083.7	47910256	47922417	-	3854	protein_coding	bystin-like && O54825.3 RecName: Full=Bystin && PF05291:Bystin	-
67487	4.50244	4.47177	4.17789	4.4933	4.20972	3.02315	3.23111	2.98479	2.52469	3.44633	Dhx40	NC_000077.7	86659675	86698695	-	3955	protein_coding	DEAH (Asp-Glu-Ala-His) box polypeptide 40 && Q6PE54.1 RecName: Full=Probable ATP-dependent RNA helicase DHX40; AltName: Full=DEAH box protein 40 && PF00270:DEAD/DEAH box helicase|PF07717:Oligonucleotide/oligosaccharide-binding (OB)-fold|PF00271:Helicase conserved C-terminal domain|PF04408:Helicase associated domain (HA2)	DUF1605
620695	5.07957	8.04365	5.11962	4.62156	7.57882	2.41966	3.32561	3.97378	2.64292	3.27658	Gm13889	NC_000068.8	93786155	93787445	-	1291	protein_coding	predicted gene 13889 && - && PF15766:Domain of unknown function (DUF4695)	-
68267	63.6514	64.8391	57.9605	35.6875	64.7419	35.4398	36.4615	26.4235	41.3701	27.8853	Slc25a22	NC_000073.7	141009662	141017787	-	3430	protein_coding	solute carrier family 25 (mitochondrial carrier%2C glutamate)%2C member 22%2C transcript variant 1 && - && PF00153:Mitochondrial carrier protein	Mito_carr
12190	0.088666	0.0584656	0.0674941	0.074686	0.121364	0.188097	0.193203	0.311914	0.137687	0.512959	Brca2	NC_000071.7	150445759	150493612	+	12026	protein_coding	breast cancer 2%2C early onset%2C transcript variant 1 && - && PF09103:BRCA2, oligonucleotide/oligosaccharide-binding, domain 1|PF00634:BRCA2 repeat|PF09121:Tower|PF09104:BRCA2, oligonucleotide/oligosaccharide-binding, domain 3|PF09169:BRCA2, helical	-
52551	27.6771	29.7124	26.6126	27.041	28.2394	31.903	34.6854	39.7494	38.2768	40.4515	Sgta	NC_000076.7	80879905	80896105	-	2745	protein_coding	small glutamine-rich tetratricopeptide repeat (TPR)-containing%2C alpha%2C transcript variant 3 && Q8BJU0.2 RecName: Full=Small glutamine-rich tetratricopeptide repeat-containing protein alpha; AltName: Full=Alpha-SGT && PF16546:Homodimerisation domain of SGTA|PF13414:TPR repeat|PF00515:Tetratricopeptide repeat	TPR_1
26466	2.78753	2.42971	2.84001	3.11006	2.92235	1.51733	1.56402	2.17011	1.55369	1.99813	Zfp260	NC_000073.7	29794207	29807047	+	3940	protein_coding	zinc finger protein 260%2C transcript variant X1 && Q62513.1 RecName: Full=Zinc finger protein 260; Short=Zfp-260 && PF00096:Zinc finger, C2H2 type	zf-C2H2
360216	3.18767	2.98365	3.20762	3.65169	3.4044	4.47389	4.47762	5.47055	4.04805	5.73271	Zranb1	NC_000073.7	132532905	132588127	+	6272	protein_coding	zinc finger%2C RAN-binding domain containing 1%2C transcript variant 2 && Q7M760.1 RecName: Full=Ubiquitin thioesterase Zranb1; AltName: Full=Zinc finger Ran-binding domain-containing protein 1 && PF02338:OTU-like cysteine protease	OTU
26357	18.0743	16.4639	21.238	25.3395	16.5721	35.2795	25.494	41.1149	24.7967	39.2467	Abcg2	NC_000072.7	58561476	58669436	+	3699	protein_coding	ATP binding cassette subfamily G member 2 (Junior blood group)%2C transcript variant X4 && Q7TMS5.1 RecName: Full=ATP-binding cassette sub-family G member 2; AltName: Full=Breast cancer resistance protein 1 homolog; AltName: Full=Urate exporter; AltName: CD_antigen=CD338 && PF00005:ABC transporter|PF01061:ABC-2 type transporter	ABC2_membrane
76457	1.14318	1.37713	1.18099	1.99464	0.840334	0.765075	0.622746	0.35484	0.591737	0.362174	Ccdc134	NC_000081.7	82012101	82026404	+	3731	protein_coding	coiled-coil domain containing 134%2C transcript variant X3 && Q8C7V8.1 RecName: Full=Coiled-coil domain-containing protein 134; Flags: Precursor && PF15002:ERK and JNK pathways, inhibitor	-
240255	0.442243	0.407093	0.480919	0.36463	0.406878	0.628761	0.651743	1.04225	0.755347	1.06492	Ythdc2	NC_000084.7	44961521	45022787	+	6510	protein_coding	YTH domain containing 2%2C transcript variant X1 && - && PF07717:Oligonucleotide/oligosaccharide-binding (OB)-fold|PF00270:DEAD/DEAH box helicase|PF00271:Helicase conserved C-terminal domain|PF04408:Helicase associated domain (HA2)|PF01424:R3H domain|PF04146:YT521-B-like domain	YTH
11363	85.364	92.8999	86.1328	82.7629	88.9936	108.657	117.589	118.453	98.7562	113.581	Acadl	NC_000067.7	66869998	66902468	-	1948	protein_coding	acyl-Coenzyme A dehydrogenase%2C long-chain && P51174.2 RecName: Full=Long-chain specific acyl-CoA dehydrogenase, mitochondrial; Short=LCAD; Flags: Precursor && PF02770:Acyl-CoA dehydrogenase, middle domain|PF00441:Acyl-CoA dehydrogenase, C-terminal domain|PF02771:Acyl-CoA dehydrogenase, N-terminal domain	-
170725	0.207081	0.262592	0.215809	0.290718	0.218711	0.113313	0.0572213	0.0714198	0.081205	0.0190163	Capn8	NC_000067.7	182392314	182462021	+	6179	protein_coding	calpain 8%2C transcript variant X4 && Q91VA3.1 RecName: Full=Calpain-8; AltName: Full=New calpain 2; Short=nCL-2; AltName: Full=Stomach-specific M-type calpain && PF00648:Calpain family cysteine protease|PF01067:Calpain large subunit, domain III	Peptidase_C2
20926	5.49866	6.96862	6.6516	4.95776	6.15357	4.68229	4.3837	3.54964	3.81041	4.10357	Supt6	NC_000077.7	78097575	78136798	-	6729	protein_coding	SPT6%2C histone chaperone and transcription elongation factor && Q62383.2 RecName: Full=Transcription elongation factor SPT6 && PF14878:Death-like domain of SPT6|PF14635:Helix-hairpin-helix motif|PF14633:SH2 domain|PF14632:Acidic N-terminal SPT6|PF14639:Holliday-junction resolvase-like of SPT6|PF00575:S1 RNA binding domain|PF14641:Helix-turn-helix DNA-binding domain of SPT6	S1
78925	37.0825	40.3332	41.2195	35.7821	36.1619	35.1811	21.891	19.383	18.701	18.4079	Srd5a1	NC_000079.7	69721568	69759611	-	3048	protein_coding	steroid 5 alpha-reductase 1 && Q68FF9.2 RecName: Full=3-oxo-5-alpha-steroid 4-dehydrogenase 1; AltName: Full=SR type 1; AltName: Full=Steroid 5-alpha-reductase 1; Short=S5AR 1 && PF02544:3-oxo-5-alpha-steroid 4-dehydrogenase	-
72265	38.6229	34.7336	38.5531	56.0023	37.8378	26.2612	28.4044	26.8598	21.3971	29.8047	Tram1	NC_000067.7	13634917	13660134	-	2943	protein_coding	translocating chain-associating membrane protein 1 && Q91V04.3 RecName: Full=Translocating chain-associated membrane protein 1 && PF08390:TRAM1-like protein|PF03798:TLC domain	LAG1
67460	78.8664	75.5003	92.0404	64.2202	76.5179	102.667	96.608	110.847	110.812	113.044	Decr1	NC_000070.7	15917240	15945377	-	2965	protein_coding	2%2C4-dienoyl CoA reductase 1%2C mitochondrial && Q9CQ62.1 RecName: Full=2,4-dienoyl-CoA reductase, mitochondrial; AltName: Full=2,4-dienoyl-CoA reductase [NADPH]; Short=4-enoyl-CoA reductase [NADPH]; Flags: Precursor && PF00106:short chain dehydrogenase	adh_short
226777	42.7752	44.9477	44.6058	38.2728	43.7493	33.8102	36.1874	30.182	32.0089	28.1708	C130074G19Rik	NC_000067.7	184604123	184615233	-	2853	protein_coding	RIKEN cDNA C130074G19 gene && Q8BGN9.1 RecName: Full=Uncharacterized protein C1orf115 homolog && PF15828:Domain of unknown function (DUF4710)	-
26459	346.913	373.582	382.427	364.831	347.47	235.983	274.207	224.653	322.896	227.565	Slc27a5	NC_000073.7	12722273	12732119	-	2330	protein_coding	solute carrier family 27 (fatty acid transporter)%2C member 5 && Q4LDG0.2 RecName: Full=Bile acyl-CoA synthetase; Short=BACS; AltName: Full=Bile acid-CoA ligase; Short=BA-CoA ligase; Short=BAL; AltName: Full=Cholate--CoA ligase; AltName: Full=Fatty acid transport protein 5; Short=FATP-5; AltName: Full=Solute carrier family 27 member 5; AltName: Full=Very long-chain acyl-CoA synthetase-related pro…	AMP-binding
216169	25.9413	28.1791	24.668	23.0575	26.8058	30.5812	32.3457	38.05	41.0239	35.3957	Abhd17a	NC_000076.7	80419483	80426199	-	4616	protein_coding	abhydrolase domain containing 17A%2C transcript variant X2 && Q99JW1.1 RecName: Full=Protein ABHD17A; AltName: Full=Alpha/beta hydrolase domain-containing protein 17A; Short=Abhydrolase domain-containing protein 17A; Flags: Precursor && PF12695:Alpha/beta hydrolase family	-
66607	2.35161	2.4924	2.17559	2.36517	3.41635	1.13461	1.5296	1.37998	0.759751	1.23768	Ms4a4d	NC_000085.7	11514158	11535830	+	1519	protein_coding	membrane-spanning 4-domains%2C subfamily A%2C member 4D && Q99N05.1 RecName: Full=Membrane-spanning 4-domains subfamily A member 4D && PF04103:CD20-like family	-
432436	0	0	0	0	0	0.21973	0.13738	0.375088	0.090982	0.106529	Gm5420	NC_000076.7	21566744	21569877	+	2206	lncRNA	predicted gene 5420 && - && -	-
73373	8.27257	7.2648	8.24413	11.1135	7.61149	4.19093	4.3281	6.4642	3.85795	5.82339	Phospho2	NC_000068.8	69620081	69627567	+	2159	protein_coding	phosphatase%2C orphan 2 && Q9D9M5.1 RecName: Full=Pyridoxal phosphate phosphatase PHOSPHO2 && PF06888:Putative Phosphatase	-
19646	42.9229	30.5464	39.9014	44.3424	41.3367	28.4629	22.4757	30.1537	23.8074	29.4355	Rbbp4	NC_000070.7	129200893	129229163	-	4407	protein_coding	retinoblastoma binding protein 4%2C chromatin remodeling factor && Q09028.3 RecName: Full=Histone-binding protein RBBP4; AltName: Full=Chromatin assembly factor 1 subunit C; Short=CAF-1 subunit C; AltName: Full=Chromatin assembly factor I p48 subunit; Short=CAF-I 48 kDa subunit; Short=CAF-I p48; AltName: Full=Nucleosome-remodeling factor subunit RBAP48; AltName: Full=Retinoblastoma-binding protei…	WD40
[truncated: 4,164 more rows]
