# Supplementary material for: Liver Transcriptome and Gut Microbiome Analysis Reveals the Effects of High Fructose Corn Syrup in Mice
Source: Front Nutr. 2022 Jun 30;9:921758. doi: 10.3389/fnut.2022.921758 (PMC9280673; doi:10.3389/fnut.2022.921758)
Supplement: Supplementary file 4 [file Table_4.XLS]

KEGGID	Description	GeneRatio	BgRatio	pvalue	padj	geneID	geneName	keggID	Count	Up	Up_Gene_names	Down	Down_Gene_names
mmu04141	Protein processing in endoplasmic reticulum	68/1510	183/7404	8.71E-08	2.77E-05	15481/15505/15511/74126/14828/12282/81489/727711/64209/13198/193740/12304/22027/15519/666904/15516/56812/22433/20338/15502/22213/67475/80286/18024/69608/67838/192193/12317/100043546/320011/72265/27054/108687/12330/66397/67397/16430/100037258/94232/26408/14827/50907/109815/216440/140740/53421/78943/19358/66967/70377/22393/20832/19106/26400/22230/99683/13002/57377/193670/67437/116891/621306/56085/6…	Hspa8/Hsph1/Hspa1b/Syvn1/Hspa5/Hyou1/Dnajb1/Gm15459/Herpud1/Ddit3/Hspa1a/Pdia4/Hsp90b1/Hsp90aa1/Gm8355/Hsp90ab1/Dnajb2/Xbp1/Sel1l/Dnaja1/Ube2g2/Ero1b/Tusc3/Nfe2l2/Sec24d/Dnajb11/Edem1/Calr/Gm15542/Uggt1/Tram1/Sec23b/Edem2/Canx/Sar1b/Erp29/Stt3a/Dnajc3/Ubqln4/Map3k5/Pdia3/Preb/Selenos/Os9/Sec63/Sec61a1/Ern1/Rad23a/Edem3/Derl3/Wfs1/Ssr4/Eif2ak2/Map2k7/Ufd1/Sec24b/Dnajc5/Mogs/Rnf185/Ssr3/Derl2/Gm621…	mmu:15481/mmu:15505/mmu:15511/mmu:74126/mmu:14828/mmu:12282/mmu:81489/mmu:15481/mmu:64209/mmu:13198/mmu:193740/mmu:12304/mmu:22027/mmu:15519/mmu:15481/mmu:15516/mmu:56812/mmu:22433/mmu:20338/mmu:15502/mmu:22213/mmu:67475/mmu:80286/mmu:18024/mmu:69608/mmu:67838/mmu:192193/mmu:12317/mmu:15502/mmu:320011/mmu:72265/mmu:27054/mmu:108687/mmu:12330/mmu:66397/mmu:67397/mmu:16430/mmu:100037258/mmu:94232/m…	68	9	80286/18024/66397/19358/70377/19106/56445/66530/21402	59	15481/15505/15511/74126/14828/12282/81489/727711/64209/13198/193740/12304/22027/15519/666904/15516/56812/22433/20338/15502/22213/67475/69608/67838/192193/12317/100043546/320011/72265/27054/108687/12330/67397/16430/100037258/94232/26408/14827/50907/109815/216440/140740/53421/78943/66967/22393/20832/26400/22230/99683/13002/57377/193670/67437/116891/621306/56085/69162/18415
mmu04146	Peroxisome	37/1510	89/7404	3.90E-06	0.000620821	26874/19298/11611/18633/12012/59038/18631/74205/56185/235674/16922/74043/69129/67528/71382/19305/17527/234384/51798/26378/209186/11666/70503/113868/56273/103737/93732/19193/15488/433256/102634421/15112/56794/20524/12908/269951/56535	Abcd2/Pex19/Agxt/Pex16/Baat/Pxmp4/Pex11a/Acsl3/Hao2/Acaa1b/Phyh/Pex26/Pex11g/Nudt7/Pex1/Pex5/Mpv17/Mpv17l2/Ech1/Decr2/Acnat2/Abcd1/Ddo/Acaa1a/Pex14/Pex12/Acox2/Pipox/Hsd17b4/Acsl5/Gm32006/Hao1/Hacl1/Slc25a17/Crat/Idh2/Pex3	mmu:26874/mmu:19298/mmu:11611/mmu:18633/mmu:12012/mmu:59038/mmu:18631/mmu:74205/mmu:56185/mmu:235674/mmu:16922/mmu:74043/mmu:69129/mmu:67528/mmu:71382/mmu:19305/mmu:17527/mmu:234384/mmu:51798/mmu:26378/mmu:209186/mmu:11666/mmu:70503/mmu:113868/mmu:56273/mmu:103737/mmu:93732/mmu:19193/mmu:15488/mmu:433256/mmu:56690/mmu:15112/mmu:56794/mmu:20524/mmu:12908/mmu:269951/mmu:56535	37	27	26874/19298/18633/18631/74205/56185/235674/69129/71382/19305/17527/234384/51798/26378/209186/11666/70503/113868/56273/93732/15488/433256/102634421/20524/12908/269951/56535	10	11611/12012/59038/16922/74043/67528/103737/19193/15112/56794
mmu00520	Amino sugar and nucleotide sugar metabolism	25/1510	54/7404	1.58E-05	0.001262532	103988/14583/331026/227620/14635/74246/109785/15211/107652/56174/19703/54128/14751/67980/212032/234730/22235/94181/245847/230582/109754/69080/72017/75540/72157	Gck/Gfpt1/Gmppb/Uap1l1/Galk1/Gale/Pgm3/Hexa/Uap1/Nagk/Renbp/Pmm2/Gpi1/Gnpda2/Hk3/Fcsk/Ugdh/Nans/Amdhd2/Cyb5rl/Cyb5r3/Gmppa/Cyb5r1/Fpgt/Pgm1	mmu:103988/mmu:14583/mmu:331026/mmu:227620/mmu:14635/mmu:74246/mmu:109785/mmu:15211/mmu:107652/mmu:56174/mmu:19703/mmu:54128/mmu:14751/mmu:67980/mmu:212032/mmu:234730/mmu:22235/mmu:94181/mmu:245847/mmu:230582/mmu:109754/mmu:69080/mmu:72017/mmu:75540/mmu:72157	25	15	227620/14635/109785/15211/56174/19703/54128/14751/67980/212032/234730/245847/230582/72017/72157	10	103988/14583/331026/74246/107652/22235/94181/109754/69080/75540
mmu00480	Glutathione metabolism	31/1510	74/7404	1.95E-05	0.001262532	68396/100043497/16790/14858/14867/14860/66988/110208/100504710/93673/14872/14863/14865/20133/14629/225884/71522/625249/664781/14869/20135/18263/75512/66447/66116/100042625/68312/103140/110175/14870/269951	Nat8/Nat8f7/Anpep/Gsta2/Gstm6/Gsta4/Lap3/Pgd/Nat8f6/Nat8f2/Gstt2/Gstm2/Gstm4/Rrm1/Gclc/Gstp3/Ggt6/Gpx4/Gpx4-ps2/Gstp2/Rrm2/Odc1/Gpx6/Mgst3/Nat8f1/Gstp-ps/Gstm7/Gstt3/Ggct/Gstp1/Idh2	mmu:68396/mmu:100043497/mmu:16790/mmu:14858/mmu:14867/mmu:14860/mmu:66988/mmu:110208/mmu:100504710/mmu:93673/mmu:14872/mmu:14863/mmu:14863/mmu:20133/mmu:14629/mmu:225884/mmu:71522/mmu:625249/mmu:625249/mmu:14869/mmu:20135/mmu:18263/mmu:75512/mmu:66447/mmu:66116/mmu:14869/mmu:68312/mmu:103140/mmu:110175/mmu:14870/mmu:269951	31	20	68396/100043497/16790/110208/100504710/93673/14872/14863/14865/20133/14629/225884/71522/625249/664781/18263/66447/103140/110175/269951	11	14858/14867/14860/66988/14869/20135/75512/66116/100042625/68312/14870
mmu05204	Chemical carcinogenesis	36/1510	91/7404	1.99E-05	0.001262532	11522/13094/404195/229905/71773/226105/13096/394434/107141/11529/14858/12408/226143/70266/14867/13097/13077/72094/13089/14860/13113/14872/639769/14863/14865/225884/14869/231396/11670/66447/100042625/433247/68312/103140/14870/67689	Adh1/Cyp2b9/Cyp2c54/Kyat3/Ugt2b1/Cyp2c70/Cyp2c37/Ugt1a9/Cyp2c50/Adh7/Gsta2/Cbr1/Cyp2c23/Kyat1/Gstm6/Cyp2c38/Cyp1a2/Ugt2a3/Cyp2b13/Gsta4/Cyp3a13/Gstt2/Adh6-ps1/Gstm2/Gstm4/Gstp3/Gstp2/Ugt2b36/Aldh3a1/Mgst3/Gstp-ps/Cyp2c68/Gstm7/Gstt3/Gstp1/Aldh3b1	mmu:11522/mmu:13094/mmu:404195/mmu:70266/mmu:71773/mmu:226105/mmu:13096/mmu:394434/mmu:107141/mmu:11529/mmu:14858/mmu:12408/mmu:226143/mmu:70266/mmu:14867/mmu:13097/mmu:13077/mmu:72094/mmu:13089/mmu:14860/mmu:13113/mmu:14872/mmu:11529/mmu:14863/mmu:14863/mmu:225884/mmu:14869/mmu:231396/mmu:11670/mmu:66447/mmu:14869/mmu:13099/mmu:68312/mmu:103140/mmu:14870/mmu:67689	36	15	11522/13094/394434/12408/70266/13097/13089/13113/14872/14863/14865/225884/66447/103140/67689	21	404195/229905/71773/226105/13096/107141/11529/14858/226143/14867/13077/72094/14860/639769/14869/231396/11670/100042625/433247/68312/14870
mmu00071	Fatty acid degradation	24/1510	52/7404	2.48E-05	0.001311204	11671/11522/15107/66885/11529/666168/74205/235674/13119/11363/639769/110695/13117/11364/113868/12894/52538/13177/110446/433256/13118/11409/231086/97212	Aldh3a2/Adh1/Hadh/Acadsb/Adh7/Cyp4a31/Acsl3/Acaa1b/Cyp4a14/Acadl/Adh6-ps1/Aldh7a1/Cyp4a10/Acadm/Acaa1a/Cpt1a/Acaa2/Eci1/Acat1/Acsl5/Cyp4a12b/Acads/Hadhb/Hadha	mmu:11671/mmu:11522/mmu:15107/mmu:66885/mmu:11529/mmu:666168/mmu:74205/mmu:235674/mmu:13119/mmu:11363/mmu:11529/mmu:110695/mmu:13117/mmu:11364/mmu:113868/mmu:12894/mmu:52538/mmu:13177/mmu:110446/mmu:433256/mmu:13118/mmu:11409/mmu:231086/mmu:97212	24	19	11671/11522/15107/666168/74205/235674/13119/11363/13117/11364/113868/12894/52538/13177/110446/433256/11409/231086/97212	5	66885/11529/639769/110695/13118
mmu00140	Steroid hormone biosynthesis	33/1510	82/7404	2.89E-05	0.001311204	13074/13094/404195/71773/226105/13096/394434/105246587/107141/15490/27400/71754/226143/12846/13097/13077/56448/72094/13105/13089/13113/15493/56348/13101/78925/15486/231396/13123/57429/13122/68444/433247/76279	Cyp17a1/Cyp2b9/Cyp2c54/Ugt2b1/Cyp2c70/Cyp2c37/Ugt1a9/Gm41857/Cyp2c50/Hsd17b7/Hsd17b6/Cyp2d40/Cyp2c23/Comt/Cyp2c38/Cyp1a2/Cyp2d22/Ugt2a3/Cyp2d9/Cyp2b13/Cyp3a13/Hsd3b2/Hsd17b12/Cyp2d10/Srd5a1/Hsd17b2/Ugt2b36/Cyp7b1/Sult5a1/Cyp7a1/Cyp2d13/Cyp2c68/Cyp2d26	mmu:13074/mmu:13094/mmu:404195/mmu:71773/mmu:226105/mmu:13096/mmu:394434/mmu:13074/mmu:107141/mmu:15490/mmu:27400/mmu:71754/mmu:226143/mmu:12846/mmu:13097/mmu:13077/mmu:56448/mmu:72094/mmu:13105/mmu:13089/mmu:13113/mmu:15493/mmu:56348/mmu:13101/mmu:78925/mmu:15486/mmu:231396/mmu:13123/mmu:57429/mmu:13122/mmu:13105/mmu:13099/mmu:76279	33	11	13074/13094/394434/105246587/71754/13097/13089/13113/15493/56348/76279	22	404195/71773/226105/13096/107141/15490/27400/226143/12846/13077/56448/72094/13105/13101/78925/15486/231396/13123/57429/13122/68444/433247
mmu00983	Drug metabolism - other enzymes	37/1510	97/7404	3.95E-05	0.001570336	102022/71773/394434/234673/56520/14858/110074/54369/14867/76654/234564/72094/229363/14860/104158/21877/13884/14872/14863/14865/20133/225884/14869/20135/231396/22247/22245/66447/100042625/80914/68312/72269/103140/103149/72361/14870/72962	Ces2a/Ugt2b1/Ugt1a9/Ces2e/Nme4/Gsta2/Dut/Nme6/Gstm6/Upp2/Ces1f/Ugt2a3/Gmps/Gsta4/Ces1d/Tk1/Ces1c/Gstt2/Gstm2/Gstm4/Rrm1/Gstp3/Gstp2/Rrm2/Ugt2b36/Umps/Uck1/Mgst3/Gstp-ps/Uck2/Gstm7/Cda/Gstt3/Upb1/Ces2g/Gstp1/Tymp	mmu:102022/mmu:71773/mmu:394434/mmu:234673/mmu:56520/mmu:14858/mmu:110074/mmu:54369/mmu:14867/mmu:76654/mmu:234564/mmu:72094/mmu:229363/mmu:14860/mmu:104158/mmu:21877/mmu:13884/mmu:14872/mmu:14863/mmu:14863/mmu:20133/mmu:225884/mmu:14869/mmu:20135/mmu:231396/mmu:22247/mmu:22245/mmu:66447/mmu:14869/mmu:80914/mmu:68312/mmu:72269/mmu:103140/mmu:103149/mmu:72361/mmu:14870/mmu:72962	37	19	394434/234673/56520/110074/76654/234564/104158/21877/14872/14863/14865/20133/225884/22247/22245/66447/72269/103140/72361	18	102022/71773/14858/54369/14867/72094/229363/14860/13884/14869/20135/231396/100042625/80914/68312/103149/14870/72962
mmu00982	Drug metabolism - cytochrome P450	28/1510	67/7404	5.15E-05	0.001820074	11522/71773/71724/394434/14261/11529/14858/14867/13077/72094/14263/14860/14872/639769/14863/14865/225884/14869/231396/109731/11670/66447/100042625/68312/103140/14870/67689/226564	Adh1/Ugt2b1/Aox3/Ugt1a9/Fmo1/Adh7/Gsta2/Gstm6/Cyp1a2/Ugt2a3/Fmo5/Gsta4/Gstt2/Adh6-ps1/Gstm2/Gstm4/Gstp3/Gstp2/Ugt2b36/Maob/Aldh3a1/Mgst3/Gstp-ps/Gstm7/Gstt3/Gstp1/Aldh3b1/Fmo4	mmu:11522/mmu:71773/mmu:71724/mmu:394434/mmu:14261/mmu:11529/mmu:14858/mmu:14867/mmu:13077/mmu:72094/mmu:14263/mmu:14860/mmu:14872/mmu:11529/mmu:14863/mmu:14863/mmu:225884/mmu:14869/mmu:231396/mmu:109731/mmu:11670/mmu:66447/mmu:14869/mmu:68312/mmu:103140/mmu:14870/mmu:67689/mmu:226564	28	13	11522/394434/14261/14263/14872/14863/14865/225884/109731/66447/103140/67689/226564	15	71773/71724/11529/14858/14867/13077/72094/14860/639769/14869/231396/11670/100042625/68312/14870
mmu00830	Retinol metabolism	34/1510	88/7404	5.94E-05	0.001887698	11522/13094/404195/71773/226105/13096/71724/394434/115486453/107141/11529/27400/666168/20148/11668/226143/13086/13097/13077/72094/13089/13113/13119/639769/19683/13117/231396/13085/13087/216454/433247/13118/26358/67442	Adh1/Cyp2b9/Cyp2c54/Ugt2b1/Cyp2c70/Cyp2c37/Aox3/Ugt1a9/LOC115486453/Cyp2c50/Adh7/Hsd17b6/Cyp4a31/Dhrs3/Aldh1a1/Cyp2c23/Cyp2a4/Cyp2c38/Cyp1a2/Ugt2a3/Cyp2b13/Cyp3a13/Cyp4a14/Adh6-ps1/Rdh16/Cyp4a10/Ugt2b36/Cyp2a12/Cyp2a5/Rdh16f2/Cyp2c68/Cyp4a12b/Aldh1a7/Retsat	mmu:11522/mmu:13094/mmu:404195/mmu:71773/mmu:226105/mmu:13096/mmu:71724/mmu:394434/mmu:13086/mmu:107141/mmu:11529/mmu:27400/mmu:666168/mmu:20148/mmu:11668/mmu:226143/mmu:13086/mmu:13097/mmu:13077/mmu:72094/mmu:13089/mmu:13113/mmu:13119/mmu:11529/mmu:19683/mmu:13117/mmu:231396/mmu:13085/mmu:13087/mmu:216454/mmu:13099/mmu:13118/mmu:26358/mmu:67442	34	17	11522/13094/394434/115486453/666168/11668/13086/13097/13089/13113/13119/19683/13117/13085/13087/26358/67442	17	404195/71773/226105/13096/71724/107141/11529/27400/20148/226143/13077/72094/639769/231396/216454/433247/13118
mmu00561	Glycerolipid metabolism	24/1510	58/7404	0.000209485	0.00586435	11671/231510/23945/68393/14245/67800/225913/69923/15450/50784/110695/14933/64898/225010/67916/14732/233549/19012/654798/102247/16956/235582/28169/215456	Aldh3a2/Gpat3/Mgll/Mogat1/Lpin1/Dgat2/Tkfc/Agk/Lipc/Plpp2/Aldh7a1/Gk/Lpin2/Lclat1/Plpp3/Gpam/Mogat2/Plpp1/D030055H07Rik/Gpat4/Lpl/Glyctk/Agpat3/Gpat2	mmu:11671/mmu:231510/mmu:23945/mmu:68393/mmu:14245/mmu:67800/mmu:225913/mmu:69923/mmu:15450/mmu:50784/mmu:110695/mmu:14933/mmu:64898/mmu:225010/mmu:67916/mmu:14732/mmu:233549/mmu:19012/mmu:235582/mmu:102247/mmu:16956/mmu:235582/mmu:28169/mmu:215456	24	14	11671/231510/23945/68393/67800/69923/50784/14933/225010/67916/14732/233549/16956/28169	10	14245/225913/15450/110695/64898/19012/654798/102247/235582/215456
mmu03320	PPAR signaling pathway	32/1510	86/7404	0.000221296	0.00586435	22190/56473/12491/19016/14079/104086/74551/20411/666168/20249/74205/235674/20183/13119/11363/26459/14080/13117/11364/22259/14933/19013/113868/12894/93732/13122/433256/16956/66968/13118/11806/18830	Ubc/Fads2/Cd36/Pparg/Fabp2/Cyp27a1/Pck2/Sorbs1/Cyp4a31/Scd1/Acsl3/Acaa1b/Rxrg/Cyp4a14/Acadl/Slc27a5/Fabp1/Cyp4a10/Acadm/Nr1h3/Gk/Ppara/Acaa1a/Cpt1a/Acox2/Cyp7a1/Acsl5/Lpl/Plin5/Cyp4a12b/Apoa1/Pltp	mmu:22190/mmu:56473/mmu:12491/mmu:19016/mmu:14079/mmu:104086/mmu:74551/mmu:20411/mmu:666168/mmu:20249/mmu:74205/mmu:235674/mmu:20183/mmu:13119/mmu:11363/mmu:26459/mmu:14080/mmu:13117/mmu:11364/mmu:22259/mmu:14933/mmu:19013/mmu:113868/mmu:12894/mmu:93732/mmu:13122/mmu:433256/mmu:16956/mmu:66968/mmu:13118/mmu:11806/mmu:18830	32	26	22190/56473/12491/19016/14079/74551/20411/666168/20249/74205/235674/20183/13119/11363/14080/13117/11364/22259/14933/19013/113868/12894/93732/433256/16956/18830	6	104086/26459/13122/66968/13118/11806
mmu00250	Alanine, aspartate and glutamate metabolism	17/1510	36/7404	0.000268786	0.006574922	14718/14583/11898/109900/11611/227231/69719/216456/108682/432466/66514/27053/11484/231327/70503/14645/493800	Got1/Gfpt1/Ass1/Asl/Agxt/Cps1/Cad/Gls2/Gpt2/Gm5424/Asrgl1/Asns/Aspa/Ppat/Ddo/Glul/9330162012Rik	mmu:14718/mmu:14583/mmu:11898/mmu:109900/mmu:11611/mmu:227231/mmu:69719/mmu:216456/mmu:108682/mmu:11898/mmu:66514/mmu:27053/mmu:11484/mmu:231327/mmu:70503/mmu:14645/mmu:214579	17	7	108682/66514/27053/11484/70503/14645/493800	10	14718/14583/11898/109900/11611/227231/69719/216456/432466/231327
mmu00240	Pyrimidine metabolism	24/1510	61/7404	0.000514632	0.011689508	56520/13178/69719/110074/54369/12499/76654/18950/21877/20133/20135/76952/22247/22245/66401/68106/80914/72269/22169/103149/55936/72962/51797/12497	Nme4/Dck/Cad/Dut/Nme6/Entpd5/Upp2/Pnp/Tk1/Rrm1/Rrm2/Nt5c2/Umps/Uck1/Nudt2/Nt5c3b/Uck2/Cda/Cmpk2/Upb1/Ctps2/Tymp/Ctps/Entpd6	mmu:56520/mmu:13178/mmu:69719/mmu:110074/mmu:54369/mmu:12499/mmu:76654/mmu:18950/mmu:21877/mmu:20133/mmu:20135/mmu:76952/mmu:22247/mmu:22245/mmu:66401/mmu:68106/mmu:80914/mmu:72269/mmu:22169/mmu:103149/mmu:55936/mmu:72962/mmu:51797/mmu:12497	24	17	56520/13178/110074/12499/76654/21877/20133/76952/22247/22245/66401/68106/72269/22169/55936/51797/12497	7	69719/54369/18950/20135/80914/103149/72962
mmu04950	Maturity onset diabetes of the young	10/1510	17/7404	0.000572456	0.012136059	15376/103988/15378/15377/20526/15379/15242/15205/21405/26424	Foxa2/Gck/Hnf4a/Foxa3/Slc2a2/Onecut1/Hhex/Hes1/Hnf1a/Nr5a2	mmu:15376/mmu:103988/mmu:15378/mmu:15377/mmu:20526/mmu:15379/mmu:15242/mmu:15205/mmu:21405/mmu:26424	10	1	20526	9	15376/103988/15378/15377/15379/15242/15205/21405/26424
mmu01212	Fatty acid metabolism	25/1510	66/7404	0.000772519	0.014490268	12686/56473/15107/66885/20249/74205/235674/56348/11363/14104/11364/57874/113868/12894/52538/15488/110446/68801/433256/257633/223722/11409/107476/231086/97212	Elovl3/Fads2/Hadh/Acadsb/Scd1/Acsl3/Acaa1b/Hsd17b12/Acadl/Fasn/Acadm/Hacd3/Acaa1a/Cpt1a/Acaa2/Hsd17b4/Acat1/Elovl5/Acsl5/Acsf3/Mcat/Acads/Acaca/Hadhb/Hadha	mmu:12686/mmu:56473/mmu:15107/mmu:66885/mmu:20249/mmu:74205/mmu:235674/mmu:56348/mmu:11363/mmu:14104/mmu:11364/mmu:57874/mmu:113868/mmu:12894/mmu:52538/mmu:15488/mmu:110446/mmu:68801/mmu:433256/mmu:257633/mmu:223722/mmu:11409/mmu:107476/mmu:231086/mmu:97212	25	21	56473/15107/20249/74205/235674/56348/11363/11364/57874/113868/12894/52538/15488/110446/68801/433256/257633/223722/11409/231086/97212	4	12686/66885/14104/107476
mmu00380	Tryptophan metabolism	18/1510	42/7404	0.000774637	0.014490268	11671/21743/70789/229905/71724/15107/13195/70266/266645/13077/23923/107766/110695/209692/109731/110446/78920/97212	Aldh3a2/Inmt/Kynu/Kyat3/Aox3/Hadh/Ddc/Kyat1/Acmsd/Cyp1a2/Aadat/Haao/Aldh7a1/Dhtkd1/Maob/Acat1/Dlst/Hadha	mmu:11671/mmu:21743/mmu:70789/mmu:70266/mmu:71724/mmu:15107/mmu:13195/mmu:70266/mmu:266645/mmu:13077/mmu:23923/mmu:107766/mmu:110695/mmu:209692/mmu:109731/mmu:110446/mmu:78920/mmu:97212	18	9	11671/21743/15107/70266/209692/109731/110446/78920/97212	9	70789/229905/71724/13195/266645/13077/23923/107766/110695
mmu00120	Primary bile acid biosynthesis	10/1510	18/7404	0.001053725	0.018615801	104086/12012/13116/26459/209186/56050/13123/93732/15488/13122	Cyp27a1/Baat/Cyp46a1/Slc27a5/Acnat2/Cyp39a1/Cyp7b1/Acox2/Hsd17b4/Cyp7a1	mmu:104086/mmu:12012/mmu:13116/mmu:26459/mmu:209186/mmu:56050/mmu:13123/mmu:93732/mmu:15488/mmu:13122	10	5	13116/209186/56050/93732/15488	5	104086/12012/26459/13123/13122
mmu02010	ABC transporters	18/1510	44/7404	0.001487055	0.024571961	26874/67470/27413/27409/18671/74610/21355/11305/26357/20928/21354/11666/56325/13214/27404/27405/18669/27421	Abcd2/Abcg8/Abcb11/Abcg5/Abcb1a/Abcb8/Tap2/Abca2/Abcg2/Abcc9/Tap1/Abcd1/Abcb9/Defb1/Abca8b/Abcg3/Abcb1b/Abcc6	mmu:26874/mmu:67470/mmu:27413/mmu:27409/mmu:18671/mmu:74610/mmu:21355/mmu:11305/mmu:26357/mmu:20928/mmu:21354/mmu:11666/mmu:56325/mmu:13214/mmu:27404/mmu:27405/mmu:18669/mmu:27421	18	11	26874/67470/27409/18671/74610/21355/26357/21354/11666/56325/27405	7	27413/11305/20928/13214/27404/18669/27421
mmu04975	Fat digestion and absorption	14/1510	31/7404	0.00160074	0.024571961	11808/67470/27409/12491/14079/67800/50784/14080/67916/66350/233549/19012/110446/11806	Apoa4/Abcg8/Abcg5/Cd36/Fabp2/Dgat2/Plpp2/Fabp1/Plpp3/Pla2g12a/Mogat2/Plpp1/Acat1/Apoa1	mmu:11808/mmu:67470/mmu:27409/mmu:12491/mmu:14079/mmu:67800/mmu:50784/mmu:14080/mmu:67916/mmu:66350/mmu:233549/mmu:19012/mmu:110446/mmu:11806	14	12	11808/67470/27409/12491/14079/67800/50784/14080/67916/66350/233549/110446	2	19012/11806
mmu00980	Metabolism of xenobiotics by cytochrome P450	25/1510	69/7404	0.001622677	0.024571961	11522/71773/394434/11529/14858/12408/14867/13077/72094/14860/14872/639769/14863/14865/225884/14869/231396/11670/66447/100042625/68312/103140/14870/67689/13107	Adh1/Ugt2b1/Ugt1a9/Adh7/Gsta2/Cbr1/Gstm6/Cyp1a2/Ugt2a3/Gsta4/Gstt2/Adh6-ps1/Gstm2/Gstm4/Gstp3/Gstp2/Ugt2b36/Aldh3a1/Mgst3/Gstp-ps/Gstm7/Gstt3/Gstp1/Aldh3b1/Cyp2f2	mmu:11522/mmu:71773/mmu:394434/mmu:11529/mmu:14858/mmu:12408/mmu:14867/mmu:13077/mmu:72094/mmu:14860/mmu:14872/mmu:11529/mmu:14863/mmu:14863/mmu:225884/mmu:14869/mmu:231396/mmu:11670/mmu:66447/mmu:14869/mmu:68312/mmu:103140/mmu:14870/mmu:67689/mmu:13107	25	10	11522/394434/12408/14872/14863/14865/225884/66447/103140/67689	15	71773/11529/14858/14867/13077/72094/14860/639769/14869/231396/11670/100042625/68312/14870/13107
mmu00310	Lysine degradation	23/1510	62/7404	0.001714407	0.024780978	11671/234135/15107/110593/208043/23923/107823/110695/208266/30956/75410/209692/170442/18193/19193/110446/192195/232811/72947/214162/78920/234407/97212	Aldh3a2/Nsd3/Hadh/Prdm2/Setd1b/Aadat/Nsd2/Aldh7a1/Dot1l/Aass/Kmt2b/Dhtkd1/Bbox1/Nsd1/Pipox/Acat1/Ash1l/Kmt5c/Phykpl/Kmt2a/Dlst/Colgalt1/Hadha	mmu:11671/mmu:234135/mmu:15107/mmu:110593/mmu:208043/mmu:23923/mmu:107823/mmu:110695/mmu:208266/mmu:30956/mmu:75410/mmu:209692/mmu:170442/mmu:18193/mmu:19193/mmu:110446/mmu:192195/mmu:232811/mmu:72947/mmu:214162/mmu:78920/mmu:234407/mmu:97212	23	9	11671/15107/209692/170442/110446/72947/78920/234407/97212	14	234135/110593/208043/23923/107823/110695/208266/30956/75410/18193/19193/192195/232811/214162
mmu01040	Biosynthesis of unsaturated fatty acids	16/1510	38/7404	0.001880688	0.026002558	12686/56473/171282/12012/171281/20249/171210/235674/56348/57874/209186/113868/15488/68801/105244956/217698	Elovl3/Fads2/Acot4/Baat/Acot3/Scd1/Acot2/Acaa1b/Hsd17b12/Hacd3/Acnat2/Acaa1a/Hsd17b4/Elovl5/Gm40474/Acot5	mmu:12686/mmu:56473/mmu:171282/mmu:12012/mmu:171281/mmu:20249/mmu:171210/mmu:235674/mmu:56348/mmu:57874/mmu:209186/mmu:113868/mmu:15488/mmu:68801/mmu:171281/mmu:217698	16	14	56473/171282/171281/20249/171210/235674/56348/57874/209186/113868/15488/68801/105244956/217698	2	12686/12012
mmu00260	Glycine, serine and threonine metabolism	18/1510	49/7404	0.005921106	0.078454657	107272/12411/231691/104174/11611/74129/107869/12116/110695/71776/20425/11655/109731/19193/654798/26912/14711/235582	Psat1/Cbs/Sds/Gldc/Agxt/Dmgdh/Cth/Bhmt/Aldh7a1/Tha1/Shmt1/Alas1/Maob/Pipox/D030055H07Rik/Gcat/Gnmt/Glyctk	mmu:107272/mmu:12411/mmu:231691/mmu:104174/mmu:11611/mmu:74129/mmu:107869/mmu:12116/mmu:110695/mmu:71776/mmu:20425/mmu:11655/mmu:109731/mmu:19193/mmu:235582/mmu:26912/mmu:14711/mmu:235582	18	4	107272/71776/20425/109731	14	12411/231691/104174/11611/74129/107869/12116/110695/11655/19193/654798/26912/14711/235582
mmu00220	Arginine biosynthesis	10/1510	22/7404	0.007011228	0.086415792	14718/11898/109900/18416/227231/216456/108682/432466/14645/109652	Got1/Ass1/Asl/Otc/Cps1/Gls2/Gpt2/Gm5424/Glul/Acy1	mmu:14718/mmu:11898/mmu:109900/mmu:18416/mmu:227231/mmu:216456/mmu:108682/mmu:11898/mmu:14645/mmu:109652	10	3	108682/14645/109652	7	14718/11898/109900/18416/227231/216456/432466
mmu00020	Citrate cycle (TCA cycle)	13/1510	32/7404	0.007065442	0.086415792	14194/74551/11429/15929/18563/67834/66052/56451/20917/17448/66925/269951/78920	Fh1/Pck2/Aco2/Idh3g/Pcx/Idh3a/Sdhc/Suclg1/Suclg2/Mdh2/Sdhd/Idh2/Dlst	mmu:14194/mmu:74551/mmu:11429/mmu:15929/mmu:18563/mmu:67834/mmu:66052/mmu:56451/mmu:20917/mmu:17448/mmu:66925/mmu:269951/mmu:78920	13	12	74551/11429/15929/18563/67834/66052/56451/20917/17448/66925/269951/78920	1	14194
mmu04610	Complement and coagulation cascades	29/1510	93/7404	0.008938033	0.100957157	12279/18815/19123/110382/16409/50909/99571/20702/545366/15139/56373/20700/22370/11905/12274/230558/20703/14060/12269/50702/109821/16644/12263/21824/14069/110135/58992/16411/667951	C9/Plg/Proc/C8b/Itgam/C1ra/Fgg/Serpina1c/Cfhr2/Hc/Cpb2/Serpina1a/Vtn/Serpinc1/C6/C8a/Serpina1d/F13b/C4bp/Cfhr1/F11/Kng1/C2/Thbd/F8/Fgb/F12/Itgax/Gm8893	mmu:12279/mmu:18815/mmu:19123/mmu:110382/mmu:16409/mmu:50909/mmu:99571/mmu:20702/mmu:545366/mmu:15139/mmu:56373/mmu:20700/mmu:22370/mmu:11905/mmu:12274/mmu:230558/mmu:20703/mmu:14060/mmu:12269/mmu:50702/mmu:109821/mmu:16644/mmu:12263/mmu:21824/mmu:14069/mmu:110135/mmu:58992/mmu:16411/mmu:20700	29	3	16409/12269/16411	26	12279/18815/19123/110382/50909/99571/20702/545366/15139/56373/20700/22370/11905/12274/230558/20703/14060/50702/109821/16644/12263/21824/14069/110135/58992/667951
mmu04622	RIG-I-like receptor signaling pathway	18/1510	51/7404	0.009464593	0.100957157	230073/80861/73174/14082/71586/16151/217069/225913/228607/19766/19697/100038882/22034/12675/74256/15945/270151/54123	Ddx58/Dhx58/Tbkbp1/Fadd/Ifih1/Ikbkg/Trim25/Tkfc/Mavs/Ripk1/Rela/Isg15/Traf6/Chuk/Cyld/Cxcl10/Nlrx1/Irf7	mmu:230073/mmu:80861/mmu:73174/mmu:14082/mmu:71586/mmu:16151/mmu:217069/mmu:225913/mmu:228607/mmu:19766/mmu:19697/mmu:100038882/mmu:22034/mmu:12675/mmu:74256/mmu:15945/mmu:270151/mmu:54123	18	10	230073/80861/73174/14082/71586/100038882/12675/15945/270151/54123	8	16151/217069/225913/228607/19766/19697/22034/74256
mmu04623	Cytosolic DNA-sensing pathway	18/1510	51/7404	0.009464593	0.100957157	230073/16151/228607/58203/19766/19697/12675/78929/66491/15945/66824/245841/26939/69870/16173/67065/77125/54123	Ddx58/Ikbkg/Mavs/Zbp1/Ripk1/Rela/Chuk/Polr3h/Polr2l/Cxcl10/Pycard/Polr2h/Polr3e/Polr3gl/Il18/Polr3d/Il33/Irf7	mmu:230073/mmu:16151/mmu:228607/mmu:58203/mmu:19766/mmu:19697/mmu:12675/mmu:78929/mmu:66491/mmu:15945/mmu:66824/mmu:245841/mmu:26939/mmu:69870/mmu:16173/mmu:67065/mmu:77125/mmu:54123	18	10	230073/58203/12675/78929/66491/15945/66824/69870/77125/54123	8	16151/228607/19766/19697/245841/26939/16173/67065
mmu04710	Circadian rhythm	13/1510	33/7404	0.00952426	0.100957157	18628/11865/19885/12753/79362/18143/217166/12912/12234/20893/104318/108099/21402	Per3/Arntl/Rorc/Clock/Bhlhe41/Npas2/Nr1d1/Creb1/Btrc/Bhlhe40/Csnk1d/Prkag2/Skp1	mmu:18628/mmu:11865/mmu:19885/mmu:12753/mmu:79362/mmu:18143/mmu:217166/mmu:12912/mmu:12234/mmu:20893/mmu:104318/mmu:108099/mmu:21402	13	5	18628/19885/12234/108099/21402	8	11865/12753/79362/18143/217166/12912/20893/104318
mmu04612	Antigen processing and presentation	27/1510	86/7404	0.010351638	0.106187769	15481/15511/14828/727711/193740/15519/666904/15516/21355/170767/18044/12317/12330/14999/21354/12912/14827/65972/15039/15006/19186/15001/621306/19188/15002/630499/14960	Hspa8/Hspa1b/Hspa5/Gm15459/Hspa1a/Hsp90aa1/Gm8355/Hsp90ab1/Tap2/Rfxap/Nfya/Calr/Canx/H2-DMb1/Tap1/Creb1/Pdia3/Ifi30/H2-T22/H2-Q1/Psme1/H2-Oa/Gm6210/Psme2/H2-Ob/H2-K2/H2-Aa	mmu:15481/mmu:15511/mmu:14828/mmu:15481/mmu:193740/mmu:15519/mmu:15481/mmu:15516/mmu:21355/mmu:170767/mmu:18044/mmu:12317/mmu:12330/mmu:14999/mmu:21354/mmu:12912/mmu:14827/mmu:65972/mmu:15039/mmu:15006/mmu:19186/mmu:15001/mmu:15481/mmu:19188/mmu:15002/mmu:15007/mmu:14960	27	11	21355/14999/21354/65972/15039/15006/19186/15001/19188/15002/14960	16	15481/15511/14828/727711/193740/15519/666904/15516/170767/18044/12317/12330/12912/14827/621306/630499
mmu01200	Carbon metabolism	39/1510	135/7404	0.011114109	0.110446455	17769/14718/103988/107272/231691/104174/11611/227231/14194/56185/11429/11676/225913/108682/110208/15929/18563/20425/19733/14751/14120/67834/66052/654798/212032/110446/328099/56451/15112/56421/20917/11409/17448/66925/235582/269951/100417768/78920/97212	Mthfr/Got1/Gck/Psat1/Sds/Gldc/Agxt/Cps1/Fh1/Hao2/Aco2/Aldoc/Tkfc/Gpt2/Pgd/Idh3g/Pcx/Shmt1/Rgn/Gpi1/Fbp2/Idh3a/Sdhc/D030055H07Rik/Hk3/Acat1/Prps1l3/Suclg1/Hao1/Pfkp/Suclg2/Acads/Mdh2/Sdhd/Glyctk/Idh2/Gm17121/Dlst/Hadha	mmu:17769/mmu:14718/mmu:103988/mmu:107272/mmu:231691/mmu:104174/mmu:11611/mmu:227231/mmu:14194/mmu:56185/mmu:11429/mmu:11676/mmu:225913/mmu:108682/mmu:110208/mmu:15929/mmu:18563/mmu:20425/mmu:19733/mmu:14751/mmu:14120/mmu:67834/mmu:66052/mmu:235582/mmu:212032/mmu:110446/mmu:328099/mmu:56451/mmu:15112/mmu:56421/mmu:20917/mmu:11409/mmu:17448/mmu:66925/mmu:235582/mmu:269951/mmu:13885/mmu:78920/mmu:9…	39	24	107272/56185/11429/108682/110208/15929/18563/20425/14751/14120/67834/66052/212032/110446/56451/56421/20917/11409/17448/66925/269951/100417768/78920/97212	15	17769/14718/103988/231691/104174/11611/227231/14194/11676/225913/19733/654798/328099/15112/235582
mmu05164	Influenza A	47/1510	169/7404	0.012025361	0.114317486	81489/106759/230073/18815/14082/20846/71586/15980/16151/53319/217069/228607/17874/11740/11652/12571/11465/19697/14999/100037258/12675/12702/26417/110196/15945/269966/66824/58185/270151/18750/20847/19106/433326/12122/12567/15001/16173/15002/56488/16647/16646/18751/77125/54123/14960/433923/100041907	Dnajb1/Ticam1/Ddx58/Plg/Fadd/Stat1/Ifih1/Ifngr2/Ikbkg/Nxf1/Trim25/Mavs/Myd88/Slc25a5/Akt2/Cdk6/Actg1/Rela/H2-DMb1/Dnajc3/Chuk/Socs3/Mapk3/Fdps/Cxcl10/Nup98/Pycard/Rsad2/Nlrx1/Prkca/Stat2/Eif2ak2/Gm5529/Bid/Cdk4/H2-Oa/Il18/H2-Ob/Nxt1/Kpna2/Kpna1/Prkcb/Il33/Irf7/H2-Aa/Gm5560/Gm3571	mmu:81489/mmu:106759/mmu:230073/mmu:18815/mmu:14082/mmu:20846/mmu:71586/mmu:15980/mmu:16151/mmu:53319/mmu:217069/mmu:228607/mmu:17874/mmu:11740/mmu:11652/mmu:12571/mmu:11465/mmu:19697/mmu:14999/mmu:100037258/mmu:12675/mmu:12702/mmu:26417/mmu:110196/mmu:15945/mmu:269966/mmu:66824/mmu:58185/mmu:270151/mmu:18750/mmu:20847/mmu:19106/mmu:11740/mmu:12122/mmu:12567/mmu:15001/mmu:16173/mmu:15002/mmu:5648…	47	28	230073/14082/20846/71586/15980/11740/11652/12571/11465/14999/12675/26417/15945/66824/58185/270151/18750/19106/433326/12122/12567/15001/15002/18751/77125/54123/14960/433923	19	81489/106759/18815/16151/53319/217069/228607/17874/19697/100037258/12702/110196/269966/20847/16173/56488/16647/16646/100041907
mmu00450	Selenocompound metabolism	8/1510	17/7404	0.012222624	0.114317486	21743/229905/70266/50880/107869/211006/26462/23971	Inmt/Kyat3/Kyat1/Scly/Cth/Sepsecs/Txnrd2/Papss1	mmu:21743/mmu:70266/mmu:70266/mmu:50880/mmu:107869/mmu:211006/mmu:26462/mmu:23971	8	5	21743/70266/50880/211006/26462	3	229905/107869/23971
mmu00062	Fatty acid elongation	13/1510	34/7404	0.012603394	0.114510835	12686/171282/15107/171281/171210/56348/57874/52538/68801/105244956/217698/231086/97212	Elovl3/Acot4/Hadh/Acot3/Acot2/Hsd17b12/Hacd3/Acaa2/Elovl5/Gm40474/Acot5/Hadhb/Hadha	mmu:12686/mmu:171282/mmu:15107/mmu:171281/mmu:171210/mmu:56348/mmu:57874/mmu:52538/mmu:68801/mmu:171281/mmu:217698/mmu:231086/mmu:97212	13	12	171282/15107/171281/171210/56348/57874/52538/68801/105244956/217698/231086/97212	1	12686
mmu00051	Fructose and mannose metabolism	14/1510	38/7404	0.014025857	0.123895068	170768/331026/11676/225913/319801/54128/14120/20322/212032/234730/56421/18640/69080/75540	Pfkfb3/Gmppb/Aldoc/Tkfc/Tigar/Pmm2/Fbp2/Sord/Hk3/Fcsk/Pfkp/Pfkfb2/Gmppa/Fpgt	mmu:170768/mmu:331026/mmu:11676/mmu:225913/mmu:319801/mmu:54128/mmu:14120/mmu:20322/mmu:212032/mmu:234730/mmu:56421/mmu:18640/mmu:69080/mmu:75540	14	6	54128/14120/20322/212032/234730/56421	8	170768/331026/11676/225913/319801/18640/69080/75540
mmu01230	Biosynthesis of amino acids	26/1510	85/7404	0.016609287	0.142750091	14718/11898/109900/18416/107272/12411/231691/227231/11429/11676/108682/432466/107869/15929/18563/56454/27053/71776/20425/108645/67834/14645/328099/56421/109652/269951	Got1/Ass1/Asl/Otc/Psat1/Cbs/Sds/Cps1/Aco2/Aldoc/Gpt2/Gm5424/Cth/Idh3g/Pcx/Aldh18a1/Asns/Tha1/Shmt1/Mat2b/Idh3a/Glul/Prps1l3/Pfkp/Acy1/Idh2	mmu:14718/mmu:11898/mmu:109900/mmu:18416/mmu:107272/mmu:12411/mmu:231691/mmu:227231/mmu:11429/mmu:11676/mmu:108682/mmu:11898/mmu:107869/mmu:15929/mmu:18563/mmu:56454/mmu:27053/mmu:71776/mmu:20425/mmu:108645/mmu:67834/mmu:14645/mmu:328099/mmu:56421/mmu:109652/mmu:269951	26	15	107272/11429/108682/15929/18563/56454/27053/71776/20425/108645/67834/14645/56421/109652/269951	11	14718/11898/109900/18416/12411/231691/227231/11676/432466/107869/328099
mmu00564	Glycerophospholipid metabolism	26/1510	87/7404	0.022368662	0.18719038	231510/53357/71760/12660/14245/192654/50767/50784/241274/14792/64898/225010/67916/66350/14732/19012/226856/270084/102247/99712/212862/214253/13026/28169/215456/110911	Gpat3/Pla2g6/Etnppl/Chka/Lpin1/Pla2g15/Pnpla6/Plpp2/Pnpla7/Lpcat3/Lpin2/Lclat1/Plpp3/Pla2g12a/Gpam/Plpp1/Lpgat1/Lpcat2/Gpat4/Cept1/Chpt1/Etnk2/Pcyt1a/Agpat3/Gpat2/Cds2	mmu:231510/mmu:53357/mmu:71760/mmu:12660/mmu:14245/mmu:192654/mmu:50767/mmu:50784/mmu:241274/mmu:14792/mmu:64898/mmu:225010/mmu:67916/mmu:66350/mmu:14732/mmu:19012/mmu:226856/mmu:270084/mmu:102247/mmu:99712/mmu:212862/mmu:214253/mmu:13026/mmu:28169/mmu:215456/mmu:110911	26	16	231510/53357/192654/50784/241274/14792/225010/67916/66350/14732/226856/270084/212862/214253/13026/28169	10	71760/12660/14245/50767/64898/19012/102247/99712/215456/110911
mmu01210	2-Oxocarboxylic acid metabolism	8/1510	19/7404	0.025849627	0.210773882	14718/11429/108682/23923/15929/67834/109652/269951	Got1/Aco2/Gpt2/Aadat/Idh3g/Idh3a/Acy1/Idh2	mmu:14718/mmu:11429/mmu:108682/mmu:23923/mmu:15929/mmu:67834/mmu:109652/mmu:269951	8	6	11429/108682/15929/67834/109652/269951	2	14718/23923
mmu00500	Starch and sucrose metabolism	11/1510	30/7404	0.029027518	0.230768765	103988/110095/77559/11722/68401/14751/27357/212032/19309/232493/72157	Gck/Pygl/Agl/Amy1/G6pc3/Gpi1/Gyg/Hk3/Pygm/Gys2/Pgm1	mmu:103988/mmu:110095/mmu:77559/mmu:11722/mmu:68401/mmu:14751/mmu:27357/mmu:212032/mmu:19309/mmu:232493/mmu:72157	11	7	77559/68401/14751/27357/212032/232493/72157	4	103988/110095/11722/19309
mmu00100	Steroid biosynthesis	8/1510	20/7404	0.035576155	0.267027094	13121/73166/15490/14137/16889/18194/223920/98386	Cyp51/Tm7sf2/Hsd17b7/Fdft1/Lipa/Nsdhl/Soat2/Lbr	mmu:13121/mmu:73166/mmu:15490/mmu:14137/mmu:16889/mmu:18194/mmu:223920/mmu:98386	8	3	14137/16889/223920	5	13121/73166/15490/18194/98386
mmu00534	Glycosaminoglycan biosynthesis - heparan sulfate / heparin	8/1510	20/7404	0.035576155	0.267027094	56219/14042/217119/50785/54710/218271/117592/72727	Extl1/Ext1/Xylt2/Hs6st1/Hs3st3b1/B4galt7/B3galt6/B3gat3	mmu:56219/mmu:14042/mmu:217119/mmu:50785/mmu:54710/mmu:218271/mmu:117592/mmu:72727	8	3	56219/14042/217119	5	50785/54710/218271/117592/72727
mmu04979	Cholesterol metabolism	17/1510	54/7404	0.036189864	0.267027094	11808/67470/27413/27409/12491/104086/624219/15450/79196/16889/223920/13122/16956/11806/18830/16971/218203	Apoa4/Abcg8/Abcb11/Abcg5/Cd36/Cyp27a1/Angptl8/Lipc/Osbpl5/Lipa/Soat2/Cyp7a1/Lpl/Apoa1/Pltp/Lrp1/Mylip	mmu:11808/mmu:67470/mmu:27413/mmu:27409/mmu:12491/mmu:104086/mmu:624219/mmu:15450/mmu:79196/mmu:16889/mmu:223920/mmu:13122/mmu:16956/mmu:11806/mmu:18830/mmu:16971/mmu:218203	17	9	11808/67470/27409/12491/79196/16889/223920/16956/18830	8	27413/104086/624219/15450/13122/11806/16971/218203
mmu00030	Pentose phosphate pathway	11/1510	31/7404	0.036947145	0.267027094	11676/110208/19733/14751/14120/654798/328099/56421/235582/72157/232449	Aldoc/Pgd/Rgn/Gpi1/Fbp2/D030055H07Rik/Prps1l3/Pfkp/Glyctk/Pgm1/Dera	mmu:11676/mmu:110208/mmu:19733/mmu:14751/mmu:14120/mmu:235582/mmu:328099/mmu:56421/mmu:235582/mmu:72157/mmu:232449	11	6	110208/14751/14120/56421/72157/232449	5	11676/19733/654798/328099/235582
mmu00350	Tyrosine metabolism	12/1510	36/7404	0.048026268	0.339385625	14718/11522/71724/13195/11529/12846/15233/639769/109731/14085/11670/67689	Got1/Adh1/Aox3/Ddc/Adh7/Comt/Hgd/Adh6-ps1/Maob/Fah/Aldh3a1/Aldh3b1	mmu:14718/mmu:11522/mmu:71724/mmu:13195/mmu:11529/mmu:12846/mmu:15233/mmu:11529/mmu:109731/mmu:14085/mmu:11670/mmu:67689	12	3	11522/109731/67689	9	14718/71724/13195/11529/12846/15233/639769/14085/11670
mmu04976	Bile secretion	25/1510	89/7404	0.050302974	0.347746649	67470/27413/27409/71773/394434/11829/12012/18671/20186/12349/23957/72094/20517/26357/26459/20494/209186/231396/64008/13122/20525/140492/20493/18669/432530	Abcg8/Abcb11/Abcg5/Ugt2b1/Ugt1a9/Aqp4/Baat/Abcb1a/Nr1h4/Car2/Nr0b2/Ugt2a3/Slc22a1/Abcg2/Slc27a5/Slc10a2/Acnat2/Ugt2b36/Aqp9/Cyp7a1/Slc2a1/Kcnn2/Slc10a1/Abcb1b/Adcy1	mmu:67470/mmu:27413/mmu:27409/mmu:71773/mmu:394434/mmu:11829/mmu:12012/mmu:18671/mmu:20186/mmu:12349/mmu:23957/mmu:72094/mmu:20517/mmu:26357/mmu:26459/mmu:20494/mmu:209186/mmu:231396/mmu:64008/mmu:13122/mmu:20525/mmu:140492/mmu:20493/mmu:18669/mmu:432530	25	14	67470/27409/394434/11829/18671/20186/12349/23957/20517/26357/209186/64008/20525/20493	11	27413/71773/12012/72094/26459/20494/231396/13122/140492/18669/432530
mmu03008	Ribosome biogenesis in eukaryotes	24/1510	85/7404	0.051477828	0.348296796	67724/53319/67619/24128/novel.115/52530/227522/66161/213895/225348/208366/213773/67973/55989/68272/30877/69237/224092/100019/73674/110816/67045/56488/71340	Pop1/Nxf1/Nob1/Xrn2/-/Nhp2/Rpp38/Pop4/Bms1/Wdr36/Rpp40/Tbl3/Mphosph10/Nop58/Rbm28/Gnl3/Gtpbp4/Lsg1/Mdn1/Wdr75/Pwp2/Riok2/Nxt1/Riok1	mmu:67724/mmu:53319/mmu:67619/mmu:24128/mmu:69237/mmu:52530/mmu:227522/mmu:66161/mmu:213895/mmu:225348/mmu:208366/mmu:213773/mmu:67973/mmu:55989/mmu:68272/mmu:30877/mmu:69237/mmu:224092/mmu:100019/mmu:73674/mmu:110816/mmu:67045/mmu:56488/mmu:71340	24	7	24128/52530/66161/225348/213773/68272/67045	17	67724/53319/67619/novel.115/227522/213895/208366/67973/55989/30877/69237/224092/100019/73674/110816/56488/71340
mmu00630	Glyoxylate and dicarboxylate metabolism	11/1510	33/7404	0.057054075	0.377983249	104174/11611/56185/11429/20425/14645/654798/110446/15112/17448/235582	Gldc/Agxt/Hao2/Aco2/Shmt1/Glul/D030055H07Rik/Acat1/Hao1/Mdh2/Glyctk	mmu:104174/mmu:11611/mmu:56185/mmu:11429/mmu:20425/mmu:14645/mmu:235582/mmu:110446/mmu:15112/mmu:17448/mmu:235582	11	6	56185/11429/20425/14645/110446/17448	5	104174/11611/654798/15112/235582
mmu00600	Sphingolipid metabolism	13/1510	41/7404	0.059090496	0.382059483	11883/53897/58994/50784/241447/76893/67916/19012/18010/14420/619326/66190/77626	Arsa/Gal3st1/Smpd3/Plpp2/Cers6/Cers2/Plpp3/Plpp1/Neu1/Galc/9130409I23Rik/Acer3/Smpd4	mmu:11883/mmu:53897/mmu:58994/mmu:50784/mmu:241447/mmu:76893/mmu:67916/mmu:19012/mmu:18010/mmu:14420/mmu:619326/mmu:66190/mmu:77626	13	11	11883/53897/58994/50784/241447/76893/67916/18010/14420/66190/77626	2	19012/619326
mmu00590	Arachidonic acid metabolism	20/1510	70/7404	0.063799745	0.382059483	13094/404195/226105/13096/53357/107141/12408/666168/226143/13097/66469/13089/64385/170716/13119/13117/75512/66350/433247/13118	Cyp2b9/Cyp2c54/Cyp2c70/Cyp2c37/Pla2g6/Cyp2c50/Cbr1/Cyp4a31/Cyp2c23/Cyp2c38/Prxl2b/Cyp2b13/Cyp4f14/Cyp4f13/Cyp4a14/Cyp4a10/Gpx6/Pla2g12a/Cyp2c68/Cyp4a12b	mmu:13094/mmu:404195/mmu:226105/mmu:13096/mmu:53357/mmu:107141/mmu:12408/mmu:666168/mmu:226143/mmu:13097/mmu:66469/mmu:13089/mmu:64385/mmu:170716/mmu:13119/mmu:13117/mmu:75512/mmu:66350/mmu:13099/mmu:13118	20	10	13094/53357/12408/666168/13097/66469/13089/13119/13117/66350	10	404195/226105/13096/107141/226143/64385/170716/75512/433247/13118
mmu04917	Prolactin signaling pathway	19/1510	66/7404	0.065125832	0.382059483	13074/12443/103988/216233/20526/105246587/20846/12700/11652/19697/12702/20850/26417/67296/13982/19116/216148/192157/54607	Cyp17a1/Ccnd1/Gck/Socs2/Slc2a2/Gm41857/Stat1/Cish/Akt2/Rela/Socs3/Stat5a/Mapk3/Socs4/Esr1/Prlr/Shc2/Socs7/Socs6	mmu:13074/mmu:12443/mmu:103988/mmu:216233/mmu:20526/mmu:13074/mmu:20846/mmu:12700/mmu:11652/mmu:19697/mmu:12702/mmu:20850/mmu:26417/mmu:67296/mmu:13982/mmu:19116/mmu:216148/mmu:192157/mmu:54607	19	11	13074/12443/20526/105246587/20846/11652/20850/26417/13982/19116/216148	8	103988/216233/12700/19697/12702/67296/192157/54607
mmu05418	Fluid shear stress and atherosclerosis	42/1510	165/7404	0.065261182	0.382059483	14733/22027/15519/11898/16800/15516/14858/15529/18024/16151/20969/14867/432466/14860/11652/14872/11465/19697/14863/14865/18412/12675/225884/14869/26408/26399/20610/26400/66447/100042625/22339/16416/68312/21824/103140/12389/14870/18104/22329/16177/19252/19354	Gpc1/Hsp90b1/Hsp90aa1/Ass1/Arhgef2/Hsp90ab1/Gsta2/Sdc2/Nfe2l2/Ikbkg/Sdc1/Gstm6/Gm5424/Gsta4/Akt2/Gstt2/Actg1/Rela/Gstm2/Gstm4/Sqstm1/Chuk/Gstp3/Gstp2/Map3k5/Map2k6/Sumo3/Map2k7/Mgst3/Gstp-ps/Vegfa/Itgb3/Gstm7/Thbd/Gstt3/Cav1/Gstp1/Nqo1/Vcam1/Il1r1/Dusp1/Rac2	mmu:14733/mmu:22027/mmu:15519/mmu:11898/mmu:16800/mmu:15516/mmu:14858/mmu:15529/mmu:18024/mmu:16151/mmu:20969/mmu:14867/mmu:11898/mmu:14860/mmu:11652/mmu:14872/mmu:11465/mmu:19697/mmu:14863/mmu:14863/mmu:18412/mmu:12675/mmu:225884/mmu:14869/mmu:26408/mmu:26399/mmu:20610/mmu:26400/mmu:66447/mmu:14869/mmu:22339/mmu:16416/mmu:68312/mmu:21824/mmu:103140/mmu:12389/mmu:14870/mmu:18104/mmu:22329/mmu:161…	42	17	14733/16800/18024/20969/11652/14872/11465/14863/14865/12675/225884/26399/66447/103140/18104/22329/19354	25	22027/15519/11898/15516/14858/15529/16151/14867/432466/14860/19697/18412/14869/26408/20610/26400/100042625/22339/16416/68312/21824/12389/14870/16177/19252
mmu04620	Toll-like receptor signaling pathway	24/1510	87/7404	0.065328881	0.382059483	106759/14082/20846/16151/53791/19766/17874/11652/19697/117149/22034/21939/12675/26417/15945/26399/54473/26400/68652/54123/27056/26397/21899/17087	Ticam1/Fadd/Stat1/Ikbkg/Tlr5/Ripk1/Myd88/Akt2/Rela/Tirap/Traf6/Cd40/Chuk/Mapk3/Cxcl10/Map2k6/Tollip/Map2k7/Tab2/Irf7/Irf5/Map2k3/Tlr6/Ly96	mmu:106759/mmu:14082/mmu:20846/mmu:16151/mmu:53791/mmu:19766/mmu:17874/mmu:11652/mmu:19697/mmu:117149/mmu:22034/mmu:21939/mmu:12675/mmu:26417/mmu:15945/mmu:26399/mmu:54473/mmu:26400/mmu:68652/mmu:54123/mmu:27056/mmu:26397/mmu:21899/mmu:17087	24	13	14082/20846/53791/11652/21939/12675/26417/15945/26399/54473/54123/26397/21899	11	106759/16151/19766/17874/19697/117149/22034/26400/68652/27056/17087
mmu00053	Ascorbate and aldarate metabolism	9/1510	26/7404	0.065533709	0.382059483	11671/71773/394434/72094/110695/268756/19733/231396/22235	Aldh3a2/Ugt2b1/Ugt1a9/Ugt2a3/Aldh7a1/Gulo/Rgn/Ugt2b36/Ugdh	mmu:11671/mmu:71773/mmu:394434/mmu:72094/mmu:110695/mmu:268756/mmu:19733/mmu:231396/mmu:22235	9	2	11671/394434	7	71773/72094/110695/268756/19733/231396/22235
mmu05310	Asthma	6/1510	15/7404	0.06607947	0.382059483	14999/21939/14127/15001/15002/14960	H2-DMb1/Cd40/Fcer1g/H2-Oa/H2-Ob/H2-Aa	mmu:14999/mmu:21939/mmu:14127/mmu:15001/mmu:15002/mmu:14960	6	6	14999/21939/14127/15001/15002/14960	0
mmu00513	Various types of N-glycan biosynthesis	12/1510	38/7404	0.070083527	0.391785188	217664/320302/80286/20441/15211/223774/16430/14595/207958/330406/103534/56737	Mgat2/Glt28d2/Tusc3/St3gal3/Hexa/Alg12/Stt3a/B4galt1/Alg11/B4galnt3/Mgat4b/Alg2	mmu:217664/mmu:320302/mmu:80286/mmu:20441/mmu:15211/mmu:223774/mmu:16430/mmu:14595/mmu:207958/mmu:330406/mmu:103534/mmu:56737	12	5	80286/20441/15211/330406/103534	7	217664/320302/223774/16430/14595/207958/56737
mmu00860	Porphyrin and chlorophyll metabolism	13/1510	42/7404	0.070225647	0.391785188	71773/394434/72094/12892/17025/11655/15288/231396/70383/226139/22276/233016/101055725	Ugt2b1/Ugt1a9/Ugt2a3/Cpox/Alad/Alas1/Hmbs/Ugt2b36/Cox10/Cox15/Uros/Blvrb/Gm29718	mmu:71773/mmu:394434/mmu:72094/mmu:12892/mmu:17025/mmu:11655/mmu:15288/mmu:231396/mmu:70383/mmu:226139/mmu:22276/mmu:233016/mmu:15288	13	9	394434/12892/17025/15288/70383/226139/22276/233016/101055725	4	71773/72094/11655/231396
mmu00515	Mannose type O-glycan biosynthesis	7/1510	19/7404	0.073640982	0.403755728	20441/217734/246179/14595/99011/243853/108902	St3gal3/Pomt2/Fktn/B4galt1/Pomt1/Fkrp/B4gat1	mmu:20441/mmu:217734/mmu:246179/mmu:14595/mmu:99011/mmu:243853/mmu:108902	7	5	20441/246179/99011/243853/108902	2	217734/14595
mmu04931	Insulin resistance	29/1510	110/7404	0.077050306	0.415288091	14583/110095/12491/20111/20526/74551/56717/244416/11652/26459/20787/16367/208104/19697/68401/12702/12912/58805/22259/56458/19013/12894/76055/20525/19309/232493/208647/18751/108099	Gfpt1/Pygl/Cd36/Rps6ka1/Slc2a2/Pck2/Mtor/Ppp1r3b/Akt2/Slc27a5/Srebf1/Irs1/Mlxip/Rela/G6pc3/Socs3/Creb1/Mlxipl/Nr1h3/Foxo1/Ppara/Cpt1a/Oga/Slc2a1/Pygm/Gys2/Creb3l2/Prkcb/Prkag2	mmu:14583/mmu:110095/mmu:12491/mmu:20111/mmu:20526/mmu:74551/mmu:56717/mmu:244416/mmu:11652/mmu:26459/mmu:20787/mmu:16367/mmu:208104/mmu:19697/mmu:68401/mmu:12702/mmu:12912/mmu:58805/mmu:22259/mmu:56458/mmu:19013/mmu:12894/mmu:76055/mmu:20525/mmu:19309/mmu:232493/mmu:208647/mmu:18751/mmu:108099	29	16	12491/20111/20526/74551/56717/11652/20787/68401/22259/56458/19013/12894/20525/232493/18751/108099	13	14583/110095/244416/26459/16367/208104/19697/12702/12912/58805/76055/19309/208647
mmu00565	Ether lipid metabolism	11/1510	35/7404	0.083312212	0.434316121	53357/53897/18472/50784/67916/66350/19012/270084/18606/99712/212862	Pla2g6/Gal3st1/Pafah1b1/Plpp2/Plpp3/Pla2g12a/Plpp1/Lpcat2/Enpp2/Cept1/Chpt1	mmu:53357/mmu:53897/mmu:18472/mmu:50784/mmu:67916/mmu:66350/mmu:19012/mmu:270084/mmu:18606/mmu:99712/mmu:212862	11	8	53357/53897/50784/67916/66350/270084/18606/212862	3	18472/19012/99712
mmu00591	Linoleic acid metabolism	11/1510	35/7404	0.083312212	0.434316121	404195/226105/13096/53357/107141/226143/13097/13077/13113/66350/433247	Cyp2c54/Cyp2c70/Cyp2c37/Pla2g6/Cyp2c50/Cyp2c23/Cyp2c38/Cyp1a2/Cyp3a13/Pla2g12a/Cyp2c68	mmu:404195/mmu:226105/mmu:13096/mmu:53357/mmu:107141/mmu:226143/mmu:13097/mmu:13077/mmu:13113/mmu:66350/mmu:13099	11	4	53357/13097/13113/66350	7	404195/226105/13096/107141/226143/13077/433247
mmu04216	Ferroptosis	16/1510	56/7404	0.090689065	0.465147141	71775/74205/19122/14319/20229/14325/14629/625249/213053/664781/14792/67547/53945/433256/634386/68428	1300017J02Rik/Acsl3/Prnp/Fth1/Sat1/Ftl1/Gclc/Gpx4/Slc39a14/Gpx4-ps2/Lpcat3/Slc39a8/Slc40a1/Acsl5/Ftl1-ps1/Steap3	mmu:71775/mmu:74205/mmu:19122/mmu:14319/mmu:20229/mmu:100862446/mmu:14629/mmu:625249/mmu:213053/mmu:625249/mmu:14792/mmu:67547/mmu:53945/mmu:433256/mmu:100862446/mmu:68428	16	13	74205/19122/14319/20229/14325/14629/625249/664781/14792/53945/433256/634386/68428	3	71775/213053/67547
mmu05145	Toxoplasmosis	31/1510	121/7404	0.094968956	0.479064162	15481/15511/727711/16780/193740/666904/20846/15980/16151/17874/11652/105675/16145/19697/14999/22034/21939/12675/26417/26399/11797/16154/15001/621306/68652/15002/12774/16412/26397/14960/17087	Hspa8/Hspa1b/Gm15459/Lamb3/Hspa1a/Gm8355/Stat1/Ifngr2/Ikbkg/Myd88/Akt2/Ppif/Igtp/Rela/H2-DMb1/Traf6/Cd40/Chuk/Mapk3/Map2k6/Birc2/Il10ra/H2-Oa/Gm6210/Tab2/H2-Ob/Ccr5/Itgb1/Map2k3/H2-Aa/Ly96	mmu:15481/mmu:15511/mmu:15481/mmu:16780/mmu:193740/mmu:15481/mmu:20846/mmu:15980/mmu:16151/mmu:17874/mmu:11652/mmu:105675/mmu:16145/mmu:19697/mmu:14999/mmu:22034/mmu:21939/mmu:12675/mmu:26417/mmu:26399/mmu:11797/mmu:16154/mmu:15001/mmu:15481/mmu:68652/mmu:15002/mmu:12774/mmu:16412/mmu:26397/mmu:14960/mmu:17087	31	17	16780/20846/15980/11652/105675/16145/14999/21939/12675/26417/26399/16154/15001/15002/12774/26397/14960	14	15481/15511/727711/193740/666904/16151/17874/19697/22034/11797/621306/68652/16412/17087
mmu05225	Hepatocellular carcinoma	44/1510	179/7404	0.096415429	0.479064162	12443/22419/14296/13544/14858/18024/21813/14388/14867/56717/14860/13649/11652/12571/14872/21414/26462/11465/14863/14865/225884/17295/14869/26417/23882/18750/14368/14366/14369/212398/12575/17873/66447/100042625/12567/68312/216148/103140/15234/22413/14870/18104/11789/18751	Ccnd1/Wnt5b/Frat1/Dvl3/Gsta2/Nfe2l2/Tgfbr2/Gab1/Gstm6/Mtor/Gsta4/Egfr/Akt2/Cdk6/Gstt2/Tcf7/Txnrd2/Actg1/Gstm2/Gstm4/Gstp3/Met/Gstp2/Mapk3/Gadd45g/Prkca/Fzd6/Fzd4/Fzd7/Frat2/Cdkn1a/Gadd45b/Mgst3/Gstp-ps/Cdk4/Gstm7/Shc2/Gstt3/Hgf/Wnt2/Gstp1/Nqo1/Apc/Prkcb	mmu:12443/mmu:22419/mmu:14296/mmu:13544/mmu:14858/mmu:18024/mmu:21813/mmu:14388/mmu:14867/mmu:56717/mmu:14860/mmu:13649/mmu:11652/mmu:12571/mmu:14872/mmu:21414/mmu:26462/mmu:11465/mmu:14863/mmu:14863/mmu:225884/mmu:17295/mmu:14869/mmu:26417/mmu:23882/mmu:18750/mmu:14368/mmu:14366/mmu:14369/mmu:212398/mmu:12575/mmu:17873/mmu:66447/mmu:14869/mmu:12567/mmu:68312/mmu:216148/mmu:103140/mmu:15234/mmu:2…	44	29	12443/22419/14296/18024/21813/14388/56717/11652/12571/14872/21414/26462/11465/14863/14865/225884/17295/26417/18750/14368/14366/212398/17873/66447/12567/216148/103140/18104/18751	15	13544/14858/14867/14860/13649/14869/23882/14369/12575/100042625/68312/15234/22413/14870/11789
mmu00280	Valine, leucine and isoleucine degradation	15/1510	53/7404	0.106074641	0.518949784	11671/71724/15107/66885/235674/110695/12039/11364/113868/52538/110446/257633/11409/231086/97212	Aldh3a2/Aox3/Hadh/Acadsb/Acaa1b/Aldh7a1/Bckdha/Acadm/Acaa1a/Acaa2/Acat1/Acsf3/Acads/Hadhb/Hadha	mmu:11671/mmu:71724/mmu:15107/mmu:66885/mmu:235674/mmu:110695/mmu:12039/mmu:11364/mmu:113868/mmu:52538/mmu:110446/mmu:257633/mmu:11409/mmu:231086/mmu:97212	15	12	11671/15107/235674/12039/11364/113868/52538/110446/257633/11409/231086/97212	3	71724/66885/110695
mmu00061	Fatty acid biosynthesis	6/1510	17/7404	0.113678952	0.547268532	74205/14104/433256/257633/223722/107476	Acsl3/Fasn/Acsl5/Acsf3/Mcat/Acaca	mmu:74205/mmu:14104/mmu:433256/mmu:257633/mmu:223722/mmu:107476	6	4	74205/433256/257633/223722	2	14104/107476
mmu04977	Vitamin digestion and absorption	7/1510	21/7404	0.117458042	0.547268532	11808/20509/20522/330064/67096/21452/11806	Apoa4/Slc19a1/Slc23a1/Slc5a6/Mmachc/Tcn2/Apoa1	mmu:11808/mmu:20509/mmu:20522/mmu:330064/mmu:67096/mmu:21452/mmu:11806	7	6	11808/20509/20522/330064/67096/21452	1	11806
mmu05202	Transcriptional misregulation in cancer	46/1510	191/7404	0.118003443	0.547268532	13198/235320/19016/15446/110794/18514/12580/21813/15902/16409/209446/56312/20466/15242/12608/21423/20183/233908/100503619/107823/19697/12455/208266/21939/17295/14254/17132/17187/56458/23882/17355/14030/140780/12575/11797/16009/17873/17283/12606/16000/50701/22642/20375/214162/319151/212980	Ddit3/Zbtb16/Pparg/Hpgd/Cebpe/Pbx1/Cdkn2c/Tgfbr2/Id2/Itgam/Tfe3/Nupr1/Sin3a/Hhex/Cebpb/Tcf3/Rxrg/Fus/E330011O21Rik/Nsd2/Rela/Ccnt1/Dot1l/Cd40/Met/Flt1/Maf/Max/Foxo1/Gadd45g/Aff1/Ewsr1/Bmp2k/Cdkn1a/Birc2/Igfbp3/Gadd45b/Men1/Cebpa/Igf1/Elane/Zbtb17/Spi1/Kmt2a/H3c6/Slc45a3	mmu:13198/mmu:235320/mmu:19016/mmu:15446/mmu:110794/mmu:18514/mmu:12580/mmu:21813/mmu:15902/mmu:16409/mmu:209446/mmu:56312/mmu:20466/mmu:15242/mmu:12608/mmu:21423/mmu:20183/mmu:233908/mmu:433759/mmu:107823/mmu:19697/mmu:12455/mmu:208266/mmu:21939/mmu:17295/mmu:14254/mmu:17132/mmu:17187/mmu:56458/mmu:23882/mmu:17355/mmu:14030/mmu:140780/mmu:12575/mmu:11797/mmu:16009/mmu:17873/mmu:17283/mmu:12606/m…	46	23	19016/15446/110794/18514/12580/21813/16409/56312/12608/21423/20183/233908/100503619/21939/17295/17132/56458/14030/140780/17873/50701/20375/319151	23	13198/235320/15902/209446/20466/15242/107823/19697/12455/208266/14254/17187/23882/17355/12575/11797/16009/17283/12606/16000/22642/214162/212980
mmu03060	Protein export	9/1510	29/7404	0.118746946	0.547268532	14828/20818/66624/140740/217337/53421/76687/56529/93757	Hspa5/Srprb/Spcs2/Sec63/Srp68/Sec61a1/Spcs3/Sec11a/Immp2l	mmu:14828/mmu:20818/mmu:66624/mmu:140740/mmu:217337/mmu:53421/mmu:76687/mmu:56529/mmu:93757	9	1	93757	8	14828/20818/66624/140740/217337/53421/76687/56529
mmu00330	Arginine and proline metabolism	15/1510	54/7404	0.120513041	0.547473531	18451/11671/14718/242669/11702/20229/66988/18452/56454/110695/75986/18263/109731/66054/12709	P4ha1/Aldh3a2/Got1/Azin2/Amd1/Sat1/Lap3/P4ha2/Aldh18a1/Aldh7a1/Agmat/Odc1/Maob/Cndp2/Ckb	mmu:18451/mmu:11671/mmu:14718/mmu:242669/mmu:11702/mmu:20229/mmu:66988/mmu:18452/mmu:56454/mmu:110695/mmu:75986/mmu:18263/mmu:109731/mmu:66054/mmu:12709	15	9	11671/242669/20229/56454/75986/18263/109731/66054/12709	6	18451/14718/11702/66988/18452/110695
mmu04920	Adipocytokine signaling pathway	18/1510	67/7404	0.122971583	0.550774131	12491/68465/74551/74205/16151/56717/20183/11652/16367/19697/68401/12675/12702/19013/12894/20525/433256/108099	Cd36/Adipor2/Pck2/Acsl3/Ikbkg/Mtor/Rxrg/Akt2/Irs1/Rela/G6pc3/Chuk/Socs3/Ppara/Cpt1a/Slc2a1/Acsl5/Prkag2	mmu:12491/mmu:68465/mmu:74551/mmu:74205/mmu:16151/mmu:56717/mmu:20183/mmu:11652/mmu:16367/mmu:19697/mmu:68401/mmu:12675/mmu:12702/mmu:19013/mmu:12894/mmu:20525/mmu:433256/mmu:108099	18	13	12491/74551/74205/56717/20183/11652/68401/12675/19013/12894/20525/433256/108099	5	68465/16151/16367/19697/12702
mmu00230	Purine metabolism	34/1510	138/7404	0.127722651	0.564108374	11639/67054/11637/14544/56520/13178/74167/109674/68695/54369/12499/18950/238871/229363/12496/231903/66566/20133/20135/231327/76952/23971/229589/66401/328099/14923/68106/14198/11821/207728/12497/22262/72157/432530	Ak4/Paics/Ak2/Gda/Nme4/Dck/Nudt9/Ampd2/Hddc3/Nme6/Entpd5/Pnp/Pde4d/Gmps/Entpd2/Urad/Ntpcr/Rrm1/Rrm2/Ppat/Nt5c2/Papss1/Prune1/Nudt2/Prps1l3/Guk1/Nt5c3b/Fhit/Aprt/Pde2a/Entpd6/Uox/Pgm1/Adcy1	mmu:11639/mmu:67054/mmu:11637/mmu:14544/mmu:56520/mmu:13178/mmu:74167/mmu:109674/mmu:68695/mmu:54369/mmu:12499/mmu:18950/mmu:238871/mmu:229363/mmu:12496/mmu:231903/mmu:66566/mmu:20133/mmu:20135/mmu:231327/mmu:76952/mmu:23971/mmu:229589/mmu:66401/mmu:328099/mmu:14923/mmu:68106/mmu:14198/mmu:11821/mmu:207728/mmu:12497/mmu:22262/mmu:72157/mmu:432530	34	20	11639/11637/14544/56520/13178/74167/68695/12499/238871/12496/66566/20133/76952/229589/66401/14923/68106/11821/12497/72157	14	67054/109674/54369/18950/229363/231903/20135/231327/23971/328099/14198/207728/22262/432530
mmu04913	Ovarian steroidogenesis	12/1510	42/7404	0.131260842	0.571793805	13074/171282/105246587/15490/171281/171210/15493/15486/105244956/16000/217698/432530	Cyp17a1/Acot4/Gm41857/Hsd17b7/Acot3/Acot2/Hsd3b2/Hsd17b2/Gm40474/Igf1/Acot5/Adcy1	mmu:13074/mmu:171282/mmu:13074/mmu:15490/mmu:171281/mmu:171210/mmu:15493/mmu:15486/mmu:171281/mmu:16000/mmu:217698/mmu:432530	12	8	13074/171282/105246587/171281/171210/15493/105244956/217698	4	15490/15486/16000/432530
mmu00340	Histidine metabolism	8/1510	26/7404	0.142546483	0.612564616	11671/110695/11484/71761/109731/11670/66054/67689	Aldh3a2/Aldh7a1/Aspa/Amdhd1/Maob/Aldh3a1/Cndp2/Aldh3b1	mmu:11671/mmu:110695/mmu:11484/mmu:71761/mmu:109731/mmu:11670/mmu:66054/mmu:67689	8	5	11671/11484/109731/66054/67689	3	110695/71761/11670
mmu04064	NF-kappa B signaling pathway	24/1510	95/7404	0.145584486	0.617278219	106759/230073/17060/17000/16151/217069/19766/12633/17874/19697/117149/22034/21939/12675/74256/23882/170720/11797/17873/68652/22329/16177/18751/17087	Ticam1/Ddx58/Blnk/Ltbr/Ikbkg/Trim25/Ripk1/Cflar/Myd88/Rela/Tirap/Traf6/Cd40/Chuk/Cyld/Gadd45g/Card14/Birc2/Gadd45b/Tab2/Vcam1/Il1r1/Prkcb/Ly96	mmu:106759/mmu:230073/mmu:17060/mmu:17000/mmu:16151/mmu:217069/mmu:19766/mmu:12633/mmu:17874/mmu:19697/mmu:117149/mmu:22034/mmu:21939/mmu:12675/mmu:74256/mmu:23882/mmu:170720/mmu:11797/mmu:17873/mmu:68652/mmu:22329/mmu:16177/mmu:18751/mmu:17087	24	9	230073/17060/17000/21939/12675/170720/17873/22329/18751	15	106759/16151/217069/19766/12633/17874/19697/117149/22034/74256/23882/11797/68652/16177/17087
mmu04934	Cushing syndrome	34/1510	141/7404	0.158252748	0.662162813	13074/12443/105246587/22419/18514/12580/13544/14194/12447/15493/13649/23808/12571/21414/16439/26417/12912/14368/14366/14369/12575/12323/17283/12567/208647/18796/22413/77037/109305/11789/15370/54652/214162/432530	Cyp17a1/Ccnd1/Gm41857/Wnt5b/Pbx1/Cdkn2c/Dvl3/Fh1/Ccne1/Hsd3b2/Egfr/Ash2l/Cdk6/Tcf7/Itpr2/Mapk3/Creb1/Fzd6/Fzd4/Fzd7/Cdkn1a/Camk2b/Men1/Cdk4/Creb3l2/Plcb2/Wnt2/Mrap/Orai1/Apc/Nr4a1/Cacna1f/Kmt2a/Adcy1	mmu:13074/mmu:12443/mmu:13074/mmu:22419/mmu:18514/mmu:12580/mmu:13544/mmu:14194/mmu:12447/mmu:15493/mmu:13649/mmu:23808/mmu:12571/mmu:21414/mmu:16439/mmu:26417/mmu:12912/mmu:14368/mmu:14366/mmu:14369/mmu:12575/mmu:12323/mmu:17283/mmu:12567/mmu:208647/mmu:18796/mmu:22413/mmu:77037/mmu:109305/mmu:11789/mmu:15370/mmu:54652/mmu:214162/mmu:432530	34	20	13074/12443/105246587/22419/18514/12580/12447/15493/23808/12571/21414/26417/14368/14366/12323/12567/18796/77037/15370/54652	14	13544/14194/13649/16439/12912/14369/12575/17283/208647/22413/109305/11789/214162/432530
mmu00130	Ubiquinone and other terpenoid-quinone biosynthesis	4/1510	11/7404	0.169832399	0.692393626	71883/12850/27973/18104	Coq2/Coq7/Vkorc1/Nqo1	mmu:71883/mmu:12850/mmu:27973/mmu:18104	4	3	71883/12850/18104	1	27973
mmu00920	Sulfur metabolism	4/1510	11/7404	0.169832399	0.692393626	66071/20342/23971/22117	Ethe1/Selenbp2/Papss1/Tst	mmu:66071/mmu:20342/mmu:23971/mmu:22117	4	1	22117	3	66071/20342/23971
mmu00532	Glycosaminoglycan biosynthesis - chondroitin sulfate / dermatan sulfate	6/1510	19/7404	0.174283435	0.701545978	217119/218271/117592/59031/72727/100910	Xylt2/B4galt7/B3galt6/Chst12/B3gat3/Chpf2	mmu:217119/mmu:218271/mmu:117592/mmu:59031/mmu:72727/mmu:100910	6	2	217119/100910	4	218271/117592/59031/72727
mmu04115	p53 signaling pathway	21/1510	84/7404	0.178207646	0.708375394	12443/30954/230784/12447/170770/12571/12521/20135/71361/12450/17248/23882/12575/16009/12122/17873/16000/66940/12567/64058/68428	Ccnd1/Siva1/Sesn2/Ccne1/Bbc3/Cdk6/Cd82/Rrm2/Aifm2/Ccng1/Mdm4/Gadd45g/Cdkn1a/Igfbp3/Bid/Gadd45b/Igf1/Shisa5/Cdk4/Perp/Steap3	mmu:12443/mmu:30954/mmu:230784/mmu:12447/mmu:170770/mmu:12571/mmu:12521/mmu:20135/mmu:71361/mmu:12450/mmu:17248/mmu:23882/mmu:12575/mmu:16009/mmu:12122/mmu:17873/mmu:16000/mmu:66940/mmu:12567/mmu:64058/mmu:68428	21	15	12443/30954/230784/12447/170770/12571/12521/71361/12450/12122/17873/66940/12567/64058/68428	6	20135/17248/23882/12575/16009/16000
mmu00410	beta-Alanine metabolism	9/1510	32/7404	0.189526325	0.734992334	11671/110695/11670/66054/102634421/103149/11409/67689/97212	Aldh3a2/Aldh7a1/Aldh3a1/Cndp2/Gm32006/Upb1/Acads/Aldh3b1/Hadha	mmu:11671/mmu:110695/mmu:11670/mmu:66054/mmu:56690/mmu:103149/mmu:11409/mmu:67689/mmu:97212	9	6	11671/66054/102634421/11409/67689/97212	3	110695/11670/103149
mmu04960	Aldosterone-regulated sodium reabsorption	9/1510	32/7404	0.189526325	0.734992334	83814/110784/16367/26417/20278/18750/16000/65962/18751	Nedd4l/Nr3c2/Irs1/Mapk3/Scnn1g/Prkca/Igf1/Slc9a3r2/Prkcb	mmu:83814/mmu:110784/mmu:16367/mmu:26417/mmu:20278/mmu:18750/mmu:16000/mmu:65962/mmu:18751	9	5	110784/26417/20278/18750/18751	4	83814/16367/16000/65962
mmu05132	Salmonella infection	53/1510	232/7404	0.194191864	0.744012201	22027/15519/15516/14082/622434/16151/53791/19766/12306/12369/56455/17874/11652/21414/11465/19697/117149/22034/12675/216459/26417/170760/66395/218035/26399/66824/72318/105855/235406/66482/26400/19345/74568/11797/20336/20194/77579/16593/13424/19157/17948/100040563/56382/16173/71960/68652/16646/53413/19158/26397/21402/21899/17087	Hsp90b1/Hsp90aa1/Hsp90ab1/Fadd/Arhgef26/Ikbkg/Tlr5/Ripk1/Anxa2/Casp7/Dynll1/Myd88/Akt2/Tcf7/Actg1/Rela/Tirap/Traf6/Chuk/Myl6b/Mapk3/Acbd3/Ahnak/Vps41/Map2k6/Pycard/Cyth4/Nckap1l/Snx33/Exoc2/Map2k7/Rab5c/Mlkl/Birc2/Exoc4/S100a10/Myh10/Klc1/Dync1h1/Cyth1/Naip2/Dynlt1c/Rab9/Il18/Myh14/Tab2/Kpna1/Exoc7/Cyth2/Map2k3/Skp1/Tlr6/Ly96	mmu:22027/mmu:15519/mmu:15516/mmu:14082/mmu:622434/mmu:16151/mmu:53791/mmu:19766/mmu:12306/mmu:12369/mmu:56455/mmu:17874/mmu:11652/mmu:21414/mmu:11465/mmu:19697/mmu:117149/mmu:22034/mmu:12675/mmu:216459/mmu:26417/mmu:170760/mmu:66395/mmu:218035/mmu:26399/mmu:66824/mmu:72318/mmu:105855/mmu:235406/mmu:66482/mmu:26400/mmu:19345/mmu:74568/mmu:11797/mmu:20336/mmu:20194/mmu:77579/mmu:16593/mmu:13424/mm…	53	28	14082/53791/12306/12369/11652/21414/11465/12675/216459/26417/66395/218035/26399/66824/72318/105855/66482/19345/74568/20336/20194/17948/100040563/71960/53413/26397/21402/21899	25	22027/15519/15516/622434/16151/19766/56455/17874/19697/117149/22034/170760/235406/26400/11797/77579/16593/13424/19157/56382/16173/68652/16646/19158/17087
mmu03030	DNA replication	11/1510	41/7404	0.199479728	0.747439397	17215/17216/17218/19076/68240/17217/72151/19891/68275/67153/18538	Mcm3/Mcm2/Mcm5/Prim2/Rpa3/Mcm4/Rfc5/Rpa2/Rpa1/Rnaseh2b/Pcna	mmu:17215/mmu:17216/mmu:17218/mmu:19076/mmu:68240/mmu:17217/mmu:72151/mmu:19891/mmu:68275/mmu:67153/mmu:18538	11	10	17215/17216/17218/19076/68240/17217/72151/19891/68275/67153	1	18538
mmu00270	Cysteine and methionine metabolism	16/1510	63/7404	0.19978726	0.747439397	14718/229905/107272/12411/231691/269378/11702/70266/107869/12116/14629/16828/108645/22117/17448/56369	Got1/Kyat3/Psat1/Cbs/Sds/Ahcy/Amd1/Kyat1/Cth/Bhmt/Gclc/Ldha/Mat2b/Tst/Mdh2/Apip	mmu:14718/mmu:70266/mmu:107272/mmu:12411/mmu:231691/mmu:269378/mmu:11702/mmu:70266/mmu:107869/mmu:12116/mmu:14629/mmu:16828/mmu:108645/mmu:22117/mmu:17448/mmu:56369	16	8	107272/70266/14629/16828/108645/22117/17448/56369	8	14718/229905/12411/231691/269378/11702/107869/12116
mmu00592	alpha-Linolenic acid metabolism	5/1510	16/7404	0.213540413	0.789602923	56473/53357/235674/113868/66350	Fads2/Pla2g6/Acaa1b/Acaa1a/Pla2g12a	mmu:56473/mmu:53357/mmu:235674/mmu:113868/mmu:66350	5	5	56473/53357/235674/113868/66350	0
mmu05150	Staphylococcus aureus infection	16/1510	64/7404	0.219058744	0.800697478	18815/211924/16409/50909/99571/15139/14999/16668/94179/13214/12263/16663/15001/15002/246256/14960	Plg/Dsg1c/Itgam/C1ra/Fgg/Hc/H2-DMb1/Krt18/Krt23/Defb1/C2/Krt13/H2-Oa/H2-Ob/Fcgr4/H2-Aa	mmu:18815/mmu:211924/mmu:16409/mmu:50909/mmu:99571/mmu:15139/mmu:14999/mmu:16668/mmu:94179/mmu:13214/mmu:12263/mmu:16663/mmu:15001/mmu:15002/mmu:246256/mmu:14960	16	9	211924/16409/14999/16668/94179/15001/15002/246256/14960	7	18815/50909/99571/15139/13214/12263/16663
mmu05020	Prion diseases	10/1510	38/7404	0.233869817	0.830850899	14828/193740/12279/20867/110382/19122/15139/26417/12274/230558	Hspa5/Hspa1a/C9/Stip1/C8b/Prnp/Hc/Mapk3/C6/C8a	mmu:14828/mmu:193740/mmu:12279/mmu:20867/mmu:110382/mmu:19122/mmu:15139/mmu:26417/mmu:12274/mmu:230558	10	2	19122/26417	8	14828/193740/12279/20867/110382/15139/12274/230558
mmu05340	Primary immunodeficiency	10/1510	38/7404	0.233869817	0.830850899	17060/21355/16151/170767/16453/21939/21354/16017/109305/22256	Blnk/Tap2/Ikbkg/Rfxap/Jak3/Cd40/Tap1/Ighg1/Orai1/Ung	mmu:17060/mmu:21355/mmu:16151/mmu:170767/mmu:16453/mmu:21939/mmu:21354/mmu:16136/mmu:109305/mmu:22256	10	5	17060/21355/16453/21939/21354	5	16151/170767/16017/109305/22256
mmu00360	Phenylalanine metabolism	7/1510	25/7404	0.235187265	0.830850899	14718/13195/64697/109731/240549/11670/67689	Got1/Ddc/Keg1/Maob/Gm4952/Aldh3a1/Aldh3b1	mmu:14718/mmu:13195/mmu:64697/mmu:109731/mmu:240549/mmu:11670/mmu:67689	7	2	109731/67689	5	14718/13195/64697/240549/11670
mmu04340	Hedgehog signaling pathway	12/1510	47/7404	0.23775922	0.830850899	12443/19206/320129/109689/12234/75788/15245/319757/269878/103236/104318/216869	Ccnd1/Ptch1/Grk3/Arrb1/Btrc/Smurf1/Hhip/Smo/Megf8/Csnk1g2/Csnk1d/Arrb2	mmu:12443/mmu:19206/mmu:320129/mmu:109689/mmu:12234/mmu:75788/mmu:15245/mmu:319757/mmu:269878/mmu:103236/mmu:104318/mmu:216869	12	7	12443/320129/12234/75788/319757/103236/216869	5	19206/109689/15245/269878/104318
mmu05143	African trypanosomiasis	9/1510	34/7404	0.244794686	0.846138154	17874/18750/16644/16173/11806/18796/50492/22329/18751	Myd88/Prkca/Kng1/Il18/Apoa1/Plcb2/Thop1/Vcam1/Prkcb	mmu:17874/mmu:18750/mmu:16644/mmu:16173/mmu:11806/mmu:18796/mmu:50492/mmu:22329/mmu:18751	9	5	18750/18796/50492/22329/18751	4	17874/16644/16173/11806
mmu00770	Pantothenate and CoA biosynthesis	5/1510	17/7404	0.255149355	0.857657164	22361/26464/67618/71743/103149	Vnn1/Vnn3/Aasdhppt/Coasy/Upb1	mmu:22361/mmu:26464/mmu:67618/mmu:71743/mmu:103149	5	3	22361/26464/71743	2	67618/103149
mmu00910	Nitrogen metabolism	5/1510	17/7404	0.255149355	0.857657164	227231/12349/12350/14645/12346	Cps1/Car2/Car3/Glul/Car1	mmu:227231/mmu:12349/mmu:12350/mmu:14645/mmu:12346	5	3	12349/12350/14645	2	227231/12346
mmu04657	IL-17 signaling pathway	18/1510	75/7404	0.257419324	0.857657164	22027/15519/15516/16819/14082/16151/12608/16172/19697/22034/12675/332110/26417/225724/171095/15945/15568/68652	Hsp90b1/Hsp90aa1/Hsp90ab1/Lcn2/Fadd/Ikbkg/Cebpb/Il17ra/Rela/Traf6/Chuk/Mapk15/Mapk3/Mapk4/Il17rc/Cxcl10/Elavl1/Tab2	mmu:22027/mmu:15519/mmu:15516/mmu:16819/mmu:14082/mmu:16151/mmu:12608/mmu:16172/mmu:19697/mmu:22034/mmu:12675/mmu:332110/mmu:26417/mmu:225724/mmu:171095/mmu:15945/mmu:15568/mmu:68652	18	7	16819/14082/12608/12675/26417/171095/15945	11	22027/15519/15516/16151/16172/19697/22034/332110/225724/15568/68652
mmu05217	Basal cell carcinoma	14/1510	57/7404	0.2616277	0.857657164	22419/13544/19206/21414/23882/15245/14368/14366/14369/12575/319757/17873/22413/11789	Wnt5b/Dvl3/Ptch1/Tcf7/Gadd45g/Hhip/Fzd6/Fzd4/Fzd7/Cdkn1a/Smo/Gadd45b/Wnt2/Apc	mmu:22419/mmu:13544/mmu:19206/mmu:21414/mmu:23882/mmu:15245/mmu:14368/mmu:14366/mmu:14369/mmu:12575/mmu:319757/mmu:17873/mmu:22413/mmu:11789	14	6	22419/21414/14368/14366/319757/17873	8	13544/19206/23882/15245/14369/12575/22413/11789
mmu01524	Platinum drug resistance	21/1510	89/7404	0.262014667	0.857657164	14082/14858/14867/170770/14860/11652/14872/14863/14865/225884/14869/26408/26417/12575/11797/12122/66447/100042625/68312/103140/14870	Fadd/Gsta2/Gstm6/Bbc3/Gsta4/Akt2/Gstt2/Gstm2/Gstm4/Gstp3/Gstp2/Map3k5/Mapk3/Cdkn1a/Birc2/Bid/Mgst3/Gstp-ps/Gstm7/Gstt3/Gstp1	mmu:14082/mmu:14858/mmu:14867/mmu:170770/mmu:14860/mmu:11652/mmu:14872/mmu:14863/mmu:14863/mmu:225884/mmu:14869/mmu:26408/mmu:26417/mmu:12575/mmu:11797/mmu:12122/mmu:66447/mmu:14869/mmu:68312/mmu:103140/mmu:14870	21	11	14082/170770/11652/14872/14863/14865/225884/26417/12122/66447/103140	10	14858/14867/14860/14869/26408/12575/11797/100042625/68312/14870
mmu00730	Thiamine metabolism	4/1510	13/7404	0.264757525	0.857657164	11639/11637/11647/66566	Ak4/Ak2/Alpl/Ntpcr	mmu:11639/mmu:11637/mmu:11647/mmu:66566	4	4	11639/11637/11647/66566	0
mmu04152	AMPK signaling pathway	30/1510	131/7404	0.267006475	0.857657164	12443/170768/15378/12491/19016/68465/74551/20249/56717/11652/20787/16367/14104/68401/12912/56458/14120/12894/51792/102634421/16000/15568/232493/56421/208647/18640/11549/57915/107476/108099	Ccnd1/Pfkfb3/Hnf4a/Cd36/Pparg/Adipor2/Pck2/Scd1/Mtor/Akt2/Srebf1/Irs1/Fasn/G6pc3/Creb1/Foxo1/Fbp2/Cpt1a/Ppp2r1a/Gm32006/Igf1/Elavl1/Gys2/Pfkp/Creb3l2/Pfkfb2/Adra1a/Tbc1d1/Acaca/Prkag2	mmu:12443/mmu:170768/mmu:15378/mmu:12491/mmu:19016/mmu:68465/mmu:74551/mmu:20249/mmu:56717/mmu:11652/mmu:20787/mmu:16367/mmu:14104/mmu:68401/mmu:12912/mmu:56458/mmu:14120/mmu:12894/mmu:51792/mmu:56690/mmu:16000/mmu:15568/mmu:232493/mmu:56421/mmu:208647/mmu:18640/mmu:11549/mmu:57915/mmu:107476/mmu:108099	30	19	12443/12491/19016/74551/20249/56717/11652/20787/68401/56458/14120/12894/51792/102634421/232493/56421/11549/57915/108099	11	170768/15378/68465/16367/14104/12912/16000/15568/208647/18640/107476
mmu00670	One carbon pool by folate	6/1510	22/7404	0.2832165	0.890257004	17769/270685/665563/107747/20425/216188	Mthfr/Mthfd1l/Mthfd2l/Aldh1l1/Shmt1/Aldh1l2	mmu:17769/mmu:270685/mmu:665563/mmu:107747/mmu:20425/mmu:216188	6	4	270685/665563/20425/216188	2	17769/107747
mmu01523	Antifolate resistance	8/1510	31/7404	0.288711119	0.890257004	17769/16151/20509/26357/19697/20425/12675/14287	Mthfr/Ikbkg/Slc19a1/Abcg2/Rela/Shmt1/Chuk/Fpgs	mmu:17769/mmu:16151/mmu:20509/mmu:26357/mmu:19697/mmu:20425/mmu:12675/mmu:14287	8	5	20509/26357/20425/12675/14287	3	17769/16151/19697
mmu03020	RNA polymerase	8/1510	31/7404	0.288711119	0.890257004	66136/78929/66491/20017/245841/26939/69870/67065	Znrd1/Polr3h/Polr2l/Polr1b/Polr2h/Polr3e/Polr3gl/Polr3d	mmu:66136/mmu:78929/mmu:66491/mmu:20017/mmu:245841/mmu:26939/mmu:69870/mmu:67065	8	3	78929/66491/69870	5	66136/20017/245841/26939/67065
mmu04910	Insulin signaling pathway	32/1510	142/7404	0.291770017	0.890257004	103988/110095/216233/74551/20411/56717/244416/19084/12929/11652/20787/14251/16367/14104/104215/68401/12702/26417/67296/56458/14120/212032/107746/19309/232493/216148/106628/107476/14252/23921/53413/108099	Gck/Pygl/Socs2/Pck2/Sorbs1/Mtor/Ppp1r3b/Prkar1a/Crkl/Akt2/Srebf1/Flot1/Irs1/Fasn/Rhoq/G6pc3/Socs3/Mapk3/Socs4/Foxo1/Fbp2/Hk3/Rapgef1/Pygm/Gys2/Shc2/Trip10/Acaca/Flot2/Sh2b2/Exoc7/Prkag2	mmu:103988/mmu:110095/mmu:216233/mmu:74551/mmu:20411/mmu:56717/mmu:244416/mmu:19084/mmu:12929/mmu:11652/mmu:20787/mmu:14251/mmu:16367/mmu:14104/mmu:104215/mmu:68401/mmu:12702/mmu:26417/mmu:67296/mmu:56458/mmu:14120/mmu:212032/mmu:107746/mmu:19309/mmu:232493/mmu:216148/mmu:106628/mmu:107476/mmu:14252/mmu:23921/mmu:53413/mmu:108099	32	18	74551/20411/56717/11652/20787/14251/104215/68401/26417/56458/14120/212032/107746/232493/216148/14252/53413/108099	14	103988/110095/216233/244416/19084/12929/16367/14104/12702/67296/19309/106628/107476/23921
mmu00511	Other glycan degradation	5/1510	18/7404	0.298475412	0.890257004	15211/66848/17160/18010/11593	Hexa/Fuca2/Man2b2/Neu1/Aga	mmu:15211/mmu:66848/mmu:17160/mmu:18010/mmu:11593	5	5	15211/66848/17160/18010/11593	0
mmu05215	Prostate cancer	24/1510	105/7404	0.299474624	0.890257004	12443/22027/15519/15516/16151/56717/12447/13649/11652/21414/19697/12675/225884/14869/26417/12912/56458/12575/100042625/16000/208647/54635/14870/14182	Ccnd1/Hsp90b1/Hsp90aa1/Hsp90ab1/Ikbkg/Mtor/Ccne1/Egfr/Akt2/Tcf7/Rela/Chuk/Gstp3/Gstp2/Mapk3/Creb1/Foxo1/Cdkn1a/Gstp-ps/Igf1/Creb3l2/Pdgfc/Gstp1/Fgfr1	mmu:12443/mmu:22027/mmu:15519/mmu:15516/mmu:16151/mmu:56717/mmu:12447/mmu:13649/mmu:11652/mmu:21414/mmu:19697/mmu:12675/mmu:225884/mmu:14869/mmu:26417/mmu:12912/mmu:56458/mmu:12575/mmu:14869/mmu:16000/mmu:208647/mmu:54635/mmu:14870/mmu:14182	24	9	12443/56717/12447/11652/21414/12675/225884/26417/56458	15	22027/15519/15516/16151/13649/19697/14869/12912/12575/100042625/16000/208647/54635/14870/14182
mmu05205	Proteoglycans in cancer	45/1510	204/7404	0.300762498	0.890257004	12443/14733/12512/22419/15529/14388/19206/20969/56717/17532/16402/16419/22325/13649/11652/13179/11465/75705/17295/16439/26417/22370/15530/74055/18750/14368/13982/14366/14369/29875/12575/12323/66911/319757/16000/22339/22324/16416/12389/14734/15234/22413/16412/18751/14182	Ccnd1/Gpc1/Cd63/Wnt5b/Sdc2/Gab1/Ptch1/Sdc1/Mtor/Mras/Itga5/Itgb5/Vav2/Egfr/Akt2/Dcn/Actg1/Eif4b/Met/Itpr2/Mapk3/Vtn/Hspg2/Plce1/Prkca/Fzd6/Esr1/Fzd4/Fzd7/Iqgap1/Cdkn1a/Camk2b/Nudt16l1/Smo/Igf1/Vegfa/Vav1/Itgb3/Cav1/Gpc3/Hgf/Wnt2/Itgb1/Prkcb/Fgfr1	mmu:12443/mmu:14733/mmu:12512/mmu:22419/mmu:15529/mmu:14388/mmu:19206/mmu:20969/mmu:56717/mmu:17532/mmu:16402/mmu:16419/mmu:22325/mmu:13649/mmu:11652/mmu:13179/mmu:11465/mmu:75705/mmu:17295/mmu:16439/mmu:26417/mmu:22370/mmu:15530/mmu:74055/mmu:18750/mmu:14368/mmu:13982/mmu:14366/mmu:14369/mmu:29875/mmu:12575/mmu:12323/mmu:66911/mmu:319757/mmu:16000/mmu:22339/mmu:22324/mmu:16416/mmu:12389/mmu:1473…	45	25	12443/14733/12512/22419/14388/20969/56717/17532/16419/22325/11652/11465/17295/26417/74055/18750/14368/13982/14366/29875/12323/66911/319757/22324/18751	20	15529/19206/16402/13649/13179/75705/16439/22370/15530/14369/12575/16000/22339/16416/12389/14734/15234/22413/16412/14182
mmu00650	Butanoate metabolism	7/1510	27/7404	0.304649348	0.890257004	15107/71911/69772/110446/493800/11409/97212	Hadh/Bdh1/Bdh2/Acat1/9330162012Rik/Acads/Hadha	mmu:15107/mmu:71911/mmu:69772/mmu:110446/mmu:214579/mmu:11409/mmu:97212	7	6	15107/71911/110446/493800/11409/97212	1	69772
mmu00900	Terpenoid backbone biosynthesis	7/1510	27/7404	0.304649348	0.890257004	192156/110196/110446/319554/56075/19671/100041907	Mvd/Fdps/Acat1/Idi1/Pdss1/Rce1/Gm3571	mmu:192156/mmu:110196/mmu:110446/mmu:319554/mmu:56075/mmu:19671/mmu:110196	7	2	110446/56075	5	192156/110196/319554/19671/100041907
mmu04668	TNF signaling pathway	25/1510	110/7404	0.305150986	0.890257004	14082/56613/16151/12051/19766/12633/12608/12369/11652/19697/17387/12675/12702/26408/26417/12912/15945/26399/26400/74568/11797/208647/68652/22329/26397	Fadd/Rps6ka4/Ikbkg/Bcl3/Ripk1/Cflar/Cebpb/Casp7/Akt2/Rela/Mmp14/Chuk/Socs3/Map3k5/Mapk3/Creb1/Cxcl10/Map2k6/Map2k7/Mlkl/Birc2/Creb3l2/Tab2/Vcam1/Map2k3	mmu:14082/mmu:56613/mmu:16151/mmu:12051/mmu:19766/mmu:12633/mmu:12608/mmu:12369/mmu:11652/mmu:19697/mmu:17387/mmu:12675/mmu:12702/mmu:26408/mmu:26417/mmu:12912/mmu:15945/mmu:26399/mmu:26400/mmu:74568/mmu:11797/mmu:208647/mmu:68652/mmu:22329/mmu:26397	25	13	14082/56613/12608/12369/11652/17387/12675/26417/15945/26399/74568/22329/26397	12	16151/12051/19766/12633/19697/12702/26408/12912/26400/11797/208647/68652
mmu00640	Propanoate metabolism	10/1510	41/7404	0.318302356	0.913069158	380660/12039/16828/110446/56451/102634421/20917/11409/107476/97212	Acss3/Bckdha/Ldha/Acat1/Suclg1/Gm32006/Suclg2/Acads/Acaca/Hadha	mmu:380660/mmu:12039/mmu:16828/mmu:110446/mmu:56451/mmu:56690/mmu:20917/mmu:11409/mmu:107476/mmu:97212	10	9	380660/12039/16828/110446/56451/102634421/20917/11409/97212	1	107476
mmu00010	Glycolysis / Gluconeogenesis	18/1510	78/7404	0.318712819	0.913069158	11671/11522/103988/11529/74551/11676/639769/110695/68401/17330/16828/14751/14120/212032/11670/56421/67689/72157	Aldh3a2/Adh1/Gck/Adh7/Pck2/Aldoc/Adh6-ps1/Aldh7a1/G6pc3/Minpp1/Ldha/Gpi1/Fbp2/Hk3/Aldh3a1/Pfkp/Aldh3b1/Pgm1	mmu:11671/mmu:11522/mmu:103988/mmu:11529/mmu:74551/mmu:11676/mmu:11529/mmu:110695/mmu:68401/mmu:17330/mmu:16828/mmu:14751/mmu:14120/mmu:212032/mmu:11670/mmu:56421/mmu:67689/mmu:72157	18	12	11671/11522/74551/68401/17330/16828/14751/14120/212032/56421/67689/72157	6	103988/11529/11676/639769/110695/11670
mmu00052	Galactose metabolism	8/1510	32/7404	0.321772717	0.913604679	103988/14635/74246/68401/14595/212032/56421/72157	Gck/Galk1/Gale/G6pc3/B4galt1/Hk3/Pfkp/Pgm1	mmu:103988/mmu:14635/mmu:74246/mmu:68401/mmu:14595/mmu:212032/mmu:56421/mmu:72157	8	5	14635/68401/212032/56421/72157	3	103988/74246/14595
mmu04012	ErbB signaling pathway	19/1510	83/7404	0.325613069	0.91590625	83961/14388/56717/12929/13649/11652/12223/20850/26417/211323/18750/70584/17973/26400/12575/12323/216148/11350/18751	Nrg4/Gab1/Mtor/Crkl/Egfr/Akt2/Btc/Stat5a/Mapk3/Nrg1/Prkca/Pak4/Nck1/Map2k7/Cdkn1a/Camk2b/Shc2/Abl1/Prkcb	mmu:83961/mmu:14388/mmu:56717/mmu:12929/mmu:13649/mmu:11652/mmu:12223/mmu:20850/mmu:26417/mmu:211323/mmu:18750/mmu:70584/mmu:17973/mmu:26400/mmu:12575/mmu:12323/mmu:216148/mmu:11350/mmu:18751	19	13	83961/14388/56717/11652/12223/20850/26417/211323/18750/12323/216148/11350/18751	6	12929/13649/70584/17973/26400/12575
mmu00510	N-Glycan biosynthesis	11/1510	46/7404	0.330004112	0.91590625	217664/320302/80286/223774/13478/16430/14595/207958/103534/57377/56737	Mgat2/Glt28d2/Tusc3/Alg12/Dpagt1/Stt3a/B4galt1/Alg11/Mgat4b/Mogs/Alg2	mmu:217664/mmu:320302/mmu:80286/mmu:223774/mmu:13478/mmu:16430/mmu:14595/mmu:207958/mmu:103534/mmu:57377/mmu:56737	11	2	80286/103534	9	217664/320302/223774/13478/16430/14595/207958/57377/56737
mmu05223	Non-small cell lung cancer	17/1510	74/7404	0.333105753	0.91590625	12443/20183/13649/11652/12571/16453/17295/20850/26417/23882/18750/12575/17873/12567/14198/15234/18751	Ccnd1/Rxrg/Egfr/Akt2/Cdk6/Jak3/Met/Stat5a/Mapk3/Gadd45g/Prkca/Cdkn1a/Gadd45b/Cdk4/Fhit/Hgf/Prkcb	mmu:12443/mmu:20183/mmu:13649/mmu:11652/mmu:12571/mmu:16453/mmu:17295/mmu:20850/mmu:26417/mmu:23882/mmu:18750/mmu:12575/mmu:17873/mmu:12567/mmu:14198/mmu:15234/mmu:18751	17	12	12443/20183/11652/12571/16453/17295/20850/26417/18750/17873/12567/18751	5	13649/23882/12575/14198/15234
mmu00072	Synthesis and degradation of ketone bodies	3/1510	10/7404	0.334104167	0.91590625	71911/69772/110446	Bdh1/Bdh2/Acat1	mmu:71911/mmu:69772/mmu:110446	3	2	71911/110446	1	69772
mmu04217	Necroptosis	37/1510	169/7404	0.341659893	0.921060431	106759/110095/15519/15516/234852/14082/20846/15980/58203/19766/208092/12633/14319/11740/77605/14325/18412/16453/24105/20850/78779/74256/66824/20847/19106/433326/268749/14645/74568/12323/11797/12122/634386/19309/15267/77125/433923	Ticam1/Pygl/Hsp90aa1/Hsp90ab1/Chmp1a/Fadd/Stat1/Ifngr2/Zbp1/Ripk1/Chmp6/Cflar/Fth1/Slc25a5/H2az2/Ftl1/Sqstm1/Jak3/Rbck1/Stat5a/Spata2l/Cyld/Pycard/Stat2/Eif2ak2/Gm5529/Rnf31/Glul/Mlkl/Camk2b/Birc2/Bid/Ftl1-ps1/Pygm/H2ac18/Il33/Gm5560	mmu:106759/mmu:110095/mmu:15519/mmu:15516/mmu:234852/mmu:14082/mmu:20846/mmu:15980/mmu:58203/mmu:19766/mmu:208092/mmu:12633/mmu:14319/mmu:11740/mmu:77605/mmu:100862446/mmu:18412/mmu:16453/mmu:24105/mmu:20850/mmu:78779/mmu:74256/mmu:66824/mmu:20847/mmu:19106/mmu:11740/mmu:268749/mmu:14645/mmu:74568/mmu:12323/mmu:11797/mmu:12122/mmu:100862446/mmu:19309/mmu:319192/mmu:77125/mmu:11740	37	24	234852/14082/20846/15980/58203/208092/14319/11740/77605/14325/16453/24105/20850/78779/66824/19106/433326/14645/74568/12323/12122/634386/77125/433923	13	106759/110095/15519/15516/19766/12633/18412/74256/20847/268749/11797/19309/15267
mmu04919	Thyroid hormone signaling pathway	29/1510	131/7404	0.341777141	0.921060431	11938/12443/72472/14463/13370/20846/54720/53901/56717/20466/69790/20183/11652/100503619/11465/15183/26417/327987/56458/74055/18750/13982/20525/16416/56421/18640/329650/18796/18751	Atp2a2/Ccnd1/Slc16a10/Gata4/Dio1/Stat1/Rcan1/Rcan2/Mtor/Sin3a/Med30/Rxrg/Akt2/E330011O21Rik/Actg1/Hdac3/Mapk3/Med13/Foxo1/Plce1/Prkca/Esr1/Slc2a1/Itgb3/Pfkp/Pfkfb2/Med12l/Plcb2/Prkcb	mmu:11938/mmu:12443/mmu:72472/mmu:14463/mmu:13370/mmu:20846/mmu:54720/mmu:53901/mmu:56717/mmu:20466/mmu:69790/mmu:20183/mmu:11652/mmu:433759/mmu:11465/mmu:15183/mmu:26417/mmu:327987/mmu:56458/mmu:74055/mmu:18750/mmu:13982/mmu:20525/mmu:16416/mmu:56421/mmu:18640/mmu:329650/mmu:18796/mmu:18751	29	20	12443/13370/20846/53901/56717/69790/20183/11652/100503619/11465/15183/26417/56458/74055/18750/13982/20525/56421/18796/18751	9	11938/72472/14463/54720/20466/327987/16416/18640/329650
mmu04726	Serotonergic synapse	25/1510	113/7404	0.358738338	0.958645306	404195/226105/13096/13195/107141/71754/226143/11820/13097/56448/13105/13101/16439/26417/18750/109731/68444/140492/433247/223864/76279/18796/18751/54652/19252	Cyp2c54/Cyp2c70/Cyp2c37/Ddc/Cyp2c50/Cyp2d40/Cyp2c23/App/Cyp2c38/Cyp2d22/Cyp2d9/Cyp2d10/Itpr2/Mapk3/Prkca/Maob/Cyp2d13/Kcnn2/Cyp2c68/Rapgef3/Cyp2d26/Plcb2/Prkcb/Cacna1f/Dusp1	mmu:404195/mmu:226105/mmu:13096/mmu:13195/mmu:107141/mmu:71754/mmu:226143/mmu:11820/mmu:13097/mmu:56448/mmu:13105/mmu:13101/mmu:16439/mmu:26417/mmu:18750/mmu:109731/mmu:13105/mmu:140492/mmu:13099/mmu:223864/mmu:76279/mmu:18796/mmu:18751/mmu:54652/mmu:19252	25	10	71754/11820/13097/26417/18750/109731/76279/18796/18751/54652	15	404195/226105/13096/13195/107141/226143/56448/13105/13101/16439/68444/140492/433247/223864/19252
mmu05218	Melanoma	14/1510	62/7404	0.382462825	1	12443/13649/11652/12571/17295/26417/23882/12575/17873/16000/12567/54635/15234/14182	Ccnd1/Egfr/Akt2/Cdk6/Met/Mapk3/Gadd45g/Cdkn1a/Gadd45b/Igf1/Cdk4/Pdgfc/Hgf/Fgfr1	mmu:12443/mmu:13649/mmu:11652/mmu:12571/mmu:17295/mmu:26417/mmu:23882/mmu:12575/mmu:17873/mmu:16000/mmu:12567/mmu:54635/mmu:15234/mmu:14182	14	7	12443/11652/12571/17295/26417/17873/12567	7	13649/23882/12575/16000/54635/15234/14182
mmu05212	Pancreatic cancer	18/1510	81/7404	0.383433154	1	12443/20846/21813/16151/56717/13649/11652/12190/12571/19697/12675/26417/23882/12575/17873/22339/12567/19354	Ccnd1/Stat1/Tgfbr2/Ikbkg/Mtor/Egfr/Akt2/Brca2/Cdk6/Rela/Chuk/Mapk3/Gadd45g/Cdkn1a/Gadd45b/Vegfa/Cdk4/Rac2	mmu:12443/mmu:20846/mmu:21813/mmu:16151/mmu:56717/mmu:13649/mmu:11652/mmu:12190/mmu:12571/mmu:19697/mmu:12675/mmu:26417/mmu:23882/mmu:12575/mmu:17873/mmu:22339/mmu:12567/mmu:19354	18	12	12443/20846/21813/56717/11652/12190/12571/12675/26417/17873/12567/19354	6	16151/13649/19697/23882/12575/22339
mmu04142	Lysosome	28/1510	129/7404	0.388968937	1	12512/11883/192654/13423/11305/55946/11769/74008/15211/66848/11432/11765/19156/64138/13033/16889/13034/12514/11764/13032/56325/229445/74105/18010/14420/11593/432486/16783	Cd63/Arsa/Pla2g15/Dnase2a/Abca2/Ap3m1/Ap1s1/Arsg/Hexa/Fuca2/Acp2/Ap1g1/Psap/Ctsz/Ctsd/Lipa/Ctse/Cd68/Ap1b1/Ctsc/Abcb9/Ctso/Gga2/Neu1/Galc/Aga/Gnptab/Lamp1	mmu:12512/mmu:11883/mmu:192654/mmu:13423/mmu:11305/mmu:55946/mmu:11769/mmu:74008/mmu:15211/mmu:66848/mmu:11432/mmu:11765/mmu:19156/mmu:64138/mmu:13033/mmu:16889/mmu:13034/mmu:12514/mmu:11764/mmu:13032/mmu:56325/mmu:229445/mmu:74105/mmu:18010/mmu:14420/mmu:11593/mmu:432486/mmu:16783	28	25	12512/11883/192654/13423/11769/74008/15211/66848/11432/19156/64138/13033/16889/13034/12514/11764/13032/56325/229445/74105/18010/14420/11593/432486/16783	3	11305/55946/11765
mmu05216	Thyroid cancer	9/1510	39/7404	0.399513233	1	12443/19016/20183/21414/21787/26417/23882/12575/17873	Ccnd1/Pparg/Rxrg/Tcf7/Tfg/Mapk3/Gadd45g/Cdkn1a/Gadd45b	mmu:12443/mmu:19016/mmu:20183/mmu:21414/mmu:21787/mmu:26417/mmu:23882/mmu:12575/mmu:17873	9	6	12443/19016/20183/21414/26417/17873	3	21787/23882/12575
mmu04550	Signaling pathways regulating pluripotency of stem cells	26/1510	121/7404	0.417595014	1	15903/22419/15379/13544/16880/15902/16323/21423/11652/21414/11479/16453/14186/26417/71041/14368/14366/14369/16000/22413/16195/11789/18119/20482/55994/14182	Id3/Wnt5b/Onecut1/Dvl3/Lifr/Id2/Inhba/Tcf3/Akt2/Tcf7/Acvr1b/Jak3/Fgfr4/Mapk3/Pcgf6/Fzd6/Fzd4/Fzd7/Igf1/Wnt2/Il6st/Apc/Nodal/Skil/Smad9/Fgfr1	mmu:15903/mmu:22419/mmu:15379/mmu:13544/mmu:16880/mmu:15902/mmu:16323/mmu:21423/mmu:11652/mmu:21414/mmu:11479/mmu:16453/mmu:14186/mmu:26417/mmu:71041/mmu:14368/mmu:14366/mmu:14369/mmu:16000/mmu:22413/mmu:16195/mmu:11789/mmu:18119/mmu:20482/mmu:55994/mmu:14182	26	10	22419/21423/11652/21414/11479/16453/26417/14368/14366/18119	16	15903/15379/13544/16880/15902/16323/14186/71041/14369/16000/22413/16195/11789/20482/55994/14182
mmu05321	Inflammatory bowel disease (IBD)	12/1510	54/7404	0.421856637	1	19885/16161/20846/15980/53791/19697/14999/17132/15001/16173/15002/14960	Rorc/Il12rb1/Stat1/Ifngr2/Tlr5/Rela/H2-DMb1/Maf/H2-Oa/Il18/H2-Ob/H2-Aa	mmu:19885/mmu:16161/mmu:20846/mmu:15980/mmu:53791/mmu:19697/mmu:14999/mmu:17132/mmu:15001/mmu:16173/mmu:15002/mmu:14960	12	9	19885/20846/15980/53791/14999/17132/15001/15002/14960	3	16161/19697/16173
mmu04927	Cortisol synthesis and secretion	13/1510	59/7404	0.427641137	1	13074/105246587/18514/15493/16439/12912/208647/18796/77037/109305/15370/54652/432530	Cyp17a1/Gm41857/Pbx1/Hsd3b2/Itpr2/Creb1/Creb3l2/Plcb2/Mrap/Orai1/Nr4a1/Cacna1f/Adcy1	mmu:13074/mmu:13074/mmu:18514/mmu:15493/mmu:16439/mmu:12912/mmu:208647/mmu:18796/mmu:77037/mmu:109305/mmu:15370/mmu:54652/mmu:432530	13	8	13074/105246587/18514/15493/18796/77037/15370/54652	5	16439/12912/208647/109305/432530
mmu04922	Glucagon signaling pathway	24/1510	112/7404	0.42952797	1	17691/103988/110095/20526/74551/11652/68401/16439/12912/16828/56458/19013/14120/12894/12323/20525/19309/232493/56421/68734/208647/18796/107476/108099	Sik1/Gck/Pygl/Slc2a2/Pck2/Akt2/G6pc3/Itpr2/Creb1/Ldha/Foxo1/Ppara/Fbp2/Cpt1a/Camk2b/Slc2a1/Pygm/Gys2/Pfkp/Ppp4r3a/Creb3l2/Plcb2/Acaca/Prkag2	mmu:17691/mmu:103988/mmu:110095/mmu:20526/mmu:74551/mmu:11652/mmu:68401/mmu:16439/mmu:12912/mmu:16828/mmu:56458/mmu:19013/mmu:14120/mmu:12894/mmu:12323/mmu:20525/mmu:19309/mmu:232493/mmu:56421/mmu:68734/mmu:208647/mmu:18796/mmu:107476/mmu:108099	24	16	17691/20526/74551/11652/68401/16828/56458/19013/14120/12894/12323/20525/232493/56421/18796/108099	8	103988/110095/16439/12912/19309/68734/208647/107476
mmu04614	Renin-angiotensin system	5/1510	21/7404	0.432081454	1	16790/17380/75805/72461/50492	Anpep/Mme/Nln/Prcp/Thop1	mmu:16790/mmu:17380/mmu:75805/mmu:72461/mmu:50492	5	5	16790/17380/75805/72461/50492	0
mmu04964	Proximal tubule bicarbonate reclamation	5/1510	21/7404	0.432081454	1	74551/12349/27376/216456/76257	Pck2/Car2/Slc25a10/Gls2/Slc38a3	mmu:74551/mmu:12349/mmu:27376/mmu:216456/mmu:76257	5	4	74551/12349/27376/76257	1	216456
mmu04750	Inflammatory mediator regulation of TRP channels	25/1510	118/7404	0.451490335	1	404195/226105/13096/53357/107141/666168/226143/13097/13119/16439/13117/26399/18750/12323/22368/16644/16000/433247/13118/18796/16177/18751/26397/432530/11419	Cyp2c54/Cyp2c70/Cyp2c37/Pla2g6/Cyp2c50/Cyp4a31/Cyp2c23/Cyp2c38/Cyp4a14/Itpr2/Cyp4a10/Map2k6/Prkca/Camk2b/Trpv2/Kng1/Igf1/Cyp2c68/Cyp4a12b/Plcb2/Il1r1/Prkcb/Map2k3/Adcy1/Asic1	mmu:404195/mmu:226105/mmu:13096/mmu:53357/mmu:107141/mmu:666168/mmu:226143/mmu:13097/mmu:13119/mmu:16439/mmu:13117/mmu:26399/mmu:18750/mmu:12323/mmu:22368/mmu:16644/mmu:16000/mmu:13099/mmu:13118/mmu:18796/mmu:16177/mmu:18751/mmu:26397/mmu:432530/mmu:11419	25	12	53357/666168/13097/13119/13117/26399/18750/12323/22368/18796/18751/26397	13	404195/226105/13096/107141/226143/16439/16644/16000/433247/13118/16177/432530/11419
mmu04659	Th17 cell differentiation	21/1510	99/7404	0.459470064	1	15519/19885/16161/15516/20846/15980/21813/16151/56717/20183/19697/14999/16453/12675/20850/26417/15001/15002/16195/16177/14960	Hsp90aa1/Rorc/Il12rb1/Hsp90ab1/Stat1/Ifngr2/Tgfbr2/Ikbkg/Mtor/Rxrg/Rela/H2-DMb1/Jak3/Chuk/Stat5a/Mapk3/H2-Oa/H2-Ob/Il6st/Il1r1/H2-Aa	mmu:15519/mmu:19885/mmu:16161/mmu:15516/mmu:20846/mmu:15980/mmu:21813/mmu:16151/mmu:56717/mmu:20183/mmu:19697/mmu:14999/mmu:16453/mmu:12675/mmu:20850/mmu:26417/mmu:15001/mmu:15002/mmu:16195/mmu:16177/mmu:14960	21	14	19885/20846/15980/21813/56717/20183/14999/16453/12675/20850/26417/15001/15002/14960	7	15519/16161/15516/16151/19697/16195/16177
mmu00620	Pyruvate metabolism	10/1510	46/7404	0.468265539	1	11671/14194/74551/18563/110695/109801/16828/110446/107476/17448	Aldh3a2/Fh1/Pck2/Pcx/Aldh7a1/Glo1/Ldha/Acat1/Acaca/Mdh2	mmu:11671/mmu:14194/mmu:74551/mmu:18563/mmu:110695/mmu:109801/mmu:16828/mmu:110446/mmu:107476/mmu:17448	10	6	11671/74551/18563/16828/110446/17448	4	14194/110695/109801/107476
mmu04915	Estrogen signaling pathway	26/1510	124/7404	0.472544315	1	15481/15511/727711/193740/22027/15519/666904/15516/102631757/242425/13649/11652/16439/13033/26417/12912/13982/16668/94179/16663/208647/216148/14228/621306/18796/432530	Hspa8/Hspa1b/Gm15459/Hspa1a/Hsp90b1/Hsp90aa1/Gm8355/Hsp90ab1/Gm15318/Gabbr2/Egfr/Akt2/Itpr2/Ctsd/Mapk3/Creb1/Esr1/Krt18/Krt23/Krt13/Creb3l2/Shc2/Fkbp4/Gm6210/Plcb2/Adcy1	mmu:15481/mmu:15511/mmu:15481/mmu:193740/mmu:22027/mmu:15519/mmu:15481/mmu:15516/mmu:21784/mmu:242425/mmu:13649/mmu:11652/mmu:16439/mmu:13033/mmu:26417/mmu:12912/mmu:13982/mmu:16668/mmu:94179/mmu:16663/mmu:208647/mmu:216148/mmu:14228/mmu:15481/mmu:18796/mmu:432530	26	10	102631757/242425/11652/13033/26417/13982/16668/94179/216148/18796	16	15481/15511/727711/193740/22027/15519/666904/15516/13649/16439/12912/16663/208647/14228/621306/432530
mmu05144	Malaria	11/1510	51/7404	0.472599111	1	12491/15529/71683/20969/17874/21939/17295/16173/15234/16971/22329	Cd36/Sdc2/Gypc/Sdc1/Myd88/Cd40/Met/Il18/Hgf/Lrp1/Vcam1	mmu:12491/mmu:15529/mmu:71683/mmu:20969/mmu:17874/mmu:21939/mmu:17295/mmu:16173/mmu:15234/mmu:16971/mmu:22329	11	6	12491/71683/20969/21939/17295/22329	5	15529/17874/16173/15234/16971
mmu05162	Measles	30/1510	144/7404	0.481075853	1	15481/15511/727711/12443/193740/230073/666904/14082/20846/71586/16151/228607/12447/170770/17874/11652/12571/19697/16453/22034/12675/20850/20847/19106/12122/12567/56382/621306/68652/54123	Hspa8/Hspa1b/Gm15459/Ccnd1/Hspa1a/Ddx58/Gm8355/Fadd/Stat1/Ifih1/Ikbkg/Mavs/Ccne1/Bbc3/Myd88/Akt2/Cdk6/Rela/Jak3/Traf6/Chuk/Stat5a/Stat2/Eif2ak2/Bid/Cdk4/Rab9/Gm6210/Tab2/Irf7	mmu:15481/mmu:15511/mmu:15481/mmu:12443/mmu:193740/mmu:230073/mmu:15481/mmu:14082/mmu:20846/mmu:71586/mmu:16151/mmu:228607/mmu:12447/mmu:170770/mmu:17874/mmu:11652/mmu:12571/mmu:19697/mmu:16453/mmu:22034/mmu:12675/mmu:20850/mmu:20847/mmu:19106/mmu:12122/mmu:12567/mmu:56382/mmu:15481/mmu:68652/mmu:54123	30	16	12443/230073/14082/20846/71586/12447/170770/11652/12571/16453/12675/20850/19106/12122/12567/54123	14	15481/15511/727711/193740/666904/16151/228607/17874/19697/22034/20847/56382/621306/68652
mmu04911	Insulin secretion	14/1510	66/7404	0.483165087	1	103988/20526/84036/56508/12912/18750/12323/20525/140492/208647/18796/18751/54652/432530	Gck/Slc2a2/Kcnn1/Rapgef4/Creb1/Prkca/Camk2b/Slc2a1/Kcnn2/Creb3l2/Plcb2/Prkcb/Cacna1f/Adcy1	mmu:103988/mmu:20526/mmu:84036/mmu:56508/mmu:12912/mmu:18750/mmu:12323/mmu:20525/mmu:140492/mmu:208647/mmu:18796/mmu:18751/mmu:54652/mmu:432530	14	8	20526/84036/18750/12323/20525/18796/18751/54652	6	103988/56508/12912/140492/208647/432530
mmu04918	Thyroid hormone synthesis	14/1510	66/7404	0.483165087	1	14828/12304/22027/12330/16439/12912/70337/11890/75512/18750/208647/18796/18751/432530	Hspa5/Pdia4/Hsp90b1/Canx/Itpr2/Creb1/Iyd/Asgr2/Gpx6/Prkca/Creb3l2/Plcb2/Prkcb/Adcy1	mmu:14828/mmu:12304/mmu:22027/mmu:12330/mmu:16439/mmu:12912/mmu:70337/mmu:11890/mmu:75512/mmu:18750/mmu:208647/mmu:18796/mmu:18751/mmu:432530	14	3	18750/18796/18751	11	14828/12304/22027/12330/16439/12912/70337/11890/75512/208647/432530
mmu04930	Type II diabetes mellitus	9/1510	42/7404	0.494835111	1	103988/216233/20526/56717/16367/12702/26417/67296/212032	Gck/Socs2/Slc2a2/Mtor/Irs1/Socs3/Mapk3/Socs4/Hk3	mmu:103988/mmu:216233/mmu:20526/mmu:56717/mmu:16367/mmu:12702/mmu:26417/mmu:67296/mmu:212032	9	4	20526/56717/26417/212032	5	103988/216233/16367/12702/67296
mmu05134	Legionellosis	19/1510	91/7404	0.496011696	1	15481/15511/727711/193740/666904/16409/76308/53791/12369/17874/66397/19697/20333/66824/17948/12750/15510/621306/16173	Hspa8/Hspa1b/Gm15459/Hspa1a/Gm8355/Itgam/Rab1b/Tlr5/Casp7/Myd88/Sar1b/Rela/Sec22b/Pycard/Naip2/Clk4/Hspd1/Gm6210/Il18	mmu:15481/mmu:15511/mmu:15481/mmu:193740/mmu:15481/mmu:16409/mmu:76308/mmu:53791/mmu:12369/mmu:17874/mmu:66397/mmu:19697/mmu:20333/mmu:66824/mmu:17948/mmu:12750/mmu:15510/mmu:15481/mmu:16173	19	8	16409/76308/53791/12369/66397/66824/17948/15510	11	15481/15511/727711/193740/666904/17874/19697/20333/12750/621306/16173
mmu04935	Growth hormone synthesis, secretion and action	23/1510	111/7404	0.503915231	1	216233/20846/56717/12929/11652/16367/16005/12702/16439/20850/26417/12912/26399/18750/16009/16000/208647/216148/18796/18751/54652/26397/432530	Socs2/Stat1/Mtor/Crkl/Akt2/Irs1/Igfals/Socs3/Itpr2/Stat5a/Mapk3/Creb1/Map2k6/Prkca/Igfbp3/Igf1/Creb3l2/Shc2/Plcb2/Prkcb/Cacna1f/Map2k3/Adcy1	mmu:216233/mmu:20846/mmu:56717/mmu:12929/mmu:11652/mmu:16367/mmu:16005/mmu:12702/mmu:16439/mmu:20850/mmu:26417/mmu:12912/mmu:26399/mmu:18750/mmu:16009/mmu:16000/mmu:208647/mmu:216148/mmu:18796/mmu:18751/mmu:54652/mmu:26397/mmu:432530	23	12	20846/56717/11652/20850/26417/26399/18750/216148/18796/18751/54652/26397	11	216233/12929/16367/16005/12702/16439/12912/16009/16000/208647/432530
mmu05161	Hepatitis B	34/1510	165/7404	0.504364227	1	106759/230073/14082/20846/71586/21813/16151/228607/12447/17874/11652/19697/16453/117149/22034/12675/20850/26417/12912/26399/15530/18750/20847/26400/12575/22631/12122/208647/20493/68652/18751/54123/26397/18538	Ticam1/Ddx58/Fadd/Stat1/Ifih1/Tgfbr2/Ikbkg/Mavs/Ccne1/Myd88/Akt2/Rela/Jak3/Tirap/Traf6/Chuk/Stat5a/Mapk3/Creb1/Map2k6/Hspg2/Prkca/Stat2/Map2k7/Cdkn1a/Ywhaz/Bid/Creb3l2/Slc10a1/Tab2/Prkcb/Irf7/Map2k3/Pcna	mmu:106759/mmu:230073/mmu:14082/mmu:20846/mmu:71586/mmu:21813/mmu:16151/mmu:228607/mmu:12447/mmu:17874/mmu:11652/mmu:19697/mmu:16453/mmu:117149/mmu:22034/mmu:12675/mmu:20850/mmu:26417/mmu:12912/mmu:26399/mmu:15530/mmu:18750/mmu:20847/mmu:26400/mmu:12575/mmu:22631/mmu:12122/mmu:208647/mmu:20493/mmu:68652/mmu:18751/mmu:54123/mmu:26397/mmu:18538	34	18	230073/14082/20846/71586/21813/12447/11652/16453/12675/20850/26417/26399/18750/12122/20493/18751/54123/26397	16	106759/16151/228607/17874/19697/117149/22034/12912/15530/20847/26400/12575/22631/208647/68652/18538
mmu04380	Osteoclast differentiation	26/1510	126/7404	0.508986204	1	19016/17060/20846/15980/21813/16151/11652/19697/18412/22034/12675/12702/26417/12912/22177/74256/19261/26399/20847/26400/16416/18733/68652/20375/16177/246256	Pparg/Blnk/Stat1/Ifngr2/Tgfbr2/Ikbkg/Akt2/Rela/Sqstm1/Traf6/Chuk/Socs3/Mapk3/Creb1/Tyrobp/Cyld/Sirpa/Map2k6/Stat2/Map2k7/Itgb3/Pirb/Tab2/Spi1/Il1r1/Fcgr4	mmu:19016/mmu:17060/mmu:20846/mmu:15980/mmu:21813/mmu:16151/mmu:11652/mmu:19697/mmu:18412/mmu:22034/mmu:12675/mmu:12702/mmu:26417/mmu:12912/mmu:22177/mmu:74256/mmu:19261/mmu:26399/mmu:20847/mmu:26400/mmu:16416/mmu:18733/mmu:68652/mmu:20375/mmu:16177/mmu:246256	26	14	19016/17060/20846/15980/21813/11652/12675/26417/22177/19261/26399/18733/20375/246256	12	16151/19697/18412/22034/12702/12912/74256/20847/26400/16416/68652/16177
mmu05224	Breast cancer	26/1510	126/7404	0.508986204	1	12443/22419/14296/13544/56717/15205/13649/11652/12190/12571/21414/26417/23882/14368/13982/14366/14369/212398/12575/17873/16000/12567/216148/22413/11789/14182	Ccnd1/Wnt5b/Frat1/Dvl3/Mtor/Hes1/Egfr/Akt2/Brca2/Cdk6/Tcf7/Mapk3/Gadd45g/Fzd6/Esr1/Fzd4/Fzd7/Frat2/Cdkn1a/Gadd45b/Igf1/Cdk4/Shc2/Wnt2/Apc/Fgfr1	mmu:12443/mmu:22419/mmu:14296/mmu:13544/mmu:56717/mmu:15205/mmu:13649/mmu:11652/mmu:12190/mmu:12571/mmu:21414/mmu:26417/mmu:23882/mmu:14368/mmu:13982/mmu:14366/mmu:14369/mmu:212398/mmu:12575/mmu:17873/mmu:16000/mmu:12567/mmu:216148/mmu:22413/mmu:11789/mmu:14182	26	16	12443/22419/14296/56717/11652/12190/12571/21414/26417/14368/13982/14366/212398/17873/12567/216148	10	13544/15205/13649/23882/14369/12575/16000/22413/11789/14182
mmu04213	Longevity regulating pathway - multiple species	15/1510	72/7404	0.510100517	1	15481/15511/15376/727711/193740/666904/56717/11652/16367/100503619/56458/16000/621306/108099/432530	Hspa8/Hspa1b/Foxa2/Gm15459/Hspa1a/Gm8355/Mtor/Akt2/Irs1/E330011O21Rik/Foxo1/Igf1/Gm6210/Prkag2/Adcy1	mmu:15481/mmu:15511/mmu:15376/mmu:15481/mmu:193740/mmu:15481/mmu:56717/mmu:11652/mmu:16367/mmu:433759/mmu:56458/mmu:16000/mmu:15481/mmu:108099/mmu:432530	15	5	56717/11652/100503619/56458/108099	10	15481/15511/15376/727711/193740/666904/16367/16000/621306/432530
mmu05211	Renal cell carcinoma	15/1510	72/7404	0.510100517	1	14194/14388/209446/12929/11652/17295/26417/70584/12575/22346/216805/107746/20525/22339/15234	Fh1/Gab1/Tfe3/Crkl/Akt2/Met/Mapk3/Pak4/Cdkn1a/Vhl/Flcn/Rapgef1/Slc2a1/Vegfa/Hgf	mmu:14194/mmu:14388/mmu:209446/mmu:12929/mmu:11652/mmu:17295/mmu:26417/mmu:70584/mmu:12575/mmu:22346/mmu:216805/mmu:107746/mmu:20525/mmu:22339/mmu:15234	15	7	14388/11652/17295/26417/216805/107746/20525	8	14194/209446/12929/70584/12575/22346/22339/15234
mmu00533	Glycosaminoglycan biosynthesis - keratan sulfate	3/1510	13/7404	0.512917524	1	20442/20441/14595	St3gal1/St3gal3/B4galt1	mmu:20442/mmu:20441/mmu:14595	3	1	20441	2	20442/14595
mmu03450	Non-homologous end-joining	3/1510	13/7404	0.512917524	1	56626/22596/108138	Poll/Xrcc5/Xrcc4	mmu:56626/mmu:22596/mmu:108138	3	3	56626/22596/108138	0
mmu05222	Small cell lung cancer	21/1510	102/7404	0.520301807	1	12443/16780/16151/12447/20183/11652/12571/19697/22034/12675/66197/17187/23882/12575/11797/17873/12567/12830/22642/14198/16412	Ccnd1/Lamb3/Ikbkg/Ccne1/Rxrg/Akt2/Cdk6/Rela/Traf6/Chuk/Cks2/Max/Gadd45g/Cdkn1a/Birc2/Gadd45b/Cdk4/Col4a5/Zbtb17/Fhit/Itgb1	mmu:12443/mmu:16780/mmu:16151/mmu:12447/mmu:20183/mmu:11652/mmu:12571/mmu:19697/mmu:22034/mmu:12675/mmu:66197/mmu:17187/mmu:23882/mmu:12575/mmu:11797/mmu:17873/mmu:12567/mmu:12830/mmu:22642/mmu:14198/mmu:16412	21	10	12443/16780/12447/20183/11652/12571/12675/66197/17873/12567	11	16151/19697/22034/17187/23882/12575/11797/12830/22642/14198/16412
mmu00514	Other types of O-glycan biosynthesis	8/1510	38/7404	0.524202998	1	20441/217734/19719/14595/99011/80294/59048/234407	St3gal3/Pomt2/Rfng/B4galt1/Pomt1/Pofut2/C1galt1c1/Colgalt1	mmu:20441/mmu:217734/mmu:19719/mmu:14595/mmu:99011/mmu:80294/mmu:59048/mmu:234407	8	4	20441/19719/99011/234407	4	217734/14595/80294/59048
mmu04973	Carbohydrate digestion and absorption	8/1510	38/7404	0.524202998	1	20526/11652/56485/11722/68401/212032/18796/18751	Slc2a2/Akt2/Slc2a5/Amy1/G6pc3/Hk3/Plcb2/Prkcb	mmu:20526/mmu:11652/mmu:56485/mmu:11722/mmu:68401/mmu:212032/mmu:18796/mmu:18751	8	7	20526/11652/56485/68401/212032/18796/18751	1	11722
mmu04929	GnRH secretion	12/1510	58/7404	0.530083519	1	242425/84036/11652/109689/16439/26417/18750/140492/18796/216869/18751/54652	Gabbr2/Kcnn1/Akt2/Arrb1/Itpr2/Mapk3/Prkca/Kcnn2/Plcb2/Arrb2/Prkcb/Cacna1f	mmu:242425/mmu:84036/mmu:11652/mmu:109689/mmu:16439/mmu:26417/mmu:18750/mmu:140492/mmu:18796/mmu:216869/mmu:18751/mmu:54652	12	9	242425/84036/11652/26417/18750/18796/216869/18751/54652	3	109689/16439/140492
mmu05226	Gastric cancer	27/1510	133/7404	0.545812448	1	12443/22419/18671/14296/13544/21813/14388/56717/12447/20183/13649/11652/21414/17295/26417/23882/14368/14366/14369/212398/12575/17873/216148/15234/22413/11789/18669	Ccnd1/Wnt5b/Abcb1a/Frat1/Dvl3/Tgfbr2/Gab1/Mtor/Ccne1/Rxrg/Egfr/Akt2/Tcf7/Met/Mapk3/Gadd45g/Fzd6/Fzd4/Fzd7/Frat2/Cdkn1a/Gadd45b/Shc2/Hgf/Wnt2/Apc/Abcb1b	mmu:12443/mmu:22419/mmu:18671/mmu:14296/mmu:13544/mmu:21813/mmu:14388/mmu:56717/mmu:12447/mmu:20183/mmu:13649/mmu:11652/mmu:21414/mmu:17295/mmu:26417/mmu:23882/mmu:14368/mmu:14366/mmu:14369/mmu:212398/mmu:12575/mmu:17873/mmu:216148/mmu:15234/mmu:22413/mmu:11789/mmu:18669	27	18	12443/22419/18671/14296/21813/14388/56717/12447/20183/11652/21414/17295/26417/14368/14366/212398/17873/216148	9	13544/13649/23882/14369/12575/15234/22413/11789/18669
mmu05160	Hepatitis C	31/1510	153/7404	0.549185662	1	12443/106759/230073/14082/20846/16151/228607/19766/12633/13649/11652/12571/19697/22034/12675/12702/26417/22259/15945/19013/58185/20847/12738/19106/12575/22631/15957/12122/51792/12567/54123	Ccnd1/Ticam1/Ddx58/Fadd/Stat1/Ikbkg/Mavs/Ripk1/Cflar/Egfr/Akt2/Cdk6/Rela/Traf6/Chuk/Socs3/Mapk3/Nr1h3/Cxcl10/Ppara/Rsad2/Stat2/Cldn2/Eif2ak2/Cdkn1a/Ywhaz/Ifit1/Bid/Ppp2r1a/Cdk4/Irf7	mmu:12443/mmu:106759/mmu:230073/mmu:14082/mmu:20846/mmu:16151/mmu:228607/mmu:19766/mmu:12633/mmu:13649/mmu:11652/mmu:12571/mmu:19697/mmu:22034/mmu:12675/mmu:12702/mmu:26417/mmu:22259/mmu:15945/mmu:19013/mmu:58185/mmu:20847/mmu:12738/mmu:19106/mmu:12575/mmu:22631/mmu:15957/mmu:12122/mmu:51792/mmu:12567/mmu:54123	31	19	12443/230073/14082/20846/11652/12571/12675/26417/22259/15945/19013/58185/12738/19106/15957/12122/51792/12567/54123	12	106759/16151/228607/19766/12633/13649/19697/22034/12702/20847/12575/22631
mmu04010	MAPK signaling pathway	56/1510	277/7404	0.554551318	1	15481/15511/727711/13198/193740/666904/20111/56613/21813/16151/17532/17874/12929/19043/26921/13649/13636/11652/15507/109689/19697/22034/13836/12675/17295/14254/14186/26408/26417/17187/26407/18212/26399/23882/18750/26400/19419/17873/16000/22339/621306/54635/68652/15234/16177/18218/15370/216869/18751/54652/19252/26397/19060/26403/19354/14182	Hspa8/Hspa1b/Gm15459/Ddit3/Hspa1a/Gm8355/Rps6ka1/Rps6ka4/Tgfbr2/Ikbkg/Mras/Myd88/Crkl/Ppm1b/Map4k4/Egfr/Efna1/Akt2/Hspb1/Arrb1/Rela/Traf6/Epha2/Chuk/Met/Flt1/Fgfr4/Map3k5/Mapk3/Max/Map3k4/Ntrk2/Map2k6/Gadd45g/Prkca/Map2k7/Rasgrp1/Gadd45b/Igf1/Vegfa/Gm6210/Pdgfc/Tab2/Hgf/Il1r1/Dusp8/Nr4a1/Arrb2/Prkcb/Cacna1f/Dusp1/Map2k3/Ppp5c/Map3k11/Rac2/Fgfr1	mmu:15481/mmu:15511/mmu:15481/mmu:13198/mmu:193740/mmu:15481/mmu:20111/mmu:56613/mmu:21813/mmu:16151/mmu:17532/mmu:17874/mmu:12929/mmu:19043/mmu:26921/mmu:13649/mmu:13636/mmu:11652/mmu:15507/mmu:109689/mmu:19697/mmu:22034/mmu:13836/mmu:12675/mmu:17295/mmu:14254/mmu:14186/mmu:26408/mmu:26417/mmu:17187/mmu:26407/mmu:18212/mmu:26399/mmu:23882/mmu:18750/mmu:26400/mmu:19419/mmu:17873/mmu:16000/mmu:223…	56	22	20111/56613/21813/17532/13636/11652/12675/17295/26417/26407/18212/26399/18750/19419/17873/15370/216869/18751/54652/26397/19060/19354	34	15481/15511/727711/13198/193740/666904/16151/17874/12929/19043/26921/13649/15507/109689/19697/22034/13836/14254/14186/26408/17187/23882/26400/16000/22339/621306/54635/68652/15234/16177/18218/19252/26403/14182
mmu00760	Nicotinate and nicotinamide metabolism	8/1510	39/7404	0.556381002	1	74080/71724/59027/68346/18113/18950/225994/76952	Nmnat3/Aox3/Nampt/Sirt5/Nnmt/Pnp/Nmrk1/Nt5c2	mmu:74080/mmu:71724/mmu:59027/mmu:68346/mmu:18113/mmu:18950/mmu:225994/mmu:76952	8	5	74080/59027/68346/225994/76952	3	71724/18113/18950
mmu05221	Acute myeloid leukemia	15/1510	74/7404	0.557168426	1	12443/235320/110794/16151/16409/56717/11652/21414/19697/12675/20850/26417/12606/18715/20375	Ccnd1/Zbtb16/Cebpe/Ikbkg/Itgam/Mtor/Akt2/Tcf7/Rela/Chuk/Stat5a/Mapk3/Cebpa/Pim2/Spi1	mmu:12443/mmu:235320/mmu:110794/mmu:16151/mmu:16409/mmu:56717/mmu:11652/mmu:21414/mmu:19697/mmu:12675/mmu:20850/mmu:26417/mmu:12606/mmu:18715/mmu:20375	15	10	12443/110794/16409/56717/11652/21414/12675/20850/26417/20375	5	235320/16151/19697/12606/18715
mmu05133	Pertussis	16/1510	79/7404	0.557572483	1	106759/16409/50909/16402/12369/15139/17874/19697/117149/22034/26417/66824/12269/12263/16412/17087	Ticam1/Itgam/C1ra/Itga5/Casp7/Hc/Myd88/Rela/Tirap/Traf6/Mapk3/Pycard/C4bp/C2/Itgb1/Ly96	mmu:106759/mmu:16409/mmu:50909/mmu:16402/mmu:12369/mmu:15139/mmu:17874/mmu:19697/mmu:117149/mmu:22034/mmu:26417/mmu:66824/mmu:12269/mmu:12263/mmu:16412/mmu:17087	16	5	16409/12369/26417/66824/12269	11	106759/50909/16402/15139/17874/19697/117149/22034/12263/16412/17087
mmu00601	Glycosphingolipid biosynthesis - lacto and neolacto series	5/1510	24/7404	0.559525678	1	20441/14343/14595/14538/26877	St3gal3/Fut1/B4galt1/Gcnt2/B3galt1	mmu:20441/mmu:14343/mmu:14595/mmu:14538/mmu:26877	5	4	20441/14343/14538/26877	1	14595
mmu00604	Glycosphingolipid biosynthesis - ganglio series	3/1510	14/7404	0.566797799	1	20442/15211/20448	St3gal1/Hexa/St6galnac4	mmu:20442/mmu:15211/mmu:20448	3	2	15211/20448	1	20442
mmu05169	Epstein-Barr virus infection	48/1510	239/7404	0.574630098	1	12443/230073/17060/14082/20846/21355/16151/228607/19766/20466/12447/12317/17874/15205/11652/12571/100503619/19697/100038882/14999/16453/22034/21939/12675/21354/14827/15945/26399/23882/20847/19106/26400/12575/12122/17873/15039/23996/15006/12567/15001/50724/68652/15002/630499/54123/26397/14960/57296	Ccnd1/Ddx58/Blnk/Fadd/Stat1/Tap2/Ikbkg/Mavs/Ripk1/Sin3a/Ccne1/Calr/Myd88/Hes1/Akt2/Cdk6/E330011O21Rik/Rela/Isg15/H2-DMb1/Jak3/Traf6/Cd40/Chuk/Tap1/Pdia3/Cxcl10/Map2k6/Gadd45g/Stat2/Eif2ak2/Map2k7/Cdkn1a/Bid/Gadd45b/H2-T22/Psmc4/H2-Q1/Cdk4/H2-Oa/Sap30l/Tab2/H2-Ob/H2-K2/Irf7/Map2k3/H2-Aa/Psmd8	mmu:12443/mmu:230073/mmu:17060/mmu:14082/mmu:20846/mmu:21355/mmu:16151/mmu:228607/mmu:19766/mmu:20466/mmu:12447/mmu:12317/mmu:17874/mmu:15205/mmu:11652/mmu:12571/mmu:433759/mmu:19697/mmu:100038882/mmu:14999/mmu:16453/mmu:22034/mmu:21939/mmu:12675/mmu:21354/mmu:14827/mmu:15945/mmu:26399/mmu:23882/mmu:20847/mmu:19106/mmu:26400/mmu:12575/mmu:12122/mmu:17873/mmu:15039/mmu:23996/mmu:15006/mmu:12567/mm…	48	32	12443/230073/17060/14082/20846/21355/12447/11652/12571/100503619/100038882/14999/16453/21939/12675/21354/15945/26399/19106/12122/17873/15039/23996/15006/12567/15001/50724/15002/54123/26397/14960/57296	16	16151/228607/19766/20466/12317/17874/15205/19697/22034/14827/23882/20847/26400/12575/68652/630499
mmu01521	EGFR tyrosine kinase inhibitor resistance	16/1510	80/7404	0.579784831	1	14456/14388/56717/13649/11652/17295/26417/211323/18750/16000/22339/216148/54635/15234/18751/26362	Gas6/Gab1/Mtor/Egfr/Akt2/Met/Mapk3/Nrg1/Prkca/Igf1/Vegfa/Shc2/Pdgfc/Hgf/Prkcb/Axl	mmu:14456/mmu:14388/mmu:56717/mmu:13649/mmu:11652/mmu:17295/mmu:26417/mmu:211323/mmu:18750/mmu:16000/mmu:22339/mmu:216148/mmu:54635/mmu:15234/mmu:18751/mmu:26362	16	11	14456/14388/56717/11652/17295/26417/211323/18750/216148/18751/26362	5	13649/16000/22339/54635/15234
mmu05214	Glioma	16/1510	80/7404	0.579784831	1	12443/56717/13649/11652/12571/26417/23882/18750/12575/12323/17873/52163/16000/12567/216148/18751	Ccnd1/Mtor/Egfr/Akt2/Cdk6/Mapk3/Gadd45g/Prkca/Cdkn1a/Camk2b/Gadd45b/Camk1/Igf1/Cdk4/Shc2/Prkcb	mmu:12443/mmu:56717/mmu:13649/mmu:11652/mmu:12571/mmu:26417/mmu:23882/mmu:18750/mmu:12575/mmu:12323/mmu:17873/mmu:52163/mmu:16000/mmu:12567/mmu:216148/mmu:18751	16	12	12443/56717/11652/12571/26417/18750/12323/17873/52163/12567/216148/18751	4	13649/23882/12575/16000
mmu04621	NOD-like receptor signaling pathway	33/1510	166/7404	0.59737328	1	106759/15519/378425/15516/14082/20846/59027/16151/228607/170731/19766/17874/216877/19697/22034/12675/16439/24105/26417/66824/270151/20847/268749/11797/22368/100038464/229900/17948/16173/18796/68652/69538/54123	Ticam1/Hsp90aa1/Nlrp12/Hsp90ab1/Fadd/Stat1/Nampt/Ikbkg/Mavs/Mfn2/Ripk1/Myd88/Dhx33/Rela/Traf6/Chuk/Itpr2/Rbck1/Mapk3/Pycard/Nlrx1/Stat2/Rnf31/Birc2/Trpv2/Gm15441/Gbp7/Naip2/Il18/Plcb2/Tab2/Antxr1/Irf7	mmu:106759/mmu:15519/mmu:378425/mmu:15516/mmu:14082/mmu:20846/mmu:59027/mmu:16151/mmu:228607/mmu:170731/mmu:19766/mmu:17874/mmu:216877/mmu:19697/mmu:22034/mmu:12675/mmu:16439/mmu:24105/mmu:26417/mmu:66824/mmu:270151/mmu:20847/mmu:268749/mmu:11797/mmu:22368/mmu:56338/mmu:229900/mmu:17948/mmu:16173/mmu:18796/mmu:68652/mmu:69538/mmu:54123	33	15	14082/20846/59027/170731/12675/24105/26417/66824/270151/22368/100038464/229900/17948/18796/54123	18	106759/15519/378425/15516/16151/228607/19766/17874/216877/19697/22034/16439/20847/268749/11797/16173/68652/69538
mmu05230	Central carbon metabolism in cancer	15/1510	76/7404	0.602540954	1	103988/20526/56717/216456/13649/11652/319801/17295/26417/16828/212032/20525/56421/269951/14182	Gck/Slc2a2/Mtor/Gls2/Egfr/Akt2/Tigar/Met/Mapk3/Ldha/Hk3/Slc2a1/Pfkp/Idh2/Fgfr1	mmu:103988/mmu:20526/mmu:56717/mmu:216456/mmu:13649/mmu:11652/mmu:319801/mmu:17295/mmu:26417/mmu:16828/mmu:212032/mmu:20525/mmu:56421/mmu:269951/mmu:14182	15	10	20526/56717/11652/17295/26417/16828/212032/20525/56421/269951	5	103988/216456/13649/319801/14182
mmu05412	Arrhythmogenic right ventricular cardiomyopathy (ARVC)	15/1510	76/7404	0.602540954	1	11938/12558/16402/16419/21414/13511/11465/13726/16404/16416/67451/13506/16420/16412/54652	Atp2a2/Cdh2/Itga5/Itgb5/Tcf7/Dsg2/Actg1/Emd/Itga7/Itgb3/Pkp2/Dsc2/Itgb6/Itgb1/Cacna1f	mmu:11938/mmu:12558/mmu:16402/mmu:16419/mmu:21414/mmu:13511/mmu:11465/mmu:13726/mmu:16404/mmu:16416/mmu:67451/mmu:13506/mmu:16420/mmu:16412/mmu:54652	15	10	12558/16419/21414/13511/11465/16404/67451/13506/16420/54652	5	11938/16402/13726/16416/16412
mmu00603	Glycosphingolipid biosynthesis - globo and isoglobo series	3/1510	15/7404	0.616839379	1	20442/15211/14343	St3gal1/Hexa/Fut1	mmu:20442/mmu:15211/mmu:14343	3	2	15211/14343	1	20442
mmu05220	Chronic myeloid leukemia	17/1510	87/7404	0.621378612	1	12443/21813/16151/12929/11652/12571/100503619/19697/12675/20850/26417/23882/12575/17873/12567/216148/11350	Ccnd1/Tgfbr2/Ikbkg/Crkl/Akt2/Cdk6/E330011O21Rik/Rela/Chuk/Stat5a/Mapk3/Gadd45g/Cdkn1a/Gadd45b/Cdk4/Shc2/Abl1	mmu:12443/mmu:21813/mmu:16151/mmu:12929/mmu:11652/mmu:12571/mmu:433759/mmu:19697/mmu:12675/mmu:20850/mmu:26417/mmu:23882/mmu:12575/mmu:17873/mmu:12567/mmu:216148/mmu:11350	17	12	12443/21813/11652/12571/100503619/12675/20850/26417/17873/12567/216148/11350	5	16151/12929/19697/23882/12575
mmu04215	Apoptosis - multiple species	7/1510	36/7404	0.622275471	1	51800/14082/170770/12369/66593/11797/12122	Bok/Fadd/Bbc3/Casp7/Diablo/Birc2/Bid	mmu:51800/mmu:14082/mmu:170770/mmu:12369/mmu:66593/mmu:11797/mmu:12122	7	5	14082/170770/12369/66593/12122	2	51800/11797
mmu04150	mTOR signaling pathway	30/1510	153/7404	0.628587452	1	20111/14245/329679/320311/22419/230784/13544/109270/56717/319481/66508/11652/16367/75705/12675/56430/14783/26417/64898/73834/18750/14368/14366/14369/216805/16000/67046/22413/100504731/18751	Rps6ka1/Lpin1/Fnip2/Rnf152/Wnt5b/Sesn2/Dvl3/Prr5/Mtor/Wdr59/Lamtor1/Akt2/Irs1/Eif4b/Chuk/Clip1/Grb10/Mapk3/Lpin2/Atp6v1d/Prkca/Fzd6/Fzd4/Fzd7/Flcn/Igf1/Tbc1d7/Wnt2/Gm13077/Prkcb	mmu:20111/mmu:14245/mmu:329679/mmu:320311/mmu:22419/mmu:230784/mmu:13544/mmu:109270/mmu:56717/mmu:319481/mmu:66508/mmu:11652/mmu:16367/mmu:75705/mmu:12675/mmu:56430/mmu:14783/mmu:26417/mmu:64898/mmu:73834/mmu:18750/mmu:14368/mmu:14366/mmu:14369/mmu:216805/mmu:16000/mmu:67046/mmu:22413/mmu:66508/mmu:18751	30	19	20111/329679/320311/22419/230784/109270/56717/66508/11652/12675/26417/73834/18750/14368/14366/216805/67046/100504731/18751	11	14245/13544/319481/16367/75705/56430/14783/64898/14369/16000/22413
mmu04928	Parathyroid hormone synthesis, secretion and action	19/1510	98/7404	0.638218756	1	26941/238871/20183/13649/109689/17261/17387/16439/26417/12912/20531/18750/12575/208647/18796/216869/18751/14182/432530	Slc9a3r1/Pde4d/Rxrg/Egfr/Arrb1/Mef2d/Mmp14/Itpr2/Mapk3/Creb1/Slc34a2/Prkca/Cdkn1a/Creb3l2/Plcb2/Arrb2/Prkcb/Fgfr1/Adcy1	mmu:26941/mmu:238871/mmu:20183/mmu:13649/mmu:109689/mmu:17261/mmu:17387/mmu:16439/mmu:26417/mmu:12912/mmu:20531/mmu:18750/mmu:12575/mmu:208647/mmu:18796/mmu:216869/mmu:18751/mmu:14182/mmu:432530	19	10	26941/238871/20183/17387/26417/20531/18750/18796/216869/18751	9	13649/109689/17261/16439/12912/12575/208647/14182/432530
mmu03410	Base excision repair	7/1510	37/7404	0.65285304	1	235587/77622/56626/11546/22256/268395/18538	Parp3/Apex2/Poll/Parp2/Ung/Mpg/Pcna	mmu:235587/mmu:77622/mmu:56626/mmu:11546/mmu:22256/mmu:268395/mmu:18538	7	4	235587/56626/11546/268395	3	77622/22256/18538
mmu05322	Systemic lupus erythematosus	21/1510	109/7404	0.65347336	1	12279/109711/110382/50909/15139/77605/14999/68024/21939/12274/67332/230558/12263/15001/50701/15002/15267/20641/246256/14960/319151	C9/Actn1/C8b/C1ra/Hc/H2az2/H2-DMb1/H2bc4/Cd40/C6/Snrpd3/C8a/C2/H2-Oa/Elane/H2-Ob/H2ac18/Snrpd1/Fcgr4/H2-Aa/H3c6	mmu:12279/mmu:109711/mmu:110382/mmu:50909/mmu:15139/mmu:77605/mmu:14999/mmu:68024/mmu:21939/mmu:12274/mmu:67332/mmu:230558/mmu:12263/mmu:15001/mmu:50701/mmu:15002/mmu:319192/mmu:20641/mmu:246256/mmu:14960/mmu:319150	21	10	109711/77605/14999/21939/15001/50701/15002/246256/14960/319151	11	12279/110382/50909/15139/68024/12274/67332/230558/12263/15267/20641
mmu05140	Leishmaniasis	15/1510	79/7404	0.66640556	1	20846/15980/16409/17874/19697/14999/22034/26417/15001/68652/15002/16412/18751/246256/14960	Stat1/Ifngr2/Itgam/Myd88/Rela/H2-DMb1/Traf6/Mapk3/H2-Oa/Tab2/H2-Ob/Itgb1/Prkcb/Fcgr4/H2-Aa	mmu:20846/mmu:15980/mmu:16409/mmu:17874/mmu:19697/mmu:14999/mmu:22034/mmu:26417/mmu:15001/mmu:68652/mmu:15002/mmu:16412/mmu:18751/mmu:246256/mmu:14960	15	10	20846/15980/16409/14999/26417/15001/15002/18751/246256/14960	5	17874/19697/22034/68652/16412
mmu00563	Glycosylphosphatidylinositol (GPI)-anchor biosynthesis	5/1510	27/7404	0.670881468	1	18700/14755/67556/56176/276846	Piga/Pigq/Pigm/Pigp/Pigs	mmu:18700/mmu:14755/mmu:67556/mmu:56176/mmu:276846	5	3	14755/56176/276846	2	18700/67556
mmu03430	Mismatch repair	5/1510	27/7404	0.670881468	1	68240/72151/19891/68275/18538	Rpa3/Rfc5/Rpa2/Rpa1/Pcna	mmu:68240/mmu:72151/mmu:19891/mmu:68275/mmu:18538	5	4	68240/72151/19891/68275	1	18538
mmu05030	Cocaine addiction	7/1510	38/7404	0.68190305	1	19049/13195/19697/170483/12912/109731/208647	Ppp1r1b/Ddc/Rela/Grin3b/Creb1/Maob/Creb3l2	mmu:19049/mmu:13195/mmu:19697/mmu:170483/mmu:12912/mmu:109731/mmu:208647	7	3	19049/170483/109731	4	13195/19697/12912/208647
mmu04145	Phagosome	34/1510	177/7404	0.683233762	1	12491/21355/16409/50909/12317/16402/16419/56644/11465/12330/14999/20333/21354/12721/73834/22151/53421/140792/19345/15039/15006/16416/13424/15001/22154/15239/15002/16412/67951/630499/246256/14960/16783/21899	Cd36/Tap2/Itgam/C1ra/Calr/Itga5/Itgb5/Clec7a/Actg1/Canx/H2-DMb1/Sec22b/Tap1/Coro1a/Atp6v1d/Tubb2a/Sec61a1/Colec12/Rab5c/H2-T22/H2-Q1/Itgb3/Dync1h1/H2-Oa/Tubb5/Hgs/H2-Ob/Itgb1/Tubb6/H2-K2/Fcgr4/H2-Aa/Lamp1/Tlr6	mmu:12491/mmu:21355/mmu:16409/mmu:50909/mmu:12317/mmu:16402/mmu:16419/mmu:56644/mmu:11465/mmu:12330/mmu:14999/mmu:20333/mmu:21354/mmu:12721/mmu:73834/mmu:22151/mmu:53421/mmu:140792/mmu:19345/mmu:15039/mmu:15006/mmu:16416/mmu:13424/mmu:15001/mmu:22154/mmu:15239/mmu:15002/mmu:16412/mmu:67951/mmu:15007/mmu:246256/mmu:14960/mmu:16783/mmu:21899	34	21	12491/21355/16409/16419/56644/11465/14999/21354/12721/73834/140792/19345/15039/15006/15001/15002/67951/246256/14960/16783/21899	13	50909/12317/16402/12330/20333/22151/53421/16416/13424/22154/15239/16412/630499
mmu00790	Folate biosynthesis	4/1510	22/7404	0.684696013	1	11647/12408/268566/14287	Alpl/Cbr1/Gphn/Fpgs	mmu:11647/mmu:12408/mmu:268566/mmu:14287	4	4	11647/12408/268566/14287	0
mmu04130	SNARE interactions in vesicular transport	6/1510	33/7404	0.691406251	1	56389/20909/20333/20619/53611/74732	Stx5a/Stx4a/Sec22b/Snap23/Vti1a/Stx11	mmu:56389/mmu:20909/mmu:20333/mmu:20619/mmu:53611/mmu:74732	6	3	20909/53611/74732	3	56389/20333/20619
mmu04630	JAK-STAT signaling pathway	25/1510	132/7404	0.695742645	1	12443/216233/71724/16161/20846/16880/15980/56717/12700/13649/13019/11652/16453/12702/20850/67296/20847/19116/12575/16154/192157/17210/19255/16195/54607	Ccnd1/Socs2/Aox3/Il12rb1/Stat1/Lifr/Ifngr2/Mtor/Cish/Egfr/Ctf1/Akt2/Jak3/Socs3/Stat5a/Socs4/Stat2/Prlr/Cdkn1a/Il10ra/Socs7/Mcl1/Ptpn2/Il6st/Socs6	mmu:12443/mmu:216233/mmu:71724/mmu:16161/mmu:20846/mmu:16880/mmu:15980/mmu:56717/mmu:12700/mmu:13649/mmu:13019/mmu:11652/mmu:16453/mmu:12702/mmu:20850/mmu:67296/mmu:20847/mmu:19116/mmu:12575/mmu:16154/mmu:192157/mmu:17210/mmu:19255/mmu:16195/mmu:54607	25	10	12443/20846/15980/56717/13019/11652/16453/20850/19116/16154	15	216233/71724/16161/16880/12700/13649/12702/67296/20847/12575/192157/17210/19255/16195/54607
mmu03040	Spliceosome	34/1510	178/7404	0.696560674	1	15481/15511/727711/193740/666904/101214/53607/15381/20222/225027/60365/66921/67465/20637/108121/67332/193116/56215/76522/20462/50783/73666/70767/68479/20624/68879/621306/66125/56031/54633/20641/15382/320632/667475	Hspa8/Hspa1b/Gm15459/Hspa1a/Gm8355/Tra2a/Snrpa/Hnrnpc/Sf3a2/Srsf7/Rbm8a/Prpf38b/Sf3a1/Snrnp70/U2af1/Snrpd3/Slu7/Acin1/Lsm8/Tra2b/Lsm4/Thoc3/Prpf3/Phf5a/Eftud2/Prpf6/Gm6210/Sf3b5/Ppie/Pqbp1/Snrpd1/Hnrnpa1/Snrnp200/Gm8655	mmu:15481/mmu:15511/mmu:15481/mmu:193740/mmu:15481/mmu:101214/mmu:53607/mmu:15381/mmu:20222/mmu:225027/mmu:60365/mmu:66921/mmu:67465/mmu:20637/mmu:108121/mmu:67332/mmu:193116/mmu:56215/mmu:76522/mmu:20462/mmu:50783/mmu:73666/mmu:70767/mmu:68479/mmu:20624/mmu:68879/mmu:15481/mmu:66125/mmu:56031/mmu:54633/mmu:20641/mmu:15382/mmu:320632/mmu:53607	34	8	76522/50783/73666/20624/66125/56031/15382/320632	26	15481/15511/727711/193740/666904/101214/53607/15381/20222/225027/60365/66921/67465/20637/108121/67332/193116/56215/20462/70767/68479/68879/621306/54633/20641/667475
mmu05235	PD-L1 expression and PD-1 checkpoint pathway in cancer	17/1510	91/7404	0.698611045	1	106759/20846/15980/16151/56717/17874/13649/11652/19697/117149/22034/12675/26417/26399/19419/60533/26397	Ticam1/Stat1/Ifngr2/Ikbkg/Mtor/Myd88/Egfr/Akt2/Rela/Tirap/Traf6/Chuk/Mapk3/Map2k6/Rasgrp1/Cd274/Map2k3	mmu:106759/mmu:20846/mmu:15980/mmu:16151/mmu:56717/mmu:17874/mmu:13649/mmu:11652/mmu:19697/mmu:117149/mmu:22034/mmu:12675/mmu:26417/mmu:26399/mmu:19419/mmu:60533/mmu:26397	17	10	20846/15980/56717/11652/12675/26417/26399/19419/60533/26397	7	106759/16151/17874/13649/19697/117149/22034
mmu04392	Hippo signaling pathway - multiple species	5/1510	28/7404	0.703554565	1	22601/211652/97064/101543/16475	Yap1/Wwc1/Wwtr1/Wtip/Ajuba	mmu:22601/mmu:211652/mmu:97064/mmu:101543/mmu:16475	5	2	211652/97064	3	22601/101543/16475
mmu05416	Viral myocarditis	15/1510	81/7404	0.705678709	1	12443/208643/11465/14999/21939/12122/15039/15006/12389/15001/11350/15002/630499/19354/14960	Ccnd1/Eif4g1/Actg1/H2-DMb1/Cd40/Bid/H2-T22/H2-Q1/Cav1/H2-Oa/Abl1/H2-Ob/H2-K2/Rac2/H2-Aa	mmu:12443/mmu:208643/mmu:11465/mmu:14999/mmu:21939/mmu:12122/mmu:15039/mmu:15006/mmu:12389/mmu:15001/mmu:11350/mmu:15002/mmu:15007/mmu:19354/mmu:14960	15	13	12443/208643/11465/14999/21939/12122/15039/15006/15001/11350/15002/19354/14960	2	12389/630499
mmu05135	Yersinia infection	25/1510	133/7404	0.710749653	1	106759/20111/16151/16402/17874/12929/22325/11652/11465/19697/22034/12675/26417/26399/66824/26400/330319/22324/16173/330662/68652/68524/16412/26397/19354	Ticam1/Rps6ka1/Ikbkg/Itga5/Myd88/Crkl/Vav2/Akt2/Actg1/Rela/Traf6/Chuk/Mapk3/Map2k6/Pycard/Map2k7/Wipf3/Vav1/Il18/Dock1/Tab2/Wipf2/Itgb1/Map2k3/Rac2	mmu:106759/mmu:20111/mmu:16151/mmu:16402/mmu:17874/mmu:12929/mmu:22325/mmu:11652/mmu:11465/mmu:19697/mmu:22034/mmu:12675/mmu:26417/mmu:26399/mmu:66824/mmu:26400/mmu:330319/mmu:22324/mmu:16173/mmu:330662/mmu:68652/mmu:68524/mmu:16412/mmu:26397/mmu:19354	25	13	20111/22325/11652/11465/12675/26417/26399/66824/330319/22324/330662/26397/19354	12	106759/16151/16402/17874/12929/19697/22034/26400/16173/68652/68524/16412
mmu04066	HIF-1 signaling pathway	22/1510	118/7404	0.717708644	1	170768/17000/71775/15980/11676/56717/13649/11652/19697/14254/26417/16828/18750/12575/22346/12323/212032/20525/16000/22339/56421/18751	Pfkfb3/Ltbr/1300017J02Rik/Ifngr2/Aldoc/Mtor/Egfr/Akt2/Rela/Flt1/Mapk3/Ldha/Prkca/Cdkn1a/Vhl/Camk2b/Hk3/Slc2a1/Igf1/Vegfa/Pfkp/Prkcb	mmu:170768/mmu:17000/mmu:71775/mmu:15980/mmu:11676/mmu:56717/mmu:13649/mmu:11652/mmu:19697/mmu:14254/mmu:26417/mmu:16828/mmu:18750/mmu:12575/mmu:22346/mmu:12323/mmu:212032/mmu:20525/mmu:16000/mmu:22339/mmu:56421/mmu:18751	22	12	17000/15980/56717/11652/26417/16828/18750/12323/212032/20525/56421/18751	10	170768/71775/11676/13649/19697/14254/12575/22346/16000/22339
mmu04136	Autophagy - other	6/1510	34/7404	0.720219468	1	51897/56717/52639/76559/68118/66795	Atg13/Mtor/Wipi1/Atg2b/Atg101/Atg10	mmu:51897/mmu:56717/mmu:52639/mmu:76559/mmu:68118/mmu:66795	6	3	56717/68118/66795	3	51897/52639/76559
mmu00970	Aminoacyl-tRNA biosynthesis	8/1510	45/7404	0.725367471	1	110960/22375/211006/224805/229487/244141/76563/107045	Tars/Wars/Sepsecs/Aars2/Gatb/Nars2/Qrsl1/Lars	mmu:110960/mmu:22375/mmu:211006/mmu:224805/mmu:229487/mmu:244141/mmu:76563/mmu:107045	8	5	211006/224805/229487/76563/107045	3	110960/22375/244141
mmu04933	AGE-RAGE signaling pathway in diabetic complications	19/1510	103/7404	0.726423245	1	12443/20846/21813/11652/50490/19697/20850/26417/56458/74055/18750/22339/12567/12830/21824/18796/13367/22329/18751	Ccnd1/Stat1/Tgfbr2/Akt2/Nox4/Rela/Stat5a/Mapk3/Foxo1/Plce1/Prkca/Vegfa/Cdk4/Col4a5/Thbd/Plcb2/Diaph1/Vcam1/Prkcb	mmu:12443/mmu:20846/mmu:21813/mmu:11652/mmu:50490/mmu:19697/mmu:20850/mmu:26417/mmu:56458/mmu:74055/mmu:18750/mmu:22339/mmu:12567/mmu:12830/mmu:21824/mmu:18796/mmu:13367/mmu:22329/mmu:18751	19	13	12443/20846/21813/11652/20850/26417/56458/74055/18750/12567/18796/22329/18751	6	50490/19697/22339/12830/21824/13367
mmu05142	Chagas disease (American trypanosomiasis)	19/1510	103/7404	0.726423245	1	106759/14082/15980/21813/16151/12317/12633/17874/11652/19697/22034/12675/26417/51792/16644/14675/18796/21899/432530	Ticam1/Fadd/Ifngr2/Tgfbr2/Ikbkg/Calr/Cflar/Myd88/Akt2/Rela/Traf6/Chuk/Mapk3/Ppp2r1a/Kng1/Gna14/Plcb2/Tlr6/Adcy1	mmu:106759/mmu:14082/mmu:15980/mmu:21813/mmu:16151/mmu:12317/mmu:12633/mmu:17874/mmu:11652/mmu:19697/mmu:22034/mmu:12675/mmu:26417/mmu:51792/mmu:16644/mmu:14675/mmu:18796/mmu:21899/mmu:432530	19	10	14082/15980/21813/11652/12675/26417/51792/14675/18796/21899	9	106759/16151/12317/12633/17874/19697/22034/16644/432530
mmu05219	Bladder cancer	7/1510	40/7404	0.735189059	1	12443/13649/26417/12575/22339/12567/72962	Ccnd1/Egfr/Mapk3/Cdkn1a/Vegfa/Cdk4/Tymp	mmu:12443/mmu:13649/mmu:26417/mmu:12575/mmu:22339/mmu:12567/mmu:72962	7	3	12443/26417/12567	4	13649/12575/22339/72962
mmu04966	Collecting duct acid secretion	4/1510	24/7404	0.75172433	1	12349/20499/73834/11944	Car2/Slc12a7/Atp6v1d/Atp4a	mmu:12349/mmu:20499/mmu:73834/mmu:11944	4	4	12349/20499/73834/11944	0
mmu04672	Intestinal immune network for IgA production	7/1510	41/7404	0.759373209	1	17000/14999/18703/21939/15001/15002/14960	Ltbr/H2-DMb1/Pigr/Cd40/H2-Oa/H2-Ob/H2-Aa	mmu:17000/mmu:14999/mmu:18703/mmu:21939/mmu:15001/mmu:15002/mmu:14960	7	6	17000/14999/21939/15001/15002/14960	1	18703
mmu04350	TGF-beta signaling pathway	17/1510	95/7404	0.765805547	1	15903/21813/15902/16323/21815/11479/13179/14313/26417/69585/75788/51792/12667/18119/17131/55994/21402	Id3/Tgfbr2/Id2/Inhba/Tgif1/Acvr1b/Dcn/Fst/Mapk3/Hjv/Smurf1/Ppp2r1a/Chrd/Nodal/Smad7/Smad9/Skp1	mmu:15903/mmu:21813/mmu:15902/mmu:16323/mmu:21815/mmu:11479/mmu:13179/mmu:14313/mmu:26417/mmu:69585/mmu:75788/mmu:51792/mmu:12667/mmu:18119/mmu:17131/mmu:55994/mmu:21402	17	10	21813/21815/11479/14313/26417/69585/75788/51792/18119/21402	7	15903/15902/16323/13179/12667/17131/55994
mmu00040	Pentose and glucuronate interconversions	6/1510	36/7404	0.772073031	1	71773/394434/72094/231396/20322/22235	Ugt2b1/Ugt1a9/Ugt2a3/Ugt2b36/Sord/Ugdh	mmu:71773/mmu:394434/mmu:72094/mmu:231396/mmu:20322/mmu:22235	6	2	394434/20322	4	71773/72094/231396/22235
mmu04658	Th1 and Th2 cell differentiation	14/1510	80/7404	0.780802839	1	16161/20846/15980/16151/19697/14999/16453/12675/20850/26417/17132/15001/15002/14960	Il12rb1/Stat1/Ifngr2/Ikbkg/Rela/H2-DMb1/Jak3/Chuk/Stat5a/Mapk3/Maf/H2-Oa/H2-Ob/H2-Aa	mmu:16161/mmu:20846/mmu:15980/mmu:16151/mmu:19697/mmu:14999/mmu:16453/mmu:12675/mmu:20850/mmu:26417/mmu:17132/mmu:15001/mmu:15002/mmu:14960	14	11	20846/15980/14999/16453/12675/20850/26417/17132/15001/15002/14960	3	16161/16151/19697
mmu04962	Vasopressin-regulated water reabsorption	7/1510	42/7404	0.781920244	1	11829/56455/20909/12912/19345/13424/208647	Aqp4/Dynll1/Stx4a/Creb1/Rab5c/Dync1h1/Creb3l2	mmu:11829/mmu:56455/mmu:20909/mmu:12912/mmu:19345/mmu:13424/mmu:208647	7	3	11829/20909/19345	4	56455/12912/13424/208647
mmu04510	Focal adhesion	37/1510	201/7404	0.785611377	1	12443/16780/109711/16402/12929/16419/22325/13649/11652/11465/17295/14254/26417/22370/19699/18750/70584/64099/11797/107746/16404/16000/22339/11855/22324/16416/12830/216148/12389/330662/54635/15234/13367/16420/16412/18751/19354	Ccnd1/Lamb3/Actn1/Itga5/Crkl/Itgb5/Vav2/Egfr/Akt2/Actg1/Met/Flt1/Mapk3/Vtn/Reln/Prkca/Pak4/Parvg/Birc2/Rapgef1/Itga7/Igf1/Vegfa/Arhgap5/Vav1/Itgb3/Col4a5/Shc2/Cav1/Dock1/Pdgfc/Hgf/Diaph1/Itgb6/Itgb1/Prkcb/Rac2	mmu:12443/mmu:16780/mmu:109711/mmu:16402/mmu:12929/mmu:16419/mmu:22325/mmu:13649/mmu:11652/mmu:11465/mmu:17295/mmu:14254/mmu:26417/mmu:22370/mmu:19699/mmu:18750/mmu:70584/mmu:64099/mmu:11797/mmu:107746/mmu:16404/mmu:16000/mmu:22339/mmu:11855/mmu:22324/mmu:16416/mmu:12830/mmu:216148/mmu:12389/mmu:330662/mmu:54635/mmu:15234/mmu:13367/mmu:16420/mmu:16412/mmu:18751/mmu:19354	37	19	12443/16780/109711/16419/22325/11652/11465/17295/26417/18750/64099/107746/16404/22324/216148/330662/16420/18751/19354	18	16402/12929/13649/14254/22370/19699/70584/11797/16000/22339/11855/16416/12830/12389/54635/15234/13367/16412
mmu04666	Fc gamma R-mediated phagocytosis	16/1510	91/7404	0.785688326	1	53357/12929/22325/50784/11652/211914/227753/26417/67916/18750/19012/13196/22324/18751/246256/19354	Pla2g6/Crkl/Vav2/Plpp2/Akt2/Asap2/Gsn/Mapk3/Plpp3/Prkca/Plpp1/Asap1/Vav1/Prkcb/Fcgr4/Rac2	mmu:53357/mmu:12929/mmu:22325/mmu:50784/mmu:11652/mmu:211914/mmu:227753/mmu:26417/mmu:67916/mmu:18750/mmu:19012/mmu:13196/mmu:22324/mmu:18751/mmu:246256/mmu:19354	16	12	53357/22325/50784/11652/26417/67916/18750/13196/22324/18751/246256/19354	4	12929/211914/227753/19012
mmu05320	Autoimmune thyroid disease	8/1510	48/7404	0.791342195	1	14999/21939/15039/15006/15001/15002/630499/14960	H2-DMb1/Cd40/H2-T22/H2-Q1/H2-Oa/H2-Ob/H2-K2/H2-Aa	mmu:14999/mmu:21939/mmu:15039/mmu:15006/mmu:15001/mmu:15002/mmu:15007/mmu:14960	8	7	14999/21939/15039/15006/15001/15002/14960	1	630499
mmu04664	Fc epsilon RI signaling pathway	10/1510	59/7404	0.79135713	1	22325/11652/26417/26399/18750/26400/14127/22324/26397/19354	Vav2/Akt2/Mapk3/Map2k6/Prkca/Map2k7/Fcer1g/Vav1/Map2k3/Rac2	mmu:22325/mmu:11652/mmu:26417/mmu:26399/mmu:18750/mmu:26400/mmu:14127/mmu:22324/mmu:26397/mmu:19354	10	9	22325/11652/26417/26399/18750/14127/22324/26397/19354	1	26400
mmu04015	Rap1 signaling pathway	37/1510	202/7404	0.795729919	1	58220/16409/17532/12929/22325/56508/13649/13636/11652/54519/11465/13836/17295/74206/110351/14254/14186/26417/26399/74055/18750/107746/16000/22339/22324/16416/223864/54635/18796/15234/16412/18751/244668/26397/19354/14182/432530	Pard6b/Itgam/Mras/Crkl/Vav2/Rapgef4/Egfr/Efna1/Akt2/Apbb1ip/Actg1/Epha2/Met/Sipa1l3/Rap1gap/Flt1/Fgfr4/Mapk3/Map2k6/Plce1/Prkca/Rapgef1/Igf1/Vegfa/Vav1/Itgb3/Rapgef3/Pdgfc/Plcb2/Hgf/Itgb1/Prkcb/Sipa1l2/Map2k3/Rac2/Fgfr1/Adcy1	mmu:58220/mmu:16409/mmu:17532/mmu:12929/mmu:22325/mmu:56508/mmu:13649/mmu:13636/mmu:11652/mmu:54519/mmu:11465/mmu:13836/mmu:17295/mmu:74206/mmu:110351/mmu:14254/mmu:14186/mmu:26417/mmu:26399/mmu:74055/mmu:18750/mmu:107746/mmu:16000/mmu:22339/mmu:22324/mmu:16416/mmu:223864/mmu:54635/mmu:18796/mmu:15234/mmu:16412/mmu:18751/mmu:244668/mmu:26397/mmu:19354/mmu:14182/mmu:432530	37	21	16409/17532/22325/13636/11652/54519/11465/17295/74206/110351/26417/26399/74055/18750/107746/22324/18796/18751/244668/26397/19354	16	58220/12929/56508/13649/13836/14254/14186/16000/22339/16416/223864/54635/15234/16412/14182/432530
mmu05152	Tuberculosis	32/1510	176/7404	0.795740515	1	14082/20846/15980/170767/16409/18044/12608/17874/56644/11652/19697/14999/117149/22034/13033/26417/12721/12912/19345/12323/12122/14127/16154/15510/15001/16173/15002/246256/14960/16783/21899/16411	Fadd/Stat1/Ifngr2/Rfxap/Itgam/Nfya/Cebpb/Myd88/Clec7a/Akt2/Rela/H2-DMb1/Tirap/Traf6/Ctsd/Mapk3/Coro1a/Creb1/Rab5c/Camk2b/Bid/Fcer1g/Il10ra/Hspd1/H2-Oa/Il18/H2-Ob/Fcgr4/H2-Aa/Lamp1/Tlr6/Itgax	mmu:14082/mmu:20846/mmu:15980/mmu:170767/mmu:16409/mmu:18044/mmu:12608/mmu:17874/mmu:56644/mmu:11652/mmu:19697/mmu:14999/mmu:117149/mmu:22034/mmu:13033/mmu:26417/mmu:12721/mmu:12912/mmu:19345/mmu:12323/mmu:12122/mmu:14127/mmu:16154/mmu:15510/mmu:15001/mmu:16173/mmu:15002/mmu:246256/mmu:14960/mmu:16783/mmu:21899/mmu:16411	32	24	14082/20846/15980/16409/12608/56644/11652/14999/13033/26417/12721/19345/12323/12122/14127/16154/15510/15001/15002/246256/14960/16783/21899/16411	8	170767/18044/17874/19697/117149/22034/12912/16173
mmu05231	Choline metabolism in cancer	16/1510	92/7404	0.800275261	1	12660/56717/20517/13649/50784/11652/26417/67916/18750/19012/213603/212862/54635/13026/18751/19354	Chka/Mtor/Slc22a1/Egfr/Plpp2/Akt2/Mapk3/Plpp3/Prkca/Plpp1/Slc44a3/Chpt1/Pdgfc/Pcyt1a/Prkcb/Rac2	mmu:12660/mmu:56717/mmu:20517/mmu:13649/mmu:50784/mmu:11652/mmu:26417/mmu:67916/mmu:18750/mmu:19012/mmu:213603/mmu:212862/mmu:54635/mmu:13026/mmu:18751/mmu:19354	16	12	56717/20517/50784/11652/26417/67916/18750/213603/212862/13026/18751/19354	4	12660/13649/19012/54635
mmu03440	Homologous recombination	7/1510	43/7404	0.802854808	1	19363/12190/68240/114714/19891/68275/21976	Rad51b/Brca2/Rpa3/Rad51c/Rpa2/Rpa1/Top3b	mmu:19363/mmu:12190/mmu:68240/mmu:114714/mmu:19891/mmu:68275/mmu:21976	7	5	19363/12190/68240/19891/68275	2	114714/21976
mmu04744	Phototransduction	3/1510	20/7404	0.806169465	1	14685/20215/14913	Gnat1/Sag/Guca1a	mmu:14685/mmu:20215/mmu:14913	3	3	14685/20215/14913	0
mmu04070	Phosphatidylinositol signaling system	17/1510	98/7404	0.809105447	1	170749/76500/20975/108083/17772/16439/74055/18750/27399/84095/269180/74302/18704/18796/114663/110911/18751	Mtmr4/Ip6k2/Synj2/Pip4k2b/Mtm1/Itpr2/Plce1/Prkca/Ip6k1/Pi4k2a/Inpp4a/Mtmr3/Pik3c2a/Plcb2/Impa2/Cds2/Prkcb	mmu:170749/mmu:76500/mmu:20975/mmu:108083/mmu:17772/mmu:16439/mmu:74055/mmu:18750/mmu:27399/mmu:84095/mmu:269180/mmu:74302/mmu:18704/mmu:18796/mmu:114663/mmu:110911/mmu:18751	17	8	76500/20975/17772/74055/18750/18796/114663/18751	9	170749/108083/16439/27399/84095/269180/74302/18704/110911
mmu04978	Mineral absorption	8/1510	49/7404	0.81049936	1	11941/71775/14319/14325/11927/20531/53945/634386	Atp2b2/1300017J02Rik/Fth1/Ftl1/Atox1/Slc34a2/Slc40a1/Ftl1-ps1	mmu:11941/mmu:71775/mmu:14319/mmu:100862446/mmu:11927/mmu:20531/mmu:53945/mmu:100862446	8	7	11941/14319/14325/11927/20531/53945/634386	1	71775
mmu05330	Allograft rejection	8/1510	49/7404	0.81049936	1	14999/21939/15039/15006/15001/15002/630499/14960	H2-DMb1/Cd40/H2-T22/H2-Q1/H2-Oa/H2-Ob/H2-K2/H2-Aa	mmu:14999/mmu:21939/mmu:15039/mmu:15006/mmu:15001/mmu:15002/mmu:15007/mmu:14960	8	7	14999/21939/15039/15006/15001/15002/14960	1	630499
mmu03460	Fanconi anemia pathway	9/1510	55/7404	0.817956749	1	15205/12190/68240/114714/193838/19891/68275/71885/21976	Hes1/Brca2/Rpa3/Rad51c/Eme2/Rpa2/Rpa1/Faap100/Top3b	mmu:15205/mmu:12190/mmu:68240/mmu:114714/mmu:193838/mmu:19891/mmu:68275/mmu:71885/mmu:21976	9	6	12190/68240/193838/19891/68275/71885	3	15205/114714/21976
mmu04940	Type I diabetes mellitus	9/1510	55/7404	0.817956749	1	14999/15039/15006/15510/15001/15893/15002/630499/14960	H2-DMb1/H2-T22/H2-Q1/Hspd1/H2-Oa/Ica1/H2-Ob/H2-K2/H2-Aa	mmu:14999/mmu:15039/mmu:15006/mmu:15510/mmu:15001/mmu:15893/mmu:15002/mmu:15007/mmu:14960	9	7	14999/15039/15006/15510/15001/15002/14960	2	15893/630499
mmu05206	MicroRNAs in cancer	30/1510	168/7404	0.821201414	1	12443/18671/56717/216456/22003/171543/12447/16402/12929/13649/13636/12571/16367/100503619/208727/17295/26417/12450/17248/18750/70584/12575/22339/16416/17210/11350/11789/18751/18669/212980	Ccnd1/Abcb1a/Mtor/Gls2/Tpm1/Bmf/Ccne1/Itga5/Crkl/Egfr/Efna1/Cdk6/Irs1/E330011O21Rik/Hdac4/Met/Mapk3/Ccng1/Mdm4/Prkca/Pak4/Cdkn1a/Vegfa/Itgb3/Mcl1/Abl1/Apc/Prkcb/Abcb1b/Slc45a3	mmu:12443/mmu:18671/mmu:56717/mmu:216456/mmu:22003/mmu:171543/mmu:12447/mmu:16402/mmu:12929/mmu:13649/mmu:13636/mmu:12571/mmu:16367/mmu:433759/mmu:208727/mmu:17295/mmu:26417/mmu:12450/mmu:17248/mmu:18750/mmu:70584/mmu:12575/mmu:22339/mmu:16416/mmu:17210/mmu:11350/mmu:11789/mmu:18751/mmu:18669/mmu:212980	30	16	12443/18671/56717/22003/171543/12447/13636/12571/100503619/208727/17295/26417/12450/18750/11350/18751	14	216456/16402/12929/13649/16367/17248/70584/12575/22339/16416/17210/11789/18669/212980
mmu04916	Melanogenesis	15/1510	89/7404	0.832796914	1	22419/13544/21414/26417/12912/18750/14368/14366/14369/12323/208647/18796/22413/18751/432530	Wnt5b/Dvl3/Tcf7/Mapk3/Creb1/Prkca/Fzd6/Fzd4/Fzd7/Camk2b/Creb3l2/Plcb2/Wnt2/Prkcb/Adcy1	mmu:22419/mmu:13544/mmu:21414/mmu:26417/mmu:12912/mmu:18750/mmu:14368/mmu:14366/mmu:14369/mmu:12323/mmu:208647/mmu:18796/mmu:22413/mmu:18751/mmu:432530	15	9	22419/21414/26417/18750/14368/14366/12323/18796/18751	6	13544/12912/14369/208647/22413/432530
mmu00562	Inositol phosphate metabolism	12/1510	73/7404	0.838753386	1	170749/20975/17330/108083/17772/74055/84095/269180/74302/18704/18796/114663	Mtmr4/Synj2/Minpp1/Pip4k2b/Mtm1/Plce1/Pi4k2a/Inpp4a/Mtmr3/Pik3c2a/Plcb2/Impa2	mmu:170749/mmu:20975/mmu:17330/mmu:108083/mmu:17772/mmu:74055/mmu:84095/mmu:269180/mmu:74302/mmu:18704/mmu:18796/mmu:114663	12	6	20975/17330/17772/74055/18796/114663	6	170749/108083/84095/269180/74302/18704
mmu05146	Amoebiasis	17/1510	101/7404	0.846345711	1	16780/12279/109711/110382/16409/15507/19697/12479/230558/18750/19345/14675/12830/18796/16177/18751/432530	Lamb3/C9/Actn1/C8b/Itgam/Hspb1/Rela/Cd1d1/C8a/Prkca/Rab5c/Gna14/Col4a5/Plcb2/Il1r1/Prkcb/Adcy1	mmu:16780/mmu:12279/mmu:109711/mmu:110382/mmu:16409/mmu:15507/mmu:19697/mmu:12479/mmu:230558/mmu:18750/mmu:19345/mmu:14675/mmu:12830/mmu:18796/mmu:16177/mmu:18751/mmu:432530	17	9	16780/109711/16409/12479/18750/19345/14675/18796/18751	8	12279/110382/15507/19697/230558/12830/16177/432530
mmu04390	Hippo signaling pathway	27/1510	155/7404	0.848853734	1	12443/22419/13544/22601/21813/15902/58220/211652/170770/21414/11465/12234/105782/14368/97064/14366/14369/22631/101543/11797/51792/16475/22413/93960/11789/104318/17131	Ccnd1/Wnt5b/Dvl3/Yap1/Tgfbr2/Id2/Pard6b/Wwc1/Bbc3/Tcf7/Actg1/Btrc/Scrib/Fzd6/Wwtr1/Fzd4/Fzd7/Ywhaz/Wtip/Birc2/Ppp2r1a/Ajuba/Wnt2/Nkd1/Apc/Csnk1d/Smad7	mmu:12443/mmu:22419/mmu:13544/mmu:22601/mmu:21813/mmu:15902/mmu:58220/mmu:211652/mmu:170770/mmu:21414/mmu:11465/mmu:12234/mmu:105782/mmu:14368/mmu:97064/mmu:14366/mmu:14369/mmu:22631/mmu:101543/mmu:11797/mmu:51792/mmu:16475/mmu:22413/mmu:93960/mmu:11789/mmu:104318/mmu:17131	27	13	12443/22419/21813/211652/170770/21414/11465/12234/14368/97064/14366/51792/93960	14	13544/22601/15902/58220/105782/14369/22631/101543/11797/16475/22413/11789/104318/17131
mmu03018	RNA degradation	14/1510	85/7404	0.851215709	1	240023/12226/12228/24128/69639/74108/69305/76522/53621/50783/56421/15510/66446/319885	Pnldc1/Btg1/Btg3/Xrn2/Exosc8/Parn/Dcps/Lsm8/Cnot4/Lsm4/Pfkp/Hspd1/Exosc7/Zcchc7	mmu:240023/mmu:12226/mmu:12228/mmu:24128/mmu:69639/mmu:74108/mmu:69305/mmu:76522/mmu:53621/mmu:50783/mmu:56421/mmu:15510/mmu:66446/mmu:319885	14	10	240023/12226/24128/69639/74108/76522/50783/56421/15510/66446	4	12228/69305/53621/319885
mmu04912	GnRH signaling pathway	14/1510	85/7404	0.851215709	1	13649/17387/16439/26417/26407/26399/18750/26400/12323/18796/18751/54652/26397/432530	Egfr/Mmp14/Itpr2/Mapk3/Map3k4/Map2k6/Prkca/Map2k7/Camk2b/Plcb2/Prkcb/Cacna1f/Map2k3/Adcy1	mmu:13649/mmu:17387/mmu:16439/mmu:26417/mmu:26407/mmu:26399/mmu:18750/mmu:26400/mmu:12323/mmu:18796/mmu:18751/mmu:54652/mmu:26397/mmu:432530	14	10	17387/26417/26407/26399/18750/12323/18796/18751/54652/26397	4	13649/16439/26400/432530
mmu04742	Taste transduction	4/1510	28/7404	0.85215641	1	242425/12496/20278/16529	Gabbr2/Entpd2/Scnn1g/Kcnk5	mmu:242425/mmu:12496/mmu:20278/mmu:16529	4	4	242425/12496/20278/16529	0
mmu00512	Mucin type O-glycan biosynthesis	3/1510	22/7404	0.856119124	1	20442/56336/59048	St3gal1/B4galt5/C1galt1c1	mmu:20442/mmu:56336/mmu:59048	3	0		3	20442/56336/59048
mmu04211	Longevity regulating pathway	15/1510	91/7404	0.857042341	1	19016/68465/230784/51897/56717/11652/16367/19697/12912/56458/16000/208647/68118/108099/432530	Pparg/Adipor2/Sesn2/Atg13/Mtor/Akt2/Irs1/Rela/Creb1/Foxo1/Igf1/Creb3l2/Atg101/Prkag2/Adcy1	mmu:19016/mmu:68465/mmu:230784/mmu:51897/mmu:56717/mmu:11652/mmu:16367/mmu:19697/mmu:12912/mmu:56458/mmu:16000/mmu:208647/mmu:68118/mmu:108099/mmu:432530	15	7	19016/230784/56717/11652/56458/68118/108099	8	68465/51897/16367/19697/12912/16000/208647/432530
mmu04310	Wnt signaling pathway	26/1510	151/7404	0.860977946	1	12443/22419/14296/13544/67087/21414/12301/53627/12234/20317/18750/77583/14368/14366/14369/212398/12323/26563/76441/18796/22413/93960/11789/18751/19354/21402	Ccnd1/Wnt5b/Frat1/Dvl3/Ctnnbip1/Tcf7/Cacybp/Porcn/Btrc/Serpinf1/Prkca/Notum/Fzd6/Fzd4/Fzd7/Frat2/Camk2b/Ror1/Daam2/Plcb2/Wnt2/Nkd1/Apc/Prkcb/Rac2/Skp1	mmu:12443/mmu:22419/mmu:14296/mmu:13544/mmu:67087/mmu:21414/mmu:12301/mmu:53627/mmu:12234/mmu:20317/mmu:18750/mmu:77583/mmu:14368/mmu:14366/mmu:14369/mmu:212398/mmu:12323/mmu:26563/mmu:76441/mmu:18796/mmu:22413/mmu:93960/mmu:11789/mmu:18751/mmu:19354/mmu:21402	26	18	12443/22419/14296/67087/21414/12234/18750/77583/14368/14366/212398/12323/26563/18796/93960/18751/19354/21402	8	13544/12301/53627/20317/14369/76441/22413/11789
mmu04210	Apoptosis	27/1510	157/7404	0.866524933	1	13198/14082/16151/235587/19766/170770/12633/12369/11652/11465/19697/12675/16439/66593/26408/64138/13033/26417/23882/78943/13032/229445/11797/12122/17873/17210/11546	Ddit3/Fadd/Ikbkg/Parp3/Ripk1/Bbc3/Cflar/Casp7/Akt2/Actg1/Rela/Chuk/Itpr2/Diablo/Map3k5/Ctsz/Ctsd/Mapk3/Gadd45g/Ern1/Ctsc/Ctso/Birc2/Bid/Gadd45b/Mcl1/Parp2	mmu:13198/mmu:14082/mmu:16151/mmu:235587/mmu:19766/mmu:170770/mmu:12633/mmu:12369/mmu:11652/mmu:11465/mmu:19697/mmu:12675/mmu:16439/mmu:66593/mmu:26408/mmu:64138/mmu:13033/mmu:26417/mmu:23882/mmu:78943/mmu:13032/mmu:229445/mmu:11797/mmu:12122/mmu:17873/mmu:17210/mmu:11546	27	16	14082/235587/170770/12369/11652/11465/12675/66593/64138/13033/26417/13032/229445/12122/17873/11546	11	13198/16151/19766/12633/19697/16439/26408/23882/78943/11797/17210
mmu05031	Amphetamine addiction	10/1510	64/7404	0.867814786	1	19049/13195/100503619/170483/12912/18750/109731/12323/208647/18751	Ppp1r1b/Ddc/E330011O21Rik/Grin3b/Creb1/Prkca/Maob/Camk2b/Creb3l2/Prkcb	mmu:19049/mmu:13195/mmu:433759/mmu:170483/mmu:12912/mmu:18750/mmu:109731/mmu:12323/mmu:208647/mmu:18751	10	7	19049/100503619/170483/18750/109731/12323/18751	3	13195/12912/208647
mmu04512	ECM-receptor interaction	13/1510	81/7404	0.869283764	1	16780/12491/20969/16402/16419/22370/19699/15530/16404/16416/12830/16420/16412	Lamb3/Cd36/Sdc1/Itga5/Itgb5/Vtn/Reln/Hspg2/Itga7/Itgb3/Col4a5/Itgb6/Itgb1	mmu:16780/mmu:12491/mmu:20969/mmu:16402/mmu:16419/mmu:22370/mmu:19699/mmu:15530/mmu:16404/mmu:16416/mmu:12830/mmu:16420/mmu:16412	13	6	16780/12491/20969/16419/16404/16420	7	16402/22370/19699/15530/16416/12830/16412
mmu05014	Amyotrophic lateral sclerosis (ALS)	9/1510	59/7404	0.876805398	1	641376/26408/75512/26399/12122/74018/20511/53333/26397	Tomm40l/Map3k5/Gpx6/Map2k6/Bid/Als2/Slc1a2/Tomm40/Map2k3	mmu:641376/mmu:26408/mmu:75512/mmu:26399/mmu:12122/mmu:74018/mmu:20511/mmu:53333/mmu:26397	9	5	641376/26399/12122/53333/26397	4	26408/75512/74018/20511
mmu04925	Aldosterone synthesis and secretion	15/1510	93/7404	0.878477418	1	11941/15493/16439/12912/18750/12323/52163/208647/18796/109305/207728/15370/18751/54652/432530	Atp2b2/Hsd3b2/Itpr2/Creb1/Prkca/Camk2b/Camk1/Creb3l2/Plcb2/Orai1/Pde2a/Nr4a1/Prkcb/Cacna1f/Adcy1	mmu:11941/mmu:15493/mmu:16439/mmu:12912/mmu:18750/mmu:12323/mmu:52163/mmu:208647/mmu:18796/mmu:109305/mmu:207728/mmu:15370/mmu:18751/mmu:54652/mmu:432530	15	9	11941/15493/18750/12323/52163/18796/15370/18751/54652	6	16439/12912/208647/109305/207728/432530
mmu04071	Sphingolipid signaling pathway	20/1510	121/7404	0.882571879	1	11539/13609/11652/19697/26408/13033/26417/241447/76893/18750/12122/14127/51792/16644/14739/619326/18796/18201/18751/19354	Adora1/S1pr1/Akt2/Rela/Map3k5/Ctsd/Mapk3/Cers6/Cers2/Prkca/Bid/Fcer1g/Ppp2r1a/Kng1/S1pr2/9130409I23Rik/Plcb2/Nsmaf/Prkcb/Rac2	mmu:11539/mmu:13609/mmu:11652/mmu:19697/mmu:26408/mmu:13033/mmu:26417/mmu:241447/mmu:76893/mmu:18750/mmu:12122/mmu:14127/mmu:51792/mmu:16644/mmu:14739/mmu:619326/mmu:18796/mmu:18201/mmu:18751/mmu:19354	20	15	11539/11652/13033/26417/241447/76893/18750/12122/14127/51792/14739/18796/18201/18751/19354	5	13609/19697/26408/16644/619326
mmu04014	Ras signaling pathway	35/1510	203/7404	0.890286245	1	53357/14388/16151/17532/13649/13636/11652/19697/13836/12675/17295/54153/14254/14186/26417/18212/74055/18750/66350/70584/54601/66482/19345/19419/16000/22339/216148/54635/15234/11350/23872/18751/56392/19354/14182	Pla2g6/Gab1/Ikbkg/Mras/Egfr/Efna1/Akt2/Rela/Epha2/Chuk/Met/Rasa4/Flt1/Fgfr4/Mapk3/Ntrk2/Plce1/Prkca/Pla2g12a/Pak4/Foxo4/Exoc2/Rab5c/Rasgrp1/Igf1/Vegfa/Shc2/Pdgfc/Hgf/Abl1/Ets2/Prkcb/Shoc2/Rac2/Fgfr1	mmu:53357/mmu:14388/mmu:16151/mmu:17532/mmu:13649/mmu:13636/mmu:11652/mmu:19697/mmu:13836/mmu:12675/mmu:17295/mmu:54153/mmu:14254/mmu:14186/mmu:26417/mmu:18212/mmu:74055/mmu:18750/mmu:66350/mmu:70584/mmu:54601/mmu:66482/mmu:19345/mmu:19419/mmu:16000/mmu:22339/mmu:216148/mmu:54635/mmu:15234/mmu:11350/mmu:23872/mmu:18751/mmu:56392/mmu:19354/mmu:14182	35	20	53357/14388/17532/13636/11652/12675/17295/54153/26417/18212/74055/18750/66350/66482/19345/19419/216148/11350/18751/19354	15	16151/13649/19697/13836/14254/14186/70584/54601/16000/22339/54635/15234/23872/56392/14182
mmu04520	Adherens junction	13/1510	83/7404	0.890360264	1	109711/20411/21813/13649/21414/11465/17295/19294/26417/19263/29875/19354/14182	Actn1/Sorbs1/Tgfbr2/Egfr/Tcf7/Actg1/Met/Nectin2/Mapk3/Ptprb/Iqgap1/Rac2/Fgfr1	mmu:109711/mmu:20411/mmu:21813/mmu:13649/mmu:21414/mmu:11465/mmu:17295/mmu:19294/mmu:26417/mmu:19263/mmu:29875/mmu:19354/mmu:14182	13	9	109711/20411/21813/21414/11465/17295/26417/29875/19354	4	13649/19294/19263/14182
mmu04110	Cell cycle	24/1510	144/7404	0.892016443	1	22390/12443/17215/12580/17216/17218/12447/12571/100503619/12581/23882/56317/12575/22631/17217/17873/12544/12567/22642/11350/218294/20843/21402/18538	Wee1/Ccnd1/Mcm3/Cdkn2c/Mcm2/Mcm5/Ccne1/Cdk6/E330011O21Rik/Cdkn2d/Gadd45g/Anapc7/Cdkn1a/Ywhaz/Mcm4/Gadd45b/Cdc45/Cdk4/Zbtb17/Abl1/Cdc14b/Stag2/Skp1/Pcna	mmu:22390/mmu:12443/mmu:17215/mmu:12580/mmu:17216/mmu:17218/mmu:12447/mmu:12571/mmu:433759/mmu:12581/mmu:23882/mmu:56317/mmu:12575/mmu:22631/mmu:17217/mmu:17873/mmu:12544/mmu:12567/mmu:22642/mmu:11350/mmu:218294/mmu:20843/mmu:21402/mmu:18538	24	17	22390/12443/17215/12580/17216/17218/12447/12571/100503619/12581/56317/17217/17873/12567/11350/218294/21402	7	23882/12575/22631/12544/22642/20843/18538
mmu05410	Hypertrophic cardiomyopathy (HCM)	14/1510	89/7404	0.893838906	1	11938/22003/16402/16419/11465/326618/13726/16404/16000/16416/16420/16412/54652/108099	Atp2a2/Tpm1/Itga5/Itgb5/Actg1/Tpm4/Emd/Itga7/Igf1/Itgb3/Itgb6/Itgb1/Cacna1f/Prkag2	mmu:11938/mmu:22003/mmu:16402/mmu:16419/mmu:11465/mmu:326618/mmu:13726/mmu:16404/mmu:16000/mmu:16416/mmu:16420/mmu:16412/mmu:54652/mmu:108099	14	7	22003/16419/11465/16404/16420/54652/108099	7	11938/16402/326618/13726/16000/16416/16412
mmu04974	Protein digestion and absorption	12/1510	78/7404	0.896877997	1	72472/12819/373864/17380/72461/50934/56373/215335/20540/16529/12816/12830	Slc16a10/Col15a1/Col27a1/Mme/Prcp/Slc7a8/Cpb2/Slc36a1/Slc7a7/Kcnk5/Col12a1/Col4a5	mmu:72472/mmu:12819/mmu:373864/mmu:17380/mmu:72461/mmu:50934/mmu:56373/mmu:215335/mmu:20540/mmu:16529/mmu:12816/mmu:12830	12	9	12819/373864/17380/72461/50934/215335/20540/16529/12816	3	72472/56373/12830
mmu03420	Nucleotide excision repair	7/1510	49/7404	0.897535091	1	13872/68240/19358/72151/19891/68275/18538	Ercc3/Rpa3/Rad23a/Rfc5/Rpa2/Rpa1/Pcna	mmu:13872/mmu:68240/mmu:19358/mmu:72151/mmu:19891/mmu:68275/mmu:18538	7	6	13872/68240/19358/72151/19891/68275	1	18538
mmu04360	Axon guidance	29/1510	172/7404	0.898286303	1	53972/20357/319713/50780/13844/22419/19206/58220/13835/13636/107449/18209/20359/20347/13836/17295/26417/19876/18750/70584/18845/17973/12323/319757/237860/18844/11350/16412/19354	Ngef/Sema5b/Ablim3/Rgs3/Ephb2/Wnt5b/Ptch1/Pard6b/Epha1/Efna1/Unc5b/Ntn3/Sema6b/Sema3b/Epha2/Met/Mapk3/Robo1/Prkca/Pak4/Plxna2/Nck1/Camk2b/Smo/Ssh2/Plxna1/Abl1/Itgb1/Rac2	mmu:53972/mmu:20357/mmu:319713/mmu:50780/mmu:13844/mmu:22419/mmu:19206/mmu:58220/mmu:13835/mmu:13636/mmu:107449/mmu:18209/mmu:20359/mmu:20347/mmu:13836/mmu:17295/mmu:26417/mmu:19876/mmu:18750/mmu:70584/mmu:18845/mmu:17973/mmu:12323/mmu:319757/mmu:237860/mmu:18844/mmu:11350/mmu:16412/mmu:19354	29	19	53972/20357/13844/22419/13835/13636/107449/18209/20347/17295/26417/19876/18750/18845/12323/319757/237860/11350/19354	10	319713/50780/19206/58220/20359/13836/70584/17973/18844/16412
mmu04370	VEGF signaling pathway	8/1510	55/7404	0.898369	1	11652/15507/26417/18750/22339/216148/18751/19354	Akt2/Hspb1/Mapk3/Prkca/Vegfa/Shc2/Prkcb/Rac2	mmu:11652/mmu:15507/mmu:26417/mmu:18750/mmu:22339/mmu:216148/mmu:18751/mmu:19354	8	6	11652/26417/18750/216148/18751/19354	2	15507/22339
mmu04727	GABAergic synapse	10/1510	67/7404	0.901679836	1	242425/216456/268566/76257/18750/14645/14412/18751/54652/432530	Gabbr2/Gls2/Gphn/Slc38a3/Prkca/Glul/Slc6a13/Prkcb/Cacna1f/Adcy1	mmu:242425/mmu:216456/mmu:268566/mmu:76257/mmu:18750/mmu:14645/mmu:14412/mmu:18751/mmu:54652/mmu:432530	10	8	242425/268566/76257/18750/14645/14412/18751/54652	2	216456/432530
mmu04530	Tight junction	30/1510	178/7404	0.902148781	1	12443/26941/16800/83814/14463/109711/58220/104027/545551/11465/216459/12479/26408/105782/12738/26400/224912/51792/77579/27375/12567/novel.50/71960/227157/56332/16412/102098/68178/108099/18538	Ccnd1/Slc9a3r1/Arhgef2/Nedd4l/Gata4/Actn1/Pard6b/Synpo/BC021767/Actg1/Myl6b/Cd1d1/Map3k5/Scrib/Cldn2/Map2k7/Crb3/Ppp2r1a/Myh10/Tjp3/Cdk4/-/Myh14/Mpp4/Amotl2/Itgb1/Arhgef18/Cgnl1/Prkag2/Pcna	mmu:12443/mmu:26941/mmu:16800/mmu:83814/mmu:14463/mmu:109711/mmu:58220/mmu:104027/mmu:70737/mmu:11465/mmu:216459/mmu:12479/mmu:26408/mmu:105782/mmu:12738/mmu:26400/mmu:224912/mmu:51792/mmu:77579/mmu:27375/mmu:12567/mmu:70737/mmu:71960/mmu:227157/mmu:56332/mmu:16412/mmu:102098/mmu:68178/mmu:108099/mmu:18538	30	15	12443/26941/16800/109711/104027/11465/216459/12479/12738/224912/51792/12567/71960/68178/108099	15	83814/14463/58220/545551/26408/105782/26400/77579/27375/novel.50/227157/56332/16412/102098/18538
mmu04144	Endocytosis	51/1510	290/7404	0.902337737	1	15481/15511/727711/193740/666904/83814/330192/234852/229285/21813/58220/208092/234353/13649/320129/211914/66251/109689/22034/107305/215632/14186/75788/27965/74998/52055/72318/194309/80794/330319/19345/57440/28084/52348/15039/20405/13196/15006/19157/211673/12389/621306/67282/15239/12774/68524/630499/66914/216869/19158/107338	Hspa8/Hspa1b/Gm15459/Hspa1a/Gm8355/Nedd4l/Vps37b/Chmp1a/Spg20/Tgfbr2/Pard6b/Chmp6/Psd3/Egfr/Grk3/Asap2/Arfgap3/Arrb1/Traf6/Vps37c/Psd4/Fgfr4/Smurf1/Spg21/Rab11fip2/Rab11fip5/Cyth4/Vps37d/Cblc/Wipf3/Rab5c/Ehd3/Vps25/Vps37a/H2-T22/Sh3gl1/Asap1/H2-Q1/Cyth1/Arfgef1/Cav1/Gm6210/Washc3/Hgs/Ccr5/Wipf2/H2-K2/Vps28/Arrb2/Cyth2/Gbf1	mmu:15481/mmu:15511/mmu:15481/mmu:193740/mmu:15481/mmu:83814/mmu:330192/mmu:234852/mmu:229285/mmu:21813/mmu:58220/mmu:208092/mmu:234353/mmu:13649/mmu:320129/mmu:211914/mmu:66251/mmu:109689/mmu:22034/mmu:107305/mmu:215632/mmu:14186/mmu:75788/mmu:27965/mmu:74998/mmu:52055/mmu:72318/mmu:194309/mmu:80794/mmu:330319/mmu:19345/mmu:57440/mmu:28084/mmu:52348/mmu:15039/mmu:20405/mmu:13196/mmu:15006/mmu:19…	51	23	234852/21813/208092/234353/320129/215632/75788/27965/74998/52055/72318/194309/80794/330319/19345/28084/15039/13196/15006/67282/12774/66914/216869	28	15481/15511/727711/193740/666904/83814/330192/229285/58220/13649/211914/66251/109689/22034/107305/14186/57440/52348/20405/19157/211673/12389/621306/15239/68524/630499/19158/107338
mmu05332	Graft-versus-host disease	7/1510	50/7404	0.908808332	1	14999/15039/15006/15001/15002/630499/14960	H2-DMb1/H2-T22/H2-Q1/H2-Oa/H2-Ob/H2-K2/H2-Aa	mmu:14999/mmu:15039/mmu:15006/mmu:15001/mmu:15002/mmu:15007/mmu:14960	7	6	14999/15039/15006/15001/15002/14960	1	630499
mmu04932	Non-alcoholic fatty liver disease (NAFLD)	29/1510	174/7404	0.910859922	1	13198/22433/68465/102634451/70316/novel.2/12369/11652/20787/16367/208104/19697/20463/12702/26408/58805/22259/19013/78943/66052/12122/66152/333182/12606/67273/66925/100043472/108099/26403	Ddit3/Xbp1/Adipor2/Ndufab1-ps/Ndufab1/-/Casp7/Akt2/Srebf1/Irs1/Mlxip/Rela/Cox7a2l/Socs3/Map3k5/Mlxipl/Nr1h3/Ppara/Ern1/Sdhc/Bid/Uqcr10/Cox6b2/Cebpa/Ndufa10/Sdhd/Gm4459/Prkag2/Map3k11	mmu:13198/mmu:22433/mmu:68465/mmu:70316/mmu:70316/mmu:17710/mmu:12369/mmu:11652/mmu:20787/mmu:16367/mmu:208104/mmu:19697/mmu:20463/mmu:12702/mmu:26408/mmu:58805/mmu:22259/mmu:19013/mmu:78943/mmu:66052/mmu:12122/mmu:66152/mmu:333182/mmu:12606/mmu:67273/mmu:66925/mmu:70316/mmu:108099/mmu:26403	29	16	102634451/70316/12369/11652/20787/20463/22259/19013/66052/12122/66152/333182/67273/66925/100043472/108099	13	13198/22433/68465/novel.2/16367/208104/19697/12702/26408/58805/78943/12606/26403
mmu04724	Glutamatergic synapse	14/1510	91/7404	0.911100477	1	216456/320129/26557/170483/16439/26417/76257/18750/14645/20511/18796/26558/18751/432530	Gls2/Grk3/Homer2/Grin3b/Itpr2/Mapk3/Slc38a3/Prkca/Glul/Slc1a2/Plcb2/Homer3/Prkcb/Adcy1	mmu:216456/mmu:320129/mmu:26557/mmu:170483/mmu:16439/mmu:26417/mmu:76257/mmu:18750/mmu:14645/mmu:20511/mmu:18796/mmu:26558/mmu:18751/mmu:432530	14	9	320129/26557/170483/26417/76257/18750/14645/18796/18751	5	216456/16439/20511/26558/432530
mmu05414	Dilated cardiomyopathy (DCM)	14/1510	91/7404	0.911100477	1	11938/22003/16402/16419/11465/326618/13726/16404/16000/16416/16420/16412/54652/432530	Atp2a2/Tpm1/Itga5/Itgb5/Actg1/Tpm4/Emd/Itga7/Igf1/Itgb3/Itgb6/Itgb1/Cacna1f/Adcy1	mmu:11938/mmu:22003/mmu:16402/mmu:16419/mmu:11465/mmu:326618/mmu:13726/mmu:16404/mmu:16000/mmu:16416/mmu:16420/mmu:16412/mmu:54652/mmu:432530	14	6	22003/16419/11465/16404/16420/54652	8	11938/16402/326618/13726/16000/16416/16412/432530
mmu04072	Phospholipase D signaling pathway	22/1510	136/7404	0.912872018	1	54140/14388/56717/17532/56508/13649/50784/11652/26417/72318/67916/18750/19012/14127/19157/216148/223864/54635/18796/28169/19158/432530	Avpr1a/Gab1/Mtor/Mras/Rapgef4/Egfr/Plpp2/Akt2/Mapk3/Cyth4/Plpp3/Prkca/Plpp1/Fcer1g/Cyth1/Shc2/Rapgef3/Pdgfc/Plcb2/Agpat3/Cyth2/Adcy1	mmu:54140/mmu:14388/mmu:56717/mmu:17532/mmu:56508/mmu:13649/mmu:50784/mmu:11652/mmu:26417/mmu:72318/mmu:67916/mmu:18750/mmu:19012/mmu:14127/mmu:19157/mmu:216148/mmu:223864/mmu:54635/mmu:18796/mmu:28169/mmu:19158/mmu:432530	22	13	14388/56717/17532/50784/11652/26417/72318/67916/18750/14127/216148/18796/28169	9	54140/56508/13649/19012/19157/223864/54635/19158/432530
mmu04972	Pancreatic secretion	12/1510	80/7404	0.914714421	1	11938/19340/11941/12349/11722/56373/16439/18750/66350/18796/18751/432530	Atp2a2/Rab3d/Atp2b2/Car2/Amy1/Cpb2/Itpr2/Prkca/Pla2g12a/Plcb2/Prkcb/Adcy1	mmu:11938/mmu:19340/mmu:11941/mmu:12349/mmu:11722/mmu:56373/mmu:16439/mmu:18750/mmu:66350/mmu:18796/mmu:18751/mmu:432530	12	7	19340/11941/12349/18750/66350/18796/18751	5	11938/11722/56373/16439/432530
mmu05017	Spinocerebellar ataxia	23/1510	142/7404	0.915947845	1	11938/22433/233871/51897/56717/18044/11652/52639/170483/22359/16439/26408/19699/78943/18750/226153/23996/76559/68118/100504663/18796/18751/57296	Atp2a2/Xbp1/Atxn2l/Atg13/Mtor/Nfya/Akt2/Wipi1/Grin3b/Vldlr/Itpr2/Map3k5/Reln/Ern1/Prkca/Twnk/Psmc4/Atg2b/Atg101/Atg14/Plcb2/Prkcb/Psmd8	mmu:11938/mmu:22433/mmu:233871/mmu:51897/mmu:56717/mmu:18044/mmu:11652/mmu:52639/mmu:170483/mmu:22359/mmu:16439/mmu:26408/mmu:19699/mmu:78943/mmu:18750/mmu:226153/mmu:23996/mmu:76559/mmu:68118/mmu:100504663/mmu:18796/mmu:18751/mmu:57296	23	10	56717/11652/170483/22359/18750/23996/68118/18796/18751/57296	13	11938/22433/233871/51897/18044/52639/16439/26408/19699/78943/226153/76559/100504663
mmu05032	Morphine addiction	10/1510	69/7404	0.919973931	1	11539/242425/238871/320129/109689/18750/207728/216869/18751/432530	Adora1/Gabbr2/Pde4d/Grk3/Arrb1/Prkca/Pde2a/Arrb2/Prkcb/Adcy1	mmu:11539/mmu:242425/mmu:238871/mmu:320129/mmu:109689/mmu:18750/mmu:207728/mmu:216869/mmu:18751/mmu:432530	10	7	11539/242425/238871/320129/18750/216869/18751	3	109689/207728/432530
mmu05213	Endometrial cancer	9/1510	64/7404	0.927508806	1	12443/13649/11652/21414/26417/23882/12575/17873/11789	Ccnd1/Egfr/Akt2/Tcf7/Mapk3/Gadd45g/Cdkn1a/Gadd45b/Apc	mmu:12443/mmu:13649/mmu:11652/mmu:21414/mmu:26417/mmu:23882/mmu:12575/mmu:17873/mmu:11789	9	5	12443/11652/21414/26417/17873	4	13649/23882/12575/11789
mmu04730	Long-term depression	7/1510	52/7404	0.92819077	1	16439/26417/18750/51792/16000/18796/18751	Itpr2/Mapk3/Prkca/Ppp2r1a/Igf1/Plcb2/Prkcb	mmu:16439/mmu:26417/mmu:18750/mmu:51792/mmu:16000/mmu:18796/mmu:18751	7	5	26417/18750/51792/18796/18751	2	16439/16000
mmu05166	Human T-cell leukemia virus 1 infection	41/1510	243/7404	0.931337087	1	12443/234729/17000/12580/21813/16151/12447/12317/21423/11740/11652/12330/19697/14999/16453/21939/12675/20850/26417/12912/110196/71810/56317/433326/12575/15039/20525/15006/12567/208647/15001/20375/15002/16177/630499/23872/382056/14960/433923/100041907/432530	Ccnd1/Vac14/Ltbr/Cdkn2c/Tgfbr2/Ikbkg/Ccne1/Calr/Tcf3/Slc25a5/Akt2/Canx/Rela/H2-DMb1/Jak3/Cd40/Chuk/Stat5a/Mapk3/Creb1/Fdps/Ranbp3/Anapc7/Gm5529/Cdkn1a/H2-T22/Slc2a1/H2-Q1/Cdk4/Creb3l2/H2-Oa/Spi1/H2-Ob/Il1r1/H2-K2/Ets2/Crtc1/H2-Aa/Gm5560/Gm3571/Adcy1	mmu:12443/mmu:234729/mmu:17000/mmu:12580/mmu:21813/mmu:16151/mmu:12447/mmu:12317/mmu:21423/mmu:11740/mmu:11652/mmu:12330/mmu:19697/mmu:14999/mmu:16453/mmu:21939/mmu:12675/mmu:20850/mmu:26417/mmu:12912/mmu:110196/mmu:71810/mmu:56317/mmu:11740/mmu:12575/mmu:15039/mmu:20525/mmu:15006/mmu:12567/mmu:208647/mmu:15001/mmu:20375/mmu:15002/mmu:16177/mmu:15007/mmu:23872/mmu:382056/mmu:14960/mmu:11740/mmu:1…	41	26	12443/234729/17000/12580/21813/12447/21423/11740/11652/14999/16453/21939/12675/20850/26417/56317/433326/15039/20525/15006/12567/15001/20375/15002/14960/433923	15	16151/12317/12330/19697/12912/110196/71810/12575/208647/16177/630499/23872/382056/100041907/432530
mmu04140	Autophagy - animal	23/1510	145/7404	0.933069777	1	170749/51897/56717/237782/73683/12633/17532/11652/16367/18412/22034/52639/13033/26417/78943/75909/78610/76559/74302/68118/100504663/66795/16783	Mtmr4/Atg13/Mtor/Smcr8/Atg16l2/Cflar/Mras/Akt2/Irs1/Sqstm1/Traf6/Wipi1/Ctsd/Mapk3/Ern1/Vmp1/Uvrag/Atg2b/Mtmr3/Atg101/Atg14/Atg10/Lamp1	mmu:170749/mmu:51897/mmu:56717/mmu:237782/mmu:73683/mmu:12633/mmu:17532/mmu:11652/mmu:16367/mmu:18412/mmu:22034/mmu:52639/mmu:13033/mmu:26417/mmu:78943/mmu:75909/mmu:78610/mmu:76559/mmu:74302/mmu:68118/mmu:100504663/mmu:66795/mmu:16783	23	9	56717/17532/11652/13033/26417/78610/68118/66795/16783	14	170749/51897/237782/73683/12633/16367/18412/22034/52639/78943/75909/76559/74302/100504663
mmu04720	Long-term potentiation	9/1510	65/7404	0.935140619	1	20111/16439/26417/18750/12323/223864/18796/18751/432530	Rps6ka1/Itpr2/Mapk3/Prkca/Camk2b/Rapgef3/Plcb2/Prkcb/Adcy1	mmu:20111/mmu:16439/mmu:26417/mmu:18750/mmu:12323/mmu:223864/mmu:18796/mmu:18751/mmu:432530	9	6	20111/26417/18750/12323/18796/18751	3	16439/223864/432530
mmu05168	Herpes simplex virus 1 infection	73/1510	416/7404	0.940902016	1	106759/235047/230073/14082/22750/20846/210135/21355/71586/15980/78834/16151/53319/228607/56717/434178/69623/12317/225027/16402/15139/17874/11652/231866/233890/19697/22689/14999/22034/240066/12675/21354/12702/243834/24135/272347/14827/230979/66869/71131/20847/19106/170938/11797/12122/15039/233056/338354/232853/240067/101604/15006/675812/16416/234362/15001/115486031/67933/100041677/231805/68652/108…	Ticam1/Zfp809/Ddx58/Fadd/Zfp9/Stat1/Zfp180/Tap2/Ifih1/Ifngr2/Zfp623/Ikbkg/Nxf1/Mavs/Mtor/Zfp141/Zfp33b/Calr/Srsf7/Itga5/Hc/Myd88/Akt2/Zfp12/Zfp768/Rela/Zfp27/H2-DMb1/Traf6/Zfp870/Chuk/Tap1/Socs3/Zfp324/Zfp68/Zfp398/Pdia3/Tnfrsf14/Zfp869/Zfp689/Stat2/Eif2ak2/Zfp617/Birc2/Bid/H2-T22/Zfp790/Zfp780b/Zfp954/Zfp952/E430018J23Rik/H2-Q1/Zfp605/Itgb3/Zfp868/H2-Oa/Gm51425/Hcfc2/Zfp984/Pilra/Tab2/Gm46430/Zf…	mmu:106759/mmu:235047/mmu:230073/mmu:14082/mmu:22750/mmu:20846/mmu:210135/mmu:21355/mmu:71586/mmu:15980/mmu:78834/mmu:16151/mmu:53319/mmu:228607/mmu:56717/mmu:434178/mmu:69623/mmu:12317/mmu:225027/mmu:16402/mmu:15139/mmu:17874/mmu:11652/mmu:231866/mmu:233890/mmu:19697/mmu:22689/mmu:14999/mmu:22034/mmu:240066/mmu:12675/mmu:21354/mmu:12702/mmu:243834/mmu:24135/mmu:272347/mmu:14827/mmu:230979/mmu:66…	73	23	230073/14082/20846/21355/71586/15980/56717/11652/14999/12675/21354/230979/19106/12122/15039/15006/15001/100041677/231805/15002/27274/54123/14960	50	106759/235047/22750/210135/78834/16151/53319/228607/434178/69623/12317/225027/16402/15139/17874/231866/233890/19697/22689/22034/240066/12702/243834/24135/272347/14827/66869/71131/20847/170938/11797/233056/338354/232853/240067/101604/675812/16416/234362/115486031/67933/68652/108168101/243905/118568488/235907/100416706/74352/630499/319615
mmu04810	Regulation of actin cytoskeleton	33/1510	203/7404	0.945189602	1	109711/16409/17532/16402/12929/16419/22325/13649/227753/11465/108083/14186/26417/19241/105855/70584/29875/237860/16404/16644/77579/22324/16416/330662/54635/71960/13367/16420/11789/16412/19354/14182/16411	Actn1/Itgam/Mras/Itga5/Crkl/Itgb5/Vav2/Egfr/Gsn/Actg1/Pip4k2b/Fgfr4/Mapk3/Tmsb4x/Nckap1l/Pak4/Iqgap1/Ssh2/Itga7/Kng1/Myh10/Vav1/Itgb3/Dock1/Pdgfc/Myh14/Diaph1/Itgb6/Apc/Itgb1/Rac2/Fgfr1/Itgax	mmu:109711/mmu:16409/mmu:17532/mmu:16402/mmu:12929/mmu:16419/mmu:22325/mmu:13649/mmu:227753/mmu:11465/mmu:108083/mmu:14186/mmu:26417/mmu:19241/mmu:105855/mmu:70584/mmu:29875/mmu:237860/mmu:16404/mmu:16644/mmu:77579/mmu:22324/mmu:16416/mmu:330662/mmu:54635/mmu:71960/mmu:13367/mmu:16420/mmu:11789/mmu:16412/mmu:19354/mmu:14182/mmu:16411	33	18	109711/16409/17532/16419/22325/11465/26417/19241/105855/29875/237860/16404/22324/330662/71960/16420/19354/16411	15	16402/12929/13649/227753/108083/14186/70584/16644/77579/16416/54635/13367/11789/16412/14182
mmu04722	Neurotrophin signaling pathway	19/1510	125/7404	0.945487152	1	65020/20111/14388/19165/12929/11652/16367/19697/22034/26408/26417/18212/170936/26400/12323/107746/216148/11350/23921	Zfp110/Rps6ka1/Gab1/Psen2/Crkl/Akt2/Irs1/Rela/Traf6/Map3k5/Mapk3/Ntrk2/Zfp369/Map2k7/Camk2b/Rapgef1/Shc2/Abl1/Sh2b2	mmu:65020/mmu:20111/mmu:14388/mmu:19165/mmu:12929/mmu:11652/mmu:16367/mmu:19697/mmu:22034/mmu:26408/mmu:26417/mmu:18212/mmu:170936/mmu:26400/mmu:12323/mmu:107746/mmu:216148/mmu:11350/mmu:23921	19	9	20111/14388/11652/26417/18212/12323/107746/216148/11350	10	65020/19165/12929/16367/19697/22034/26408/170936/26400/23921
mmu03015	mRNA surveillance pathway	15/1510	103/7404	0.950267939	1	105083/18949/53319/66899/192160/60365/269061/233789/56215/432508/51792/68219/56488/83410/74320	Pelo/Pnn/Nxf1/Fip1l1/Casc3/Rbm8a/Cpsf7/Smg1/Acin1/Cpsf6/Ppp2r1a/Nudt21/Nxt1/Cstf2t/Wdr33	mmu:105083/mmu:18949/mmu:53319/mmu:66899/mmu:192160/mmu:60365/mmu:269061/mmu:233789/mmu:56215/mmu:432508/mmu:51792/mmu:68219/mmu:56488/mmu:83410/mmu:74320	15	2	51792/68219	13	105083/18949/53319/66899/192160/60365/269061/233789/56215/432508/56488/83410/74320
mmu04923	Regulation of lipolysis in adipocytes	6/1510	49/7404	0.952664539	1	23945/11539/11652/16367/67469/432530	Mgll/Adora1/Akt2/Irs1/Abhd5/Adcy1	mmu:23945/mmu:11539/mmu:11652/mmu:16367/mmu:67469/mmu:432530	6	3	23945/11539/11652	3	16367/67469/432530
mmu04640	Hematopoietic cell lineage	12/1510	86/7404	0.953421583	1	12491/16790/16409/17380/16402/14999/12479/16416/15001/15002/16177/14960	Cd36/Anpep/Itgam/Mme/Itga5/H2-DMb1/Cd1d1/Itgb3/H2-Oa/H2-Ob/Il1r1/H2-Aa	mmu:12491/mmu:16790/mmu:16409/mmu:17380/mmu:16402/mmu:14999/mmu:12479/mmu:16416/mmu:15001/mmu:15002/mmu:16177/mmu:14960	12	9	12491/16790/16409/17380/14999/12479/15001/15002/14960	3	16402/16416/16177
mmu05167	Kaposi sarcoma-associated herpesvirus infection	32/1510	200/7404	0.954073818	1	12443/22190/106759/14082/20846/22187/54720/16151/56717/11652/12571/19697/12675/16439/26417/12912/26399/20847/19106/26400/12575/12122/15039/15006/22339/218963/12567/100504663/12774/16195/630499/54123	Ccnd1/Ubc/Ticam1/Fadd/Stat1/Ubb/Rcan1/Ikbkg/Mtor/Akt2/Cdk6/Rela/Chuk/Itpr2/Mapk3/Creb1/Map2k6/Stat2/Eif2ak2/Map2k7/Cdkn1a/Bid/H2-T22/H2-Q1/Vegfa/Ubb-ps/Cdk4/Atg14/Ccr5/Il6st/H2-K2/Irf7	mmu:12443/mmu:22190/mmu:106759/mmu:14082/mmu:20846/mmu:22187/mmu:54720/mmu:16151/mmu:56717/mmu:11652/mmu:12571/mmu:19697/mmu:12675/mmu:16439/mmu:26417/mmu:12912/mmu:26399/mmu:20847/mmu:19106/mmu:26400/mmu:12575/mmu:12122/mmu:15039/mmu:15006/mmu:22339/mmu:22187/mmu:12567/mmu:100504663/mmu:12774/mmu:16195/mmu:15007/mmu:54123	32	19	12443/22190/14082/20846/22187/56717/11652/12571/12675/26417/26399/19106/12122/15039/15006/218963/12567/12774/54123	13	106759/54720/16151/19697/16439/12912/20847/26400/12575/22339/100504663/16195/630499
mmu04540	Gap junction	12/1510	87/7404	0.958092074	1	13649/16439/26417/22151/18750/54635/22154/18796/67951/104318/18751/432530	Egfr/Itpr2/Mapk3/Tubb2a/Prkca/Pdgfc/Tubb5/Plcb2/Tubb6/Csnk1d/Prkcb/Adcy1	mmu:13649/mmu:16439/mmu:26417/mmu:22151/mmu:18750/mmu:54635/mmu:22154/mmu:18796/mmu:67951/mmu:104318/mmu:18751/mmu:432530	12	5	26417/18750/18796/67951/18751	7	13649/16439/22151/54635/22154/104318/432530
mmu04120	Ubiquitin mediated proteolysis	28/1510	179/7404	0.958131089	1	74126/22190/56791/83814/22213/22187/69288/66894/73998/77891/15204/22034/68729/67921/12702/12234/75788/381534/22214/56317/80794/22346/11797/218963/100763/17318/69807/21402	Syvn1/Ubc/Ube2l6/Nedd4l/Ube2g2/Ubb/Rhobtb1/Wwp2/Herc3/Ube2s/Herc2/Traf6/Trim37/Ube2f/Socs3/Btrc/Smurf1/Ube2u/Ube2h/Anapc7/Cblc/Vhl/Birc2/Ubb-ps/Ube3c/Mid1/Trim32/Skp1	mmu:74126/mmu:22190/mmu:56791/mmu:83814/mmu:22213/mmu:22187/mmu:69288/mmu:66894/mmu:73998/mmu:77891/mmu:15204/mmu:22034/mmu:68729/mmu:67921/mmu:12702/mmu:12234/mmu:75788/mmu:381534/mmu:22214/mmu:56317/mmu:80794/mmu:22346/mmu:11797/mmu:22187/mmu:100763/mmu:17318/mmu:69807/mmu:21402	28	14	22190/56791/22187/69288/66894/73998/68729/12234/75788/56317/80794/218963/100763/21402	14	74126/83814/22213/77891/15204/22034/67921/12702/381534/22214/22346/11797/17318/69807
mmu01522	Endocrine resistance	13/1510	93/7404	0.958249934	1	12443/27413/12580/56717/13649/11652/26417/13982/12575/16000/12567/216148/432530	Ccnd1/Abcb11/Cdkn2c/Mtor/Egfr/Akt2/Mapk3/Esr1/Cdkn1a/Igf1/Cdk4/Shc2/Adcy1	mmu:12443/mmu:27413/mmu:12580/mmu:56717/mmu:13649/mmu:11652/mmu:26417/mmu:13982/mmu:12575/mmu:16000/mmu:12567/mmu:216148/mmu:432530	13	8	12443/12580/56717/11652/26417/13982/12567/216148	5	27413/13649/12575/16000/432530
mmu04514	Cell adhesion molecules (CAMs)	23/1510	151/7404	0.958665648	1	53321/15529/68481/20969/16409/54725/12558/14999/21939/19294/12738/15039/15006/69524/15001/52118/207683/15002/22329/16412/630499/60533/14960	Cntnap1/Sdc2/Mpzl1/Sdc1/Itgam/Cadm1/Cdh2/H2-DMb1/Cd40/Nectin2/Cldn2/H2-T22/H2-Q1/Esam/H2-Oa/Pvr/Igsf11/H2-Ob/Vcam1/Itgb1/H2-K2/Cd274/H2-Aa	mmu:53321/mmu:15529/mmu:68481/mmu:20969/mmu:16409/mmu:54725/mmu:12558/mmu:14999/mmu:21939/mmu:19294/mmu:12738/mmu:15039/mmu:15006/mmu:69524/mmu:15001/mmu:52118/mmu:207683/mmu:15002/mmu:22329/mmu:16412/mmu:15007/mmu:60533/mmu:14960	23	16	53321/20969/16409/54725/12558/14999/21939/12738/15039/15006/15001/207683/15002/22329/60533/14960	7	15529/68481/19294/69524/52118/16412/630499
mmu04024	cAMP signaling pathway	27/1510	174/7404	0.960053909	1	11938/19049/11539/20682/11941/242425/19206/238871/22325/56508/11652/19697/170483/26417/12912/84112/19013/74055/15245/12323/22324/208647/223864/109305/54652/19354/432530	Atp2a2/Ppp1r1b/Adora1/Sox9/Atp2b2/Gabbr2/Ptch1/Pde4d/Vav2/Rapgef4/Akt2/Rela/Grin3b/Mapk3/Creb1/Sucnr1/Ppara/Plce1/Hhip/Camk2b/Vav1/Creb3l2/Rapgef3/Orai1/Cacna1f/Rac2/Adcy1	mmu:11938/mmu:19049/mmu:11539/mmu:20682/mmu:11941/mmu:242425/mmu:19206/mmu:238871/mmu:22325/mmu:56508/mmu:11652/mmu:19697/mmu:170483/mmu:26417/mmu:12912/mmu:84112/mmu:19013/mmu:74055/mmu:15245/mmu:12323/mmu:22324/mmu:208647/mmu:223864/mmu:109305/mmu:54652/mmu:19354/mmu:432530	27	15	19049/11539/11941/242425/238871/22325/11652/170483/26417/19013/74055/12323/22324/54652/19354	12	11938/20682/19206/56508/19697/12912/84112/15245/208647/223864/109305/432530
mmu04662	B cell receptor signaling pathway	11/1510	82/7404	0.962520254	1	17060/16151/22325/11652/19697/12675/26417/22324/18733/18751/19354	Blnk/Ikbkg/Vav2/Akt2/Rela/Chuk/Mapk3/Vav1/Pirb/Prkcb/Rac2	mmu:17060/mmu:16151/mmu:22325/mmu:11652/mmu:19697/mmu:12675/mmu:26417/mmu:22324/mmu:18733/mmu:18751/mmu:19354	11	9	17060/22325/11652/12675/26417/22324/18733/18751/19354	2	16151/19697
mmu05100	Bacterial invasion of epithelial cells	11/1510	82/7404	0.962520254	1	622434/14388/16402/12929/11465/17295/216148/52398/12389/330662/16412	Arhgef26/Gab1/Itga5/Crkl/Actg1/Met/Shc2/Septin11/Cav1/Dock1/Itgb1	mmu:622434/mmu:14388/mmu:16402/mmu:12929/mmu:11465/mmu:17295/mmu:216148/mmu:52398/mmu:12389/mmu:330662/mmu:16412	11	5	14388/11465/17295/216148/330662	6	622434/16402/12929/52398/12389/16412
mmu05203	Viral carcinogenesis	34/1510	215/7404	0.965411251	1	12443/234729/17000/109711/16151/12447/235459/232232/12571/15185/100503619/227753/19697/16453/68024/208727/15183/20850/26417/12912/105782/74197/19106/12575/22631/15039/15006/12567/208647/69116/12774/16195/630499/54123	Ccnd1/Vac14/Ltbr/Actn1/Ikbkg/Ccne1/Gtf2a2/Hdac11/Cdk6/Hdac6/E330011O21Rik/Gsn/Rela/Jak3/H2bc4/Hdac4/Hdac3/Stat5a/Mapk3/Creb1/Scrib/Gtf2e1/Eif2ak2/Cdkn1a/Ywhaz/H2-T22/H2-Q1/Cdk4/Creb3l2/Ubr4/Ccr5/Il6st/H2-K2/Irf7	mmu:12443/mmu:234729/mmu:17000/mmu:109711/mmu:16151/mmu:12447/mmu:235459/mmu:232232/mmu:12571/mmu:15185/mmu:433759/mmu:227753/mmu:19697/mmu:16453/mmu:68024/mmu:208727/mmu:15183/mmu:20850/mmu:26417/mmu:12912/mmu:105782/mmu:74197/mmu:19106/mmu:12575/mmu:22631/mmu:15039/mmu:15006/mmu:12567/mmu:208647/mmu:69116/mmu:12774/mmu:16195/mmu:15007/mmu:54123	34	21	12443/234729/17000/109711/12447/235459/232232/12571/15185/100503619/16453/208727/15183/20850/26417/19106/15039/15006/12567/12774/54123	13	16151/227753/19697/68024/12912/105782/74197/12575/22631/208647/69116/16195/630499
mmu04068	FoxO signaling pathway	20/1510	136/7404	0.965726541	1	12443/74551/21813/13649/13609/11652/16367/26557/68401/12675/26417/12581/56458/23882/54601/12575/17873/16000/26558/108099	Ccnd1/Pck2/Tgfbr2/Egfr/S1pr1/Akt2/Irs1/Homer2/G6pc3/Chuk/Mapk3/Cdkn2d/Foxo1/Gadd45g/Foxo4/Cdkn1a/Gadd45b/Igf1/Homer3/Prkag2	mmu:12443/mmu:74551/mmu:21813/mmu:13649/mmu:13609/mmu:11652/mmu:16367/mmu:26557/mmu:68401/mmu:12675/mmu:26417/mmu:12581/mmu:56458/mmu:23882/mmu:54601/mmu:12575/mmu:17873/mmu:16000/mmu:26558/mmu:108099	20	12	12443/74551/21813/11652/26557/68401/12675/26417/12581/56458/17873/108099	8	13649/13609/16367/23882/54601/12575/16000/26558
mmu04714	Thermogenesis	42/1510	262/7404	0.971502668	1	23945/19016/20111/67892/102634451/74205/56717/70316/novel.2/66706/17718/11465/20463/17719/26408/12912/83379/11951/52469/17720/17717/17705/70383/226139/12894/228033/66052/433256/66152/333182/214663/208647/57279/69893/67273/66925/100043472/12856/26397/108099/14182/432530	Mgll/Pparg/Rps6ka1/Coa6/Ndufab1-ps/Acsl3/Mtor/Ndufab1/-/Ndufaf3/ND3/Actg1/Cox7a2l/ND4/Map3k5/Creb1/Klb/Atp5g1/Coa3/ND4L/ND2/ATP6/Cox10/Cox15/Cpt1a/Atp5g3/Sdhc/Acsl5/Uqcr10/Cox6b2/Slc25a29/Creb3l2/Slc25a20/Coa7/Ndufa10/Sdhd/Gm4459/Cox17/Map2k3/Prkag2/Fgfr1/Adcy1	mmu:23945/mmu:19016/mmu:20111/mmu:67892/mmu:70316/mmu:74205/mmu:56717/mmu:70316/mmu:17710/mmu:66706/mmu:17718/mmu:11465/mmu:20463/mmu:17719/mmu:26408/mmu:12912/mmu:83379/mmu:11951/mmu:52469/mmu:17720/mmu:17717/mmu:17705/mmu:70383/mmu:226139/mmu:12894/mmu:228033/mmu:66052/mmu:433256/mmu:66152/mmu:333182/mmu:214663/mmu:208647/mmu:57279/mmu:69893/mmu:67273/mmu:66925/mmu:70316/mmu:12856/mmu:26397/mmu…	42	29	23945/19016/20111/67892/102634451/74205/56717/70316/66706/11465/20463/11951/52469/70383/226139/12894/228033/66052/433256/66152/333182/57279/69893/67273/66925/100043472/12856/26397/108099	13	novel.2/17718/17719/26408/12912/83379/17720/17717/17705/214663/208647/14182/432530
mmu03022	Basal transcription factors	5/1510	46/7404	0.971518617	1	235459/13872/74197/98053/24075	Gtf2a2/Ercc3/Gtf2e1/Gtf2f1/Taf10	mmu:235459/mmu:13872/mmu:74197/mmu:98053/mmu:24075	5	3	235459/13872/24075	2	74197/98053
mmu04914	Progesterone-mediated oocyte maturation	12/1510	91/7404	0.972891111	1	15519/20111/15516/12877/11652/231207/26417/56317/16000/208922/20878/432530	Hsp90aa1/Rps6ka1/Hsp90ab1/Cpeb1/Akt2/Cpeb2/Mapk3/Anapc7/Igf1/Cpeb3/Aurka/Adcy1	mmu:15519/mmu:20111/mmu:15516/mmu:12877/mmu:11652/mmu:231207/mmu:26417/mmu:56317/mmu:16000/mmu:208922/mmu:20878/mmu:432530	12	7	20111/12877/11652/231207/26417/56317/208922	5	15519/15516/16000/20878/432530
mmu04728	Dopaminergic synapse	17/1510	121/7404	0.97292989	1	19049/11865/13195/12753/12846/11652/109689/16439/12912/18750/109731/12323/51792/208647/18796/216869/18751	Ppp1r1b/Arntl/Ddc/Clock/Comt/Akt2/Arrb1/Itpr2/Creb1/Prkca/Maob/Camk2b/Ppp2r1a/Creb3l2/Plcb2/Arrb2/Prkcb	mmu:19049/mmu:11865/mmu:13195/mmu:12753/mmu:12846/mmu:11652/mmu:109689/mmu:16439/mmu:12912/mmu:18750/mmu:109731/mmu:12323/mmu:51792/mmu:208647/mmu:18796/mmu:216869/mmu:18751	17	9	19049/11652/18750/109731/12323/51792/18796/216869/18751	8	11865/13195/12753/12846/109689/16439/12912/208647
mmu05170	Human immunodeficiency virus 1 infection	35/1510	224/7404	0.973146051	1	22390/14082/21355/11769/16151/56717/19766/12317/17874/12929/11652/11765/19697/22034/12675/21354/16439/26417/12234/14827/26399/18750/70584/11764/26400/12122/15039/15006/68652/12774/630499/18751/26397/19354/21402	Wee1/Fadd/Tap2/Ap1s1/Ikbkg/Mtor/Ripk1/Calr/Myd88/Crkl/Akt2/Ap1g1/Rela/Traf6/Chuk/Tap1/Itpr2/Mapk3/Btrc/Pdia3/Map2k6/Prkca/Pak4/Ap1b1/Map2k7/Bid/H2-T22/H2-Q1/Tab2/Ccr5/H2-K2/Prkcb/Map2k3/Rac2/Skp1	mmu:22390/mmu:14082/mmu:21355/mmu:11769/mmu:16151/mmu:56717/mmu:19766/mmu:12317/mmu:17874/mmu:12929/mmu:11652/mmu:11765/mmu:19697/mmu:22034/mmu:12675/mmu:21354/mmu:16439/mmu:26417/mmu:12234/mmu:14827/mmu:26399/mmu:18750/mmu:70584/mmu:11764/mmu:26400/mmu:12122/mmu:15039/mmu:15006/mmu:68652/mmu:12774/mmu:15007/mmu:18751/mmu:26397/mmu:19354/mmu:21402	35	21	22390/14082/21355/11769/56717/11652/12675/21354/26417/12234/26399/18750/11764/12122/15039/15006/12774/18751/26397/19354/21402	14	16151/19766/12317/17874/12929/11765/19697/22034/16439/14827/70584/26400/68652/630499
mmu03013	RNA transport	30/1510	196/7404	0.973293683	1	13664/107829/18949/67724/53319/108112/208643/192160/60365/23879/75705/227522/66161/71805/208366/56215/269966/20610/54563/18226/73666/227699/67242/13681/13674/16211/14359/56488/69482/276919	Eif1a/Thoc5/Pnn/Pop1/Nxf1/Eif4ebp3/Eif4g1/Casc3/Rbm8a/Fxr2/Eif4b/Rpp38/Pop4/Nup93/Rpp40/Acin1/Nup98/Sumo3/Nup210/Nup62/Thoc3/Nup188/Gemin6/Eif4a1/Eif4a-ps4/Kpnb1/Fxr1/Nxt1/Nup35/Gemin4	mmu:13664/mmu:107829/mmu:18949/mmu:67724/mmu:53319/mmu:108112/mmu:208643/mmu:192160/mmu:60365/mmu:23879/mmu:75705/mmu:227522/mmu:66161/mmu:71805/mmu:208366/mmu:56215/mmu:269966/mmu:20610/mmu:54563/mmu:18226/mmu:73666/mmu:227699/mmu:67242/mmu:13681/mmu:13681/mmu:16211/mmu:14359/mmu:56488/mmu:69482/mmu:276919	30	6	107829/208643/66161/71805/54563/73666	24	13664/18949/67724/53319/108112/192160/60365/23879/75705/227522/208366/56215/269966/20610/18226/227699/67242/13681/13674/16211/14359/56488/69482/276919
mmu00531	Glycosaminoglycan degradation	1/1510	16/7404	0.974100379	1	15211	Hexa	mmu:15211	1	1	15211	0
mmu04971	Gastric acid secretion	9/1510	73/7404	0.974805815	1	12349/11465/16439/18750/11944/12323/18796/18751/432530	Car2/Actg1/Itpr2/Prkca/Atp4a/Camk2b/Plcb2/Prkcb/Adcy1	mmu:12349/mmu:11465/mmu:16439/mmu:18750/mmu:11944/mmu:12323/mmu:18796/mmu:18751/mmu:432530	9	7	12349/11465/18750/11944/12323/18796/18751	2	16439/432530
mmu04270	Vascular smooth muscle contraction	18/1510	128/7404	0.975684725	1	54140/53357/666168/13119/216459/16439/26417/13117/18750/66350/77579/11549/13118/71960/18796/18751/54652/432530	Avpr1a/Pla2g6/Cyp4a31/Cyp4a14/Myl6b/Itpr2/Mapk3/Cyp4a10/Prkca/Pla2g12a/Myh10/Adra1a/Cyp4a12b/Myh14/Plcb2/Prkcb/Cacna1f/Adcy1	mmu:54140/mmu:53357/mmu:666168/mmu:13119/mmu:216459/mmu:16439/mmu:26417/mmu:13117/mmu:18750/mmu:66350/mmu:77579/mmu:11549/mmu:13118/mmu:71960/mmu:18796/mmu:18751/mmu:54652/mmu:432530	18	13	53357/666168/13119/216459/26417/13117/18750/66350/11549/71960/18796/18751/54652	5	54140/16439/77579/13118/432530
mmu04137	Mitophagy - animal	10/1510	80/7404	0.976875418	1	22190/22187/17966/209446/170731/17532/19697/18412/218963/14479	Ubc/Ubb/Nbr1/Tfe3/Mfn2/Mras/Rela/Sqstm1/Ubb-ps/Usp15	mmu:22190/mmu:22187/mmu:17966/mmu:209446/mmu:170731/mmu:17532/mmu:19697/mmu:18412/mmu:22187/mmu:14479	10	5	22190/22187/170731/17532/218963	5	17966/209446/19697/18412/14479
mmu03050	Proteasome	7/1510	61/7404	0.977508679	1	16912/228769/19171/23996/19186/19188/57296	Psmb9/Psmf1/Psmb10/Psmc4/Psme1/Psme2/Psmd8	mmu:16912/mmu:228769/mmu:19171/mmu:23996/mmu:19186/mmu:19188/mmu:57296	7	7	16912/228769/19171/23996/19186/19188/57296	0
mmu04151	PI3K-Akt signaling pathway	52/1510	321/7404	0.978310432	1	12443/16780/22027/15519/15516/74551/16151/56717/12447/16402/16419/13649/13636/11652/12571/16367/19697/16453/68401/13836/75705/12675/17295/14254/14186/26417/12912/22370/98432/18212/19699/18750/19116/12575/22631/17763/16404/51792/16000/22339/16416/232493/12567/12830/208647/54635/17210/15234/16420/16412/15370/14182	Ccnd1/Lamb3/Hsp90b1/Hsp90aa1/Hsp90ab1/Pck2/Ikbkg/Mtor/Ccne1/Itga5/Itgb5/Egfr/Efna1/Akt2/Cdk6/Irs1/Rela/Jak3/G6pc3/Epha2/Eif4b/Chuk/Met/Flt1/Fgfr4/Mapk3/Creb1/Vtn/Phlpp1/Ntrk2/Reln/Prkca/Prlr/Cdkn1a/Ywhaz/Mtcp1/Itga7/Ppp2r1a/Igf1/Vegfa/Itgb3/Gys2/Cdk4/Col4a5/Creb3l2/Pdgfc/Mcl1/Hgf/Itgb6/Itgb1/Nr4a1/Fgfr1	mmu:12443/mmu:16780/mmu:22027/mmu:15519/mmu:15516/mmu:74551/mmu:16151/mmu:56717/mmu:12447/mmu:16402/mmu:16419/mmu:13649/mmu:13636/mmu:11652/mmu:12571/mmu:16367/mmu:19697/mmu:16453/mmu:68401/mmu:13836/mmu:75705/mmu:12675/mmu:17295/mmu:14254/mmu:14186/mmu:26417/mmu:12912/mmu:22370/mmu:98432/mmu:18212/mmu:19699/mmu:18750/mmu:19116/mmu:12575/mmu:22631/mmu:17763/mmu:16404/mmu:51792/mmu:16000/mmu:22339…	52	23	12443/16780/74551/56717/12447/16419/13636/11652/12571/16453/68401/12675/17295/26417/18212/18750/19116/16404/51792/232493/12567/16420/15370	29	22027/15519/15516/16151/16402/13649/16367/19697/13836/75705/14254/14186/12912/22370/98432/19699/12575/22631/17763/16000/22339/16416/12830/208647/54635/17210/15234/16412/14182
mmu05165	Human papillomavirus infection	54/1510	332/7404	0.97839466	1	12443/106759/16780/26941/14082/22419/20846/13544/16151/58220/56717/12447/16402/16419/15205/13649/11652/12571/21414/100503619/231655/19697/100038882/12675/26417/12912/22370/19719/105782/19699/73834/56458/20847/14368/19106/14366/14369/12575/224912/15039/16404/15006/51792/22339/16416/12567/12830/208647/69116/22413/16420/11789/16412/630499	Ccnd1/Ticam1/Lamb3/Slc9a3r1/Fadd/Wnt5b/Stat1/Dvl3/Ikbkg/Pard6b/Mtor/Ccne1/Itga5/Itgb5/Hes1/Egfr/Akt2/Cdk6/Tcf7/E330011O21Rik/Oasl1/Rela/Isg15/Chuk/Mapk3/Creb1/Vtn/Rfng/Scrib/Reln/Atp6v1d/Foxo1/Stat2/Fzd6/Eif2ak2/Fzd4/Fzd7/Cdkn1a/Crb3/H2-T22/Itga7/H2-Q1/Ppp2r1a/Vegfa/Itgb3/Cdk4/Col4a5/Creb3l2/Ubr4/Wnt2/Itgb6/Apc/Itgb1/H2-K2	mmu:12443/mmu:106759/mmu:16780/mmu:26941/mmu:14082/mmu:22419/mmu:20846/mmu:13544/mmu:16151/mmu:58220/mmu:56717/mmu:12447/mmu:16402/mmu:16419/mmu:15205/mmu:13649/mmu:11652/mmu:12571/mmu:21414/mmu:433759/mmu:231655/mmu:19697/mmu:100038882/mmu:12675/mmu:26417/mmu:12912/mmu:22370/mmu:19719/mmu:105782/mmu:19699/mmu:73834/mmu:56458/mmu:20847/mmu:14368/mmu:19106/mmu:14366/mmu:14369/mmu:12575/mmu:224912/…	54	30	12443/16780/26941/14082/22419/20846/56717/12447/16419/11652/12571/21414/100503619/231655/100038882/12675/26417/19719/73834/56458/14368/19106/14366/224912/15039/16404/15006/51792/12567/16420	24	106759/13544/16151/58220/16402/15205/13649/19697/12912/22370/105782/19699/20847/14369/12575/22339/16416/12830/208647/69116/22413/11789/16412/630499
mmu05033	Nicotine addiction	1/1510	17/7404	0.979393886	1	170483	Grin3b	mmu:170483	1	1	170483	0
mmu04114	Oocyte meiosis	17/1510	124/7404	0.97993167	1	20111/56739/12877/12447/231207/16439/26417/12234/56317/22631/12323/51792/16000/208922/20878/21402/432530	Rps6ka1/Rec8/Cpeb1/Ccne1/Cpeb2/Itpr2/Mapk3/Btrc/Anapc7/Ywhaz/Camk2b/Ppp2r1a/Igf1/Cpeb3/Aurka/Skp1/Adcy1	mmu:20111/mmu:56739/mmu:12877/mmu:12447/mmu:231207/mmu:16439/mmu:26417/mmu:12234/mmu:56317/mmu:22631/mmu:12323/mmu:51792/mmu:16000/mmu:208922/mmu:20878/mmu:21402/mmu:432530	17	12	20111/56739/12877/12447/231207/26417/12234/56317/12323/51792/208922/21402	5	16439/22631/16000/20878/432530
mmu04218	Cellular senescence	30/1510	200/7404	0.980667948	1	12443/14463/21813/56717/12447/17532/72568/11740/11652/19646/12571/19697/18412/16439/26417/12234/56458/26399/23882/433326/12575/16009/17873/15039/75660/15006/12567/630499/26397/433923	Ccnd1/Gata4/Tgfbr2/Mtor/Ccne1/Mras/Lin9/Slc25a5/Akt2/Rbbp4/Cdk6/Rela/Sqstm1/Itpr2/Mapk3/Btrc/Foxo1/Map2k6/Gadd45g/Gm5529/Cdkn1a/Igfbp3/Gadd45b/H2-T22/Lin37/H2-Q1/Cdk4/H2-K2/Map2k3/Gm5560	mmu:12443/mmu:14463/mmu:21813/mmu:56717/mmu:12447/mmu:17532/mmu:72568/mmu:11740/mmu:11652/mmu:19646/mmu:12571/mmu:19697/mmu:18412/mmu:16439/mmu:26417/mmu:12234/mmu:56458/mmu:26399/mmu:23882/mmu:11740/mmu:12575/mmu:16009/mmu:17873/mmu:15039/mmu:75660/mmu:15006/mmu:12567/mmu:15007/mmu:26397/mmu:11740	30	20	12443/21813/56717/12447/17532/72568/11740/11652/12571/26417/12234/56458/26399/433326/17873/15039/15006/12567/26397/433923	10	14463/19646/19697/18412/16439/23882/12575/16009/75660/630499
mmu05163	Human cytomegalovirus infection	36/1510	234/7404	0.980745087	1	12443/14082/21355/16151/56717/19766/12317/12929/13649/11652/12571/19697/12675/21354/16439/26417/12912/14827/26399/18750/12575/12122/15039/15006/22339/16416/12567/16154/208647/18796/12774/16177/630499/18751/19354/432530	Ccnd1/Fadd/Tap2/Ikbkg/Mtor/Ripk1/Calr/Crkl/Egfr/Akt2/Cdk6/Rela/Chuk/Tap1/Itpr2/Mapk3/Creb1/Pdia3/Map2k6/Prkca/Cdkn1a/Bid/H2-T22/H2-Q1/Vegfa/Itgb3/Cdk4/Il10ra/Creb3l2/Plcb2/Ccr5/Il1r1/H2-K2/Prkcb/Rac2/Adcy1	mmu:12443/mmu:14082/mmu:21355/mmu:16151/mmu:56717/mmu:19766/mmu:12317/mmu:12929/mmu:13649/mmu:11652/mmu:12571/mmu:19697/mmu:12675/mmu:21354/mmu:16439/mmu:26417/mmu:12912/mmu:14827/mmu:26399/mmu:18750/mmu:12575/mmu:12122/mmu:15039/mmu:15006/mmu:22339/mmu:16416/mmu:12567/mmu:16154/mmu:208647/mmu:18796/mmu:12774/mmu:16177/mmu:15007/mmu:18751/mmu:19354/mmu:432530	36	20	12443/14082/21355/56717/11652/12571/12675/21354/26417/26399/18750/12122/15039/15006/12567/16154/18796/12774/18751/19354	16	16151/19766/12317/12929/13649/19697/16439/12912/14827/12575/22339/16416/208647/16177/630499/432530
mmu04926	Relaxin signaling pathway	16/1510	119/7404	0.981890314	1	21813/13649/11652/109689/19697/26417/12912/18750/26400/22339/12830/208647/216148/18796/216869/432530	Tgfbr2/Egfr/Akt2/Arrb1/Rela/Mapk3/Creb1/Prkca/Map2k7/Vegfa/Col4a5/Creb3l2/Shc2/Plcb2/Arrb2/Adcy1	mmu:21813/mmu:13649/mmu:11652/mmu:109689/mmu:19697/mmu:26417/mmu:12912/mmu:18750/mmu:26400/mmu:22339/mmu:12830/mmu:208647/mmu:216148/mmu:18796/mmu:216869/mmu:432530	16	7	21813/11652/26417/18750/216148/18796/216869	9	13649/109689/19697/12912/26400/22339/12830/208647/432530
mmu04625	C-type lectin receptor signaling pathway	15/1510	113/7404	0.981979073	1	20846/16151/12051/17532/56644/11652/19697/12675/16439/26417/74256/66824/20847/20299/14127	Stat1/Ikbkg/Bcl3/Mras/Clec7a/Akt2/Rela/Chuk/Itpr2/Mapk3/Cyld/Pycard/Stat2/Ccl22/Fcer1g	mmu:20846/mmu:16151/mmu:12051/mmu:17532/mmu:56644/mmu:11652/mmu:19697/mmu:12675/mmu:16439/mmu:26417/mmu:74256/mmu:66824/mmu:20847/mmu:20299/mmu:14127	15	9	20846/17532/56644/11652/12675/26417/66824/20299/14127	6	16151/12051/19697/16439/74256/20847
mmu04670	Leukocyte transendothelial migration	15/1510	113/7404	0.981979073	1	109711/16409/22325/56508/11465/18750/12738/11855/22324/69524/223864/22329/16412/18751/19354	Actn1/Itgam/Vav2/Rapgef4/Actg1/Prkca/Cldn2/Arhgap5/Vav1/Esam/Rapgef3/Vcam1/Itgb1/Prkcb/Rac2	mmu:109711/mmu:16409/mmu:22325/mmu:56508/mmu:11465/mmu:18750/mmu:12738/mmu:11855/mmu:22324/mmu:69524/mmu:223864/mmu:22329/mmu:16412/mmu:18751/mmu:19354	15	10	109711/16409/22325/11465/18750/12738/22324/22329/18751/19354	5	56508/11855/69524/223864/16412
mmu05210	Colorectal cancer	13/1510	101/7404	0.9824223	1	12443/21813/56717/170770/13649/11652/21414/26417/23882/12575/17873/11789/19354	Ccnd1/Tgfbr2/Mtor/Bbc3/Egfr/Akt2/Tcf7/Mapk3/Gadd45g/Cdkn1a/Gadd45b/Apc/Rac2	mmu:12443/mmu:21813/mmu:56717/mmu:170770/mmu:13649/mmu:11652/mmu:21414/mmu:26417/mmu:23882/mmu:12575/mmu:17873/mmu:11789/mmu:19354	13	9	12443/21813/56717/170770/11652/21414/26417/17873/19354	4	13649/23882/12575/11789
mmu04961	Endocrine and other factor-regulated calcium reabsorption	5/1510	51/7404	0.986706803	1	11941/18750/13982/18796/18751	Atp2b2/Prkca/Esr1/Plcb2/Prkcb	mmu:11941/mmu:18750/mmu:13982/mmu:18796/mmu:18751	5	5	11941/18750/13982/18796/18751	0
mmu04650	Natural killer cell mediated cytotoxicity	12/1510	99/7404	0.989292059	1	15980/22325/26417/22177/18750/12122/14127/22324/216148/18751/246256/19354	Ifngr2/Vav2/Mapk3/Tyrobp/Prkca/Bid/Fcer1g/Vav1/Shc2/Prkcb/Fcgr4/Rac2	mmu:15980/mmu:22325/mmu:26417/mmu:22177/mmu:18750/mmu:12122/mmu:14127/mmu:22324/mmu:216148/mmu:18751/mmu:246256/mmu:19354	12	12	15980/22325/26417/22177/18750/12122/14127/22324/216148/18751/246256/19354	0
mmu04261	Adrenergic signaling in cardiomyocytes	19/1510	143/7404	0.990194316	1	11938/12916/11941/22003/56508/11652/26417/12912/326618/18750/12323/51792/208647/11549/223864/18796/20266/54652/432530	Atp2a2/Crem/Atp2b2/Tpm1/Rapgef4/Akt2/Mapk3/Creb1/Tpm4/Prkca/Camk2b/Ppp2r1a/Creb3l2/Adra1a/Rapgef3/Plcb2/Scn1b/Cacna1f/Adcy1	mmu:11938/mmu:12916/mmu:11941/mmu:22003/mmu:56508/mmu:11652/mmu:26417/mmu:12912/mmu:326618/mmu:18750/mmu:12323/mmu:51792/mmu:208647/mmu:11549/mmu:223864/mmu:18796/mmu:20266/mmu:54652/mmu:432530	19	11	11941/22003/11652/26417/18750/12323/51792/11549/18796/20266/54652	8	11938/12916/56508/12912/326618/208647/223864/432530
mmu00190	Oxidative phosphorylation	22/1510	161/7404	0.990195289	1	102634451/70316/novel.2/17718/20463/17719/11951/73834/17720/17717/17705/11944/70383/226139/228033/66052/66152/333182/67273/66925/100043472/12856	Ndufab1-ps/Ndufab1/-/ND3/Cox7a2l/ND4/Atp5g1/Atp6v1d/ND4L/ND2/ATP6/Atp4a/Cox10/Cox15/Atp5g3/Sdhc/Uqcr10/Cox6b2/Ndufa10/Sdhd/Gm4459/Cox17	mmu:70316/mmu:70316/mmu:17710/mmu:17718/mmu:20463/mmu:17719/mmu:11951/mmu:73834/mmu:17720/mmu:17717/mmu:17705/mmu:11944/mmu:70383/mmu:226139/mmu:228033/mmu:66052/mmu:66152/mmu:333182/mmu:67273/mmu:66925/mmu:70316/mmu:12856	22	16	102634451/70316/20463/11951/73834/11944/70383/226139/228033/66052/66152/333182/67273/66925/100043472/12856	6	novel.2/17718/17719/17720/17717/17705
mmu04740	Olfactory transduction	5/1510	53/7404	0.990294128	1	320129/109689/12323/207728/216869	Grk3/Arrb1/Camk2b/Pde2a/Arrb2	mmu:320129/mmu:109689/mmu:12323/mmu:207728/mmu:216869	5	3	320129/12323/216869	2	109689/207728
mmu04723	Retrograde endocannabinoid signaling	17/1510	131/7404	0.990356752	1	23945/66082/102634451/70316/17718/17719/16439/26417/17720/17717/18750/18796/67273/100043472/18751/54652/432530	Mgll/Abhd6/Ndufab1-ps/Ndufab1/ND3/ND4/Itpr2/Mapk3/ND4L/ND2/Prkca/Plcb2/Ndufa10/Gm4459/Prkcb/Cacna1f/Adcy1	mmu:23945/mmu:66082/mmu:70316/mmu:70316/mmu:17718/mmu:17719/mmu:16439/mmu:26417/mmu:17720/mmu:17717/mmu:18750/mmu:18796/mmu:67273/mmu:70316/mmu:18751/mmu:54652/mmu:432530	17	11	23945/66082/102634451/70316/26417/18750/18796/67273/100043472/18751/54652	6	17718/17719/16439/17720/17717/432530
mmu04330	Notch signaling pathway	6/1510	61/7404	0.991537318	1	13544/19165/15205/100503619/207521/19719	Dvl3/Psen2/Hes1/E330011O21Rik/Dtx4/Rfng	mmu:13544/mmu:19165/mmu:15205/mmu:433759/mmu:207521/mmu:19719	6	2	100503619/19719	4	13544/19165/15205/207521
mmu04061	Viral protein interaction with cytokine and cytokine receptor	8/1510	75/7404	0.991823971	1	17000/230979/15945/20299/16154/16173/12774/16195	Ltbr/Tnfrsf14/Cxcl10/Ccl22/Il10ra/Il18/Ccr5/Il6st	mmu:17000/mmu:230979/mmu:15945/mmu:20299/mmu:16154/mmu:16173/mmu:12774/mmu:16195	8	6	17000/230979/15945/20299/16154/12774	2	16173/16195
mmu04660	T cell receptor signaling pathway	12/1510	102/7404	0.99257763	1	16151/22325/11652/19697/12675/26417/70584/17973/26400/19419/22324/12567	Ikbkg/Vav2/Akt2/Rela/Chuk/Mapk3/Pak4/Nck1/Map2k7/Rasgrp1/Vav1/Cdk4	mmu:16151/mmu:22325/mmu:11652/mmu:19697/mmu:12675/mmu:26417/mmu:70584/mmu:17973/mmu:26400/mmu:19419/mmu:22324/mmu:12567	12	7	22325/11652/12675/26417/19419/22324/12567	5	16151/19697/70584/17973/26400
mmu05010	Alzheimer disease	67/1510	422/7404	0.993700193	1	11938/13198/22433/14082/22419/14296/13544/102634451/51897/19165/11820/56717/70316/17380/68585/novel.2/12369/11740/17718/11652/50490/105675/16367/19697/52639/12675/20463/17719/16439/26408/26417/11951/22151/78943/17720/17717/17705/14368/19106/14366/26400/433326/14369/228033/212398/66052/12122/16956/23996/66152/333182/76559/16593/68118/22154/100504663/18796/16971/22413/67273/66925/11789/67951/100043…	Atp2a2/Ddit3/Xbp1/Fadd/Wnt5b/Frat1/Dvl3/Ndufab1-ps/Atg13/Psen2/App/Mtor/Ndufab1/Mme/Rtn4/-/Casp7/Slc25a5/ND3/Akt2/Nox4/Ppif/Irs1/Rela/Wipi1/Chuk/Cox7a2l/ND4/Itpr2/Map3k5/Mapk3/Atp5g1/Tubb2a/Ern1/ND4L/ND2/ATP6/Fzd6/Eif2ak2/Fzd4/Map2k7/Gm5529/Fzd7/Atp5g3/Frat2/Sdhc/Bid/Lpl/Psmc4/Uqcr10/Cox6b2/Atg2b/Klc1/Atg101/Tubb5/Atg14/Plcb2/Lrp1/Wnt2/Ndufa10/Sdhd/Apc/Tubb6/Gm4459/Cacna1f/Gm5560/Psmd8	mmu:11938/mmu:13198/mmu:22433/mmu:14082/mmu:22419/mmu:14296/mmu:13544/mmu:70316/mmu:51897/mmu:19165/mmu:11820/mmu:56717/mmu:70316/mmu:17380/mmu:68585/mmu:17710/mmu:12369/mmu:11740/mmu:17718/mmu:11652/mmu:50490/mmu:105675/mmu:16367/mmu:19697/mmu:52639/mmu:12675/mmu:20463/mmu:17719/mmu:16439/mmu:26408/mmu:26417/mmu:11951/mmu:22151/mmu:78943/mmu:17720/mmu:17717/mmu:17705/mmu:14368/mmu:19106/mmu:1436…	67	38	14082/22419/14296/102634451/11820/56717/70316/17380/68585/12369/11740/11652/105675/12675/20463/26417/11951/14368/19106/14366/433326/228033/212398/66052/12122/16956/23996/66152/333182/68118/18796/67273/66925/67951/100043472/54652/433923/57296	29	11938/13198/22433/13544/51897/19165/novel.2/17718/50490/16367/19697/52639/17719/16439/26408/22151/78943/17720/17717/17705/26400/14369/76559/16593/22154/100504663/16971/22413/11789
mmu04970	Salivary secretion	7/1510	70/7404	0.993728588	1	11941/16439/18750/11549/18796/18751/432530	Atp2b2/Itpr2/Prkca/Adra1a/Plcb2/Prkcb/Adcy1	mmu:11941/mmu:16439/mmu:18750/mmu:11549/mmu:18796/mmu:18751/mmu:432530	7	5	11941/18750/11549/18796/18751	2	16439/432530
mmu04725	Cholinergic synapse	11/1510	97/7404	0.993835942	1	11652/16439/26417/12912/18750/12323/208647/18796/18751/54652/432530	Akt2/Itpr2/Mapk3/Creb1/Prkca/Camk2b/Creb3l2/Plcb2/Prkcb/Cacna1f/Adcy1	mmu:11652/mmu:16439/mmu:26417/mmu:12912/mmu:18750/mmu:12323/mmu:208647/mmu:18796/mmu:18751/mmu:54652/mmu:432530	11	7	11652/26417/18750/12323/18796/18751/54652	4	16439/12912/208647/432530
mmu04020	Calcium signaling pathway	22/1510	167/7404	0.994647658	1	11938/54140/11941/18438/116873/13649/11740/105675/16439/74055/18750/433326/12323/52163/14675/11549/18796/109305/18751/54652/433923/432530	Atp2a2/Avpr1a/Atp2b2/P2rx4/Stim2/Egfr/Slc25a5/Ppif/Itpr2/Plce1/Prkca/Gm5529/Camk2b/Camk1/Gna14/Adra1a/Plcb2/Orai1/Prkcb/Cacna1f/Gm5560/Adcy1	mmu:11938/mmu:54140/mmu:11941/mmu:18438/mmu:116873/mmu:13649/mmu:11740/mmu:105675/mmu:16439/mmu:74055/mmu:18750/mmu:11740/mmu:12323/mmu:52163/mmu:14675/mmu:11549/mmu:18796/mmu:109305/mmu:18751/mmu:54652/mmu:11740/mmu:432530	22	16	11941/18438/116873/11740/105675/74055/18750/433326/12323/52163/14675/11549/18796/18751/54652/433923	6	11938/54140/13649/16439/109305/432530
mmu05323	Rheumatoid arthritis	8/1510	78/7404	0.994648901	1	14999/14254/73834/22339/15001/16173/15002/14960	H2-DMb1/Flt1/Atp6v1d/Vegfa/H2-Oa/Il18/H2-Ob/H2-Aa	mmu:14999/mmu:14254/mmu:73834/mmu:22339/mmu:15001/mmu:16173/mmu:15002/mmu:14960	8	5	14999/73834/15001/15002/14960	3	14254/22339/16173
mmu04924	Renin secretion	6/1510	66/7404	0.996092334	1	11539/16439/12912/18796/109305/54652	Adora1/Itpr2/Creb1/Plcb2/Orai1/Cacna1f	mmu:11539/mmu:16439/mmu:12912/mmu:18796/mmu:109305/mmu:54652	6	3	11539/18796/54652	3	16439/12912/109305
mmu04062	Chemokine signaling pathway	22/1510	171/7404	0.996479788	1	20846/16151/12929/22325/320129/11652/109689/19697/16453/12675/26417/15945/20847/20299/22324/216148/18796/12774/216869/18751/19354/432530	Stat1/Ikbkg/Crkl/Vav2/Grk3/Akt2/Arrb1/Rela/Jak3/Chuk/Mapk3/Cxcl10/Stat2/Ccl22/Vav1/Shc2/Plcb2/Ccr5/Arrb2/Prkcb/Rac2/Adcy1	mmu:20846/mmu:16151/mmu:12929/mmu:22325/mmu:320129/mmu:11652/mmu:109689/mmu:19697/mmu:16453/mmu:12675/mmu:26417/mmu:15945/mmu:20847/mmu:20299/mmu:22324/mmu:216148/mmu:18796/mmu:12774/mmu:216869/mmu:18751/mmu:19354/mmu:432530	22	16	20846/22325/320129/11652/16453/12675/26417/15945/20299/22324/216148/18796/12774/216869/18751/19354	6	16151/12929/109689/19697/20847/432530
mmu04611	Platelet activation	15/1510	130/7404	0.997460372	1	99571/11652/54519/11465/16439/26417/20619/19419/14127/16416/18796/110135/109305/16412/432530	Fgg/Akt2/Apbb1ip/Actg1/Itpr2/Mapk3/Snap23/Rasgrp1/Fcer1g/Itgb3/Plcb2/Fgb/Orai1/Itgb1/Adcy1	mmu:99571/mmu:11652/mmu:54519/mmu:11465/mmu:16439/mmu:26417/mmu:20619/mmu:19419/mmu:14127/mmu:16416/mmu:18796/mmu:110135/mmu:109305/mmu:16412/mmu:432530	15	7	11652/54519/11465/26417/19419/14127/18796	8	99571/16439/20619/16416/110135/109305/16412/432530
mmu04022	cGMP-PKG signaling pathway	21/1510	168/7404	0.997498829	1	11938/11539/11941/14463/11740/11652/105675/16367/17261/16439/26417/12912/433326/16644/208647/11549/18796/207728/54652/433923/432530	Atp2a2/Adora1/Atp2b2/Gata4/Slc25a5/Akt2/Ppif/Irs1/Mef2d/Itpr2/Mapk3/Creb1/Gm5529/Kng1/Creb3l2/Adra1a/Plcb2/Pde2a/Cacna1f/Gm5560/Adcy1	mmu:11938/mmu:11539/mmu:11941/mmu:14463/mmu:11740/mmu:11652/mmu:105675/mmu:16367/mmu:17261/mmu:16439/mmu:26417/mmu:12912/mmu:11740/mmu:16644/mmu:208647/mmu:11549/mmu:18796/mmu:207728/mmu:54652/mmu:11740/mmu:432530	21	11	11539/11941/11740/11652/105675/26417/433326/11549/18796/54652/433923	10	11938/14463/16367/17261/16439/12912/16644/208647/207728/432530
mmu05012	Parkinson disease	44/1510	309/7404	0.998265702	1	14828/22190/13198/56791/22433/22213/22187/102634451/18024/170731/70316/novel.2/11740/17718/105675/20463/17719/16439/26408/11951/22151/78943/17720/17717/17705/109731/433326/228033/66052/12323/23996/66152/333182/218963/16593/18951/22154/67273/66925/67951/100043472/19252/433923/57296	Hspa5/Ubc/Ddit3/Ube2l6/Xbp1/Ube2g2/Ubb/Ndufab1-ps/Nfe2l2/Mfn2/Ndufab1/-/Slc25a5/ND3/Ppif/Cox7a2l/ND4/Itpr2/Map3k5/Atp5g1/Tubb2a/Ern1/ND4L/ND2/ATP6/Maob/Gm5529/Atp5g3/Sdhc/Camk2b/Psmc4/Uqcr10/Cox6b2/Ubb-ps/Klc1/Septin5/Tubb5/Ndufa10/Sdhd/Tubb6/Gm4459/Dusp1/Gm5560/Psmd8	mmu:14828/mmu:22190/mmu:13198/mmu:56791/mmu:22433/mmu:22213/mmu:22187/mmu:70316/mmu:18024/mmu:170731/mmu:70316/mmu:17710/mmu:11740/mmu:17718/mmu:105675/mmu:20463/mmu:17719/mmu:16439/mmu:26408/mmu:11951/mmu:22151/mmu:78943/mmu:17720/mmu:17717/mmu:17705/mmu:109731/mmu:11740/mmu:228033/mmu:66052/mmu:12323/mmu:23996/mmu:66152/mmu:333182/mmu:22187/mmu:16593/mmu:18951/mmu:22154/mmu:67273/mmu:66925/mmu:…	44	26	22190/56791/22187/102634451/18024/170731/70316/11740/105675/20463/11951/109731/433326/228033/66052/12323/23996/66152/333182/218963/67273/66925/67951/100043472/433923/57296	18	14828/13198/22433/22213/novel.2/17718/17719/16439/26408/22151/78943/17720/17717/17705/16593/18951/22154/19252
mmu04260	Cardiac muscle contraction	8/1510	86/7404	0.998349278	1	11938/22003/novel.2/20463/326618/66152/333182/54652	Atp2a2/Tpm1/-/Cox7a2l/Tpm4/Uqcr10/Cox6b2/Cacna1f	mmu:11938/mmu:22003/mmu:17710/mmu:20463/mmu:326618/mmu:66152/mmu:333182/mmu:54652	8	5	22003/20463/66152/333182/54652	3	11938/novel.2/326618
mmu04713	Circadian entrainment	8/1510	86/7404	0.998349278	1	18628/26417/12912/18750/12323/18796/18751/432530	Per3/Mapk3/Creb1/Prkca/Camk2b/Plcb2/Prkcb/Adcy1	mmu:18628/mmu:26417/mmu:12912/mmu:18750/mmu:12323/mmu:18796/mmu:18751/mmu:432530	8	6	18628/26417/18750/12323/18796/18751	2	12912/432530
mmu05034	Alcoholism	19/1510	163/7404	0.998953487	1	19049/13195/232232/77605/15185/100503619/63959/68024/208727/15183/170483/26417/12912/18212/109731/208647/216148/15267/319151	Ppp1r1b/Ddc/Hdac11/H2az2/Hdac6/E330011O21Rik/Slc29a1/H2bc4/Hdac4/Hdac3/Grin3b/Mapk3/Creb1/Ntrk2/Maob/Creb3l2/Shc2/H2ac18/H3c6	mmu:19049/mmu:13195/mmu:232232/mmu:77605/mmu:15185/mmu:433759/mmu:63959/mmu:68024/mmu:208727/mmu:15183/mmu:170483/mmu:26417/mmu:12912/mmu:18212/mmu:109731/mmu:208647/mmu:216148/mmu:319192/mmu:319150	19	13	19049/232232/77605/15185/100503619/208727/15183/170483/26417/18212/109731/216148/319151	6	13195/63959/68024/12912/208647/15267
mmu04060	Cytokine-cytokine receptor interaction	27/1510	216/7404	0.999237472	1	16161/17000/29820/16880/15980/21813/16323/12165/13019/16172/11479/21939/16181/21944/171095/230979/15945/19116/23886/20299/16154/16173/12774/16195/18119/16177/77125	Il12rb1/Ltbr/Tnfrsf19/Lifr/Ifngr2/Tgfbr2/Inhba/Gdf2/Ctf1/Il17ra/Acvr1b/Cd40/Il1rn/Tnfsf12/Il17rc/Tnfrsf14/Cxcl10/Prlr/Gdf15/Ccl22/Il10ra/Il18/Ccr5/Il6st/Nodal/Il1r1/Il33	mmu:16161/mmu:17000/mmu:29820/mmu:16880/mmu:15980/mmu:21813/mmu:16323/mmu:12165/mmu:13019/mmu:16172/mmu:11479/mmu:21939/mmu:16181/mmu:21944/mmu:171095/mmu:230979/mmu:15945/mmu:19116/mmu:23886/mmu:20299/mmu:16154/mmu:16173/mmu:12774/mmu:16195/mmu:18119/mmu:16177/mmu:77125	27	19	17000/29820/15980/21813/13019/11479/21939/16181/21944/171095/230979/15945/19116/23886/20299/16154/12774/18119/77125	8	16161/16880/16323/12165/16172/16173/16195/16177
mmu04921	Oxytocin signaling pathway	16/1510	150/7404	0.999538671	1	12443/54720/13649/11465/216459/16439/26417/18750/12575/12323/52163/18796/18751/54652/108099/432530	Ccnd1/Rcan1/Egfr/Actg1/Myl6b/Itpr2/Mapk3/Prkca/Cdkn1a/Camk2b/Camk1/Plcb2/Prkcb/Cacna1f/Prkag2/Adcy1	mmu:12443/mmu:54720/mmu:13649/mmu:11465/mmu:216459/mmu:16439/mmu:26417/mmu:18750/mmu:12575/mmu:12323/mmu:52163/mmu:18796/mmu:18751/mmu:54652/mmu:108099/mmu:432530	16	11	12443/11465/216459/26417/18750/12323/52163/18796/18751/54652/108099	5	54720/13649/16439/12575/432530
mmu04721	Synaptic vesicle cycle	4/1510	64/7404	0.999627085	1	20979/73834/20511/14412	Syt1/Atp6v1d/Slc1a2/Slc6a13	mmu:20979/mmu:73834/mmu:20511/mmu:14412	4	3	20979/73834/14412	1	20511
mmu05016	Huntington disease	50/1510	363/7404	0.999682878	1	19016/102634451/51897/56717/70316/20466/novel.2/170770/11740/17718/105675/100503619/68922/52639/20463/17719/66491/26408/12912/11951/22151/75512/78943/17720/17717/17705/26400/433326/228033/66052/245841/23996/66152/333182/76559/16593/20511/208647/68118/22154/100504663/18796/67273/66925/54152/67951/100043472/217864/433923/57296	Pparg/Ndufab1-ps/Atg13/Mtor/Ndufab1/Sin3a/-/Bbc3/Slc25a5/ND3/Ppif/E330011O21Rik/Dnaic1/Wipi1/Cox7a2l/ND4/Polr2l/Map3k5/Creb1/Atp5g1/Tubb2a/Gpx6/Ern1/ND4L/ND2/ATP6/Map2k7/Gm5529/Atp5g3/Sdhc/Polr2h/Psmc4/Uqcr10/Cox6b2/Atg2b/Klc1/Slc1a2/Creb3l2/Atg101/Tubb5/Atg14/Plcb2/Ndufa10/Sdhd/Dnal4/Tubb6/Gm4459/Rcor1/Gm5560/Psmd8	mmu:19016/mmu:70316/mmu:51897/mmu:56717/mmu:70316/mmu:20466/mmu:17710/mmu:170770/mmu:11740/mmu:17718/mmu:105675/mmu:433759/mmu:68922/mmu:52639/mmu:20463/mmu:17719/mmu:66491/mmu:26408/mmu:12912/mmu:11951/mmu:22151/mmu:75512/mmu:78943/mmu:17720/mmu:17717/mmu:17705/mmu:26400/mmu:11740/mmu:228033/mmu:66052/mmu:245841/mmu:23996/mmu:66152/mmu:333182/mmu:76559/mmu:16593/mmu:20511/mmu:208647/mmu:68118/mm…	50	26	19016/102634451/56717/70316/170770/11740/105675/100503619/20463/66491/11951/433326/228033/66052/23996/66152/333182/68118/18796/67273/66925/54152/67951/100043472/433923/57296	24	51897/20466/novel.2/17718/68922/52639/17719/26408/12912/22151/75512/78943/17720/17717/17705/26400/245841/76559/16593/20511/208647/22154/100504663/217864
mmu04371	Apelin signaling pathway	11/1510	134/7404	0.999970317	1	12443/56717/17532/11652/17261/208727/16439/26417/18796/108099/432530	Ccnd1/Mtor/Mras/Akt2/Mef2d/Hdac4/Itpr2/Mapk3/Plcb2/Prkag2/Adcy1	mmu:12443/mmu:56717/mmu:17532/mmu:11652/mmu:17261/mmu:208727/mmu:16439/mmu:26417/mmu:18796/mmu:108099/mmu:432530	11	8	12443/56717/17532/11652/208727/26417/18796/108099	3	17261/16439/432530
mmu04080	Neuroactive ligand-receptor interaction	14/1510	157/7404	0.999974844	1	54140/18815/11539/242425/18438/15139/13609/170483/19116/16644/110902/14739/11549/74191	Avpr1a/Plg/Adora1/Gabbr2/P2rx4/Hc/S1pr1/Grin3b/Prlr/Kng1/Chrna2/S1pr2/Adra1a/P2ry13	mmu:54140/mmu:18815/mmu:11539/mmu:242425/mmu:18438/mmu:15139/mmu:13609/mmu:170483/mmu:19116/mmu:16644/mmu:110902/mmu:14739/mmu:11549/mmu:74191	14	9	11539/242425/18438/170483/19116/110902/14739/11549/74191	5	54140/18815/15139/13609/16644
mmu03010	Ribosome	17/1510	488/7404	1	1	56282/66419/27397/67681/105244922/66163/94063/66483/66242/107732/77721/27367/243302/628726/66258/100034727/66448	Mrpl12/Mrpl11/Mrpl17/Mrpl18/Gm40444/Mrpl4/Mrpl16/Rpl36al/Mrps16/Mrpl10/Mrps5/Rpl3/Gm4963/Rpl26-ps6/Mrps17/Rps12-ps3/Mrpl20	mmu:56282/mmu:66419/mmu:27397/mmu:67681/mmu:16898/mmu:66163/mmu:94063/mmu:66483/mmu:66242/mmu:107732/mmu:77721/mmu:27367/mmu:75617/mmu:19941/mmu:66258/mmu:20042/mmu:66448	17	13	56282/66419/27397/67681/66163/94063/66242/107732/77721/27367/66258/100034727/66448	4	105244922/66483/243302/628726
