# Supplementary material for: Liver Transcriptome and Gut Microbiome Analysis Reveals the Effects of High Fructose Corn Syrup in Mice
Source: Front Nutr. 2022 Jun 30;9:921758. doi: 10.3389/fnut.2022.921758 (PMC9280673; doi:10.3389/fnut.2022.921758)
Supplement: Supplementary file 5 [file Table_5.XLS]

Category	GOID	Description	GeneRatio	BgRatio	pvalue	padj	geneID	geneName	Count	Up	Up_Gene_id	Down	Down_Gene_id
BP	GO:0009892	negative regulation of metabolic process	15/1211	27/6402	2.29335616165257e-05	0.00656359216402105	192231/108112/233789/18768/68877/18769/17937/74108/69305/57314/74133/66233/217732/17936/320415	Hexim1/Eif4ebp3/Smg1/Pkib/Maf1/Pkig/Nab2/Parn/Dcps/Nelfcd/Smg8/Dmap1/Cipc/Nab1/Gchfr	15	8	18768/68877/18769/17937/74108/57314/66233/17936	7	192231/108112/233789/69305/74133/217732/320415
BP	GO:0010629	negative regulation of gene expression	12/1211	19/6402	2.68540630121705e-05	0.00656359216402105	192231/108112/233789/68877/17937/74108/69305/57314/74133/66233/217732/17936	Hexim1/Eif4ebp3/Smg1/Maf1/Nab2/Parn/Dcps/Nelfcd/Smg8/Dmap1/Cipc/Nab1	12	6	68877/17937/74108/57314/66233/17936	6	192231/108112/233789/69305/74133/217732
BP	GO:0010605	negative regulation of macromolecule metabolic process	14/1211	25/6402	3.83835799065558e-05	0.00656359216402105	192231/108112/233789/18768/68877/18769/17937/74108/69305/57314/74133/66233/217732/17936	Hexim1/Eif4ebp3/Smg1/Pkib/Maf1/Pkig/Nab2/Parn/Dcps/Nelfcd/Smg8/Dmap1/Cipc/Nab1	14	8	18768/68877/18769/17937/74108/57314/66233/17936	6	192231/108112/233789/69305/74133/217732
BP	GO:0033993	response to lipid	18/1211	41/6402	0.000204358005898442	0.0116484063362112	15378/19885/19016/110784/20186/26379/26381/23957/20183/641376/217166/22259/19013/13982/18171/13864/26424/15370	Hnf4a/Rorc/Pparg/Nr3c2/Nr1h4/Esrra/Esrrg/Nr0b2/Rxrg/Tomm40l/Nr1d1/Nr1h3/Ppara/Esr1/Nr1i2/Nr2f6/Nr5a2/Nr4a1	18	15	19885/19016/110784/20186/26379/26381/23957/20183/641376/22259/19013/13982/18171/13864/15370	3	15378/217166/26424
BP	GO:0043401	steroid hormone mediated signaling pathway	18/1211	41/6402	0.000204358005898442	0.0116484063362112	15378/19885/19016/110784/20186/26379/26381/23957/20183/641376/217166/22259/19013/13982/18171/13864/26424/15370	Hnf4a/Rorc/Pparg/Nr3c2/Nr1h4/Esrra/Esrrg/Nr0b2/Rxrg/Tomm40l/Nr1d1/Nr1h3/Ppara/Esr1/Nr1i2/Nr2f6/Nr5a2/Nr4a1	18	15	19885/19016/110784/20186/26379/26381/23957/20183/641376/22259/19013/13982/18171/13864/15370	3	15378/217166/26424
BP	GO:0048545	response to steroid hormone	18/1211	41/6402	0.000204358005898442	0.0116484063362112	15378/19885/19016/110784/20186/26379/26381/23957/20183/641376/217166/22259/19013/13982/18171/13864/26424/15370	Hnf4a/Rorc/Pparg/Nr3c2/Nr1h4/Esrra/Esrrg/Nr0b2/Rxrg/Tomm40l/Nr1d1/Nr1h3/Ppara/Esr1/Nr1i2/Nr2f6/Nr5a2/Nr4a1	18	15	19885/19016/110784/20186/26379/26381/23957/20183/641376/22259/19013/13982/18171/13864/15370	3	15378/217166/26424
BP	GO:0071383	cellular response to steroid hormone stimulus	18/1211	41/6402	0.000204358005898442	0.0116484063362112	15378/19885/19016/110784/20186/26379/26381/23957/20183/641376/217166/22259/19013/13982/18171/13864/26424/15370	Hnf4a/Rorc/Pparg/Nr3c2/Nr1h4/Esrra/Esrrg/Nr0b2/Rxrg/Tomm40l/Nr1d1/Nr1h3/Ppara/Esr1/Nr1i2/Nr2f6/Nr5a2/Nr4a1	18	15	19885/19016/110784/20186/26379/26381/23957/20183/641376/22259/19013/13982/18171/13864/15370	3	15378/217166/26424
BP	GO:0071396	cellular response to lipid	18/1211	41/6402	0.000204358005898442	0.0116484063362112	15378/19885/19016/110784/20186/26379/26381/23957/20183/641376/217166/22259/19013/13982/18171/13864/26424/15370	Hnf4a/Rorc/Pparg/Nr3c2/Nr1h4/Esrra/Esrrg/Nr0b2/Rxrg/Tomm40l/Nr1d1/Nr1h3/Ppara/Esr1/Nr1i2/Nr2f6/Nr5a2/Nr4a1	18	15	19885/19016/110784/20186/26379/26381/23957/20183/641376/22259/19013/13982/18171/13864/15370	3	15378/217166/26424
BP	GO:0071407	cellular response to organic cyclic compound	18/1211	41/6402	0.000204358005898442	0.0116484063362112	15378/19885/19016/110784/20186/26379/26381/23957/20183/641376/217166/22259/19013/13982/18171/13864/26424/15370	Hnf4a/Rorc/Pparg/Nr3c2/Nr1h4/Esrra/Esrrg/Nr0b2/Rxrg/Tomm40l/Nr1d1/Nr1h3/Ppara/Esr1/Nr1i2/Nr2f6/Nr5a2/Nr4a1	18	15	19885/19016/110784/20186/26379/26381/23957/20183/641376/22259/19013/13982/18171/13864/15370	3	15378/217166/26424
BP	GO:0009890	negative regulation of biosynthetic process	9/1211	14/6402	0.000240776597395564	0.0123518394463924	192231/108112/68877/17937/57314/66233/217732/17936/320415	Hexim1/Eif4ebp3/Maf1/Nab2/Nelfcd/Dmap1/Cipc/Nab1/Gchfr	9	5	68877/17937/57314/66233/17936	4	192231/108112/217732/320415
BP	GO:0071495	cellular response to endogenous stimulus	22/1211	57/6402	0.000399033425349927	0.0170589469847382	15378/19885/19016/110784/20186/26379/26381/23957/20183/66508/641376/217166/22259/19013/13982/18171/13864/26424/100504731/15370/17131/55994	Hnf4a/Rorc/Pparg/Nr3c2/Nr1h4/Esrra/Esrrg/Nr0b2/Rxrg/Lamtor1/Tomm40l/Nr1d1/Nr1h3/Ppara/Esr1/Nr1i2/Nr2f6/Nr5a2/Gm13077/Nr4a1/Smad7/Smad9	22	17	19885/19016/110784/20186/26379/26381/23957/20183/66508/641376/22259/19013/13982/18171/13864/100504731/15370	5	15378/217166/26424/17131/55994
BP	GO:0009755	hormone-mediated signaling pathway	18/1211	43/6402	0.000419188340229874	0.0170589469847382	15378/19885/19016/110784/20186/26379/26381/23957/20183/641376/217166/22259/19013/13982/18171/13864/26424/15370	Hnf4a/Rorc/Pparg/Nr3c2/Nr1h4/Esrra/Esrrg/Nr0b2/Rxrg/Tomm40l/Nr1d1/Nr1h3/Ppara/Esr1/Nr1i2/Nr2f6/Nr5a2/Nr4a1	18	15	19885/19016/110784/20186/26379/26381/23957/20183/641376/22259/19013/13982/18171/13864/15370	3	15378/217166/26424
BP	GO:0009719	response to endogenous stimulus	22/1211	58/6402	0.000529973020403987	0.0170589469847382	15378/19885/19016/110784/20186/26379/26381/23957/20183/66508/641376/217166/22259/19013/13982/18171/13864/26424/100504731/15370/17131/55994	Hnf4a/Rorc/Pparg/Nr3c2/Nr1h4/Esrra/Esrrg/Nr0b2/Rxrg/Lamtor1/Tomm40l/Nr1d1/Nr1h3/Ppara/Esr1/Nr1i2/Nr2f6/Nr5a2/Gm13077/Nr4a1/Smad7/Smad9	22	17	19885/19016/110784/20186/26379/26381/23957/20183/66508/641376/22259/19013/13982/18171/13864/100504731/15370	5	15378/217166/26424/17131/55994
BP	GO:0070887	cellular response to chemical stimulus	22/1211	58/6402	0.000529973020403987	0.0170589469847382	15378/19885/19016/110784/20186/26379/26381/23957/20183/66508/641376/217166/22259/19013/13982/18171/13864/26424/100504731/15370/17131/55994	Hnf4a/Rorc/Pparg/Nr3c2/Nr1h4/Esrra/Esrrg/Nr0b2/Rxrg/Lamtor1/Tomm40l/Nr1d1/Nr1h3/Ppara/Esr1/Nr1i2/Nr2f6/Nr5a2/Gm13077/Nr4a1/Smad7/Smad9	22	17	19885/19016/110784/20186/26379/26381/23957/20183/66508/641376/22259/19013/13982/18171/13864/100504731/15370	5	15378/217166/26424/17131/55994
BP	GO:0071310	cellular response to organic substance	22/1211	58/6402	0.000529973020403987	0.0170589469847382	15378/19885/19016/110784/20186/26379/26381/23957/20183/66508/641376/217166/22259/19013/13982/18171/13864/26424/100504731/15370/17131/55994	Hnf4a/Rorc/Pparg/Nr3c2/Nr1h4/Esrra/Esrrg/Nr0b2/Rxrg/Lamtor1/Tomm40l/Nr1d1/Nr1h3/Ppara/Esr1/Nr1i2/Nr2f6/Nr5a2/Gm13077/Nr4a1/Smad7/Smad9	22	17	19885/19016/110784/20186/26379/26381/23957/20183/66508/641376/22259/19013/13982/18171/13864/100504731/15370	5	15378/217166/26424/17131/55994
BP	GO:0051172	negative regulation of nitrogen compound metabolic process	10/1211	18/6402	0.00056188750325585	0.0170589469847382	192231/108112/18768/68877/18769/17937/57314/66233/217732/17936	Hexim1/Eif4ebp3/Pkib/Maf1/Pkig/Nab2/Nelfcd/Dmap1/Cipc/Nab1	10	7	18768/68877/18769/17937/57314/66233/17936	3	192231/108112/217732
BP	GO:0032870	cellular response to hormone stimulus	18/1211	44/6402	0.000585774925325497	0.0170589469847382	15378/19885/19016/110784/20186/26379/26381/23957/20183/641376/217166/22259/19013/13982/18171/13864/26424/15370	Hnf4a/Rorc/Pparg/Nr3c2/Nr1h4/Esrra/Esrrg/Nr0b2/Rxrg/Tomm40l/Nr1d1/Nr1h3/Ppara/Esr1/Nr1i2/Nr2f6/Nr5a2/Nr4a1	18	15	19885/19016/110784/20186/26379/26381/23957/20183/641376/22259/19013/13982/18171/13864/15370	3	15378/217166/26424
BP	GO:0045934	negative regulation of nucleobase-containing compound metabolic process	7/1211	10/6402	0.000598559543324147	0.0170589469847382	192231/68877/17937/57314/66233/217732/17936	Hexim1/Maf1/Nab2/Nelfcd/Dmap1/Cipc/Nab1	7	5	68877/17937/57314/66233/17936	2	192231/217732
BP	GO:0014070	response to organic cyclic compound	19/1211	48/6402	0.000678387200351553	0.0183164544094919	15378/19885/19016/110784/20186/26379/26381/18438/23957/20183/641376/217166/22259/19013/13982/18171/13864/26424/15370	Hnf4a/Rorc/Pparg/Nr3c2/Nr1h4/Esrra/Esrrg/P2rx4/Nr0b2/Rxrg/Tomm40l/Nr1d1/Nr1h3/Ppara/Esr1/Nr1i2/Nr2f6/Nr5a2/Nr4a1	19	16	19885/19016/110784/20186/26379/26381/18438/23957/20183/641376/22259/19013/13982/18171/13864/15370	3	15378/217166/26424
BP	GO:0009725	response to hormone	18/1211	45/6402	0.000806310542913323	0.0185853867668477	15378/19885/19016/110784/20186/26379/26381/23957/20183/641376/217166/22259/19013/13982/18171/13864/26424/15370	Hnf4a/Rorc/Pparg/Nr3c2/Nr1h4/Esrra/Esrrg/Nr0b2/Rxrg/Tomm40l/Nr1d1/Nr1h3/Ppara/Esr1/Nr1i2/Nr2f6/Nr5a2/Nr4a1	18	15	19885/19016/110784/20186/26379/26381/23957/20183/641376/22259/19013/13982/18171/13864/15370	3	15378/217166/26424
BP	GO:0010558	negative regulation of macromolecule biosynthetic process	8/1211	13/6402	0.000833262954459058	0.0185853867668477	192231/108112/68877/17937/57314/66233/217732/17936	Hexim1/Eif4ebp3/Maf1/Nab2/Nelfcd/Dmap1/Cipc/Nab1	8	5	68877/17937/57314/66233/17936	3	192231/108112/217732
BP	GO:0031327	negative regulation of cellular biosynthetic process	8/1211	13/6402	0.000833262954459058	0.0185853867668477	192231/108112/68877/17937/57314/66233/217732/17936	Hexim1/Eif4ebp3/Maf1/Nab2/Nelfcd/Dmap1/Cipc/Nab1	8	5	68877/17937/57314/66233/17936	3	192231/108112/217732
BP	GO:2000113	negative regulation of cellular macromolecule biosynthetic process	8/1211	13/6402	0.000833262954459058	0.0185853867668477	192231/108112/68877/17937/57314/66233/217732/17936	Hexim1/Eif4ebp3/Maf1/Nab2/Nelfcd/Dmap1/Cipc/Nab1	8	5	68877/17937/57314/66233/17936	3	192231/108112/217732
BP	GO:0031324	negative regulation of cellular metabolic process	10/1211	19/6402	0.000986443814963395	0.0210852365448426	192231/108112/18768/68877/18769/17937/57314/66233/217732/17936	Hexim1/Eif4ebp3/Pkib/Maf1/Pkig/Nab2/Nelfcd/Dmap1/Cipc/Nab1	10	7	18768/68877/18769/17937/57314/66233/17936	3	192231/108112/217732
BP	GO:0044281	small molecule metabolic process	77/1211	300/6402	0.00194456369959987	0.037419375202545	17769/170768/11898/18416/15107/381101/67054/13195/104174/56520/16424/59027/14194/74551/269378/69719/110074/110960/54369/11676/225913/270685/22375/216456/76654/novel.2/18950/209378/83669/432466/229363/665563/227683/110208/15233/27053/71776/246277/319660/319801/268566/215615/54128/17719/20135/224805/16427/14751/231327/17720/22247/17717/12850/17705/71743/17160/14645/93732/14085/328099/233056/66152/6…	Mthfr/Pfkfb3/Ass1/Otc/Hadh/Dnph1/Paics/Ddc/Gldc/Nme4/Itih1/Nampt/Fh1/Pck2/Ahcy/Cad/Dut/Tars/Nme6/Aldoc/Tkfc/Mthfd1l/Wars/Gls2/Upp2/-/Pnp/Itih5/Wdr6/Gm5424/Gmps/Mthfd2l/Coq4/Pgd/Hgd/Asns/Tha1/Csad/Agmo/Tigar/Gphn/Rnpep/Pmm2/ND4/Rrm2/Aars2/Itih4/Gpi1/Ppat/ND4L/Umps/ND2/Coq7/ATP6/Coasy/Man2b2/Glul/Acox2/Fah/Prps1l3/Zfp790/Uqcr10/Cdc37l1/Nars2/Itih2/Gm32006/Pfkp/Pfkfb2/Rnpepl1/Aprt/Acaca/Ctps2/Tymp/C…	77	36	15107/381101/56520/59027/74551/110074/270685/76654/83669/665563/227683/110208/27053/71776/319660/268566/215615/54128/224805/16427/14751/22247/12850/71743/17160/14645/93732/66152/102634421/56421/108657/11821/55936/51797/107045/97212	41	17769/170768/11898/18416/67054/13195/104174/16424/14194/269378/69719/110960/54369/11676/225913/22375/216456/novel.2/18950/209378/432466/229363/15233/246277/319801/17719/20135/231327/17720/17717/17705/14085/328099/233056/67072/244141/16425/18640/107476/72962/432530
BP	GO:0010033	response to organic substance	23/1211	67/6402	0.00195696349991807	0.037419375202545	15378/19885/19016/110784/20186/26379/26381/18438/23957/20183/66508/641376/217166/22259/19013/13982/18171/13864/26424/100504731/15370/17131/55994	Hnf4a/Rorc/Pparg/Nr3c2/Nr1h4/Esrra/Esrrg/P2rx4/Nr0b2/Rxrg/Lamtor1/Tomm40l/Nr1d1/Nr1h3/Ppara/Esr1/Nr1i2/Nr2f6/Nr5a2/Gm13077/Nr4a1/Smad7/Smad9	23	18	19885/19016/110784/20186/26379/26381/18438/23957/20183/66508/641376/22259/19013/13982/18171/13864/100504731/15370	5	15378/217166/26424/17131/55994
BP	GO:0019752	carboxylic acid metabolic process	38/1211	128/6402	0.00196944080013395	0.037419375202545	17769/11898/18416/15107/13195/104174/16424/14194/69719/110960/11676/270685/22375/216456/209378/83669/432466/665563/15233/27053/71776/246277/319660/215615/224805/16427/14751/14645/93732/14085/244141/16425/102634421/56421/108657/107476/107045/97212	Mthfr/Ass1/Otc/Hadh/Ddc/Gldc/Itih1/Fh1/Cad/Tars/Aldoc/Mthfd1l/Wars/Gls2/Itih5/Wdr6/Gm5424/Mthfd2l/Hgd/Asns/Tha1/Csad/Agmo/Rnpep/Aars2/Itih4/Gpi1/Glul/Acox2/Fah/Nars2/Itih2/Gm32006/Pfkp/Rnpepl1/Acaca/Lars/Hadha	38	18	15107/270685/83669/665563/27053/71776/319660/215615/224805/16427/14751/14645/93732/102634421/56421/108657/107045/97212	20	17769/11898/18416/13195/104174/16424/14194/69719/110960/11676/22375/216456/209378/432466/15233/246277/14085/244141/16425/107476
BP	GO:0006082	organic acid metabolic process	38/1211	129/6402	0.00229567607482223	0.0406097181511656	17769/11898/18416/15107/13195/104174/16424/14194/69719/110960/11676/270685/22375/216456/209378/83669/432466/665563/15233/27053/71776/246277/319660/215615/224805/16427/14751/14645/93732/14085/244141/16425/102634421/56421/108657/107476/107045/97212	Mthfr/Ass1/Otc/Hadh/Ddc/Gldc/Itih1/Fh1/Cad/Tars/Aldoc/Mthfd1l/Wars/Gls2/Itih5/Wdr6/Gm5424/Mthfd2l/Hgd/Asns/Tha1/Csad/Agmo/Rnpep/Aars2/Itih4/Gpi1/Glul/Acox2/Fah/Nars2/Itih2/Gm32006/Pfkp/Rnpepl1/Acaca/Lars/Hadha	38	18	15107/270685/83669/665563/27053/71776/319660/215615/224805/16427/14751/14645/93732/102634421/56421/108657/107045/97212	20	17769/11898/18416/13195/104174/16424/14194/69719/110960/11676/22375/216456/209378/432466/15233/246277/14085/244141/16425/107476
BP	GO:0043436	oxoacid metabolic process	38/1211	129/6402	0.00229567607482223	0.0406097181511656	17769/11898/18416/15107/13195/104174/16424/14194/69719/110960/11676/270685/22375/216456/209378/83669/432466/665563/15233/27053/71776/246277/319660/215615/224805/16427/14751/14645/93732/14085/244141/16425/102634421/56421/108657/107476/107045/97212	Mthfr/Ass1/Otc/Hadh/Ddc/Gldc/Itih1/Fh1/Cad/Tars/Aldoc/Mthfd1l/Wars/Gls2/Itih5/Wdr6/Gm5424/Mthfd2l/Hgd/Asns/Tha1/Csad/Agmo/Rnpep/Aars2/Itih4/Gpi1/Glul/Acox2/Fah/Nars2/Itih2/Gm32006/Pfkp/Rnpepl1/Acaca/Lars/Hadha	38	18	15107/270685/83669/665563/27053/71776/319660/215615/224805/16427/14751/14645/93732/102634421/56421/108657/107045/97212	20	17769/11898/18416/13195/104174/16424/14194/69719/110960/11676/22375/216456/209378/432466/15233/246277/14085/244141/16425/107476
BP	GO:0042221	response to chemical	25/1211	76/6402	0.00249484515373942	0.042661852128944	15378/19885/19016/110784/230784/20186/26379/26381/18438/23957/20183/66508/641376/217166/22259/19013/13982/21452/18171/13864/26424/100504731/15370/17131/55994	Hnf4a/Rorc/Pparg/Nr3c2/Sesn2/Nr1h4/Esrra/Esrrg/P2rx4/Nr0b2/Rxrg/Lamtor1/Tomm40l/Nr1d1/Nr1h3/Ppara/Esr1/Tcn2/Nr1i2/Nr2f6/Nr5a2/Gm13077/Nr4a1/Smad7/Smad9	25	20	19885/19016/110784/230784/20186/26379/26381/18438/23957/20183/66508/641376/22259/19013/13982/21452/18171/13864/100504731/15370	5	15378/217166/26424/17131/55994
BP	GO:0006022	aminoglycan metabolic process	8/1211	15/6402	0.00290566670559036	0.0465814693739954	56219/16424/209378/14042/57757/16427/217119/16425	Extl1/Itih1/Itih5/Ext1/Pglyrp2/Itih4/Xylt2/Itih2	8	4	56219/14042/16427/217119	4	16424/209378/57757/16425
BP	GO:0030203	glycosaminoglycan metabolic process	8/1211	15/6402	0.00290566670559036	0.0465814693739954	56219/16424/209378/14042/57757/16427/217119/16425	Extl1/Itih1/Itih5/Ext1/Pglyrp2/Itih4/Xylt2/Itih2	8	4	56219/14042/16427/217119	4	16424/209378/57757/16425
BP	GO:0009116	nucleoside metabolic process	10/1211	23/6402	0.00586756909920711	0.0885312631733308	56520/54369/76654/18950/229363/268566/231327/22247/11821/72962	Nme4/Nme6/Upp2/Pnp/Gmps/Gphn/Ppat/Umps/Aprt/Tymp	10	5	56520/76654/268566/22247/11821	5	54369/18950/229363/231327/72962
BP	GO:1901657	glycosyl compound metabolic process	10/1211	23/6402	0.00586756909920711	0.0885312631733308	56520/54369/76654/18950/229363/268566/231327/22247/11821/72962	Nme4/Nme6/Upp2/Pnp/Gmps/Gphn/Ppat/Umps/Aprt/Tymp	10	5	56520/76654/268566/22247/11821	5	54369/18950/229363/231327/72962
BP	GO:1901605	alpha-amino acid metabolic process	8/1211	17/6402	0.00767329248498621	0.112468544137084	17769/11898/104174/216456/432466/15233/27053/14645	Mthfr/Ass1/Gldc/Gls2/Gm5424/Hgd/Asns/Glul	8	2	27053/14645	6	17769/11898/104174/216456/432466/15233
BP	GO:0032011	ARF protein signal transduction	7/1211	14/6402	0.00842732396957853	0.11376887358931	234353/215632/72318/19157/211673/19158/107338	Psd3/Psd4/Cyth4/Cyth1/Arfgef1/Cyth2/Gbf1	7	3	234353/215632/72318	4	19157/211673/19158/107338
BP	GO:0032012	regulation of ARF protein signal transduction	7/1211	14/6402	0.00842732396957853	0.11376887358931	234353/215632/72318/19157/211673/19158/107338	Psd3/Psd4/Cyth4/Cyth1/Arfgef1/Cyth2/Gbf1	7	3	234353/215632/72318	4	19157/211673/19158/107338
BP	GO:0033013	tetrapyrrole metabolic process	7/1211	14/6402	0.00842732396957853	0.11376887358931	12892/17025/11655/15288/226139/22276/101055725	Cpox/Alad/Alas1/Hmbs/Cox15/Uros/Gm29718	7	6	12892/17025/15288/226139/22276/101055725	1	11655
BP	GO:0051056	regulation of small GTPase mediated signal transduction	27/1211	93/6402	0.0113976123586538	0.149922439486907	53972/16800/71704/622434/234353/22325/24001/215632/74206/110351/230972/71972/16443/72318/228850/213522/22324/74018/19157/380711/211673/328967/232237/102098/19158/244668/107338	Ngef/Arhgef2/Arhgef3/Arhgef26/Psd3/Vav2/Tiam2/Psd4/Sipa1l3/Rap1gap/Arhgef16/Dnmbp/Itsn1/Cyth4/Ralgapb/Plekhg6/Vav1/Als2/Cyth1/Rap1gap2/Arfgef1/Arhgef37/Fgd5/Arhgef18/Cyth2/Sipa1l2/Gbf1	27	15	53972/16800/71704/234353/22325/215632/74206/110351/230972/71972/72318/213522/22324/380711/244668	12	622434/24001/16443/228850/74018/19157/211673/328967/232237/102098/19158/107338
BP	GO:1902531	regulation of intracellular signal transduction	29/1211	103/6402	0.0139020067038391	0.178293235976737	53972/16800/71704/622434/234353/22325/66508/24001/215632/74206/110351/230972/71972/16443/72318/228850/213522/22324/74018/19157/380711/211673/328967/232237/100504731/102098/19158/244668/107338	Ngef/Arhgef2/Arhgef3/Arhgef26/Psd3/Vav2/Lamtor1/Tiam2/Psd4/Sipa1l3/Rap1gap/Arhgef16/Dnmbp/Itsn1/Cyth4/Ralgapb/Plekhg6/Vav1/Als2/Cyth1/Rap1gap2/Arfgef1/Arhgef37/Fgd5/Gm13077/Arhgef18/Cyth2/Sipa1l2/Gbf1	29	17	53972/16800/71704/234353/22325/66508/215632/74206/110351/230972/71972/72318/213522/22324/380711/100504731/244668	12	622434/24001/16443/228850/74018/19157/211673/328967/232237/102098/19158/107338
BP	GO:0006629	lipid metabolic process	39/1211	149/6402	0.0171232505598272	0.214249452126618	56473/18700/53357/15107/192654/53897/50767/433022/68177/20249/14755/15493/78925/319660/241274/108083/19156/56209/15494/110196/74055/66350/67556/18194/93732/14420/102634421/99712/619326/212862/18796/224860/107476/56075/66190/114663/276846/100041907/97212	Fads2/Piga/Pla2g6/Hadh/Pla2g15/Gal3st1/Pnpla6/Plcxd2/Ebpl/Scd1/Pigq/Hsd3b2/Srd5a1/Agmo/Pnpla7/Pip4k2b/Psap/Gde1/Hsd3b3/Fdps/Plce1/Pla2g12a/Pigm/Nsdhl/Acox2/Galc/Gm32006/Cept1/9130409I23Rik/Chpt1/Plcb2/Plcl2/Acaca/Pdss1/Acer3/Impa2/Pigs/Gm3571/Hadha	39	27	56473/53357/15107/192654/53897/68177/20249/14755/15493/319660/241274/19156/56209/15494/74055/66350/93732/14420/102634421/212862/18796/224860/56075/66190/114663/276846/97212	12	18700/50767/433022/78925/108083/110196/67556/18194/99712/619326/107476/100041907
BP	GO:0007264	small GTPase mediated signal transduction	60/1211	248/6402	0.0208919418289421	0.249749014508178	53972/16800/69834/19340/69288/71704/622434/11858/19376/76308/17532/234353/22325/67286/56508/24001/76877/29815/19346/104215/67844/78255/215632/74206/110351/230972/232441/19329/71972/16443/100972/72318/74055/19345/29875/19342/19419/216439/74194/107746/228850/213522/22324/74018/19157/380711/211673/328967/56382/232237/223864/19336/226422/52065/19332/102098/19158/244668/19354/107338	Ngef/Arhgef2/Rab43/Rab3d/Rhobtb1/Arhgef3/Arhgef26/Rnd2/Rab34/Rab1b/Mras/Psd3/Vav2/Ift22/Rapgef4/Tiam2/Rab36/Bcar3/Rab6a/Rhoq/Rab32/Ralgps2/Psd4/Sipa1l3/Rap1gap/Arhgef16/Rerg/Rab17/Dnmbp/Itsn1/Rab28/Cyth4/Plce1/Rab5c/Iqgap1/Rab4b/Rasgrp1/Agap2/Rnd3/Rapgef1/Ralgapb/Plekhg6/Vav1/Als2/Cyth1/Rap1gap2/Arfgef1/Arhgef37/Rab9/Fgd5/Rapgef3/Rab24/Rab29/Mfhas1/Rab20/Arhgef18/Cyth2/Sipa1l2/Rac2/Gbf1	60	40	53972/16800/69834/19340/69288/71704/11858/19376/76308/17532/234353/22325/67286/76877/29815/104215/78255/215632/74206/110351/230972/19329/71972/100972/72318/74055/19345/29875/19342/19419/216439/107746/213522/22324/380711/19336/226422/19332/244668/19354	20	622434/56508/24001/19346/67844/232441/16443/74194/228850/74018/19157/211673/328967/56382/232237/223864/52065/102098/19158/107338
BP	GO:1901135	carbohydrate derivative metabolic process	51/1211	206/6402	0.0209341279217381	0.249749014508178	56219/20442/18700/67054/53897/56520/16424/20441/110074/54369/11676/76654/novel.2/18950/20448/209378/229363/14755/320011/110208/217734/14042/16430/319801/268566/54128/17719/57757/16427/217119/99011/14751/231327/17720/22247/17717/17705/67556/71743/117592/14420/233056/66152/67072/16425/56421/11821/72962/276846/26877/232984	Extl1/St3gal1/Piga/Paics/Gal3st1/Nme4/Itih1/St3gal3/Dut/Nme6/Aldoc/Upp2/-/Pnp/St6galnac4/Itih5/Gmps/Pigq/Uggt1/Pgd/Pomt2/Ext1/Stt3a/Tigar/Gphn/Pmm2/ND4/Pglyrp2/Itih4/Xylt2/Pomt1/Gpi1/Ppat/ND4L/Umps/ND2/ATP6/Pigm/Coasy/B3galt6/Galc/Zfp790/Uqcr10/Cdc37l1/Itih2/Pfkp/Aprt/Tymp/Pigs/B3galt1/B3gnt8	51	25	56219/53897/56520/20441/110074/76654/20448/14755/110208/14042/268566/54128/16427/217119/99011/14751/22247/71743/14420/66152/56421/11821/276846/26877/232984	26	20442/18700/67054/16424/54369/11676/novel.2/18950/209378/229363/320011/217734/16430/319801/17719/57757/231327/17720/17717/17705/67556/117592/233056/67072/16425/72962
BP	GO:0098656	anion transmembrane transport	6/1211	13/6402	0.0230631524352867	0.268895390893229	11988/55951/50934/11732/20540/70456	Slc7a2/Mpc1/Slc7a8/Ank/Slc7a7/Mpc2	6	5	55951/50934/11732/20540/70456	1	11988
BP	GO:0016192	vesicle-mediated transport	28/1211	103/6402	0.0245371693409194	0.279723730486481	56389/69608/106489/13047/68338/20911/27054/11765/56395/20909/20333/67158/66964/218035/11764/107371/217517/74105/99683/20336/56041/59005/53611/21928/54161/66629/53413/74732	Stx5a/Sec24d/Sft2d1/Cux1/Golt1a/Stxbp2/Sec23b/Ap1g1/Tmem115/Stx4a/Sec22b/Sft2d3/Golt1b/Vps41/Ap1b1/Exoc6/Stxbp6/Gga2/Sec24b/Exoc4/Uso1/Trappc2l/Vti1a/Tnfaip2/Copg1/Golph3/Exoc7/Stx11	28	17	106489/13047/68338/20911/20909/67158/218035/11764/107371/217517/74105/20336/59005/53611/21928/53413/74732	11	56389/69608/27054/11765/56395/20333/66964/99683/56041/54161/66629
BP	GO:0055085	transmembrane transport	78/1211	339/6402	0.0304102852195389	0.339140789513553	26874/240638/72472/226781/27413/216867/20526/117591/54338/71706/18671/73102/20503/69309/73836/74610/11988/21355/58207/171405/114644/18438/170756/236149/novel.2/20517/20499/14057/53881/211798/55951/50934/11732/20522/56485/20928/641376/69048/106947/106957/72002/20500/216892/21354/213053/16439/330064/11951/319800/20540/70456/11666/16490/17705/11944/67547/110172/210148/228033/56325/77031/68427/30791/…	Abcd2/Slc16a12/Slc16a10/Slc30a10/Abcb11/Slc16a11/Slc2a2/Slc2a9/Slc23a2/Slc46a3/Abcb1a/Slc22a23/Slc16a7/Slc16a13/Slc35b2/Abcb8/Slc7a2/Tap2/Slc43a3/Slc22a27/Slc13a3/P2rx4/Slc8b1/Slc22a26/-/Slc22a1/Slc12a7/Sfxn1/Slc5a3/Mfsd9/Mpc1/Slc7a8/Ank/Slc23a1/Slc2a5/Abcc9/Tomm40l/Slc30a5/Slc39a3/Slc39a6/Slc39a5/Slc13a2/Spns2/Tap1/Slc39a14/Itpr2/Slc5a6/Atp5g1/Slc22a30/Slc7a7/Mpc2/Abcd1/Kcna2/ATP6/Atp4a/Slc39a8/…	78	56	26874/240638/216867/20526/117591/54338/71706/18671/73102/20503/69309/73836/74610/21355/171405/114644/18438/170756/236149/20517/20499/14057/211798/55951/50934/11732/20522/56485/641376/106947/72002/216892/21354/330064/11951/20540/70456/11666/16490/11944/210148/228033/56325/77031/68427/30791/26373/53945/20525/22368/217316/68526/53333/236293/227659/54652	22	72472/226781/27413/11988/58207/novel.2/53881/20928/69048/106957/20500/213053/16439/319800/17705/67547/110172/218103/434674/18669/27421/212980
BP	GO:0044283	small molecule biosynthetic process	21/1211	75/6402	0.0349949153428801	0.381965778104202	11898/381101/56520/74551/54369/11676/270685/432466/229363/665563/227683/27053/319660/215615/14751/12850/14645/102634421/56421/108657/107476	Ass1/Dnph1/Nme4/Pck2/Nme6/Aldoc/Mthfd1l/Gm5424/Gmps/Mthfd2l/Coq4/Asns/Agmo/Rnpep/Gpi1/Coq7/Glul/Gm32006/Pfkp/Rnpepl1/Acaca	21	15	381101/56520/74551/270685/665563/227683/27053/319660/215615/14751/12850/14645/102634421/56421/108657	6	11898/54369/11676/432466/229363/107476
BP	GO:0048583	regulation of response to stimulus	35/1211	139/6402	0.0395565408396653	0.422760530223923	53972/16800/230784/71704/622434/170770/66743/234353/22325/66508/24001/215632/74206/110351/230972/71972/16443/72318/50781/24063/228850/213522/72699/22324/74018/19157/380711/211673/328967/232237/100504731/102098/19158/244668/107338	Ngef/Arhgef2/Sesn2/Arhgef3/Arhgef26/Bbc3/Rnf220/Psd3/Vav2/Lamtor1/Tiam2/Psd4/Sipa1l3/Rap1gap/Arhgef16/Dnmbp/Itsn1/Cyth4/Dkk3/Spry1/Ralgapb/Plekhg6/Lime1/Vav1/Als2/Cyth1/Rap1gap2/Arfgef1/Arhgef37/Fgd5/Gm13077/Arhgef18/Cyth2/Sipa1l2/Gbf1	35	20	53972/16800/230784/71704/170770/66743/234353/22325/66508/215632/74206/110351/230972/71972/72318/213522/22324/380711/100504731/244668	15	622434/24001/16443/50781/24063/228850/72699/74018/19157/211673/328967/232237/102098/19158/107338
BP	GO:0072527	pyrimidine-containing compound metabolic process	10/1211	30/6402	0.043500127319992	0.453097474166832	56520/110074/54369/319801/22247/233056/67072/55936/72962/51797	Nme4/Dut/Nme6/Tigar/Umps/Zfp790/Cdc37l1/Ctps2/Tymp/Ctps	10	5	56520/110074/22247/55936/51797	5	54369/319801/233056/67072/72962
BP	GO:0008610	lipid biosynthetic process	16/1211	55/6402	0.0441615471897497	0.453097474166832	18700/53897/14755/15493/319660/15494/110196/67556/18194/102634421/99712/212862/107476/56075/276846/100041907	Piga/Gal3st1/Pigq/Hsd3b2/Agmo/Hsd3b3/Fdps/Pigm/Nsdhl/Gm32006/Cept1/Chpt1/Acaca/Pdss1/Pigs/Gm3571	16	9	53897/14755/15493/319660/15494/102634421/212862/56075/276846	7	18700/110196/67556/18194/99712/107476/100041907
BP	GO:0009966	regulation of signal transduction	33/1211	132/6402	0.0488673414340861	0.464682149574293	53972/16800/71704/622434/170770/66743/234353/22325/66508/24001/215632/74206/110351/230972/71972/16443/72318/50781/24063/228850/213522/22324/74018/19157/380711/211673/328967/232237/100504731/102098/19158/244668/107338	Ngef/Arhgef2/Arhgef3/Arhgef26/Bbc3/Rnf220/Psd3/Vav2/Lamtor1/Tiam2/Psd4/Sipa1l3/Rap1gap/Arhgef16/Dnmbp/Itsn1/Cyth4/Dkk3/Spry1/Ralgapb/Plekhg6/Vav1/Als2/Cyth1/Rap1gap2/Arfgef1/Arhgef37/Fgd5/Gm13077/Arhgef18/Cyth2/Sipa1l2/Gbf1	33	19	53972/16800/71704/170770/66743/234353/22325/66508/215632/74206/110351/230972/71972/72318/213522/22324/380711/100504731/244668	14	622434/24001/16443/50781/24063/228850/74018/19157/211673/328967/232237/102098/19158/107338
BP	GO:0010646	regulation of cell communication	33/1211	132/6402	0.0488673414340861	0.464682149574293	53972/16800/71704/622434/170770/66743/234353/22325/66508/24001/215632/74206/110351/230972/71972/16443/72318/50781/24063/228850/213522/22324/74018/19157/380711/211673/328967/232237/100504731/102098/19158/244668/107338	Ngef/Arhgef2/Arhgef3/Arhgef26/Bbc3/Rnf220/Psd3/Vav2/Lamtor1/Tiam2/Psd4/Sipa1l3/Rap1gap/Arhgef16/Dnmbp/Itsn1/Cyth4/Dkk3/Spry1/Ralgapb/Plekhg6/Vav1/Als2/Cyth1/Rap1gap2/Arfgef1/Arhgef37/Fgd5/Gm13077/Arhgef18/Cyth2/Sipa1l2/Gbf1	33	19	53972/16800/71704/170770/66743/234353/22325/66508/215632/74206/110351/230972/71972/72318/213522/22324/380711/100504731/244668	14	622434/24001/16443/50781/24063/228850/74018/19157/211673/328967/232237/102098/19158/107338
BP	GO:0007265	Ras protein signal transduction	22/1211	82/6402	0.0489139104815045	0.464682149574293	53972/16800/71704/622434/234353/22325/24001/215632/230972/71972/16443/72318/213522/22324/74018/19157/211673/328967/232237/102098/19158/107338	Ngef/Arhgef2/Arhgef3/Arhgef26/Psd3/Vav2/Tiam2/Psd4/Arhgef16/Dnmbp/Itsn1/Cyth4/Plekhg6/Vav1/Als2/Cyth1/Arfgef1/Arhgef37/Fgd5/Arhgef18/Cyth2/Gbf1	22	11	53972/16800/71704/234353/22325/215632/230972/71972/72318/213522/22324	11	622434/24001/16443/74018/19157/211673/328967/232237/102098/19158/107338
BP	GO:0046578	regulation of Ras protein signal transduction	22/1211	82/6402	0.0489139104815045	0.464682149574293	53972/16800/71704/622434/234353/22325/24001/215632/230972/71972/16443/72318/213522/22324/74018/19157/211673/328967/232237/102098/19158/107338	Ngef/Arhgef2/Arhgef3/Arhgef26/Psd3/Vav2/Tiam2/Psd4/Arhgef16/Dnmbp/Itsn1/Cyth4/Plekhg6/Vav1/Als2/Cyth1/Arfgef1/Arhgef37/Fgd5/Arhgef18/Cyth2/Gbf1	22	11	53972/16800/71704/234353/22325/215632/230972/71972/72318/213522/22324	11	622434/24001/16443/74018/19157/211673/328967/232237/102098/19158/107338
BP	GO:0005975	carbohydrate metabolic process	34/1211	137/6402	0.0505919182631656	0.471711173222572	170768/103988/14583/110095/217664/74551/109785/11676/225913/15211/66848/11722/74245/14343/83379/14933/78772/16828/14751/14120/15245/103534/17160/67980/212032/231583/94181/19309/232493/56421/18640/12654/17448/72157	Pfkfb3/Gck/Gfpt1/Pygl/Mgat2/Pck2/Pgm3/Aldoc/Tkfc/Hexa/Fuca2/Amy1/Ctbs/Fut1/Klb/Gk/Hhipl2/Ldha/Gpi1/Fbp2/Hhip/Mgat4b/Man2b2/Gnpda2/Hk3/Slc26a1/Nans/Pygm/Gys2/Pfkp/Pfkfb2/Chil1/Mdh2/Pgm1	34	21	74551/109785/15211/66848/74245/14343/14933/78772/16828/14751/14120/103534/17160/67980/212032/231583/232493/56421/12654/17448/72157	13	170768/103988/14583/110095/217664/11676/225913/11722/83379/15245/94181/19309/18640
BP	GO:0023051	regulation of signaling	33/1211	133/6402	0.053642539786684	0.471711173222572	53972/16800/71704/622434/170770/66743/234353/22325/66508/24001/215632/74206/110351/230972/71972/16443/72318/50781/24063/228850/213522/22324/74018/19157/380711/211673/328967/232237/100504731/102098/19158/244668/107338	Ngef/Arhgef2/Arhgef3/Arhgef26/Bbc3/Rnf220/Psd3/Vav2/Lamtor1/Tiam2/Psd4/Sipa1l3/Rap1gap/Arhgef16/Dnmbp/Itsn1/Cyth4/Dkk3/Spry1/Ralgapb/Plekhg6/Vav1/Als2/Cyth1/Rap1gap2/Arfgef1/Arhgef37/Fgd5/Gm13077/Arhgef18/Cyth2/Sipa1l2/Gbf1	33	19	53972/16800/71704/170770/66743/234353/22325/66508/215632/74206/110351/230972/71972/72318/213522/22324/380711/100504731/244668	14	622434/24001/16443/50781/24063/228850/74018/19157/211673/328967/232237/102098/19158/107338
BP	GO:0006260	DNA replication	15/1211	52/6402	0.0538384884328838	0.471711173222572	17215/17216/17218/18028/20133/70024/19076/68240/78903/57441/17217/72151/68275/12544/18538	Mcm3/Mcm2/Mcm5/Nfib/Rrm1/Mcm10/Prim2/Rpa3/Wrnip1/Gmnn/Mcm4/Rfc5/Rpa1/Cdc45/Pcna	15	11	17215/17216/17218/18028/20133/19076/68240/57441/17217/72151/68275	4	70024/78903/12544/18538
BP	GO:0016053	organic acid biosynthetic process	14/1211	48/6402	0.0563206314184581	0.471711173222572	11898/11676/270685/432466/665563/27053/319660/215615/14751/14645/102634421/56421/108657/107476	Ass1/Aldoc/Mthfd1l/Gm5424/Mthfd2l/Asns/Agmo/Rnpep/Gpi1/Glul/Gm32006/Pfkp/Rnpepl1/Acaca	14	10	270685/665563/27053/319660/215615/14751/14645/102634421/56421/108657	4	11898/11676/432466/107476
BP	GO:0016579	protein deubiquitination	14/1211	48/6402	0.0563206314184581	0.471711173222572	53376/24110/76179/72344/74256/74996/22258/170707/22284/235441/170822/74841/14479/71472	Usp2/Usp18/Usp31/Usp36/Cyld/Usp47/Usp4/Usp48/Usp9x/Usp3/Usp33/Usp38/Usp15/Usp19	14	3	53376/24110/22258	11	76179/72344/74256/74996/170707/22284/235441/170822/74841/14479/71472
BP	GO:0046394	carboxylic acid biosynthetic process	14/1211	48/6402	0.0563206314184581	0.471711173222572	11898/11676/270685/432466/665563/27053/319660/215615/14751/14645/102634421/56421/108657/107476	Ass1/Aldoc/Mthfd1l/Gm5424/Mthfd2l/Asns/Agmo/Rnpep/Gpi1/Glul/Gm32006/Pfkp/Rnpepl1/Acaca	14	10	270685/665563/27053/319660/215615/14751/14645/102634421/56421/108657	4	11898/11676/432466/107476
BP	GO:0070646	protein modification by small protein removal	14/1211	48/6402	0.0563206314184581	0.471711173222572	53376/24110/76179/72344/74256/74996/22258/170707/22284/235441/170822/74841/14479/71472	Usp2/Usp18/Usp31/Usp36/Cyld/Usp47/Usp4/Usp48/Usp9x/Usp3/Usp33/Usp38/Usp15/Usp19	14	3	53376/24110/22258	11	76179/72344/74256/74996/170707/22284/235441/170822/74841/14479/71472
BP	GO:0016071	mRNA metabolic process	13/1211	44/6402	0.0587872678225892	0.471711173222572	66978/67684/233789/66161/78943/74108/69305/70767/74133/67242/68879/68219/83410	Luc7l/Luc7l3/Smg1/Pop4/Ern1/Parn/Dcps/Prpf3/Smg8/Gemin6/Prpf6/Nudt21/Cstf2t	13	3	66161/74108/68219	10	66978/67684/233789/78943/69305/70767/74133/67242/68879/83410
BP	GO:1903825	organic acid transmembrane transport	5/1211	12/6402	0.0588489572831279	0.471711173222572	11988/55951/50934/20540/70456	Slc7a2/Mpc1/Slc7a8/Slc7a7/Mpc2	5	4	55951/50934/20540/70456	1	11988
BP	GO:1905039	carboxylic acid transmembrane transport	5/1211	12/6402	0.0588489572831279	0.471711173222572	11988/55951/50934/20540/70456	Slc7a2/Mpc1/Slc7a8/Slc7a7/Mpc2	5	4	55951/50934/20540/70456	1	11988
BP	GO:0022613	ribonucleoprotein complex biogenesis	12/1211	40/6402	0.0611834260683828	0.475578138148591	66978/59014/67684/66161/213895/225348/213773/67973/69902/67242/70808/104662	Luc7l/Rrs1/Luc7l3/Pop4/Bms1/Wdr36/Tbl3/Mphosph10/Mrto4/Gemin6/4632415L05Rik/Tsr1	12	4	66161/225348/213773/69902	8	66978/59014/67684/213895/67973/67242/70808/104662
BP	GO:0035556	intracellular signal transduction	86/1211	391/6402	0.0639292763526816	0.475578138148591	53972/216233/16800/69834/19340/54720/13544/69993/69288/71704/59043/245038/622434/53901/11858/65256/19376/76308/12700/170770/17532/234353/22325/67286/56508/66508/24001/76877/29815/19346/104215/211896/67844/78255/215632/74206/110351/54153/230972/232441/19329/71972/67296/16443/100972/72318/74055/18750/19345/29875/19342/19419/216439/74194/107746/228850/68526/213522/22324/74018/19157/380711/211673/328…	Ngef/Socs2/Arhgef2/Rab43/Rab3d/Rcan1/Dvl3/Chn2/Rhobtb1/Arhgef3/Wsb2/Dclk3/Arhgef26/Rcan2/Rnd2/Asb2/Rab34/Rab1b/Cish/Bbc3/Mras/Psd3/Vav2/Ift22/Rapgef4/Lamtor1/Tiam2/Rab36/Bcar3/Rab6a/Rhoq/Depdc7/Rab32/Ralgps2/Psd4/Sipa1l3/Rap1gap/Rasa4/Arhgef16/Rerg/Rab17/Dnmbp/Socs4/Itsn1/Rab28/Cyth4/Plce1/Prkca/Rab5c/Iqgap1/Rab4b/Rasgrp1/Agap2/Rnd3/Rapgef1/Ralgapb/Gpr155/Plekhg6/Vav1/Als2/Cyth1/Rap1gap2/Arfgef1/…	86	56	53972/16800/69834/19340/69993/69288/71704/59043/245038/53901/11858/65256/19376/76308/170770/17532/234353/22325/67286/66508/76877/29815/104215/211896/78255/215632/74206/110351/54153/230972/19329/71972/100972/72318/74055/18750/19345/29875/19342/19419/216439/107746/68526/213522/22324/380711/19336/226422/18796/224860/19332/100504731/18751/244668/19354/78889	30	216233/54720/13544/622434/12700/56508/24001/19346/67844/232441/67296/16443/74194/228850/74018/19157/211673/328967/56382/192157/232237/223864/107368/52065/23921/102098/19158/107338/432530/54607
BP	GO:0061024	membrane organization	6/1211	16/6402	0.0647547564059794	0.475578138148591	108958/170731/66898/211401/56041/12389	Miga2/Mfn2/Baiap2l1/Mtss1/Uso1/Cav1	6	2	108958/170731	4	66898/211401/56041/12389
BP	GO:0015711	organic anion transport	7/1211	20/6402	0.067221006686878	0.475578138148591	11988/55951/50934/20540/70456/55963/20511	Slc7a2/Mpc1/Slc7a8/Slc7a7/Mpc2/Slc1a4/Slc1a2	7	5	55951/50934/20540/70456/55963	2	11988/20511
BP	GO:0015849	organic acid transport	7/1211	20/6402	0.067221006686878	0.475578138148591	11988/55951/50934/20540/70456/55963/20511	Slc7a2/Mpc1/Slc7a8/Slc7a7/Mpc2/Slc1a4/Slc1a2	7	5	55951/50934/20540/70456/55963	2	11988/20511
BP	GO:0046942	carboxylic acid transport	7/1211	20/6402	0.067221006686878	0.475578138148591	11988/55951/50934/20540/70456/55963/20511	Slc7a2/Mpc1/Slc7a8/Slc7a7/Mpc2/Slc1a4/Slc1a2	7	5	55951/50934/20540/70456/55963	2	11988/20511
BP	GO:0009893	positive regulation of metabolic process	8/1211	24/6402	0.0676748617638347	0.475578138148591	66508/66593/73274/98053/78610/21405/100504663/100504731	Lamtor1/Diablo/Gpbp1/Gtf2f1/Uvrag/Hnf1a/Atg14/Gm13077	8	4	66508/66593/78610/100504731	4	73274/98053/21405/100504663
BP	GO:0031325	positive regulation of cellular metabolic process	8/1211	24/6402	0.0676748617638347	0.475578138148591	66508/66593/73274/98053/78610/21405/100504663/100504731	Lamtor1/Diablo/Gpbp1/Gtf2f1/Uvrag/Hnf1a/Atg14/Gm13077	8	4	66508/66593/78610/100504731	4	73274/98053/21405/100504663
BP	GO:0048193	Golgi vesicle transport	8/1211	24/6402	0.0676748617638347	0.475578138148591	69608/13047/27054/56395/99683/56041/59005/66629	Sec24d/Cux1/Sec23b/Tmem115/Sec24b/Uso1/Trappc2l/Golph3	8	2	13047/59005	6	69608/27054/56395/99683/56041/66629
BP	GO:0006520	cellular amino acid metabolic process	18/1211	68/6402	0.0783715980857403	0.543305808351145	17769/11898/18416/104174/69719/110960/22375/216456/83669/432466/15233/27053/71776/224805/14645/14085/244141/107045	Mthfr/Ass1/Otc/Gldc/Cad/Tars/Wars/Gls2/Wdr6/Gm5424/Hgd/Asns/Tha1/Aars2/Glul/Fah/Nars2/Lars	18	6	83669/27053/71776/224805/14645/107045	12	17769/11898/18416/104174/69719/110960/22375/216456/432466/15233/14085/244141
BP	GO:0006643	membrane lipid metabolic process	7/1211	21/6402	0.0850191462195348	0.581530960141618	18700/53897/14755/67556/14420/66190/276846	Piga/Gal3st1/Pigq/Pigm/Galc/Acer3/Pigs	7	5	53897/14755/14420/66190/276846	2	18700/67556
BP	GO:0070647	protein modification by small protein conjugation or removal	17/1211	65/6402	0.0937098782483817	0.632541678176577	53376/24110/207304/66743/15204/76179/72344/74256/74996/22258/170707/22284/235441/170822/74841/14479/71472	Usp2/Usp18/Hectd1/Rnf220/Herc2/Usp31/Usp36/Cyld/Usp47/Usp4/Usp48/Usp9x/Usp3/Usp33/Usp38/Usp15/Usp19	17	4	53376/24110/66743/22258	13	207304/15204/76179/72344/74256/74996/170707/22284/235441/170822/74841/14479/71472
BP	GO:0044255	cellular lipid metabolic process	20/1211	79/6402	0.0968282933821239	0.645102785779605	18700/15107/53897/14755/319660/108083/110196/67556/93732/14420/102634421/99712/212862/107476/56075/66190/114663/276846/100041907/97212	Piga/Hadh/Gal3st1/Pigq/Agmo/Pip4k2b/Fdps/Pigm/Acox2/Galc/Gm32006/Cept1/Chpt1/Acaca/Pdss1/Acer3/Impa2/Pigs/Gm3571/Hadha	20	13	15107/53897/14755/319660/93732/14420/102634421/212862/56075/66190/114663/276846/97212	7	18700/108083/110196/67556/99712/107476/100041907
BP	GO:0006302	double-strand break repair	4/1211	10/6402	0.102399560609324	0.664546389142782	12190/227622/22596/108138	Brca2/Paxx/Xrcc5/Xrcc4	4	3	12190/22596/108138	1	227622
BP	GO:0042592	homeostatic process	13/1211	48/6402	0.105940362231893	0.664546389142782	12304/106200/52837/14319/66508/14325/26462/72599/14827/66958/634386/100504731/227638	Pdia4/Txndc11/Tmx4/Fth1/Lamtor1/Ftl1/Txnrd2/Pdia5/Pdia3/Tmx2/Ftl1-ps1/Gm13077/Qsox2	13	8	14319/66508/14325/26462/66958/634386/100504731/227638	5	12304/106200/52837/72599/14827
BP	GO:0006631	fatty acid metabolic process	6/1211	18/6402	0.107519201362282	0.664546389142782	15107/319660/93732/102634421/107476/97212	Hadh/Agmo/Acox2/Gm32006/Acaca/Hadha	6	5	15107/319660/93732/102634421/97212	1	107476
BP	GO:0006664	glycolipid metabolic process	6/1211	18/6402	0.107519201362282	0.664546389142782	18700/53897/14755/67556/14420/276846	Piga/Gal3st1/Pigq/Pigm/Galc/Pigs	6	4	53897/14755/14420/276846	2	18700/67556
BP	GO:0015980	energy derivation by oxidation of organic compounds	6/1211	18/6402	0.107519201362282	0.664546389142782	14194/17719/17720/17717/66152/232493	Fh1/ND4/ND4L/ND2/Uqcr10/Gys2	6	2	66152/232493	4	14194/17719/17720/17717
BP	GO:1903509	liposaccharide metabolic process	6/1211	18/6402	0.107519201362282	0.664546389142782	18700/53897/14755/67556/14420/276846	Piga/Gal3st1/Pigq/Pigm/Galc/Pigs	6	4	53897/14755/14420/276846	2	18700/67556
BP	GO:0048519	negative regulation of biological process	18/1211	71/6402	0.1098715444641	0.67100121797718	192231/108112/233789/18768/68877/18769/17937/74108/69305/57314/50781/12575/74133/66233/217732/11426/17936/320415	Hexim1/Eif4ebp3/Smg1/Pkib/Maf1/Pkig/Nab2/Parn/Dcps/Nelfcd/Dkk3/Cdkn1a/Smg8/Dmap1/Cipc/Macf1/Nab1/Gchfr	18	8	18768/68877/18769/17937/74108/57314/66233/17936	10	192231/108112/233789/69305/50781/12575/74133/217732/11426/320415
BP	GO:0006220	pyrimidine nucleotide metabolic process	8/1211	27/6402	0.121789777983569	0.735037130653776	56520/110074/54369/319801/233056/67072/55936/51797	Nme4/Dut/Nme6/Tigar/Zfp790/Cdc37l1/Ctps2/Ctps	8	4	56520/110074/55936/51797	4	54369/319801/233056/67072
BP	GO:0019725	cellular homeostasis	11/1211	41/6402	0.137130262151488	0.77676223479412	12304/106200/52837/14319/14325/26462/72599/14827/66958/634386/227638	Pdia4/Txndc11/Tmx4/Fth1/Ftl1/Txnrd2/Pdia5/Pdia3/Tmx2/Ftl1-ps1/Qsox2	11	6	14319/14325/26462/66958/634386/227638	5	12304/106200/52837/72599/14827
BP	GO:0048878	chemical homeostasis	5/1211	15/6402	0.137188084114644	0.77676223479412	14319/66508/14325/634386/100504731	Fth1/Lamtor1/Ftl1/Ftl1-ps1/Gm13077	5	5	14319/66508/14325/634386/100504731	0
BP	GO:0008202	steroid metabolic process	4/1211	11/6402	0.137788232682778	0.77676223479412	68177/15493/15494/18194	Ebpl/Hsd3b2/Hsd3b3/Nsdhl	4	3	68177/15493/15494	1	18194
BP	GO:0042278	purine nucleoside metabolic process	4/1211	11/6402	0.137788232682778	0.77676223479412	56520/54369/229363/268566	Nme4/Nme6/Gmps/Gphn	4	2	56520/268566	2	54369/229363
BP	GO:0046128	purine ribonucleoside metabolic process	4/1211	11/6402	0.137788232682778	0.77676223479412	56520/54369/229363/268566	Nme4/Nme6/Gmps/Gphn	4	2	56520/268566	2	54369/229363
BP	GO:1901068	guanosine-containing compound metabolic process	4/1211	11/6402	0.137788232682778	0.77676223479412	56520/54369/229363/268566	Nme4/Nme6/Gmps/Gphn	4	2	56520/268566	2	54369/229363
BP	GO:0001558	regulation of cell growth	6/1211	20/6402	0.161484680128717	0.834250344094266	16010/16008/29817/107250/16009/327743	Igfbp4/Igfbp2/Igfbp7/Kazald1/Igfbp3/Ccn6	6	3	16010/107250/327743	3	16008/29817/16009
BP	GO:0016049	cell growth	6/1211	20/6402	0.161484680128717	0.834250344094266	16010/16008/29817/107250/16009/327743	Igfbp4/Igfbp2/Igfbp7/Kazald1/Igfbp3/Ccn6	6	3	16010/107250/327743	3	16008/29817/16009
BP	GO:0032940	secretion by cell	6/1211	20/6402	0.161484680128717	0.834250344094266	20911/67397/107371/20336/21928/53413	Stxbp2/Erp29/Exoc6/Exoc4/Tnfaip2/Exoc7	6	5	20911/107371/20336/21928/53413	1	67397
BP	GO:0040008	regulation of growth	6/1211	20/6402	0.161484680128717	0.834250344094266	16010/16008/29817/107250/16009/327743	Igfbp4/Igfbp2/Igfbp7/Kazald1/Igfbp3/Ccn6	6	3	16010/107250/327743	3	16008/29817/16009
BP	GO:0046903	secretion	6/1211	20/6402	0.161484680128717	0.834250344094266	20911/67397/107371/20336/21928/53413	Stxbp2/Erp29/Exoc6/Exoc4/Tnfaip2/Exoc7	6	5	20911/107371/20336/21928/53413	1	67397
BP	GO:0048869	cellular developmental process	6/1211	20/6402	0.161484680128717	0.834250344094266	227634/67886/16988/66175/18483/69697	Camsap1/Camsap2/Lst1/Mustn1/Palm/Camsap3	6	2	16988/18483	4	227634/67886/66175/69697
BP	GO:0009247	glycolipid biosynthetic process	5/1211	16/6402	0.170112323982218	0.834250344094266	18700/53897/14755/67556/276846	Piga/Gal3st1/Pigq/Pigm/Pigs	5	3	53897/14755/276846	2	18700/67556
BP	GO:0019318	hexose metabolic process	5/1211	16/6402	0.170112323982218	0.834250344094266	170768/74551/14751/17160/18640	Pfkfb3/Pck2/Gpi1/Man2b2/Pfkfb2	5	3	74551/14751/17160	2	170768/18640
BP	GO:0045333	cellular respiration	5/1211	16/6402	0.170112323982218	0.834250344094266	14194/17719/17720/17717/66152	Fh1/ND4/ND4L/ND2/Uqcr10	5	1	66152	4	14194/17719/17720/17717
BP	GO:0046467	membrane lipid biosynthetic process	5/1211	16/6402	0.170112323982218	0.834250344094266	18700/53897/14755/67556/276846	Piga/Gal3st1/Pigq/Pigm/Pigs	5	3	53897/14755/276846	2	18700/67556
BP	GO:0006497	protein lipidation	4/1211	12/6402	0.177257870382602	0.834250344094266	18700/14755/67556/276846	Piga/Pigq/Pigm/Pigs	4	2	14755/276846	2	18700/67556
BP	GO:0006506	GPI anchor biosynthetic process	4/1211	12/6402	0.177257870382602	0.834250344094266	18700/14755/67556/276846	Piga/Pigq/Pigm/Pigs	4	2	14755/276846	2	18700/67556
BP	GO:0006661	phosphatidylinositol biosynthetic process	4/1211	12/6402	0.177257870382602	0.834250344094266	18700/14755/67556/276846	Piga/Pigq/Pigm/Pigs	4	2	14755/276846	2	18700/67556
BP	GO:0006888	ER to Golgi vesicle-mediated transport	4/1211	12/6402	0.177257870382602	0.834250344094266	69608/27054/99683/59005	Sec24d/Sec23b/Sec24b/Trappc2l	4	1	59005	3	69608/27054/99683
BP	GO:0009200	deoxyribonucleoside triphosphate metabolic process	4/1211	12/6402	0.177257870382602	0.834250344094266	110074/319801/233056/67072	Dut/Tigar/Zfp790/Cdc37l1	4	1	110074	3	319801/233056/67072
BP	GO:0009211	pyrimidine deoxyribonucleoside triphosphate metabolic process	4/1211	12/6402	0.177257870382602	0.834250344094266	110074/319801/233056/67072	Dut/Tigar/Zfp790/Cdc37l1	4	1	110074	3	319801/233056/67072
BP	GO:0042158	lipoprotein biosynthetic process	4/1211	12/6402	0.177257870382602	0.834250344094266	18700/14755/67556/276846	Piga/Pigq/Pigm/Pigs	4	2	14755/276846	2	18700/67556
BP	GO:0046080	dUTP metabolic process	4/1211	12/6402	0.177257870382602	0.834250344094266	110074/319801/233056/67072	Dut/Tigar/Zfp790/Cdc37l1	4	1	110074	3	319801/233056/67072
BP	GO:0009147	pyrimidine nucleoside triphosphate metabolic process	6/1211	21/6402	0.19207089369239	0.861527544602455	56520/110074/54369/319801/233056/67072	Nme4/Dut/Nme6/Tigar/Zfp790/Cdc37l1	6	2	56520/110074	4	54369/319801/233056/67072
BP	GO:0045454	cell redox homeostasis	8/1211	30/6402	0.192877270348222	0.861527544602455	12304/106200/52837/26462/72599/14827/66958/227638	Pdia4/Txndc11/Tmx4/Txnrd2/Pdia5/Pdia3/Tmx2/Qsox2	8	3	26462/66958/227638	5	12304/106200/52837/72599/14827
BP	GO:0006820	anion transport	12/1211	49/6402	0.20326775197911	0.861527544602455	20516/11988/55951/50934/11732/20540/20531/70456/55963/26373/231583/20511	Slc20a2/Slc7a2/Mpc1/Slc7a8/Ank/Slc7a7/Slc34a2/Mpc2/Slc1a4/Clcn7/Slc26a1/Slc1a2	12	10	20516/55951/50934/11732/20540/20531/70456/55963/26373/231583	2	11988/20511
BP	GO:0042254	ribosome biogenesis	9/1211	35/6402	0.203489134935386	0.861527544602455	59014/66161/213895/225348/213773/67973/69902/70808/104662	Rrs1/Pop4/Bms1/Wdr36/Tbl3/Mphosph10/Mrto4/4632415L05Rik/Tsr1	9	4	66161/225348/213773/69902	5	59014/213895/67973/70808/104662
BP	GO:0005996	monosaccharide metabolic process	5/1211	17/6402	0.205720960064071	0.861527544602455	170768/74551/14751/17160/18640	Pfkfb3/Pck2/Gpi1/Man2b2/Pfkfb2	5	3	74551/14751/17160	2	170768/18640
BP	GO:0072528	pyrimidine-containing compound biosynthetic process	5/1211	17/6402	0.205720960064071	0.861527544602455	56520/54369/22247/55936/51797	Nme4/Nme6/Umps/Ctps2/Ctps	5	4	56520/22247/55936/51797	1	54369
BP	GO:0030001	metal ion transport	18/1211	78/6402	0.209092477305665	0.861527544602455	114644/84036/106947/106957/72002/20500/213053/16439/11927/20278/67887/67547/68427/30791/53945/140492/12856/11419	Slc13a3/Kcnn1/Slc39a3/Slc39a6/Slc39a5/Slc13a2/Slc39a14/Itpr2/Atox1/Scnn1g/Saraf/Slc39a8/Slc39a13/Slc39a1/Slc40a1/Kcnn2/Cox17/Asic1	18	10	114644/84036/106947/72002/11927/20278/68427/30791/53945/12856	8	106957/20500/213053/16439/67887/67547/140492/11419
BP	GO:0071702	organic substance transport	40/1211	187/6402	0.214946427433889	0.861527544602455	11808/11988/69608/53319/75761/55951/50934/74043/27054/11765/67397/56807/233726/231999/328370/109815/217337/218035/20540/53421/70456/11764/21452/55963/74105/99683/20336/67739/56041/67437/20511/53611/20335/16211/17827/11806/54161/15239/16647/16646	Apoa4/Slc7a2/Sec24d/Nxf1/Apol7a/Mpc1/Slc7a8/Pex26/Sec23b/Ap1g1/Erp29/Scamp5/Ipo7/Plekha8/Rft1/Selenos/Srp68/Vps41/Slc7a7/Sec61a1/Mpc2/Ap1b1/Tcn2/Slc1a4/Gga2/Sec24b/Exoc4/Slc48a1/Uso1/Ssr3/Slc1a2/Vti1a/Sec61g/Kpnb1/Mtx1/Apoa1/Copg1/Hgs/Kpna2/Kpna1	40	18	11808/75761/55951/50934/56807/231999/328370/218035/20540/70456/11764/21452/55963/74105/20336/67739/53611/17827	22	11988/69608/53319/74043/27054/11765/67397/233726/109815/217337/53421/99683/56041/67437/20511/20335/16211/11806/54161/15239/16647/16646
BP	GO:0006119	oxidative phosphorylation	4/1211	13/6402	0.219943552635746	0.861527544602455	17719/17720/17717/66152	ND4/ND4L/ND2/Uqcr10	4	1	66152	3	17719/17720/17717
BP	GO:0006505	GPI anchor metabolic process	4/1211	13/6402	0.219943552635746	0.861527544602455	18700/14755/67556/276846	Piga/Pigq/Pigm/Pigs	4	2	14755/276846	2	18700/67556
BP	GO:0009119	ribonucleoside metabolic process	4/1211	13/6402	0.219943552635746	0.861527544602455	56520/54369/229363/268566	Nme4/Nme6/Gmps/Gphn	4	2	56520/268566	2	54369/229363
BP	GO:0009219	pyrimidine deoxyribonucleotide metabolic process	4/1211	13/6402	0.219943552635746	0.861527544602455	110074/319801/233056/67072	Dut/Tigar/Zfp790/Cdc37l1	4	1	110074	3	319801/233056/67072
BP	GO:0009394	2'-deoxyribonucleotide metabolic process	4/1211	13/6402	0.219943552635746	0.861527544602455	110074/319801/233056/67072	Dut/Tigar/Zfp790/Cdc37l1	4	1	110074	3	319801/233056/67072
BP	GO:0019692	deoxyribose phosphate metabolic process	4/1211	13/6402	0.219943552635746	0.861527544602455	110074/319801/233056/67072	Dut/Tigar/Zfp790/Cdc37l1	4	1	110074	3	319801/233056/67072
BP	GO:0019882	antigen processing and presentation	4/1211	13/6402	0.219943552635746	0.861527544602455	14999/15001/15002/14960	H2-DMb1/H2-Oa/H2-Ob/H2-Aa	4	4	14999/15001/15002/14960	0
BP	GO:0031399	regulation of protein modification process	4/1211	13/6402	0.219943552635746	0.861527544602455	66508/18768/18769/100504731	Lamtor1/Pkib/Pkig/Gm13077	4	4	66508/18768/18769/100504731	0
BP	GO:0042325	regulation of phosphorylation	4/1211	13/6402	0.219943552635746	0.861527544602455	66508/18768/18769/100504731	Lamtor1/Pkib/Pkig/Gm13077	4	4	66508/18768/18769/100504731	0
BP	GO:0042773	ATP synthesis coupled electron transport	4/1211	13/6402	0.219943552635746	0.861527544602455	17719/17720/17717/66152	ND4/ND4L/ND2/Uqcr10	4	1	66152	3	17719/17720/17717
BP	GO:0008380	RNA splicing	6/1211	22/6402	0.224634354254185	0.861527544602455	66978/67684/67242/68879/381802/107328	Luc7l/Luc7l3/Gemin6/Prpf6/Tsen2/Trpt1	6	2	381802/107328	4	66978/67684/67242/68879
BP	GO:0010604	positive regulation of macromolecule metabolic process	6/1211	22/6402	0.224634354254185	0.861527544602455	66508/66593/73274/98053/21405/100504731	Lamtor1/Diablo/Gpbp1/Gtf2f1/Hnf1a/Gm13077	6	3	66508/66593/100504731	3	73274/98053/21405
BP	GO:0051173	positive regulation of nitrogen compound metabolic process	6/1211	22/6402	0.224634354254185	0.861527544602455	66508/66593/73274/98053/21405/100504731	Lamtor1/Diablo/Gpbp1/Gtf2f1/Hnf1a/Gm13077	6	3	66508/66593/100504731	3	73274/98053/21405
BP	GO:0006457	protein folding	19/1211	84/6402	0.228047411816278	0.861527544602455	81489/15519/58233/15516/15502/18087/67838/12317/100043546/105675/12330/382083/231997/67285/14232/67035/14228/56031/56445	Dnajb1/Hsp90aa1/Dnaja4/Hsp90ab1/Dnaja1/Nktr/Dnajb11/Calr/Gm15542/Ppif/Canx/Snx22/Fkbp14/Cwc27/Fkbp8/Dnajb4/Fkbp4/Ppie/Dnaja2	19	5	105675/67285/14232/56031/56445	14	81489/15519/58233/15516/15502/18087/67838/12317/100043546/12330/382083/231997/67035/14228
BP	GO:0032787	monocarboxylic acid metabolic process	10/1211	41/6402	0.236101518474555	0.861527544602455	15107/11676/27053/319660/14751/93732/102634421/56421/107476/97212	Hadh/Aldoc/Asns/Agmo/Gpi1/Acox2/Gm32006/Pfkp/Acaca/Hadha	10	8	15107/27053/319660/14751/93732/102634421/56421/97212	2	11676/107476
BP	GO:0006357	regulation of transcription by RNA polymerase II	7/1211	27/6402	0.238019558167069	0.861527544602455	192231/66213/327987/56771/98053/66172/329650	Hexim1/Med7/Med13/Med20/Gtf2f1/Med11/Med12l	7	1	66172	6	192231/66213/327987/56771/98053/329650
BP	GO:0055086	nucleobase-containing small molecule metabolic process	34/1211	159/6402	0.238157738176866	0.861527544602455	381101/67054/56520/59027/110074/54369/11676/76654/novel.2/18950/229363/110208/319801/268566/54128/17719/20135/14751/231327/17720/22247/17717/17705/71743/328099/233056/66152/67072/56421/11821/55936/72962/51797/432530	Dnph1/Paics/Nme4/Nampt/Dut/Nme6/Aldoc/Upp2/-/Pnp/Gmps/Pgd/Tigar/Gphn/Pmm2/ND4/Rrm2/Gpi1/Ppat/ND4L/Umps/ND2/ATP6/Coasy/Prps1l3/Zfp790/Uqcr10/Cdc37l1/Pfkp/Aprt/Ctps2/Tymp/Ctps/Adcy1	34	16	381101/56520/59027/110074/76654/110208/268566/54128/14751/22247/71743/66152/56421/11821/55936/51797	18	67054/54369/11676/novel.2/18950/229363/319801/17719/20135/231327/17720/17717/17705/328099/233056/67072/72962/432530
BP	GO:0051186	cofactor metabolic process	17/1211	75/6402	0.241394999811451	0.861527544602455	109006/59027/11676/270685/665563/227683/12892/110208/14629/11655/71522/268566/14751/12850/226139/71743/56421	Ciapin1/Nampt/Aldoc/Mthfd1l/Mthfd2l/Coq4/Cpox/Pgd/Gclc/Alas1/Ggt6/Gphn/Gpi1/Coq7/Cox15/Coasy/Pfkp	17	15	109006/59027/270685/665563/227683/12892/110208/14629/71522/268566/14751/12850/226139/71743/56421	2	11676/11655
BP	GO:0048584	positive regulation of response to stimulus	5/1211	18/6402	0.243490867257067	0.861527544602455	170770/66743/66508/72699/100504731	Bbc3/Rnf220/Lamtor1/Lime1/Gm13077	5	4	170770/66743/66508/100504731	1	72699
BP	GO:0051188	cofactor biosynthetic process	13/1211	56/6402	0.250342664755763	0.861527544602455	59027/11676/270685/665563/227683/12892/14629/268566/14751/12850/226139/71743/56421	Nampt/Aldoc/Mthfd1l/Mthfd2l/Coq4/Cpox/Gclc/Gphn/Gpi1/Coq7/Cox15/Coasy/Pfkp	13	12	59027/270685/665563/227683/12892/14629/268566/14751/12850/226139/71743/56421	1	11676
BP	GO:0008654	phospholipid biosynthetic process	6/1211	23/6402	0.258816080097448	0.861527544602455	18700/14755/67556/99712/212862/276846	Piga/Pigq/Pigm/Cept1/Chpt1/Pigs	6	3	14755/212862/276846	3	18700/67556/99712
BP	GO:0032268	regulation of cellular protein metabolic process	6/1211	23/6402	0.258816080097448	0.861527544602455	108112/66508/18768/18769/66593/100504731	Eif4ebp3/Lamtor1/Pkib/Pkig/Diablo/Gm13077	6	5	66508/18768/18769/66593/100504731	1	108112
BP	GO:0071705	nitrogen compound transport	31/1211	146/6402	0.264604820304614	0.861527544602455	11988/69608/53319/50934/74043/27054/11765/67397/56807/233726/109815/217337/218035/20540/53421/11764/21452/74105/99683/20336/67739/56041/67437/53611/20335/16211/17827/54161/15239/16647/16646	Slc7a2/Sec24d/Nxf1/Slc7a8/Pex26/Sec23b/Ap1g1/Erp29/Scamp5/Ipo7/Selenos/Srp68/Vps41/Slc7a7/Sec61a1/Ap1b1/Tcn2/Gga2/Sec24b/Exoc4/Slc48a1/Uso1/Ssr3/Vti1a/Sec61g/Kpnb1/Mtx1/Copg1/Hgs/Kpna2/Kpna1	31	11	50934/56807/218035/20540/11764/21452/74105/20336/67739/53611/17827	20	11988/69608/53319/74043/27054/11765/67397/233726/109815/217337/53421/99683/56041/67437/20335/16211/54161/15239/16647/16646
BP	GO:0009967	positive regulation of signal transduction	4/1211	14/6402	0.264951592558509	0.861527544602455	170770/66743/66508/100504731	Bbc3/Rnf220/Lamtor1/Gm13077	4	4	170770/66743/66508/100504731	0
BP	GO:0010647	positive regulation of cell communication	4/1211	14/6402	0.264951592558509	0.861527544602455	170770/66743/66508/100504731	Bbc3/Rnf220/Lamtor1/Gm13077	4	4	170770/66743/66508/100504731	0
BP	GO:0022904	respiratory electron transport chain	4/1211	14/6402	0.264951592558509	0.861527544602455	17719/17720/17717/66152	ND4/ND4L/ND2/Uqcr10	4	1	66152	3	17719/17720/17717
BP	GO:0023056	positive regulation of signaling	4/1211	14/6402	0.264951592558509	0.861527544602455	170770/66743/66508/100504731	Bbc3/Rnf220/Lamtor1/Gm13077	4	4	170770/66743/66508/100504731	0
BP	GO:0045017	glycerolipid biosynthetic process	4/1211	14/6402	0.264951592558509	0.861527544602455	18700/14755/67556/276846	Piga/Pigq/Pigm/Pigs	4	2	14755/276846	2	18700/67556
BP	GO:0046474	glycerophospholipid biosynthetic process	4/1211	14/6402	0.264951592558509	0.861527544602455	18700/14755/67556/276846	Piga/Pigq/Pigm/Pigs	4	2	14755/276846	2	18700/67556
BP	GO:0048731	system development	4/1211	14/6402	0.264951592558509	0.861527544602455	227634/67886/66175/69697	Camsap1/Camsap2/Mustn1/Camsap3	4	0		4	227634/67886/66175/69697
BP	GO:0051604	protein maturation	4/1211	14/6402	0.264951592558509	0.861527544602455	19165/330817/66624/76687	Psen2/Dhps/Spcs2/Spcs3	4	1	330817	3	19165/66624/76687
BP	GO:1901700	response to oxygen-containing compound	4/1211	14/6402	0.264951592558509	0.861527544602455	230784/18438/66508/100504731	Sesn2/P2rx4/Lamtor1/Gm13077	4	4	230784/18438/66508/100504731	0
BP	GO:0008033	tRNA processing	8/1211	33/6402	0.2771207173541	0.861527544602455	98685/67724/66161/109245/68205/381802/328162/107328	Trmt1l/Pop1/Pop4/Lrrc39/Urm1/Tsen2/Trmt61a/Trpt1	8	5	66161/109245/68205/381802/107328	3	98685/67724/328162
BP	GO:0006887	exocytosis	5/1211	19/6402	0.282878470528818	0.861527544602455	20911/107371/20336/21928/53413	Stxbp2/Exoc6/Exoc4/Tnfaip2/Exoc7	5	5	20911/107371/20336/21928/53413	0
BP	GO:0015074	DNA integration	5/1211	19/6402	0.282878470528818	0.861527544602455	233895/105247050/102640338/67072/77604	Prr14/Gm42226/Gm26782/Cdc37l1/Rbm12b2	5	2	105247050/102640338	3	233895/67072/77604
BP	GO:0015698	inorganic anion transport	5/1211	19/6402	0.282878470528818	0.861527544602455	20516/11732/20531/26373/231583	Slc20a2/Ank/Slc34a2/Clcn7/Slc26a1	5	5	20516/11732/20531/26373/231583	0
BP	GO:0022900	electron transport chain	5/1211	19/6402	0.282878470528818	0.861527544602455	novel.2/17719/17720/17717/66152	-/ND4/ND4L/ND2/Uqcr10	5	1	66152	4	novel.2/17719/17720/17717
BP	GO:0003333	amino acid transmembrane transport	3/1211	10/6402	0.289654851911905	0.861527544602455	11988/50934/20540	Slc7a2/Slc7a8/Slc7a7	3	2	50934/20540	1	11988
BP	GO:0006213	pyrimidine nucleoside metabolic process	3/1211	10/6402	0.289654851911905	0.861527544602455	56520/54369/72962	Nme4/Nme6/Tymp	3	1	56520	2	54369/72962
BP	GO:0006310	DNA recombination	3/1211	10/6402	0.289654851911905	0.861527544602455	12190/68240/108138	Brca2/Rpa3/Xrcc4	3	3	12190/68240/108138	0
BP	GO:0006720	isoprenoid metabolic process	3/1211	10/6402	0.289654851911905	0.861527544602455	110196/56075/100041907	Fdps/Pdss1/Gm3571	3	1	56075	2	110196/100041907
BP	GO:0006865	amino acid transport	3/1211	10/6402	0.289654851911905	0.861527544602455	11988/50934/20540	Slc7a2/Slc7a8/Slc7a7	3	2	50934/20540	1	11988
BP	GO:0010243	response to organonitrogen compound	3/1211	10/6402	0.289654851911905	0.861527544602455	18438/66508/100504731	P2rx4/Lamtor1/Gm13077	3	3	18438/66508/100504731	0
BP	GO:0010256	endomembrane system organization	3/1211	10/6402	0.289654851911905	0.861527544602455	66898/211401/12389	Baiap2l1/Mtss1/Cav1	3	0		3	66898/211401/12389
BP	GO:0032270	positive regulation of cellular protein metabolic process	3/1211	10/6402	0.289654851911905	0.861527544602455	66508/66593/100504731	Lamtor1/Diablo/Gm13077	3	3	66508/66593/100504731	0
BP	GO:0042398	cellular modified amino acid biosynthetic process	3/1211	10/6402	0.289654851911905	0.861527544602455	270685/665563/14629	Mthfd1l/Mthfd2l/Gclc	3	3	270685/665563/14629	0
BP	GO:0042451	purine nucleoside biosynthetic process	3/1211	10/6402	0.289654851911905	0.861527544602455	56520/54369/229363	Nme4/Nme6/Gmps	3	1	56520	2	54369/229363
BP	GO:0046039	GTP metabolic process	3/1211	10/6402	0.289654851911905	0.861527544602455	56520/54369/268566	Nme4/Nme6/Gphn	3	2	56520/268566	1	54369
BP	GO:0046129	purine ribonucleoside biosynthetic process	3/1211	10/6402	0.289654851911905	0.861527544602455	56520/54369/229363	Nme4/Nme6/Gmps	3	1	56520	2	54369/229363
BP	GO:0051247	positive regulation of protein metabolic process	3/1211	10/6402	0.289654851911905	0.861527544602455	66508/66593/100504731	Lamtor1/Diablo/Gm13077	3	3	66508/66593/100504731	0
BP	GO:0055076	transition metal ion homeostasis	3/1211	10/6402	0.289654851911905	0.861527544602455	14319/14325/634386	Fth1/Ftl1/Ftl1-ps1	3	3	14319/14325/634386	0
BP	GO:1901070	guanosine-containing compound biosynthetic process	3/1211	10/6402	0.289654851911905	0.861527544602455	56520/54369/229363	Nme4/Nme6/Gmps	3	1	56520	2	54369/229363
BP	GO:0034470	ncRNA processing	11/1211	48/6402	0.290346691278039	0.861527544602455	98685/67724/66161/225348/213773/67973/109245/68205/381802/328162/107328	Trmt1l/Pop1/Pop4/Wdr36/Tbl3/Mphosph10/Lrrc39/Urm1/Tsen2/Trmt61a/Trpt1	11	7	66161/225348/213773/109245/68205/381802/107328	4	98685/67724/67973/328162
BP	GO:0051246	regulation of protein metabolic process	6/1211	24/6402	0.294242163415977	0.861527544602455	108112/66508/18768/18769/66593/100504731	Eif4ebp3/Lamtor1/Pkib/Pkig/Diablo/Gm13077	6	5	66508/18768/18769/66593/100504731	1	108112
BP	GO:0006915	apoptotic process	15/1211	68/6402	0.297127238478391	0.861527544602455	14311/51800/14082/12683/171543/170770/12905/12633/66593/67379/66824/170720/12122/78688/17210	Cidec/Bok/Fadd/Cidea/Bmf/Bbc3/Cradd/Cflar/Diablo/Dedd2/Pycard/Card14/Bid/Nol3/Mcl1	15	11	14311/14082/12683/171543/170770/12905/66593/66824/170720/12122/78688	4	51800/12633/67379/17210
BP	GO:0007266	Rho protein signal transduction	15/1211	68/6402	0.297127238478391	0.861527544602455	53972/16800/71704/622434/22325/24001/230972/71972/16443/213522/22324/74018/328967/232237/102098	Ngef/Arhgef2/Arhgef3/Arhgef26/Vav2/Tiam2/Arhgef16/Dnmbp/Itsn1/Plekhg6/Vav1/Als2/Arhgef37/Fgd5/Arhgef18	15	8	53972/16800/71704/22325/230972/71972/213522/22324	7	622434/24001/16443/74018/328967/232237/102098
BP	GO:0012501	programmed cell death	15/1211	68/6402	0.297127238478391	0.861527544602455	14311/51800/14082/12683/171543/170770/12905/12633/66593/67379/66824/170720/12122/78688/17210	Cidec/Bok/Fadd/Cidea/Bmf/Bbc3/Cradd/Cflar/Diablo/Dedd2/Pycard/Card14/Bid/Nol3/Mcl1	15	11	14311/14082/12683/171543/170770/12905/66593/66824/170720/12122/78688	4	51800/12633/67379/17210
BP	GO:0035023	regulation of Rho protein signal transduction	15/1211	68/6402	0.297127238478391	0.861527544602455	53972/16800/71704/622434/22325/24001/230972/71972/16443/213522/22324/74018/328967/232237/102098	Ngef/Arhgef2/Arhgef3/Arhgef26/Vav2/Tiam2/Arhgef16/Dnmbp/Itsn1/Plekhg6/Vav1/Als2/Arhgef37/Fgd5/Arhgef18	15	8	53972/16800/71704/22325/230972/71972/213522/22324	7	622434/24001/16443/74018/328967/232237/102098
BP	GO:0000375	RNA splicing, via transesterification reactions	4/1211	15/6402	0.31141105017446	0.861527544602455	66978/67684/67242/68879	Luc7l/Luc7l3/Gemin6/Prpf6	4	0		4	66978/67684/67242/68879
BP	GO:0000377	RNA splicing, via transesterification reactions with bulged adenosine as nucleophile	4/1211	15/6402	0.31141105017446	0.861527544602455	66978/67684/67242/68879	Luc7l/Luc7l3/Gemin6/Prpf6	4	0		4	66978/67684/67242/68879
BP	GO:0000398	mRNA splicing, via spliceosome	4/1211	15/6402	0.31141105017446	0.861527544602455	66978/67684/67242/68879	Luc7l/Luc7l3/Gemin6/Prpf6	4	0		4	66978/67684/67242/68879
BP	GO:0006221	pyrimidine nucleotide biosynthetic process	4/1211	15/6402	0.31141105017446	0.861527544602455	56520/54369/55936/51797	Nme4/Nme6/Ctps2/Ctps	4	3	56520/55936/51797	1	54369
BP	GO:0006979	response to oxidative stress	4/1211	15/6402	0.31141105017446	0.861527544602455	230784/625249/664781/75512	Sesn2/Gpx4/Gpx4-ps2/Gpx6	4	3	230784/625249/664781	1	75512
BP	GO:0007005	mitochondrion organization	4/1211	15/6402	0.31141105017446	0.861527544602455	108958/170731/170770/17827	Miga2/Mfn2/Bbc3/Mtx1	4	4	108958/170731/170770/17827	0
BP	GO:0009262	deoxyribonucleotide metabolic process	4/1211	15/6402	0.31141105017446	0.861527544602455	110074/319801/233056/67072	Dut/Tigar/Zfp790/Cdc37l1	4	1	110074	3	319801/233056/67072
BP	GO:0016042	lipid catabolic process	4/1211	15/6402	0.31141105017446	0.861527544602455	66350/93732/14420/18796	Pla2g12a/Acox2/Galc/Plcb2	4	4	66350/93732/14420/18796	0
BP	GO:0006091	generation of precursor metabolites and energy	10/1211	44/6402	0.313663237680875	0.861527544602455	14194/11676/novel.2/17719/14751/17720/17717/66152/232493/56421	Fh1/Aldoc/-/ND4/Gpi1/ND4L/ND2/Uqcr10/Gys2/Pfkp	10	4	14751/66152/232493/56421	6	14194/11676/novel.2/17719/17720/17717
BP	GO:0009101	glycoprotein biosynthetic process	12/1211	54/6402	0.316850727374299	0.861527544602455	56219/20442/20441/20448/320011/217734/14042/16430/99011/117592/26877/232984	Extl1/St3gal1/St3gal3/St6galnac4/Uggt1/Pomt2/Ext1/Stt3a/Pomt1/B3galt6/B3galt1/B3gnt8	12	7	56219/20441/20448/14042/99011/26877/232984	5	20442/320011/217734/16430/117592
BP	GO:0008219	cell death	15/1211	69/6402	0.318381357035641	0.861527544602455	14311/51800/14082/12683/171543/170770/12905/12633/66593/67379/66824/170720/12122/78688/17210	Cidec/Bok/Fadd/Cidea/Bmf/Bbc3/Cradd/Cflar/Diablo/Dedd2/Pycard/Card14/Bid/Nol3/Mcl1	15	11	14311/14082/12683/171543/170770/12905/66593/66824/170720/12122/78688	4	51800/12633/67379/17210
BP	GO:0042157	lipoprotein metabolic process	7/1211	30/6402	0.335064415715699	0.861527544602455	11808/18700/75761/14755/67556/11806/276846	Apoa4/Piga/Apol7a/Pigq/Pigm/Apoa1/Pigs	7	4	11808/75761/14755/276846	3	18700/67556/11806
BP	GO:0009100	glycoprotein metabolic process	12/1211	55/6402	0.34132467643737	0.861527544602455	56219/20442/20441/20448/320011/217734/14042/16430/99011/117592/26877/232984	Extl1/St3gal1/St3gal3/St6galnac4/Uggt1/Pomt2/Ext1/Stt3a/Pomt1/B3galt6/B3galt1/B3gnt8	12	7	56219/20441/20448/14042/99011/26877/232984	5	20442/320011/217734/16430/117592
BP	GO:0006633	fatty acid biosynthetic process	3/1211	11/6402	0.346604834122827	0.861527544602455	319660/102634421/107476	Agmo/Gm32006/Acaca	3	2	319660/102634421	1	107476
BP	GO:0006873	cellular ion homeostasis	3/1211	11/6402	0.346604834122827	0.861527544602455	14319/14325/634386	Fth1/Ftl1/Ftl1-ps1	3	3	14319/14325/634386	0
BP	GO:0006875	cellular metal ion homeostasis	3/1211	11/6402	0.346604834122827	0.861527544602455	14319/14325/634386	Fth1/Ftl1/Ftl1-ps1	3	3	14319/14325/634386	0
BP	GO:0006904	vesicle docking involved in exocytosis	3/1211	11/6402	0.346604834122827	0.861527544602455	20911/107371/20336	Stxbp2/Exoc6/Exoc4	3	3	20911/107371/20336	0
BP	GO:0016054	organic acid catabolic process	3/1211	11/6402	0.346604834122827	0.861527544602455	104174/15233/93732	Gldc/Hgd/Acox2	3	1	93732	2	104174/15233
BP	GO:0030003	cellular cation homeostasis	3/1211	11/6402	0.346604834122827	0.861527544602455	14319/14325/634386	Fth1/Ftl1/Ftl1-ps1	3	3	14319/14325/634386	0
BP	GO:0046395	carboxylic acid catabolic process	3/1211	11/6402	0.346604834122827	0.861527544602455	104174/15233/93732	Gldc/Hgd/Acox2	3	1	93732	2	104174/15233
BP	GO:0048013	ephrin receptor signaling pathway	3/1211	11/6402	0.346604834122827	0.861527544602455	13844/13835/13836	Ephb2/Epha1/Epha2	3	2	13844/13835	1	13836
BP	GO:0055082	cellular chemical homeostasis	3/1211	11/6402	0.346604834122827	0.861527544602455	14319/14325/634386	Fth1/Ftl1/Ftl1-ps1	3	3	14319/14325/634386	0
BP	GO:0140029	exocytic process	3/1211	11/6402	0.346604834122827	0.861527544602455	20911/107371/20336	Stxbp2/Exoc6/Exoc4	3	3	20911/107371/20336	0
BP	GO:1901698	response to nitrogen compound	3/1211	11/6402	0.346604834122827	0.861527544602455	18438/66508/100504731	P2rx4/Lamtor1/Gm13077	3	3	18438/66508/100504731	0
BP	GO:0006364	rRNA processing	4/1211	16/6402	0.358510625571873	0.861527544602455	66161/225348/213773/67973	Pop4/Wdr36/Tbl3/Mphosph10	4	3	66161/225348/213773	1	67973
BP	GO:0006575	cellular modified amino acid metabolic process	4/1211	16/6402	0.358510625571873	0.861527544602455	270685/665563/14629/71522	Mthfd1l/Mthfd2l/Gclc/Ggt6	4	4	270685/665563/14629/71522	0
BP	GO:0016072	rRNA metabolic process	4/1211	16/6402	0.358510625571873	0.861527544602455	66161/225348/213773/67973	Pop4/Wdr36/Tbl3/Mphosph10	4	3	66161/225348/213773	1	67973
BP	GO:0030154	cell differentiation	4/1211	16/6402	0.358510625571873	0.861527544602455	227634/67886/66175/69697	Camsap1/Camsap2/Mustn1/Camsap3	4	0		4	227634/67886/66175/69697
BP	GO:0016055	Wnt signaling pathway	5/1211	21/6402	0.364365621590245	0.861527544602455	22419/66743/50781/22413/11789	Wnt5b/Rnf220/Dkk3/Wnt2/Apc	5	2	22419/66743	3	50781/22413/11789
BP	GO:0198738	cell-cell signaling by wnt	5/1211	21/6402	0.364365621590245	0.861527544602455	22419/66743/50781/22413/11789	Wnt5b/Rnf220/Dkk3/Wnt2/Apc	5	2	22419/66743	3	50781/22413/11789
BP	GO:1905114	cell surface receptor signaling pathway involved in cell-cell signaling	5/1211	21/6402	0.364365621590245	0.861527544602455	22419/66743/50781/22413/11789	Wnt5b/Rnf220/Dkk3/Wnt2/Apc	5	2	22419/66743	3	50781/22413/11789
BP	GO:0048518	positive regulation of biological process	13/1211	61/6402	0.364838907731013	0.861527544602455	170770/66743/66508/66593/73274/74237/98053/78610/12122/72699/21405/100504663/100504731	Bbc3/Rnf220/Lamtor1/Diablo/Gpbp1/Tubgcp2/Gtf2f1/Uvrag/Bid/Lime1/Hnf1a/Atg14/Gm13077	13	8	170770/66743/66508/66593/74237/78610/12122/100504731	5	73274/98053/72699/21405/100504663
BP	GO:0006259	DNA metabolic process	31/1211	153/6402	0.365454674157334	0.861527544602455	21969/17215/13423/233895/17216/17218/18028/67711/12190/227622/20133/70024/19076/68240/78903/57441/105247050/22596/19358/17217/72151/102640338/67072/77604/68275/12544/108138/71885/268395/21976/18538	Top1/Mcm3/Dnase2a/Prr14/Mcm2/Mcm5/Nfib/Nsmce1/Brca2/Paxx/Rrm1/Mcm10/Prim2/Rpa3/Wrnip1/Gmnn/Gm42226/Xrcc5/Rad23a/Mcm4/Rfc5/Gm26782/Cdc37l1/Rbm12b2/Rpa1/Cdc45/Xrcc4/Faap100/Mpg/Top3b/Pcna	31	21	17215/13423/17216/17218/18028/67711/12190/20133/19076/68240/57441/105247050/22596/19358/17217/72151/102640338/68275/108138/71885/268395	10	21969/233895/227622/70024/78903/67072/77604/12544/21976/18538
BP	GO:0010941	regulation of cell death	12/1211	56/6402	0.366137952350535	0.861527544602455	51800/14082/170770/12905/12633/66593/67379/66824/170720/12122/78688/17210	Bok/Fadd/Bbc3/Cradd/Cflar/Diablo/Dedd2/Pycard/Card14/Bid/Nol3/Mcl1	12	8	14082/170770/12905/66593/66824/170720/12122/78688	4	51800/12633/67379/17210
BP	GO:0042981	regulation of apoptotic process	12/1211	56/6402	0.366137952350535	0.861527544602455	51800/14082/170770/12905/12633/66593/67379/66824/170720/12122/78688/17210	Bok/Fadd/Bbc3/Cradd/Cflar/Diablo/Dedd2/Pycard/Card14/Bid/Nol3/Mcl1	12	8	14082/170770/12905/66593/66824/170720/12122/78688	4	51800/12633/67379/17210
BP	GO:0043067	regulation of programmed cell death	12/1211	56/6402	0.366137952350535	0.861527544602455	51800/14082/170770/12905/12633/66593/67379/66824/170720/12122/78688/17210	Bok/Fadd/Bbc3/Cradd/Cflar/Diablo/Dedd2/Pycard/Card14/Bid/Nol3/Mcl1	12	8	14082/170770/12905/66593/66824/170720/12122/78688	4	51800/12633/67379/17210
BP	GO:0072594	establishment of protein localization to organelle	6/1211	26/6402	0.367331663693492	0.861527544602455	74043/217337/67437/17827/16647/16646	Pex26/Srp68/Ssr3/Mtx1/Kpna2/Kpna1	6	1	17827	5	74043/217337/67437/16647/16646
BP	GO:0006733	oxidoreduction coenzyme metabolic process	7/1211	31/6402	0.36869960463345	0.861527544602455	59027/11676/227683/110208/14751/12850/56421	Nampt/Aldoc/Coq4/Pgd/Gpi1/Coq7/Pfkp	7	6	59027/227683/110208/14751/12850/56421	1	11676
BP	GO:0040007	growth	9/1211	41/6402	0.368872858591813	0.861527544602455	16323/12165/16010/16008/29817/107250/16009/66175/327743	Inhba/Gdf2/Igfbp4/Igfbp2/Igfbp7/Kazald1/Igfbp3/Mustn1/Ccn6	9	3	16010/107250/327743	6	16323/12165/16008/29817/16009/66175
BP	GO:0006397	mRNA processing	8/1211	36/6402	0.369098676146672	0.861527544602455	66978/67684/78943/70767/67242/68879/68219/83410	Luc7l/Luc7l3/Ern1/Prpf3/Gemin6/Prpf6/Nudt21/Cstf2t	8	1	68219	7	66978/67684/78943/70767/67242/68879/83410
BP	GO:0034655	nucleobase-containing compound catabolic process	8/1211	36/6402	0.369098676146672	0.861527544602455	381101/11676/233789/14751/74108/69305/74133/56421	Dnph1/Aldoc/Smg1/Gpi1/Parn/Dcps/Smg8/Pfkp	8	4	381101/14751/74108/56421	4	11676/233789/69305/74133
BP	GO:0048522	positive regulation of cellular process	12/1211	57/6402	0.391182530362944	0.861527544602455	170770/66743/66508/66593/73274/74237/98053/78610/12122/21405/100504663/100504731	Bbc3/Rnf220/Lamtor1/Diablo/Gpbp1/Tubgcp2/Gtf2f1/Uvrag/Bid/Hnf1a/Atg14/Gm13077	12	8	170770/66743/66508/66593/74237/78610/12122/100504731	4	73274/98053/21405/100504663
BP	GO:0006732	coenzyme metabolic process	11/1211	52/6402	0.393561395001625	0.861527544602455	59027/11676/270685/665563/227683/110208/268566/14751/12850/71743/56421	Nampt/Aldoc/Mthfd1l/Mthfd2l/Coq4/Pgd/Gphn/Gpi1/Coq7/Coasy/Pfkp	11	10	59027/270685/665563/227683/110208/268566/14751/12850/71743/56421	1	11676
BP	GO:0019439	aromatic compound catabolic process	9/1211	42/6402	0.398240768597313	0.861527544602455	381101/11676/233789/15233/14751/74108/69305/74133/56421	Dnph1/Aldoc/Smg1/Hgd/Gpi1/Parn/Dcps/Smg8/Pfkp	9	4	381101/14751/74108/56421	5	11676/233789/15233/69305/74133
BP	GO:1901361	organic cyclic compound catabolic process	9/1211	42/6402	0.398240768597313	0.861527544602455	381101/11676/233789/15233/14751/74108/69305/74133/56421	Dnph1/Aldoc/Smg1/Hgd/Gpi1/Parn/Dcps/Smg8/Pfkp	9	4	381101/14751/74108/56421	5	11676/233789/15233/69305/74133
BP	GO:0006612	protein targeting to membrane	3/1211	12/6402	0.403053822036236	0.861527544602455	74043/217337/67437	Pex26/Srp68/Ssr3	3	0		3	74043/217337/67437
BP	GO:0009163	nucleoside biosynthetic process	3/1211	12/6402	0.403053822036236	0.861527544602455	56520/54369/229363	Nme4/Nme6/Gmps	3	1	56520	2	54369/229363
BP	GO:0010942	positive regulation of cell death	3/1211	12/6402	0.403053822036236	0.861527544602455	170770/66593/12122	Bbc3/Diablo/Bid	3	3	170770/66593/12122	0
BP	GO:0022406	membrane docking	3/1211	12/6402	0.403053822036236	0.861527544602455	20911/107371/20336	Stxbp2/Exoc6/Exoc4	3	3	20911/107371/20336	0
BP	GO:0042455	ribonucleoside biosynthetic process	3/1211	12/6402	0.403053822036236	0.861527544602455	56520/54369/229363	Nme4/Nme6/Gmps	3	1	56520	2	54369/229363
BP	GO:0043065	positive regulation of apoptotic process	3/1211	12/6402	0.403053822036236	0.861527544602455	170770/66593/12122	Bbc3/Diablo/Bid	3	3	170770/66593/12122	0
BP	GO:0043068	positive regulation of programmed cell death	3/1211	12/6402	0.403053822036236	0.861527544602455	170770/66593/12122	Bbc3/Diablo/Bid	3	3	170770/66593/12122	0
BP	GO:0044282	small molecule catabolic process	3/1211	12/6402	0.403053822036236	0.861527544602455	104174/15233/93732	Gldc/Hgd/Acox2	3	1	93732	2	104174/15233
BP	GO:0045893	positive regulation of transcription, DNA-templated	3/1211	12/6402	0.403053822036236	0.861527544602455	73274/98053/21405	Gpbp1/Gtf2f1/Hnf1a	3	0		3	73274/98053/21405
BP	GO:0045935	positive regulation of nucleobase-containing compound metabolic process	3/1211	12/6402	0.403053822036236	0.861527544602455	73274/98053/21405	Gpbp1/Gtf2f1/Hnf1a	3	0		3	73274/98053/21405
BP	GO:0048278	vesicle docking	3/1211	12/6402	0.403053822036236	0.861527544602455	20911/107371/20336	Stxbp2/Exoc6/Exoc4	3	3	20911/107371/20336	0
BP	GO:0050801	ion homeostasis	3/1211	12/6402	0.403053822036236	0.861527544602455	14319/14325/634386	Fth1/Ftl1/Ftl1-ps1	3	3	14319/14325/634386	0
BP	GO:0051254	positive regulation of RNA metabolic process	3/1211	12/6402	0.403053822036236	0.861527544602455	73274/98053/21405	Gpbp1/Gtf2f1/Hnf1a	3	0		3	73274/98053/21405
BP	GO:0055065	metal ion homeostasis	3/1211	12/6402	0.403053822036236	0.861527544602455	14319/14325/634386	Fth1/Ftl1/Ftl1-ps1	3	3	14319/14325/634386	0
BP	GO:0055080	cation homeostasis	3/1211	12/6402	0.403053822036236	0.861527544602455	14319/14325/634386	Fth1/Ftl1/Ftl1-ps1	3	3	14319/14325/634386	0
BP	GO:0098771	inorganic ion homeostasis	3/1211	12/6402	0.403053822036236	0.861527544602455	14319/14325/634386	Fth1/Ftl1/Ftl1-ps1	3	3	14319/14325/634386	0
BP	GO:0140056	organelle localization by membrane tethering	3/1211	12/6402	0.403053822036236	0.861527544602455	20911/107371/20336	Stxbp2/Exoc6/Exoc4	3	3	20911/107371/20336	0
BP	GO:1901659	glycosyl compound biosynthetic process	3/1211	12/6402	0.403053822036236	0.861527544602455	56520/54369/229363	Nme4/Nme6/Gmps	3	1	56520	2	54369/229363
BP	GO:1902680	positive regulation of RNA biosynthetic process	3/1211	12/6402	0.403053822036236	0.861527544602455	73274/98053/21405	Gpbp1/Gtf2f1/Hnf1a	3	0		3	73274/98053/21405
BP	GO:1903508	positive regulation of nucleic acid-templated transcription	3/1211	12/6402	0.403053822036236	0.861527544602455	73274/98053/21405	Gpbp1/Gtf2f1/Hnf1a	3	0		3	73274/98053/21405
BP	GO:0006814	sodium ion transport	4/1211	17/6402	0.405522830343505	0.863208348407544	114644/20500/20278/11419	Slc13a3/Slc13a2/Scnn1g/Asic1	4	2	114644/20278	2	20500/11419
BP	GO:0015031	protein transport	26/1211	130/6402	0.410146510530015	0.865864855563365	69608/53319/74043/27054/11765/67397/56807/233726/109815/217337/218035/53421/11764/74105/99683/20336/56041/67437/53611/20335/16211/17827/54161/15239/16647/16646	Sec24d/Nxf1/Pex26/Sec23b/Ap1g1/Erp29/Scamp5/Ipo7/Selenos/Srp68/Vps41/Sec61a1/Ap1b1/Gga2/Sec24b/Exoc4/Uso1/Ssr3/Vti1a/Sec61g/Kpnb1/Mtx1/Copg1/Hgs/Kpna2/Kpna1	26	7	56807/218035/11764/74105/20336/53611/17827	19	69608/53319/74043/27054/11765/67397/233726/109815/217337/53421/99683/56041/67437/20335/16211/54161/15239/16647/16646
BP	GO:0015833	peptide transport	26/1211	130/6402	0.410146510530015	0.865864855563365	69608/53319/74043/27054/11765/67397/56807/233726/109815/217337/218035/53421/11764/74105/99683/20336/56041/67437/53611/20335/16211/17827/54161/15239/16647/16646	Sec24d/Nxf1/Pex26/Sec23b/Ap1g1/Erp29/Scamp5/Ipo7/Selenos/Srp68/Vps41/Sec61a1/Ap1b1/Gga2/Sec24b/Exoc4/Uso1/Ssr3/Vti1a/Sec61g/Kpnb1/Mtx1/Copg1/Hgs/Kpna2/Kpna1	26	7	56807/218035/11764/74105/20336/53611/17827	19	69608/53319/74043/27054/11765/67397/233726/109815/217337/53421/99683/56041/67437/20335/16211/54161/15239/16647/16646
BP	GO:0048523	negative regulation of cellular process	13/1211	63/6402	0.412907093462298	0.868120241582619	192231/108112/18768/68877/18769/17937/57314/50781/12575/66233/217732/11426/17936	Hexim1/Eif4ebp3/Pkib/Maf1/Pkig/Nab2/Nelfcd/Dkk3/Cdkn1a/Dmap1/Cipc/Macf1/Nab1	13	7	18768/68877/18769/17937/57314/66233/17936	6	192231/108112/50781/12575/217732/11426
BP	GO:0071840	cellular component organization or biogenesis	67/1211	345/6402	0.4254918806087	0.890406701477424	66978/319713/233107/109006/108958/21969/52808/18631/59014/170731/99571/70435/19122/170770/102639762/67684/66508/227634/74043/69129/17761/16010/16008/71382/66898/235497/70382/211401/66161/213895/66591/74237/225348/29817/16490/67886/100900/19241/72844/213773/67973/76568/107250/16988/16009/327743/66296/69902/56041/67242/622320/70808/12389/76441/17827/14957/246782/18483/71909/110135/13367/104662/1005…	Luc7l/Ablim3/Kctd15/Ciapin1/Miga2/Top1/Tspyl2/Pex11a/Rrs1/Mfn2/Fgg/Inf2/Prnp/Bbc3/Gm3787/Luc7l3/Lamtor1/Camsap1/Pex26/Pex11g/Map7/Igfbp4/Igfbp2/Pex1/Baiap2l1/Leo1/Kctd2/Mtss1/Pop4/Bms1/Mad2l1bp/Tubgcp2/Wdr36/Igfbp7/Kcna2/Camsap2/Hscb/Tmsb4x/Kctd17/Tbl3/Mphosph10/Ift46/Kazald1/Lst1/Igfbp3/Ccn6/Haus2/Mrto4/Uso1/Gemin6/Kctd21/4632415L05Rik/Cav1/Daam2/Mtx1/H1f3/Atpaf2/Palm/Haus5/Fgb/Diaph1/Tsr1/Gm130…	67	33	109006/108958/18631/170731/70435/19122/170770/66508/69129/16010/71382/70382/66161/74237/225348/16490/100900/19241/72844/213773/76568/107250/16988/327743/66296/69902/17827/14957/246782/18483/71909/100504731/56535	34	66978/319713/233107/21969/52808/59014/99571/102639762/67684/227634/74043/17761/16008/66898/235497/211401/213895/66591/29817/67886/67973/16009/56041/67242/622320/70808/12389/76441/110135/13367/104662/382056/21976/69697
BP	GO:0042886	amide transport	26/1211	131/6402	0.42697865217046	0.890406701477424	69608/53319/74043/27054/11765/67397/56807/233726/109815/217337/218035/53421/11764/74105/99683/20336/56041/67437/53611/20335/16211/17827/54161/15239/16647/16646	Sec24d/Nxf1/Pex26/Sec23b/Ap1g1/Erp29/Scamp5/Ipo7/Selenos/Srp68/Vps41/Sec61a1/Ap1b1/Gga2/Sec24b/Exoc4/Uso1/Ssr3/Vti1a/Sec61g/Kpnb1/Mtx1/Copg1/Hgs/Kpna2/Kpna1	26	7	56807/218035/11764/74105/20336/53611/17827	19	69608/53319/74043/27054/11765/67397/233726/109815/217337/53421/99683/56041/67437/20335/16211/54161/15239/16647/16646
BP	GO:0065008	regulation of biological quality	18/1211	90/6402	0.438103795900948	0.908670163850652	12304/104174/106200/99571/52837/14319/66508/14325/26462/72599/14827/66958/634386/18483/110135/14705/100504731/227638	Pdia4/Gldc/Txndc11/Fgg/Tmx4/Fth1/Lamtor1/Ftl1/Txnrd2/Pdia5/Pdia3/Tmx2/Ftl1-ps1/Palm/Fgb/Bscl2/Gm13077/Qsox2	18	10	14319/66508/14325/26462/66958/634386/18483/14705/100504731/227638	8	12304/104174/106200/99571/52837/72599/14827/110135
BP	GO:0009451	RNA modification	6/1211	28/6402	0.441050430407042	0.908670163850652	227682/68205/66971/78697/328162/67049	Trub2/Urm1/Cdk5rap1/Pus7/Trmt61a/Pus3	6	4	227682/68205/66971/78697	2	328162/67049
BP	GO:0046488	phosphatidylinositol metabolic process	6/1211	28/6402	0.441050430407042	0.908670163850652	18700/14755/108083/67556/114663/276846	Piga/Pigq/Pip4k2b/Pigm/Impa2/Pigs	6	3	14755/114663/276846	3	18700/108083/67556
BP	GO:1901137	carbohydrate derivative biosynthetic process	29/1211	148/6402	0.449133436051878	0.915367466671316	56219/20442/18700/67054/53897/56520/20441/54369/11676/novel.2/20448/229363/14755/320011/217734/14042/16430/54128/217119/99011/14751/17705/67556/71743/117592/56421/276846/26877/232984	Extl1/St3gal1/Piga/Paics/Gal3st1/Nme4/St3gal3/Nme6/Aldoc/-/St6galnac4/Gmps/Pigq/Uggt1/Pomt2/Ext1/Stt3a/Pmm2/Xylt2/Pomt1/Gpi1/ATP6/Pigm/Coasy/B3galt6/Pfkp/Pigs/B3galt1/B3gnt8	29	16	56219/53897/56520/20441/20448/14755/14042/54128/217119/99011/14751/71743/56421/276846/26877/232984	13	20442/18700/67054/54369/11676/novel.2/229363/320011/217734/16430/17705/67556/117592
BP	GO:0006486	protein glycosylation	10/1211	49/6402	0.451438536194626	0.915367466671316	20442/20441/20448/320011/217734/16430/99011/117592/26877/232984	St3gal1/St3gal3/St6galnac4/Uggt1/Pomt2/Stt3a/Pomt1/B3galt6/B3galt1/B3gnt8	10	5	20441/20448/99011/26877/232984	5	20442/320011/217734/16430/117592
BP	GO:0043413	macromolecule glycosylation	10/1211	49/6402	0.451438536194626	0.915367466671316	20442/20441/20448/320011/217734/16430/99011/117592/26877/232984	St3gal1/St3gal3/St6galnac4/Uggt1/Pomt2/Stt3a/Pomt1/B3galt6/B3galt1/B3gnt8	10	5	20441/20448/99011/26877/232984	5	20442/320011/217734/16430/117592
BP	GO:0070085	glycosylation	10/1211	49/6402	0.451438536194626	0.915367466671316	20442/20441/20448/320011/217734/16430/99011/117592/26877/232984	St3gal1/St3gal3/St6galnac4/Uggt1/Pomt2/Stt3a/Pomt1/B3galt6/B3galt1/B3gnt8	10	5	20441/20448/99011/26877/232984	5	20442/320011/217734/16430/117592
BP	GO:0006366	transcription by RNA polymerase II	9/1211	44/6402	0.456976545756844	0.917762817052049	192231/235459/235497/66213/327987/56771/98053/66172/329650	Hexim1/Gtf2a2/Leo1/Med7/Med13/Med20/Gtf2f1/Med11/Med12l	9	2	235459/66172	7	192231/235497/66213/327987/56771/98053/329650
BP	GO:0016485	protein processing	3/1211	13/6402	0.457986902856383	0.917762817052049	19165/66624/76687	Psen2/Spcs2/Spcs3	3	0		3	19165/66624/76687
BP	GO:0017038	protein import	3/1211	13/6402	0.457986902856383	0.917762817052049	74043/16647/16646	Pex26/Kpna2/Kpna1	3	0		3	74043/16647/16646
BP	GO:0007166	cell surface receptor signaling pathway	17/1211	86/6402	0.463210699650347	0.924619023037462	13844/22419/13835/66743/13649/13836/50781/14368/80794/14366/14369/319757/72699/22413/11789/17131/55994	Ephb2/Wnt5b/Epha1/Rnf220/Egfr/Epha2/Dkk3/Fzd6/Cblc/Fzd4/Fzd7/Smo/Lime1/Wnt2/Apc/Smad7/Smad9	17	8	13844/22419/13835/66743/14368/80794/14366/319757	9	13649/13836/50781/14369/72699/22413/11789/17131/55994
BP	GO:0072330	monocarboxylic acid biosynthetic process	7/1211	34/6402	0.469752765965325	0.934043290465938	11676/27053/319660/14751/102634421/56421/107476	Aldoc/Asns/Agmo/Gpi1/Gm32006/Pfkp/Acaca	7	5	27053/319660/14751/102634421/56421	2	11676/107476
BP	GO:0045184	establishment of protein localization	26/1211	134/6402	0.477586722577158	0.943576877853206	69608/53319/74043/27054/11765/67397/56807/233726/109815/217337/218035/53421/11764/74105/99683/20336/56041/67437/53611/20335/16211/17827/54161/15239/16647/16646	Sec24d/Nxf1/Pex26/Sec23b/Ap1g1/Erp29/Scamp5/Ipo7/Selenos/Srp68/Vps41/Sec61a1/Ap1b1/Gga2/Sec24b/Exoc4/Uso1/Ssr3/Vti1a/Sec61g/Kpnb1/Mtx1/Copg1/Hgs/Kpna2/Kpna1	26	7	56807/218035/11764/74105/20336/53611/17827	19	69608/53319/74043/27054/11765/67397/233726/109815/217337/53421/99683/56041/67437/20335/16211/54161/15239/16647/16646
BP	GO:0006886	intracellular protein transport	22/1211	113/6402	0.478226097937298	0.943576877853206	69608/53319/74043/27054/11765/233726/109815/217337/218035/11764/74105/99683/56041/67437/53611/20335/16211/17827/54161/15239/16647/16646	Sec24d/Nxf1/Pex26/Sec23b/Ap1g1/Ipo7/Selenos/Srp68/Vps41/Ap1b1/Gga2/Sec24b/Uso1/Ssr3/Vti1a/Sec61g/Kpnb1/Mtx1/Copg1/Hgs/Kpna2/Kpna1	22	5	218035/11764/74105/53611/17827	17	69608/53319/74043/27054/11765/233726/109815/217337/99683/56041/67437/20335/16211/54161/15239/16647/16646
BP	GO:0006790	sulfur compound metabolic process	5/1211	24/6402	0.486186786622831	0.955608511637978	17769/109006/14629/71522/23971	Mthfr/Ciapin1/Gclc/Ggt6/Papss1	5	3	109006/14629/71522	2	17769/23971
BP	GO:0006812	cation transport	31/1211	161/6402	0.488283878594342	0.956067289003425	226781/114644/18438/novel.2/84036/71699/338365/69048/106947/106957/72002/20500/213053/16439/11951/11927/20278/17705/11944/67887/67547/74166/210148/228033/77031/68427/30791/53945/140492/12856/11419	Slc30a10/Slc13a3/P2rx4/-/Kcnn1/Slc41a3/Slc41a2/Slc30a5/Slc39a3/Slc39a6/Slc39a5/Slc13a2/Slc39a14/Itpr2/Atp5g1/Atox1/Scnn1g/ATP6/Atp4a/Saraf/Slc39a8/Tmem38a/Slc30a6/Atp5g3/Slc9a8/Slc39a13/Slc39a1/Slc40a1/Kcnn2/Cox17/Asic1	31	18	114644/18438/84036/71699/338365/106947/72002/11951/11927/20278/11944/210148/228033/77031/68427/30791/53945/12856	13	226781/novel.2/69048/106957/20500/213053/16439/17705/67887/67547/74166/140492/11419
BP	GO:0044270	cellular nitrogen compound catabolic process	8/1211	40/6402	0.493859296825181	0.958245683109135	381101/11676/233789/14751/74108/69305/74133/56421	Dnph1/Aldoc/Smg1/Gpi1/Parn/Dcps/Smg8/Pfkp	8	4	381101/14751/74108/56421	4	11676/233789/69305/74133
BP	GO:0046700	heterocycle catabolic process	8/1211	40/6402	0.493859296825181	0.958245683109135	381101/11676/233789/14751/74108/69305/74133/56421	Dnph1/Aldoc/Smg1/Gpi1/Parn/Dcps/Smg8/Pfkp	8	4	381101/14751/74108/56421	4	11676/233789/69305/74133
BP	GO:0019220	regulation of phosphate metabolic process	4/1211	19/6402	0.496868131982515	0.958245683109135	66508/18768/18769/100504731	Lamtor1/Pkib/Pkig/Gm13077	4	4	66508/18768/18769/100504731	0
BP	GO:0051174	regulation of phosphorus metabolic process	4/1211	19/6402	0.496868131982515	0.958245683109135	66508/18768/18769/100504731	Lamtor1/Pkib/Pkig/Gm13077	4	4	66508/18768/18769/100504731	0
BP	GO:0051260	protein homooligomerization	7/1211	35/6402	0.502705490660685	0.965872347224462	233107/19122/70382/16490/72844/622320/382056	Kctd15/Prnp/Kctd2/Kcna2/Kctd17/Kctd21/Crtc1	7	4	19122/70382/16490/72844	3	233107/622320/382056
BP	GO:0034660	ncRNA metabolic process	17/1211	88/6402	0.504846751950667	0.966367103547358	98685/67724/110960/22375/83669/66161/224805/225348/213773/67973/109245/68205/244141/381802/328162/107328/107045	Trmt1l/Pop1/Tars/Wars/Wdr6/Pop4/Aars2/Wdr36/Tbl3/Mphosph10/Lrrc39/Urm1/Nars2/Tsen2/Trmt61a/Trpt1/Lars	17	10	83669/66161/224805/225348/213773/109245/68205/381802/107328/107045	7	98685/67724/110960/22375/67973/244141/328162
BP	GO:0009141	nucleoside triphosphate metabolic process	16/1211	83/6402	0.511067972442928	0.967393858134123	56520/110074/54369/11676/novel.2/319801/268566/17719/14751/17720/17717/17705/233056/66152/67072/56421	Nme4/Dut/Nme6/Aldoc/-/Tigar/Gphn/ND4/Gpi1/ND4L/ND2/ATP6/Zfp790/Uqcr10/Cdc37l1/Pfkp	16	6	56520/110074/268566/14751/66152/56421	10	54369/11676/novel.2/319801/17719/17720/17717/17705/233056/67072
BP	GO:0006650	glycerophospholipid metabolic process	6/1211	30/6402	0.512926178191972	0.967393858134123	18700/14755/108083/67556/114663/276846	Piga/Pigq/Pip4k2b/Pigm/Impa2/Pigs	6	3	14755/114663/276846	3	18700/108083/67556
BP	GO:0007167	enzyme linked receptor protein signaling pathway	6/1211	30/6402	0.512926178191972	0.967393858134123	13844/13835/13649/13836/17131/55994	Ephb2/Epha1/Egfr/Epha2/Smad7/Smad9	6	2	13844/13835	4	13649/13836/17131/55994
BP	GO:0046486	glycerolipid metabolic process	6/1211	30/6402	0.512926178191972	0.967393858134123	18700/14755/108083/67556/114663/276846	Piga/Pigq/Pip4k2b/Pigm/Impa2/Pigs	6	3	14755/114663/276846	3	18700/108083/67556
BP	GO:0046907	intracellular transport	25/1211	131/6402	0.516185146826773	0.969974286894266	69608/53319/74043/27054/11765/233726/109815/217337/218035/71810/76568/11764/74105/99683/56041/59005/67437/53611/20335/16211/17827/54161/15239/16647/16646	Sec24d/Nxf1/Pex26/Sec23b/Ap1g1/Ipo7/Selenos/Srp68/Vps41/Ranbp3/Ift46/Ap1b1/Gga2/Sec24b/Uso1/Trappc2l/Ssr3/Vti1a/Sec61g/Kpnb1/Mtx1/Copg1/Hgs/Kpna2/Kpna1	25	7	218035/76568/11764/74105/59005/53611/17827	18	69608/53319/74043/27054/11765/233726/109815/217337/71810/99683/56041/67437/20335/16211/54161/15239/16647/16646
BP	GO:0006399	tRNA metabolic process	14/1211	73/6402	0.52475415598704	0.982477671610773	98685/67724/110960/22375/83669/66161/224805/109245/68205/244141/381802/328162/107328/107045	Trmt1l/Pop1/Tars/Wars/Wdr6/Pop4/Aars2/Lrrc39/Urm1/Nars2/Tsen2/Trmt61a/Trpt1/Lars	14	8	83669/66161/224805/109245/68205/381802/107328/107045	6	98685/67724/110960/22375/244141/328162
BP	GO:0051649	establishment of localization in cell	25/1211	132/6402	0.533085931231449	0.991396130148943	69608/53319/74043/27054/11765/233726/109815/217337/218035/71810/76568/11764/74105/99683/56041/59005/67437/53611/20335/16211/17827/54161/15239/16647/16646	Sec24d/Nxf1/Pex26/Sec23b/Ap1g1/Ipo7/Selenos/Srp68/Vps41/Ranbp3/Ift46/Ap1b1/Gga2/Sec24b/Uso1/Trappc2l/Ssr3/Vti1a/Sec61g/Kpnb1/Mtx1/Copg1/Hgs/Kpna2/Kpna1	25	7	218035/76568/11764/74105/59005/53611/17827	18	69608/53319/74043/27054/11765/233726/109815/217337/71810/99683/56041/67437/20335/16211/54161/15239/16647/16646
BP	GO:0000226	microtubule cytoskeleton organization	4/1211	20/6402	0.540249398145931	0.991396130148943	17761/74237/66296/71909	Map7/Tubgcp2/Haus2/Haus5	4	3	74237/66296/71909	1	17761
BP	GO:0007169	transmembrane receptor protein tyrosine kinase signaling pathway	4/1211	20/6402	0.540249398145931	0.991396130148943	13844/13835/13649/13836	Ephb2/Epha1/Egfr/Epha2	4	2	13844/13835	2	13649/13836
BP	GO:0009056	catabolic process	26/1211	138/6402	0.544216721973798	0.991396130148943	16912/381101/104174/51897/11676/233789/15233/19212/20439/57757/14751/74108/69305/19358/66350/22230/93732/78610/19171/14420/74133/78832/56421/100504663/18796/21402	Psmb9/Dnph1/Gldc/Atg13/Aldoc/Smg1/Hgd/Pter/Siah2/Pglyrp2/Gpi1/Parn/Dcps/Rad23a/Pla2g12a/Ufd1/Acox2/Uvrag/Psmb10/Galc/Smg8/Cacul1/Pfkp/Atg14/Plcb2/Skp1	26	15	16912/381101/19212/20439/14751/74108/19358/66350/93732/78610/19171/14420/56421/18796/21402	11	104174/51897/11676/233789/15233/57757/69305/22230/74133/78832/100504663
BP	GO:0033365	protein localization to organelle	6/1211	31/6402	0.547540555846017	0.991396130148943	74043/217337/67437/17827/16647/16646	Pex26/Srp68/Ssr3/Mtx1/Kpna2/Kpna1	6	1	17827	5	74043/217337/67437/16647/16646
BP	GO:0006644	phospholipid metabolic process	8/1211	42/6402	0.553786867857774	0.991396130148943	18700/14755/108083/67556/99712/212862/114663/276846	Piga/Pigq/Pip4k2b/Pigm/Cept1/Chpt1/Impa2/Pigs	8	4	14755/212862/114663/276846	4	18700/108083/67556/99712
BP	GO:0006753	nucleoside phosphate metabolic process	27/1211	144/6402	0.554883315750368	0.991396130148943	381101/67054/56520/59027/110074/54369/11676/novel.2/229363/110208/319801/268566/17719/20135/14751/17720/17717/17705/71743/328099/233056/66152/67072/56421/55936/51797/432530	Dnph1/Paics/Nme4/Nampt/Dut/Nme6/Aldoc/-/Gmps/Pgd/Tigar/Gphn/ND4/Rrm2/Gpi1/ND4L/ND2/ATP6/Coasy/Prps1l3/Zfp790/Uqcr10/Cdc37l1/Pfkp/Ctps2/Ctps/Adcy1	27	12	381101/56520/59027/110074/110208/268566/14751/71743/66152/56421/55936/51797	15	67054/54369/11676/novel.2/229363/319801/17719/20135/17720/17717/17705/328099/233056/67072/432530
BP	GO:0006913	nucleocytoplasmic transport	3/1211	15/6402	0.560438358173866	0.991396130148943	53319/16647/16646	Nxf1/Kpna2/Kpna1	3	0		3	53319/16647/16646
BP	GO:0009891	positive regulation of biosynthetic process	3/1211	15/6402	0.560438358173866	0.991396130148943	73274/98053/21405	Gpbp1/Gtf2f1/Hnf1a	3	0		3	73274/98053/21405
BP	GO:0010557	positive regulation of macromolecule biosynthetic process	3/1211	15/6402	0.560438358173866	0.991396130148943	73274/98053/21405	Gpbp1/Gtf2f1/Hnf1a	3	0		3	73274/98053/21405
BP	GO:0010628	positive regulation of gene expression	3/1211	15/6402	0.560438358173866	0.991396130148943	73274/98053/21405	Gpbp1/Gtf2f1/Hnf1a	3	0		3	73274/98053/21405
BP	GO:0031328	positive regulation of cellular biosynthetic process	3/1211	15/6402	0.560438358173866	0.991396130148943	73274/98053/21405	Gpbp1/Gtf2f1/Hnf1a	3	0		3	73274/98053/21405
BP	GO:0043087	regulation of GTPase activity	3/1211	15/6402	0.560438358173866	0.991396130148943	54153/29875/66691	Rasa4/Iqgap1/Gapvd1	3	2	54153/29875	1	66691
BP	GO:0048285	organelle fission	3/1211	15/6402	0.560438358173866	0.991396130148943	18631/69129/66591	Pex11a/Pex11g/Mad2l1bp	3	2	18631/69129	1	66591
BP	GO:0051169	nuclear transport	3/1211	15/6402	0.560438358173866	0.991396130148943	53319/16647/16646	Nxf1/Kpna2/Kpna1	3	0		3	53319/16647/16646
BP	GO:0051640	organelle localization	3/1211	15/6402	0.560438358173866	0.991396130148943	20911/107371/20336	Stxbp2/Exoc6/Exoc4	3	3	20911/107371/20336	0
BP	GO:0007267	cell-cell signaling	5/1211	26/6402	0.562663098148945	0.99191123488113	22419/66743/50781/22413/11789	Wnt5b/Rnf220/Dkk3/Wnt2/Apc	5	2	22419/66743	3	50781/22413/11789
BP	GO:0009108	coenzyme biosynthetic process	9/1211	48/6402	0.570301384644671	0.99931375240911	59027/11676/270685/665563/227683/14751/12850/71743/56421	Nampt/Aldoc/Mthfd1l/Mthfd2l/Coq4/Gpi1/Coq7/Coasy/Pfkp	9	8	59027/270685/665563/227683/14751/12850/71743/56421	1	11676
BP	GO:0016043	cellular component organization	58/1211	311/6402	0.572897419681994	0.99931375240911	66978/319713/233107/109006/108958/21969/52808/18631/170731/99571/70435/19122/170770/102639762/67684/66508/227634/74043/69129/17761/16010/16008/71382/66898/235497/70382/211401/66591/74237/29817/16490/67886/100900/19241/72844/76568/107250/16988/16009/327743/66296/56041/67242/622320/12389/76441/17827/14957/246782/18483/71909/110135/13367/100504731/382056/56535/21976/69697	Luc7l/Ablim3/Kctd15/Ciapin1/Miga2/Top1/Tspyl2/Pex11a/Mfn2/Fgg/Inf2/Prnp/Bbc3/Gm3787/Luc7l3/Lamtor1/Camsap1/Pex26/Pex11g/Map7/Igfbp4/Igfbp2/Pex1/Baiap2l1/Leo1/Kctd2/Mtss1/Mad2l1bp/Tubgcp2/Igfbp7/Kcna2/Camsap2/Hscb/Tmsb4x/Kctd17/Ift46/Kazald1/Lst1/Igfbp3/Ccn6/Haus2/Uso1/Gemin6/Kctd21/Cav1/Daam2/Mtx1/H1f3/Atpaf2/Palm/Haus5/Fgb/Diaph1/Gm13077/Crtc1/Pex3/Top3b/Camsap3	58	29	109006/108958/18631/170731/70435/19122/170770/66508/69129/16010/71382/70382/74237/16490/100900/19241/72844/76568/107250/16988/327743/66296/17827/14957/246782/18483/71909/100504731/56535	29	66978/319713/233107/21969/52808/99571/102639762/67684/227634/74043/17761/16008/66898/235497/211401/66591/29817/67886/16009/56041/67242/622320/12389/76441/110135/13367/382056/21976/69697
BP	GO:0009132	nucleoside diphosphate metabolic process	6/1211	32/6402	0.581005620645558	0.99931375240911	56520/54369/11676/20135/14751/56421	Nme4/Nme6/Aldoc/Rrm2/Gpi1/Pfkp	6	3	56520/14751/56421	3	54369/11676/20135
BP	GO:0010876	lipid localization	6/1211	32/6402	0.581005620645558	0.99931375240911	11808/75761/231999/328370/11806/14705	Apoa4/Apol7a/Plekha8/Rft1/Apoa1/Bscl2	6	5	11808/75761/231999/328370/14705	1	11806
BP	GO:0051259	protein complex oligomerization	8/1211	43/6402	0.582615303936344	0.99931375240911	233107/19122/70382/16490/100900/72844/622320/382056	Kctd15/Prnp/Kctd2/Kcna2/Hscb/Kctd17/Kctd21/Crtc1	8	5	19122/70382/16490/100900/72844	3	233107/622320/382056
BP	GO:0007050	cell cycle arrest	2/1211	10/6402	0.590750208646577	0.99931375240911	12575/11426	Cdkn1a/Macf1	2	0		2	12575/11426
BP	GO:0007178	transmembrane receptor protein serine/threonine kinase signaling pathway	2/1211	10/6402	0.590750208646577	0.99931375240911	17131/55994	Smad7/Smad9	2	0		2	17131/55994
BP	GO:0007179	transforming growth factor beta receptor signaling pathway	2/1211	10/6402	0.590750208646577	0.99931375240911	17131/55994	Smad7/Smad9	2	0		2	17131/55994
BP	GO:0030258	lipid modification	2/1211	10/6402	0.590750208646577	0.99931375240911	93732/114663	Acox2/Impa2	2	2	93732/114663	0
BP	GO:0071559	response to transforming growth factor beta	2/1211	10/6402	0.590750208646577	0.99931375240911	17131/55994	Smad7/Smad9	2	0		2	17131/55994
BP	GO:0071560	cellular response to transforming growth factor beta stimulus	2/1211	10/6402	0.590750208646577	0.99931375240911	17131/55994	Smad7/Smad9	2	0		2	17131/55994
BP	GO:0008104	protein localization	26/1211	141/6402	0.592595723818503	0.99931375240911	69608/53319/74043/27054/11765/67397/56807/233726/109815/217337/218035/53421/11764/74105/99683/20336/56041/67437/53611/20335/16211/17827/54161/15239/16647/16646	Sec24d/Nxf1/Pex26/Sec23b/Ap1g1/Erp29/Scamp5/Ipo7/Selenos/Srp68/Vps41/Sec61a1/Ap1b1/Gga2/Sec24b/Exoc4/Uso1/Ssr3/Vti1a/Sec61g/Kpnb1/Mtx1/Copg1/Hgs/Kpna2/Kpna1	26	7	56807/218035/11764/74105/20336/53611/17827	19	69608/53319/74043/27054/11765/67397/233726/109815/217337/53421/99683/56041/67437/20335/16211/54161/15239/16647/16646
BP	GO:0006605	protein targeting	5/1211	27/6402	0.598659716010482	0.99931375240911	74043/217337/67437/20335/17827	Pex26/Srp68/Ssr3/Sec61g/Mtx1	5	1	17827	4	74043/217337/67437/20335
BP	GO:0006278	RNA-dependent DNA biosynthetic process	3/1211	16/6402	0.607037065697403	0.99931375240911	102640338/67072/77604	Gm26782/Cdc37l1/Rbm12b2	3	1	102640338	2	67072/77604
BP	GO:0016567	protein ubiquitination	3/1211	16/6402	0.607037065697403	0.99931375240911	207304/66743/15204	Hectd1/Rnf220/Herc2	3	1	66743	2	207304/15204
BP	GO:0071897	DNA biosynthetic process	3/1211	16/6402	0.607037065697403	0.99931375240911	102640338/67072/77604	Gm26782/Cdc37l1/Rbm12b2	3	1	102640338	2	67072/77604
BP	GO:0006396	RNA processing	21/1211	115/6402	0.609805179756647	0.99931375240911	66978/98685/67724/67684/66161/67465/225348/227682/78943/213773/67973/109245/70767/68205/67242/68879/381802/328162/68219/83410/107328	Luc7l/Trmt1l/Pop1/Luc7l3/Pop4/Sf3a1/Wdr36/Trub2/Ern1/Tbl3/Mphosph10/Lrrc39/Prpf3/Urm1/Gemin6/Prpf6/Tsen2/Trmt61a/Nudt21/Cstf2t/Trpt1	21	9	66161/225348/227682/213773/109245/68205/381802/68219/107328	12	66978/98685/67724/67684/67465/78943/67973/70767/67242/68879/328162/83410
BP	GO:0033036	macromolecule localization	32/1211	175/6402	0.616428396033102	0.99931375240911	11808/69608/53319/75761/74043/27054/11765/67397/56807/233726/231999/328370/109815/217337/218035/53421/11764/74105/99683/20336/56041/67437/53611/20335/16211/17827/11806/54161/15239/14705/16647/16646	Apoa4/Sec24d/Nxf1/Apol7a/Pex26/Sec23b/Ap1g1/Erp29/Scamp5/Ipo7/Plekha8/Rft1/Selenos/Srp68/Vps41/Sec61a1/Ap1b1/Gga2/Sec24b/Exoc4/Uso1/Ssr3/Vti1a/Sec61g/Kpnb1/Mtx1/Apoa1/Copg1/Hgs/Bscl2/Kpna2/Kpna1	32	12	11808/75761/56807/231999/328370/218035/11764/74105/20336/53611/17827/14705	20	69608/53319/74043/27054/11765/67397/233726/109815/217337/53421/99683/56041/67437/20335/16211/11806/54161/15239/16647/16646
BP	GO:0044248	cellular catabolic process	22/1211	121/6402	0.619422491753123	0.99931375240911	16912/381101/104174/51897/11676/233789/15233/20439/14751/74108/69305/19358/22230/93732/78610/19171/14420/74133/78832/56421/100504663/21402	Psmb9/Dnph1/Gldc/Atg13/Aldoc/Smg1/Hgd/Siah2/Gpi1/Parn/Dcps/Rad23a/Ufd1/Acox2/Uvrag/Psmb10/Galc/Smg8/Cacul1/Pfkp/Atg14/Skp1	22	12	16912/381101/20439/14751/74108/19358/93732/78610/19171/14420/56421/21402	10	104174/51897/11676/233789/15233/69305/22230/74133/78832/100504663
BP	GO:0034404	nucleobase-containing small molecule biosynthetic process	7/1211	39/6402	0.625946293509681	0.99931375240911	381101/56520/54369/11676/229363/14751/56421	Dnph1/Nme4/Nme6/Aldoc/Gmps/Gpi1/Pfkp	7	4	381101/56520/14751/56421	3	54369/11676/229363
BP	GO:0019637	organophosphate metabolic process	35/1211	192/6402	0.626980151807452	0.99931375240911	18700/381101/67054/56520/59027/110074/54369/11676/novel.2/229363/14755/110208/108083/319801/268566/17719/20135/14751/17720/17717/17705/67556/71743/328099/233056/66152/67072/99712/56421/212862/55936/114663/51797/276846/432530	Piga/Dnph1/Paics/Nme4/Nampt/Dut/Nme6/Aldoc/-/Gmps/Pigq/Pgd/Pip4k2b/Tigar/Gphn/ND4/Rrm2/Gpi1/ND4L/ND2/ATP6/Pigm/Coasy/Prps1l3/Zfp790/Uqcr10/Cdc37l1/Cept1/Pfkp/Chpt1/Ctps2/Impa2/Ctps/Pigs/Adcy1	35	16	381101/56520/59027/110074/14755/110208/268566/14751/71743/66152/56421/212862/55936/114663/51797/276846	19	18700/67054/54369/11676/novel.2/229363/108083/319801/17719/20135/17720/17717/17705/67556/328099/233056/67072/99712/432530
BP	GO:0007049	cell cycle	11/1211	62/6402	0.644722611939011	0.99931375240911	67139/72568/66197/66591/217708/12575/75660/66296/11426/74023/71909	Mis12/Lin9/Cks2/Mad2l1bp/Lin52/Cdkn1a/Lin37/Haus2/Macf1/Rd3/Haus5	11	4	72568/66197/66296/71909	7	67139/66591/217708/12575/75660/11426/74023
BP	GO:0006613	cotranslational protein targeting to membrane	2/1211	11/6402	0.645004736318521	0.99931375240911	217337/67437	Srp68/Ssr3	2	0		2	217337/67437
BP	GO:0006614	SRP-dependent cotranslational protein targeting to membrane	2/1211	11/6402	0.645004736318521	0.99931375240911	217337/67437	Srp68/Ssr3	2	0		2	217337/67437
BP	GO:0006816	calcium ion transport	2/1211	11/6402	0.645004736318521	0.99931375240911	16439/67887	Itpr2/Saraf	2	0		2	16439/67887
BP	GO:0009653	anatomical structure morphogenesis	2/1211	11/6402	0.645004736318521	0.99931375240911	16988/18483	Lst1/Palm	2	2	16988/18483	0
BP	GO:0042493	response to drug	2/1211	11/6402	0.645004736318521	0.99931375240911	18438/21452	P2rx4/Tcn2	2	2	18438/21452	0
BP	GO:0045047	protein targeting to ER	2/1211	11/6402	0.645004736318521	0.99931375240911	217337/67437	Srp68/Ssr3	2	0		2	217337/67437
BP	GO:0070848	response to growth factor	2/1211	11/6402	0.645004736318521	0.99931375240911	17131/55994	Smad7/Smad9	2	0		2	17131/55994
BP	GO:0071363	cellular response to growth factor stimulus	2/1211	11/6402	0.645004736318521	0.99931375240911	17131/55994	Smad7/Smad9	2	0		2	17131/55994
BP	GO:0072599	establishment of protein localization to endoplasmic reticulum	2/1211	11/6402	0.645004736318521	0.99931375240911	217337/67437	Srp68/Ssr3	2	0		2	217337/67437
BP	GO:0001522	pseudouridine synthesis	3/1211	17/6402	0.650218687558953	0.99931375240911	227682/78697/67049	Trub2/Pus7/Pus3	3	2	227682/78697	1	67049
BP	GO:0032446	protein modification by small protein conjugation	3/1211	17/6402	0.650218687558953	0.99931375240911	207304/66743/15204	Hectd1/Rnf220/Herc2	3	1	66743	2	207304/15204
BP	GO:0090150	establishment of protein localization to membrane	3/1211	17/6402	0.650218687558953	0.99931375240911	74043/217337/67437	Pex26/Srp68/Ssr3	3	0		3	74043/217337/67437
BP	GO:0009123	nucleoside monophosphate metabolic process	12/1211	68/6402	0.65442064534845	0.99931375240911	381101/67054/11676/novel.2/229363/17719/14751/17720/17717/17705/66152/56421	Dnph1/Paics/Aldoc/-/Gmps/ND4/Gpi1/ND4L/ND2/ATP6/Uqcr10/Pfkp	12	4	381101/14751/66152/56421	8	67054/11676/novel.2/229363/17719/17720/17717/17705
BP	GO:0051641	cellular localization	28/1211	156/6402	0.654874306685236	0.99931375240911	69608/53319/74043/20911/27054/11765/233726/109815/217337/218035/71810/76568/11764/107371/74105/99683/20336/56041/59005/67437/53611/20335/16211/17827/54161/15239/16647/16646	Sec24d/Nxf1/Pex26/Stxbp2/Sec23b/Ap1g1/Ipo7/Selenos/Srp68/Vps41/Ranbp3/Ift46/Ap1b1/Exoc6/Gga2/Sec24b/Exoc4/Uso1/Trappc2l/Ssr3/Vti1a/Sec61g/Kpnb1/Mtx1/Copg1/Hgs/Kpna2/Kpna1	28	10	20911/218035/76568/11764/107371/74105/20336/59005/53611/17827	18	69608/53319/74043/27054/11765/233726/109815/217337/71810/99683/56041/67437/20335/16211/54161/15239/16647/16646
BP	GO:0006869	lipid transport	5/1211	29/6402	0.665332766370232	0.99931375240911	11808/75761/231999/328370/11806	Apoa4/Apol7a/Plekha8/Rft1/Apoa1	5	4	11808/75761/231999/328370	1	11806
BP	GO:0019362	pyridine nucleotide metabolic process	5/1211	29/6402	0.665332766370232	0.99931375240911	59027/11676/110208/14751/56421	Nampt/Aldoc/Pgd/Gpi1/Pfkp	5	4	59027/110208/14751/56421	1	11676
BP	GO:0046496	nicotinamide nucleotide metabolic process	5/1211	29/6402	0.665332766370232	0.99931375240911	59027/11676/110208/14751/56421	Nampt/Aldoc/Pgd/Gpi1/Pfkp	5	4	59027/110208/14751/56421	1	11676
BP	GO:0072524	pyridine-containing compound metabolic process	5/1211	29/6402	0.665332766370232	0.99931375240911	59027/11676/110208/14751/56421	Nampt/Aldoc/Pgd/Gpi1/Pfkp	5	4	59027/110208/14751/56421	1	11676
BP	GO:0009117	nucleotide metabolic process	25/1211	141/6402	0.675441078335513	0.99931375240911	67054/56520/59027/110074/54369/11676/novel.2/229363/110208/319801/268566/17719/14751/17720/17717/17705/71743/328099/233056/66152/67072/56421/55936/51797/432530	Paics/Nme4/Nampt/Dut/Nme6/Aldoc/-/Gmps/Pgd/Tigar/Gphn/ND4/Gpi1/ND4L/ND2/ATP6/Coasy/Prps1l3/Zfp790/Uqcr10/Cdc37l1/Pfkp/Ctps2/Ctps/Adcy1	25	11	56520/59027/110074/110208/268566/14751/71743/66152/56421/55936/51797	14	67054/54369/11676/novel.2/229363/319801/17719/17720/17717/17705/328099/233056/67072/432530
BP	GO:0034613	cellular protein localization	22/1211	125/6402	0.683268733778922	0.99931375240911	69608/53319/74043/27054/11765/233726/109815/217337/218035/11764/74105/99683/56041/67437/53611/20335/16211/17827/54161/15239/16647/16646	Sec24d/Nxf1/Pex26/Sec23b/Ap1g1/Ipo7/Selenos/Srp68/Vps41/Ap1b1/Gga2/Sec24b/Uso1/Ssr3/Vti1a/Sec61g/Kpnb1/Mtx1/Copg1/Hgs/Kpna2/Kpna1	22	5	218035/11764/74105/53611/17827	17	69608/53319/74043/27054/11765/233726/109815/217337/99683/56041/67437/20335/16211/54161/15239/16647/16646
BP	GO:0070727	cellular macromolecule localization	22/1211	125/6402	0.683268733778922	0.99931375240911	69608/53319/74043/27054/11765/233726/109815/217337/218035/11764/74105/99683/56041/67437/53611/20335/16211/17827/54161/15239/16647/16646	Sec24d/Nxf1/Pex26/Sec23b/Ap1g1/Ipo7/Selenos/Srp68/Vps41/Ap1b1/Gga2/Sec24b/Uso1/Ssr3/Vti1a/Sec61g/Kpnb1/Mtx1/Copg1/Hgs/Kpna2/Kpna1	22	5	218035/11764/74105/53611/17827	17	69608/53319/74043/27054/11765/233726/109815/217337/99683/56041/67437/20335/16211/54161/15239/16647/16646
BP	GO:0019693	ribose phosphate metabolic process	16/1211	92/6402	0.687750776608539	0.99931375240911	67054/56520/54369/11676/novel.2/229363/110208/268566/17719/14751/17720/17717/17705/71743/66152/56421	Paics/Nme4/Nme6/Aldoc/-/Gmps/Pgd/Gphn/ND4/Gpi1/ND4L/ND2/ATP6/Coasy/Uqcr10/Pfkp	16	7	56520/110208/268566/14751/71743/66152/56421	9	67054/54369/11676/novel.2/229363/17719/17720/17717/17705
BP	GO:0072657	protein localization to membrane	3/1211	18/6402	0.689898889682817	0.99931375240911	74043/217337/67437	Pex26/Srp68/Ssr3	3	0		3	74043/217337/67437
BP	GO:0034220	ion transmembrane transport	14/1211	81/6402	0.690864463911311	0.99931375240911	11988/18438/novel.2/55951/50934/11732/16439/11951/20540/70456/17705/11944/228033/53945	Slc7a2/P2rx4/-/Mpc1/Slc7a8/Ank/Itpr2/Atp5g1/Slc7a7/Mpc2/ATP6/Atp4a/Atp5g3/Slc40a1	14	10	18438/55951/50934/11732/11951/20540/70456/11944/228033/53945	4	11988/novel.2/16439/17705
BP	GO:0000003	reproduction	2/1211	12/6402	0.693394919174978	0.99931375240911	72148/17256	Tdrp/Mea1	2	2	72148/17256	0
BP	GO:0006836	neurotransmitter transport	2/1211	12/6402	0.693394919174978	0.99931375240911	102857/14412	Slc6a8/Slc6a13	2	2	102857/14412	0
BP	GO:0010638	positive regulation of organelle organization	2/1211	12/6402	0.693394919174978	0.99931375240911	170770/74237	Bbc3/Tubgcp2	2	2	170770/74237	0
BP	GO:0022414	reproductive process	2/1211	12/6402	0.693394919174978	0.99931375240911	72148/17256	Tdrp/Mea1	2	2	72148/17256	0
BP	GO:0070925	organelle assembly	2/1211	12/6402	0.693394919174978	0.99931375240911	66296/71909	Haus2/Haus5	2	2	66296/71909	0
BP	GO:1901615	organic hydroxy compound metabolic process	2/1211	12/6402	0.693394919174978	0.99931375240911	68177/225913	Ebpl/Tkfc	2	1	68177	1	225913
BP	GO:0006165	nucleoside diphosphate phosphorylation	5/1211	30/6402	0.695814084005884	0.99931375240911	56520/54369/11676/14751/56421	Nme4/Nme6/Aldoc/Gpi1/Pfkp	5	3	56520/14751/56421	2	54369/11676
BP	GO:0046939	nucleotide phosphorylation	5/1211	30/6402	0.695814084005884	0.99931375240911	56520/54369/11676/14751/56421	Nme4/Nme6/Aldoc/Gpi1/Pfkp	5	3	56520/14751/56421	2	54369/11676
BP	GO:0050790	regulation of catalytic activity	6/1211	36/6402	0.700738738427318	0.99931375240911	18768/18769/54153/66593/29875/66691	Pkib/Pkig/Rasa4/Diablo/Iqgap1/Gapvd1	6	5	18768/18769/54153/66593/29875	1	66691
BP	GO:0006950	response to stress	21/1211	121/6402	0.706486900675428	0.99931375240911	15519/15516/230784/99571/67711/12190/268390/227622/625249/664781/68240/217737/22596/75512/19358/13214/66175/110135/108138/71885/268395	Hsp90aa1/Hsp90ab1/Sesn2/Fgg/Nsmce1/Brca2/Ahsa2/Paxx/Gpx4/Gpx4-ps2/Rpa3/Ahsa1/Xrcc5/Gpx6/Rad23a/Defb1/Mustn1/Fgb/Xrcc4/Faap100/Mpg	21	11	230784/67711/12190/625249/664781/68240/22596/19358/108138/71885/268395	10	15519/15516/99571/268390/227622/217737/75512/13214/66175/110135
BP	GO:0009144	purine nucleoside triphosphate metabolic process	12/1211	71/6402	0.714672627349975	0.99931375240911	56520/54369/11676/novel.2/268566/17719/14751/17720/17717/17705/66152/56421	Nme4/Nme6/Aldoc/-/Gphn/ND4/Gpi1/ND4L/ND2/ATP6/Uqcr10/Pfkp	12	5	56520/268566/14751/66152/56421	7	54369/11676/novel.2/17719/17720/17717/17705
BP	GO:0009199	ribonucleoside triphosphate metabolic process	12/1211	71/6402	0.714672627349975	0.99931375240911	56520/54369/11676/novel.2/268566/17719/14751/17720/17717/17705/66152/56421	Nme4/Nme6/Aldoc/-/Gphn/ND4/Gpi1/ND4L/ND2/ATP6/Uqcr10/Pfkp	12	5	56520/268566/14751/66152/56421	7	54369/11676/novel.2/17719/17720/17717/17705
BP	GO:0009205	purine ribonucleoside triphosphate metabolic process	12/1211	71/6402	0.714672627349975	0.99931375240911	56520/54369/11676/novel.2/268566/17719/14751/17720/17717/17705/66152/56421	Nme4/Nme6/Aldoc/-/Gphn/ND4/Gpi1/ND4L/ND2/ATP6/Uqcr10/Pfkp	12	5	56520/268566/14751/66152/56421	7	54369/11676/novel.2/17719/17720/17717/17705
BP	GO:0051128	regulation of cellular component organization	10/1211	60/6402	0.722544125902649	0.99931375240911	170770/16010/16008/66591/74237/29817/107250/16009/327743/18483	Bbc3/Igfbp4/Igfbp2/Mad2l1bp/Tubgcp2/Igfbp7/Kazald1/Igfbp3/Ccn6/Palm	10	6	170770/16010/74237/107250/327743/18483	4	16008/66591/29817/16009
BP	GO:0051336	regulation of hydrolase activity	4/1211	25/6402	0.723561625351592	0.99931375240911	54153/66593/29875/66691	Rasa4/Diablo/Iqgap1/Gapvd1	4	3	54153/66593/29875	1	66691
BP	GO:0009126	purine nucleoside monophosphate metabolic process	11/1211	66/6402	0.727930123098929	0.99931375240911	67054/11676/novel.2/229363/17719/14751/17720/17717/17705/66152/56421	Paics/Aldoc/-/Gmps/ND4/Gpi1/ND4L/ND2/ATP6/Uqcr10/Pfkp	11	3	14751/66152/56421	8	67054/11676/novel.2/229363/17719/17720/17717/17705
BP	GO:0009161	ribonucleoside monophosphate metabolic process	11/1211	66/6402	0.727930123098929	0.99931375240911	67054/11676/novel.2/229363/17719/14751/17720/17717/17705/66152/56421	Paics/Aldoc/-/Gmps/ND4/Gpi1/ND4L/ND2/ATP6/Uqcr10/Pfkp	11	3	14751/66152/56421	8	67054/11676/novel.2/229363/17719/17720/17717/17705
BP	GO:0009167	purine ribonucleoside monophosphate metabolic process	11/1211	66/6402	0.727930123098929	0.99931375240911	67054/11676/novel.2/229363/17719/14751/17720/17717/17705/66152/56421	Paics/Aldoc/-/Gmps/ND4/Gpi1/ND4L/ND2/ATP6/Uqcr10/Pfkp	11	3	14751/66152/56421	8	67054/11676/novel.2/229363/17719/17720/17717/17705
BP	GO:0007034	vacuolar transport	2/1211	13/6402	0.73619637668745	0.99931375240911	234852/208092	Chmp1a/Chmp6	2	2	234852/208092	0
BP	GO:1901575	organic substance catabolic process	22/1211	129/6402	0.740809685647361	0.99931375240911	16912/381101/104174/11676/233789/15233/20439/57757/14751/74108/69305/19358/66350/22230/93732/19171/14420/74133/78832/56421/18796/21402	Psmb9/Dnph1/Gldc/Aldoc/Smg1/Hgd/Siah2/Pglyrp2/Gpi1/Parn/Dcps/Rad23a/Pla2g12a/Ufd1/Acox2/Psmb10/Galc/Smg8/Cacul1/Pfkp/Plcb2/Skp1	22	13	16912/381101/20439/14751/74108/19358/66350/93732/19171/14420/56421/18796/21402	9	104174/11676/233789/15233/57757/69305/22230/74133/78832
BP	GO:0044265	cellular macromolecule catabolic process	11/1211	67/6402	0.746600876696546	0.99931375240911	16912/233789/20439/74108/69305/19358/22230/19171/74133/78832/21402	Psmb9/Smg1/Siah2/Parn/Dcps/Rad23a/Ufd1/Psmb10/Smg8/Cacul1/Skp1	11	6	16912/20439/74108/19358/19171/21402	5	233789/69305/22230/74133/78832
BP	GO:0009150	purine ribonucleotide metabolic process	15/1211	90/6402	0.74832225731637	0.99931375240911	67054/56520/54369/11676/novel.2/229363/268566/17719/14751/17720/17717/17705/71743/66152/56421	Paics/Nme4/Nme6/Aldoc/-/Gmps/Gphn/ND4/Gpi1/ND4L/ND2/ATP6/Coasy/Uqcr10/Pfkp	15	6	56520/268566/14751/71743/66152/56421	9	67054/54369/11676/novel.2/229363/17719/17720/17717/17705
BP	GO:0009259	ribonucleotide metabolic process	15/1211	90/6402	0.74832225731637	0.99931375240911	67054/56520/54369/11676/novel.2/229363/268566/17719/14751/17720/17717/17705/71743/66152/56421	Paics/Nme4/Nme6/Aldoc/-/Gmps/Gphn/ND4/Gpi1/ND4L/ND2/ATP6/Coasy/Uqcr10/Pfkp	15	6	56520/268566/14751/71743/66152/56421	9	67054/54369/11676/novel.2/229363/17719/17720/17717/17705
BP	GO:0009057	macromolecule catabolic process	12/1211	73/6402	0.750945077518724	0.99931375240911	16912/233789/20439/57757/74108/69305/19358/22230/19171/74133/78832/21402	Psmb9/Smg1/Siah2/Pglyrp2/Parn/Dcps/Rad23a/Ufd1/Psmb10/Smg8/Cacul1/Skp1	12	6	16912/20439/74108/19358/19171/21402	6	233789/57757/69305/22230/74133/78832
BP	GO:0065009	regulation of molecular function	6/1211	38/6402	0.751135928988441	0.99931375240911	18768/18769/54153/66593/29875/66691	Pkib/Pkig/Rasa4/Diablo/Iqgap1/Gapvd1	6	5	18768/18769/54153/66593/29875	1	66691
BP	GO:0019359	nicotinamide nucleotide biosynthetic process	4/1211	26/6402	0.752815903024801	0.99931375240911	59027/11676/14751/56421	Nampt/Aldoc/Gpi1/Pfkp	4	3	59027/14751/56421	1	11676
BP	GO:0090407	organophosphate biosynthetic process	22/1211	130/6402	0.754118200539683	0.99931375240911	18700/67054/56520/59027/54369/11676/novel.2/229363/14755/268566/14751/17705/67556/71743/328099/99712/56421/212862/55936/51797/276846/432530	Piga/Paics/Nme4/Nampt/Nme6/Aldoc/-/Gmps/Pigq/Gphn/Gpi1/ATP6/Pigm/Coasy/Prps1l3/Cept1/Pfkp/Chpt1/Ctps2/Ctps/Pigs/Adcy1	22	11	56520/59027/14755/268566/14751/71743/56421/212862/55936/51797/276846	11	18700/67054/54369/11676/novel.2/229363/17705/67556/328099/99712/432530
BP	GO:0044085	cellular component biogenesis	30/1211	176/6402	0.76770614931203	0.99931375240911	66978/233107/109006/52808/59014/99571/19122/67684/70382/66161/213895/74237/225348/16490/100900/72844/213773/67973/66296/69902/67242/622320/70808/12389/14957/246782/71909/110135/104662/382056	Luc7l/Kctd15/Ciapin1/Tspyl2/Rrs1/Fgg/Prnp/Luc7l3/Kctd2/Pop4/Bms1/Tubgcp2/Wdr36/Kcna2/Hscb/Kctd17/Tbl3/Mphosph10/Haus2/Mrto4/Gemin6/Kctd21/4632415L05Rik/Cav1/H1f3/Atpaf2/Haus5/Fgb/Tsr1/Crtc1	30	15	109006/19122/70382/66161/74237/225348/16490/100900/72844/213773/66296/69902/14957/246782/71909	15	66978/233107/52808/59014/99571/67684/213895/67973/67242/622320/70808/12389/110135/104662/382056
BP	GO:0007017	microtubule-based process	13/1211	80/6402	0.771422292799064	0.99931375240911	56455/17761/16553/74237/76568/66296/16569/16564/13424/16561/16582/71909/54152	Dynll1/Map7/Kif13a/Tubgcp2/Ift46/Haus2/Kif3b/Kif21a/Dync1h1/Kif1b/Kifc3/Haus5/Dnal4	13	7	16553/74237/76568/66296/16569/71909/54152	6	56455/17761/16564/13424/16561/16582
BP	GO:0017144	drug metabolic process	13/1211	80/6402	0.771422292799064	0.99931375240911	104174/14194/11676/11702/novel.2/15233/17719/14751/17720/17717/17705/66152/56421	Gldc/Fh1/Aldoc/Amd1/-/Hgd/ND4/Gpi1/ND4L/ND2/ATP6/Uqcr10/Pfkp	13	3	14751/66152/56421	10	104174/14194/11676/11702/novel.2/15233/17719/17720/17717/17705
BP	GO:0018205	peptidyl-lysine modification	2/1211	14/6402	0.773790290039694	0.99931375240911	73242/330817	Atat1/Dhps	2	1	330817	1	73242
BP	GO:0070972	protein localization to endoplasmic reticulum	2/1211	14/6402	0.773790290039694	0.99931375240911	217337/67437	Srp68/Ssr3	2	0		2	217337/67437
BP	GO:0022402	cell cycle process	5/1211	33/6402	0.775459511887663	0.99931375240911	66591/12575/66296/11426/71909	Mad2l1bp/Cdkn1a/Haus2/Macf1/Haus5	5	2	66296/71909	3	66591/12575/11426
BP	GO:0007275	multicellular organism development	9/1211	57/6402	0.776658388789644	0.99931375240911	22419/227634/20439/67886/50781/24063/66175/22413/69697	Wnt5b/Camsap1/Siah2/Camsap2/Dkk3/Spry1/Mustn1/Wnt2/Camsap3	9	2	22419/20439	7	227634/67886/50781/24063/66175/22413/69697
BP	GO:0019363	pyridine nucleotide biosynthetic process	4/1211	27/6402	0.779625674679465	0.99931375240911	59027/11676/14751/56421	Nampt/Aldoc/Gpi1/Pfkp	4	3	59027/14751/56421	1	11676
BP	GO:0072525	pyridine-containing compound biosynthetic process	4/1211	27/6402	0.779625674679465	0.99931375240911	59027/11676/14751/56421	Nampt/Aldoc/Gpi1/Pfkp	4	3	59027/14751/56421	1	11676
BP	GO:1901292	nucleoside phosphate catabolic process	4/1211	27/6402	0.779625674679465	0.99931375240911	381101/11676/14751/56421	Dnph1/Aldoc/Gpi1/Pfkp	4	3	381101/14751/56421	1	11676
BP	GO:0006090	pyruvate metabolic process	3/1211	21/6402	0.788430291269209	0.99931375240911	11676/14751/56421	Aldoc/Gpi1/Pfkp	3	2	14751/56421	1	11676
BP	GO:0006096	glycolytic process	3/1211	21/6402	0.788430291269209	0.99931375240911	11676/14751/56421	Aldoc/Gpi1/Pfkp	3	2	14751/56421	1	11676
BP	GO:0006352	DNA-templated transcription, initiation	3/1211	21/6402	0.788430291269209	0.99931375240911	235459/98053/24075	Gtf2a2/Gtf2f1/Taf10	3	2	235459/24075	1	98053
BP	GO:0006757	ATP generation from ADP	3/1211	21/6402	0.788430291269209	0.99931375240911	11676/14751/56421	Aldoc/Gpi1/Pfkp	3	2	14751/56421	1	11676
BP	GO:0009135	purine nucleoside diphosphate metabolic process	3/1211	21/6402	0.788430291269209	0.99931375240911	11676/14751/56421	Aldoc/Gpi1/Pfkp	3	2	14751/56421	1	11676
BP	GO:0009179	purine ribonucleoside diphosphate metabolic process	3/1211	21/6402	0.788430291269209	0.99931375240911	11676/14751/56421	Aldoc/Gpi1/Pfkp	3	2	14751/56421	1	11676
BP	GO:0009185	ribonucleoside diphosphate metabolic process	3/1211	21/6402	0.788430291269209	0.99931375240911	11676/14751/56421	Aldoc/Gpi1/Pfkp	3	2	14751/56421	1	11676
BP	GO:0042866	pyruvate biosynthetic process	3/1211	21/6402	0.788430291269209	0.99931375240911	11676/14751/56421	Aldoc/Gpi1/Pfkp	3	2	14751/56421	1	11676
BP	GO:0046031	ADP metabolic process	3/1211	21/6402	0.788430291269209	0.99931375240911	11676/14751/56421	Aldoc/Gpi1/Pfkp	3	2	14751/56421	1	11676
BP	GO:0006163	purine nucleotide metabolic process	15/1211	93/6402	0.792757458471256	0.99931375240911	67054/56520/54369/11676/novel.2/229363/268566/17719/14751/17720/17717/17705/71743/66152/56421	Paics/Nme4/Nme6/Aldoc/-/Gmps/Gphn/ND4/Gpi1/ND4L/ND2/ATP6/Coasy/Uqcr10/Pfkp	15	6	56520/268566/14751/71743/66152/56421	9	67054/54369/11676/novel.2/229363/17719/17720/17717/17705
BP	GO:0006418	tRNA aminoacylation for protein translation	6/1211	40/6402	0.79506231622458	0.99931375240911	110960/22375/83669/224805/244141/107045	Tars/Wars/Wdr6/Aars2/Nars2/Lars	6	3	83669/224805/107045	3	110960/22375/244141
BP	GO:0006811	ion transport	49/1211	286/6402	0.805491589284839	0.99931375240911	226781/20516/11988/114644/18438/novel.2/84036/20499/14057/71699/55951/50934/338365/11732/69048/106947/106957/72002/20500/213053/16439/11951/20540/11927/20531/70456/16490/20278/17705/11944/67887/67547/74166/210148/55963/228033/77031/68427/30791/26373/53945/231583/140492/22368/110902/20511/54652/12856/11419	Slc30a10/Slc20a2/Slc7a2/Slc13a3/P2rx4/-/Kcnn1/Slc12a7/Sfxn1/Slc41a3/Mpc1/Slc7a8/Slc41a2/Ank/Slc30a5/Slc39a3/Slc39a6/Slc39a5/Slc13a2/Slc39a14/Itpr2/Atp5g1/Slc7a7/Atox1/Slc34a2/Mpc2/Kcna2/Scnn1g/ATP6/Atp4a/Saraf/Slc39a8/Tmem38a/Slc30a6/Slc1a4/Atp5g3/Slc9a8/Slc39a13/Slc39a1/Clcn7/Slc40a1/Slc26a1/Kcnn2/Trpv2/Chrna2/Slc1a2/Cacna1f/Cox17/Asic1	49	34	20516/114644/18438/84036/20499/14057/71699/55951/50934/338365/11732/106947/72002/11951/20540/11927/20531/70456/16490/20278/11944/210148/55963/228033/77031/68427/30791/26373/53945/231583/22368/110902/54652/12856	15	226781/11988/novel.2/69048/106957/20500/213053/16439/17705/67887/67547/74166/140492/20511/11419
BP	GO:0072521	purine-containing compound metabolic process	15/1211	94/6402	0.806266101979924	0.99931375240911	67054/56520/54369/11676/novel.2/229363/268566/17719/14751/17720/17717/17705/71743/66152/56421	Paics/Nme4/Nme6/Aldoc/-/Gmps/Gphn/ND4/Gpi1/ND4L/ND2/ATP6/Coasy/Uqcr10/Pfkp	15	6	56520/268566/14751/71743/66152/56421	9	67054/54369/11676/novel.2/229363/17719/17720/17717/17705
BP	GO:0051130	positive regulation of cellular component organization	2/1211	15/6402	0.806613664172898	0.99931375240911	170770/74237	Bbc3/Tubgcp2	2	2	170770/74237	0
BP	GO:0016052	carbohydrate catabolic process	3/1211	22/6402	0.814900936005926	0.99931375240911	11676/14751/56421	Aldoc/Gpi1/Pfkp	3	2	14751/56421	1	11676
BP	GO:0032501	multicellular organismal process	13/1211	83/6402	0.815386613924578	0.99931375240911	22419/99571/227634/72148/20439/67886/50781/24063/66175/17256/110135/22413/69697	Wnt5b/Fgg/Camsap1/Tdrp/Siah2/Camsap2/Dkk3/Spry1/Mustn1/Mea1/Fgb/Wnt2/Camsap3	13	4	22419/72148/20439/17256	9	99571/227634/67886/50781/24063/66175/110135/22413/69697
BP	GO:0043038	amino acid activation	6/1211	42/6402	0.832768946999025	0.99931375240911	110960/22375/83669/224805/244141/107045	Tars/Wars/Wdr6/Aars2/Nars2/Lars	6	3	83669/224805/107045	3	110960/22375/244141
BP	GO:0043039	tRNA aminoacylation	6/1211	42/6402	0.832768946999025	0.99931375240911	110960/22375/83669/224805/244141/107045	Tars/Wars/Wdr6/Aars2/Nars2/Lars	6	3	83669/224805/107045	3	110960/22375/244141
BP	GO:0000413	protein peptidyl-prolyl isomerization	5/1211	36/6402	0.838053415166184	0.99931375240911	18087/105675/382083/67285/56031	Nktr/Ppif/Snx22/Cwc27/Ppie	5	3	105675/67285/56031	2	18087/382083
BP	GO:0018208	peptidyl-proline modification	5/1211	36/6402	0.838053415166184	0.99931375240911	18087/105675/382083/67285/56031	Nktr/Ppif/Snx22/Cwc27/Ppie	5	3	105675/67285/56031	2	18087/382083
BP	GO:0006470	protein dephosphorylation	13/1211	85/6402	0.841025581536633	0.99931375240911	19245/56294/19263/19262/72102/80915/19272/19253/237860/19255/218294/18218/19252	Ptp4a3/Ptpn9/Ptprb/Ptpra/Dusp11/Dusp12/Ptprk/Ptpn18/Ssh2/Ptpn2/Cdc14b/Dusp8/Dusp1	13	6	19245/19262/80915/19253/237860/218294	7	56294/19263/72102/19272/19255/18218/19252
BP	GO:0046034	ATP metabolic process	9/1211	61/6402	0.841236412856995	0.99931375240911	11676/novel.2/17719/14751/17720/17717/17705/66152/56421	Aldoc/-/ND4/Gpi1/ND4L/ND2/ATP6/Uqcr10/Pfkp	9	3	14751/66152/56421	6	11676/novel.2/17719/17720/17717/17705
BP	GO:0009127	purine nucleoside monophosphate biosynthetic process	7/1211	49/6402	0.845405889128342	0.99931375240911	67054/11676/novel.2/229363/14751/17705/56421	Paics/Aldoc/-/Gmps/Gpi1/ATP6/Pfkp	7	2	14751/56421	5	67054/11676/novel.2/229363/17705
BP	GO:0009156	ribonucleoside monophosphate biosynthetic process	7/1211	49/6402	0.845405889128342	0.99931375240911	67054/11676/novel.2/229363/14751/17705/56421	Paics/Aldoc/-/Gmps/Gpi1/ATP6/Pfkp	7	2	14751/56421	5	67054/11676/novel.2/229363/17705
BP	GO:0009168	purine ribonucleoside monophosphate biosynthetic process	7/1211	49/6402	0.845405889128342	0.99931375240911	67054/11676/novel.2/229363/14751/17705/56421	Paics/Aldoc/-/Gmps/Gpi1/ATP6/Pfkp	7	2	14751/56421	5	67054/11676/novel.2/229363/17705
BP	GO:0006508	proteolysis	63/1211	370/6402	0.847329948414623	0.99931375240911	18551/330657/18815/16912/53376/24110/19123/76560/19165/50909/17380/75805/72461/66624/66988/170725/56373/50817/11488/76179/17387/72344/66593/109901/64138/13033/20439/215351/13034/74256/224897/19358/18553/77613/74996/320213/22258/13032/22230/237360/170707/19171/229445/22284/76687/109821/12263/78832/50701/235441/58860/17381/15234/170822/50492/74841/14479/58992/66887/229697/70574/71472/21402	Pcsk4/Prss53/Plg/Psmb9/Usp2/Usp18/Proc/Prss8/Psen2/C1ra/Mme/Nln/Prcp/Spcs2/Lap3/Capn8/Cpb2/Capn15/Adam11/Usp31/Mmp14/Usp36/Diablo/Cela1/Ctsz/Ctsd/Siah2/Senp6/Ctse/Cyld/Dpp9/Rad23a/Pcsk6/Prss36/Usp47/Senp5/Usp4/Ctsc/Ufd1/Adamts14/Usp48/Psmb10/Ctso/Usp9x/Spcs3/F11/C2/Cacul1/Elane/Usp3/Adamdec1/Mmp12/Hgf/Usp33/Thop1/Usp38/Usp15/F12/Lonp2/Cym/Cpm/Usp19/Skp1	63	31	18551/16912/53376/24110/76560/17380/75805/72461/11488/17387/66593/64138/13033/20439/13034/19358/18553/77613/22258/13032/237360/19171/229445/50701/58860/17381/50492/66887/229697/70574/21402	32	330657/18815/19123/19165/50909/66624/66988/170725/56373/50817/76179/72344/109901/215351/74256/224897/74996/320213/22230/170707/22284/76687/109821/12263/78832/235441/15234/170822/74841/14479/58992/71472
BP	GO:0015988	energy coupled proton transmembrane transport, against electrochemical gradient	3/1211	24/6402	0.859462275414014	0.99931375240911	11951/11944/228033	Atp5g1/Atp4a/Atp5g3	3	3	11951/11944/228033	0
BP	GO:0015991	ATP hydrolysis coupled proton transport	3/1211	24/6402	0.859462275414014	0.99931375240911	11951/11944/228033	Atp5g1/Atp4a/Atp5g3	3	3	11951/11944/228033	0
BP	GO:0090662	ATP hydrolysis coupled transmembrane transport	3/1211	24/6402	0.859462275414014	0.99931375240911	11951/11944/228033	Atp5g1/Atp4a/Atp5g3	3	3	11951/11944/228033	0
BP	GO:0099131	ATP hydrolysis coupled ion transmembrane transport	3/1211	24/6402	0.859462275414014	0.99931375240911	11951/11944/228033	Atp5g1/Atp4a/Atp5g3	3	3	11951/11944/228033	0
BP	GO:0099132	ATP hydrolysis coupled cation transmembrane transport	3/1211	24/6402	0.859462275414014	0.99931375240911	11951/11944/228033	Atp5g1/Atp4a/Atp5g3	3	3	11951/11944/228033	0
BP	GO:0070838	divalent metal ion transport	2/1211	17/6402	0.859778729379362	0.99931375240911	16439/67887	Itpr2/Saraf	2	0		2	16439/67887
BP	GO:0072511	divalent inorganic cation transport	2/1211	17/6402	0.859778729379362	0.99931375240911	16439/67887	Itpr2/Saraf	2	0		2	16439/67887
BP	GO:0009124	nucleoside monophosphate biosynthetic process	7/1211	50/6402	0.860117555149791	0.99931375240911	67054/11676/novel.2/229363/14751/17705/56421	Paics/Aldoc/-/Gmps/Gpi1/ATP6/Pfkp	7	2	14751/56421	5	67054/11676/novel.2/229363/17705
BP	GO:0016311	dephosphorylation	13/1211	88/6402	0.874260758959556	0.99931375240911	19245/56294/19263/19262/72102/80915/19272/19253/237860/19255/218294/18218/19252	Ptp4a3/Ptpn9/Ptprb/Ptpra/Dusp11/Dusp12/Ptprk/Ptpn18/Ssh2/Ptpn2/Cdc14b/Dusp8/Dusp1	13	6	19245/19262/80915/19253/237860/218294	7	56294/19263/72102/19272/19255/18218/19252
BP	GO:0006066	alcohol metabolic process	1/1211	10/6402	0.877357597802832	0.99931375240911	225913	Tkfc	1	0		1	225913
BP	GO:0010564	regulation of cell cycle process	1/1211	10/6402	0.877357597802832	0.99931375240911	66591	Mad2l1bp	1	0		1	66591
BP	GO:0051258	protein polymerization	3/1211	25/6402	0.877994182240708	0.99931375240911	99571/74237/110135	Fgg/Tubgcp2/Fgb	3	1	74237	2	99571/110135
BP	GO:0006413	translational initiation	4/1211	32/6402	0.880644686369293	0.99931375240911	13664/108112/16865/13726	Eif1a/Eif4ebp3/Eif2d/Emd	4	1	16865	3	13664/108112/13726
BP	GO:0046434	organophosphate catabolic process	4/1211	32/6402	0.880644686369293	0.99931375240911	381101/11676/14751/56421	Dnph1/Aldoc/Gpi1/Pfkp	4	3	381101/14751/56421	1	11676
BP	GO:0051704	multi-organism process	8/1211	58/6402	0.882184142735651	0.99931375240911	233115/233895/72148/105247050/233056/17256/67072/105243761	Dpy19l3/Prr14/Tdrp/Gm42226/Zfp790/Mea1/Cdc37l1/Gm39556	8	4	72148/105247050/17256/105243761	4	233115/233895/233056/67072
BP	GO:1901565	organonitrogen compound catabolic process	11/1211	77/6402	0.886075114186927	0.99931375240911	16912/104174/15233/20439/57757/19358/22230/19171/14420/78832/21402	Psmb9/Gldc/Hgd/Siah2/Pglyrp2/Rad23a/Ufd1/Psmb10/Galc/Cacul1/Skp1	11	6	16912/20439/19358/19171/14420/21402	5	104174/15233/57757/22230/78832
BP	GO:0009152	purine ribonucleotide biosynthetic process	10/1211	71/6402	0.887815743005211	0.99931375240911	67054/56520/54369/11676/novel.2/229363/14751/17705/71743/56421	Paics/Nme4/Nme6/Aldoc/-/Gmps/Gpi1/ATP6/Coasy/Pfkp	10	4	56520/14751/71743/56421	6	67054/54369/11676/novel.2/229363/17705
BP	GO:0009260	ribonucleotide biosynthetic process	10/1211	71/6402	0.887815743005211	0.99931375240911	67054/56520/54369/11676/novel.2/229363/14751/17705/71743/56421	Paics/Nme4/Nme6/Aldoc/-/Gmps/Gpi1/ATP6/Coasy/Pfkp	10	4	56520/14751/71743/56421	6	67054/54369/11676/novel.2/229363/17705
BP	GO:0046390	ribose phosphate biosynthetic process	10/1211	71/6402	0.887815743005211	0.99931375240911	67054/56520/54369/11676/novel.2/229363/14751/17705/71743/56421	Paics/Nme4/Nme6/Aldoc/-/Gmps/Gpi1/ATP6/Coasy/Pfkp	10	4	56520/14751/71743/56421	6	67054/54369/11676/novel.2/229363/17705
BP	GO:0006468	protein phosphorylation	78/1211	462/6402	0.889862310093666	0.99931375240911	227541/17691/20111/13549/13844/74137/56613/245038/21813/19766/13835/26921/13649/320129/66508/11652/12571/11479/18768/16453/13836/12675/17295/18769/14254/14186/332110/26408/108737/26417/234878/69131/225724/26407/18212/69847/216166/26399/78943/72388/106763/232341/18750/59126/70584/19106/26400/140780/74568/12323/52163/211770/26563/12567/12750/11302/67045/18715/51789/67333/20878/399510/11350/103236/2…	Camk1d/Sik1/Rps6ka1/Dyrk1b/Ephb2/Nuak2/Rps6ka4/Dclk3/Tgfbr2/Ripk1/Epha1/Map4k4/Egfr/Grk3/Lamtor1/Akt2/Cdk6/Acvr1b/Pkib/Jak3/Epha2/Chuk/Met/Pkig/Flt1/Fgfr4/Mapk15/Map3k5/Oxsr1/Mapk3/Map3k21/Cdk12/Mapk4/Map3k4/Ntrk2/Wnk4/Plk5/Map2k6/Ern1/Ripk4/Ttbk1/Wnk1/Prkca/Nek6/Pak4/Eif2ak2/Map2k7/Bmp2k/Mlkl/Camk2b/Camk1/Trib1/Ror1/Cdk4/Clk4/Aatk/Riok2/Pim2/Tnk2/Stk35/Aurka/Map4k5/Abl1/Csnk1g2/Ptk6/Cdk10/Mkrn2/…	78	47	17691/20111/13549/13844/56613/245038/21813/13835/320129/66508/11652/12571/11479/18768/16453/12675/17295/18769/26417/26407/18212/216166/26399/72388/106763/18750/59126/19106/140780/74568/12323/52163/26563/12567/11302/67045/67333/11350/103236/20459/234854/67027/100504731/20872/18751/26362/26397	31	227541/74137/19766/26921/13649/13836/14254/14186/332110/26408/108737/234878/69131/225724/69847/78943/232341/70584/26400/211770/12750/18715/51789/20878/399510/104318/226778/26403/14182/70661/17005
BP	GO:0006281	DNA repair	9/1211	65/6402	0.890186351947186	0.99931375240911	67711/12190/227622/68240/22596/19358/108138/71885/268395	Nsmce1/Brca2/Paxx/Rpa3/Xrcc5/Rad23a/Xrcc4/Faap100/Mpg	9	8	67711/12190/68240/22596/19358/108138/71885/268395	1	227622
BP	GO:0016032	viral process	6/1211	46/6402	0.891394289651998	0.99931375240911	233115/233895/105247050/233056/67072/105243761	Dpy19l3/Prr14/Gm42226/Zfp790/Cdc37l1/Gm39556	6	2	105247050/105243761	4	233115/233895/233056/67072
BP	GO:0044403	symbiont process	6/1211	46/6402	0.891394289651998	0.99931375240911	233115/233895/105247050/233056/67072/105243761	Dpy19l3/Prr14/Gm42226/Zfp790/Cdc37l1/Gm39556	6	2	105247050/105243761	4	233115/233895/233056/67072
BP	GO:0044419	interspecies interaction between organisms	6/1211	46/6402	0.891394289651998	0.99931375240911	233115/233895/105247050/233056/67072/105243761	Dpy19l3/Prr14/Gm42226/Zfp790/Cdc37l1/Gm39556	6	2	105247050/105243761	4	233115/233895/233056/67072
BP	GO:0015672	monovalent inorganic cation transport	12/1211	84/6402	0.89422222543976	0.99931375240911	114644/novel.2/84036/20500/11951/20278/17705/11944/74166/228033/140492/11419	Slc13a3/-/Kcnn1/Slc13a2/Atp5g1/Scnn1g/ATP6/Atp4a/Tmem38a/Atp5g3/Kcnn2/Asic1	12	6	114644/84036/11951/20278/11944/228033	6	novel.2/20500/17705/74166/140492/11419
BP	GO:0009166	nucleotide catabolic process	3/1211	26/6402	0.894321783877565	0.99931375240911	11676/14751/56421	Aldoc/Gpi1/Pfkp	3	2	14751/56421	1	11676
BP	GO:0009142	nucleoside triphosphate biosynthetic process	7/1211	53/6402	0.897511399337846	0.99931375240911	56520/54369/11676/novel.2/14751/17705/56421	Nme4/Nme6/Aldoc/-/Gpi1/ATP6/Pfkp	7	3	56520/14751/56421	4	54369/11676/novel.2/17705
BP	GO:0009145	purine nucleoside triphosphate biosynthetic process	7/1211	53/6402	0.897511399337846	0.99931375240911	56520/54369/11676/novel.2/14751/17705/56421	Nme4/Nme6/Aldoc/-/Gpi1/ATP6/Pfkp	7	3	56520/14751/56421	4	54369/11676/novel.2/17705
BP	GO:0009201	ribonucleoside triphosphate biosynthetic process	7/1211	53/6402	0.897511399337846	0.99931375240911	56520/54369/11676/novel.2/14751/17705/56421	Nme4/Nme6/Aldoc/-/Gpi1/ATP6/Pfkp	7	3	56520/14751/56421	4	54369/11676/novel.2/17705
BP	GO:0009206	purine ribonucleoside triphosphate biosynthetic process	7/1211	53/6402	0.897511399337846	0.99931375240911	56520/54369/11676/novel.2/14751/17705/56421	Nme4/Nme6/Aldoc/-/Gpi1/ATP6/Pfkp	7	3	56520/14751/56421	4	54369/11676/novel.2/17705
BP	GO:0006511	ubiquitin-dependent protein catabolic process	5/1211	40/6402	0.898493753705273	0.99931375240911	20439/19358/22230/78832/21402	Siah2/Rad23a/Ufd1/Cacul1/Skp1	5	3	20439/19358/21402	2	22230/78832
BP	GO:0019941	modification-dependent protein catabolic process	5/1211	40/6402	0.898493753705273	0.99931375240911	20439/19358/22230/78832/21402	Siah2/Rad23a/Ufd1/Cacul1/Skp1	5	3	20439/19358/21402	2	22230/78832
BP	GO:0043632	modification-dependent macromolecule catabolic process	5/1211	40/6402	0.898493753705273	0.99931375240911	20439/19358/22230/78832/21402	Siah2/Rad23a/Ufd1/Cacul1/Skp1	5	3	20439/19358/21402	2	22230/78832
BP	GO:0009165	nucleotide biosynthetic process	15/1211	103/6402	0.90018514987647	0.99931375240911	67054/56520/59027/54369/11676/novel.2/229363/14751/17705/71743/328099/56421/55936/51797/432530	Paics/Nme4/Nampt/Nme6/Aldoc/-/Gmps/Gpi1/ATP6/Coasy/Prps1l3/Pfkp/Ctps2/Ctps/Adcy1	15	7	56520/59027/14751/71743/56421/55936/51797	8	67054/54369/11676/novel.2/229363/17705/328099/432530
BP	GO:1901293	nucleoside phosphate biosynthetic process	15/1211	103/6402	0.90018514987647	0.99931375240911	67054/56520/59027/54369/11676/novel.2/229363/14751/17705/71743/328099/56421/55936/51797/432530	Paics/Nme4/Nampt/Nme6/Aldoc/-/Gmps/Gpi1/ATP6/Coasy/Prps1l3/Pfkp/Ctps2/Ctps/Adcy1	15	7	56520/59027/14751/71743/56421/55936/51797	8	67054/54369/11676/novel.2/229363/17705/328099/432530
BP	GO:0009605	response to external stimulus	1/1211	11/6402	0.900592883951262	0.99931375240911	18438	P2rx4	1	1	18438	0
BP	GO:0031334	positive regulation of protein complex assembly	1/1211	11/6402	0.900592883951262	0.99931375240911	74237	Tubgcp2	1	1	74237	0
BP	GO:0032273	positive regulation of protein polymerization	1/1211	11/6402	0.900592883951262	0.99931375240911	74237	Tubgcp2	1	1	74237	0
BP	GO:0032879	regulation of localization	1/1211	11/6402	0.900592883951262	0.99931375240911	67887	Saraf	1	0		1	67887
BP	GO:0044089	positive regulation of cellular component biogenesis	1/1211	11/6402	0.900592883951262	0.99931375240911	74237	Tubgcp2	1	1	74237	0
BP	GO:0051495	positive regulation of cytoskeleton organization	1/1211	11/6402	0.900592883951262	0.99931375240911	74237	Tubgcp2	1	1	74237	0
BP	GO:1902905	positive regulation of supramolecular fiber organization	1/1211	11/6402	0.900592883951262	0.99931375240911	74237	Tubgcp2	1	1	74237	0
BP	GO:0098660	inorganic ion transmembrane transport	8/1211	60/6402	0.903610248707744	0.99931375240911	novel.2/11732/16439/11951/17705/11944/228033/53945	-/Ank/Itpr2/Atp5g1/ATP6/Atp4a/Atp5g3/Slc40a1	8	5	11732/11951/11944/228033/53945	3	novel.2/16439/17705
BP	GO:0071103	DNA conformation change	4/1211	34/6402	0.908087674420578	0.99931375240911	21969/52808/14957/21976	Top1/Tspyl2/H1f3/Top3b	4	1	14957	3	21969/52808/21976
BP	GO:0048856	anatomical structure development	11/1211	80/6402	0.912917346206208	0.99931375240911	22419/227634/20439/67886/50781/24063/16988/66175/18483/22413/69697	Wnt5b/Camsap1/Siah2/Camsap2/Dkk3/Spry1/Lst1/Mustn1/Palm/Wnt2/Camsap3	11	4	22419/20439/16988/18483	7	227634/67886/50781/24063/66175/22413/69697
BP	GO:0006164	purine nucleotide biosynthetic process	10/1211	74/6402	0.915208592053986	0.99931375240911	67054/56520/54369/11676/novel.2/229363/14751/17705/71743/56421	Paics/Nme4/Nme6/Aldoc/-/Gmps/Gpi1/ATP6/Coasy/Pfkp	10	4	56520/14751/71743/56421	6	67054/54369/11676/novel.2/229363/17705
BP	GO:0022607	cellular component assembly	21/1211	142/6402	0.919409115399982	0.99931375240911	66978/233107/109006/52808/99571/19122/67684/70382/74237/16490/100900/72844/66296/67242/622320/12389/14957/246782/71909/110135/382056	Luc7l/Kctd15/Ciapin1/Tspyl2/Fgg/Prnp/Luc7l3/Kctd2/Tubgcp2/Kcna2/Hscb/Kctd17/Haus2/Gemin6/Kctd21/Cav1/H1f3/Atpaf2/Haus5/Fgb/Crtc1	21	11	109006/19122/70382/74237/16490/100900/72844/66296/14957/246782/71909	10	66978/233107/52808/99571/67684/67242/622320/12389/110135/382056
BP	GO:0000280	nuclear division	1/1211	12/6402	0.919429062567288	0.99931375240911	66591	Mad2l1bp	1	0		1	66591
BP	GO:0030029	actin filament-based process	5/1211	42/6402	0.920591084008029	0.99931375240911	70435/102639762/19241/76441/13367	Inf2/Gm3787/Tmsb4x/Daam2/Diaph1	5	2	70435/19241	3	102639762/76441/13367
BP	GO:0030036	actin cytoskeleton organization	5/1211	42/6402	0.920591084008029	0.99931375240911	70435/102639762/19241/76441/13367	Inf2/Gm3787/Tmsb4x/Daam2/Diaph1	5	2	70435/19241	3	102639762/76441/13367
BP	GO:0007010	cytoskeleton organization	10/1211	75/6402	0.922981769291609	0.99931375240911	319713/70435/102639762/17761/74237/19241/66296/76441/71909/13367	Ablim3/Inf2/Gm3787/Map7/Tubgcp2/Tmsb4x/Haus2/Daam2/Haus5/Diaph1	10	5	70435/74237/19241/66296/71909	5	319713/102639762/17761/76441/13367
BP	GO:0072522	purine-containing compound biosynthetic process	10/1211	75/6402	0.922981769291609	0.99931375240911	67054/56520/54369/11676/novel.2/229363/14751/17705/71743/56421	Paics/Nme4/Nme6/Aldoc/-/Gmps/Gpi1/ATP6/Coasy/Pfkp	10	4	56520/14751/71743/56421	6	67054/54369/11676/novel.2/229363/17705
BP	GO:0018193	peptidyl-amino acid modification	7/1211	56/6402	0.926064251981693	0.99931375240911	73242/18087/330817/105675/382083/67285/56031	Atat1/Nktr/Dhps/Ppif/Snx22/Cwc27/Ppie	7	4	330817/105675/67285/56031	3	73242/18087/382083
BP	GO:0032502	developmental process	11/1211	82/6402	0.927687906352701	0.99931375240911	22419/227634/20439/67886/50781/24063/16988/66175/18483/22413/69697	Wnt5b/Camsap1/Siah2/Camsap2/Dkk3/Spry1/Lst1/Mustn1/Palm/Wnt2/Camsap3	11	4	22419/20439/16988/18483	7	227634/67886/50781/24063/66175/22413/69697
BP	GO:0006813	potassium ion transport	2/1211	21/6402	0.928140120934213	0.99931375240911	84036/140492	Kcnn1/Kcnn2	2	1	84036	1	140492
BP	GO:0045786	negative regulation of cell cycle	2/1211	21/6402	0.928140120934213	0.99931375240911	12575/11426	Cdkn1a/Macf1	2	0		2	12575/11426
BP	GO:0007018	microtubule-based movement	7/1211	57/6402	0.933903200474437	0.99931375240911	16553/76568/16569/16564/13424/16561/16582	Kif13a/Ift46/Kif3b/Kif21a/Dync1h1/Kif1b/Kifc3	7	3	16553/76568/16569	4	16564/13424/16561/16582
BP	GO:0044257	cellular protein catabolic process	7/1211	57/6402	0.933903200474437	0.99931375240911	16912/20439/19358/22230/19171/78832/21402	Psmb9/Siah2/Rad23a/Ufd1/Psmb10/Cacul1/Skp1	7	5	16912/20439/19358/19171/21402	2	22230/78832
BP	GO:0051603	proteolysis involved in cellular protein catabolic process	7/1211	57/6402	0.933903200474437	0.99931375240911	16912/20439/19358/22230/19171/78832/21402	Psmb9/Siah2/Rad23a/Ufd1/Psmb10/Cacul1/Skp1	7	5	16912/20439/19358/19171/21402	2	22230/78832
BP	GO:0000278	mitotic cell cycle	1/1211	13/6402	0.934698453057275	0.99931375240911	66591	Mad2l1bp	1	0		1	66591
BP	GO:0019068	virion assembly	1/1211	13/6402	0.934698453057275	0.99931375240911	105243761	Gm39556	1	1	105243761	0
BP	GO:0050793	regulation of developmental process	1/1211	13/6402	0.934698453057275	0.99931375240911	18483	Palm	1	1	18483	0
BP	GO:1903047	mitotic cell cycle process	1/1211	13/6402	0.934698453057275	0.99931375240911	66591	Mad2l1bp	1	0		1	66591
BP	GO:0006754	ATP biosynthetic process	5/1211	44/6402	0.938322110002934	0.99931375240911	11676/novel.2/14751/17705/56421	Aldoc/-/Gpi1/ATP6/Pfkp	5	2	14751/56421	3	11676/novel.2/17705
BP	GO:0006996	organelle organization	29/1211	194/6402	0.939882567554318	0.99931375240911	319713/108958/21969/52808/18631/170731/70435/170770/102639762/66508/74043/69129/17761/71382/235497/66591/74237/19241/76568/66296/56041/76441/17827/14957/71909/13367/100504731/56535/21976	Ablim3/Miga2/Top1/Tspyl2/Pex11a/Mfn2/Inf2/Bbc3/Gm3787/Lamtor1/Pex26/Pex11g/Map7/Pex1/Leo1/Mad2l1bp/Tubgcp2/Tmsb4x/Ift46/Haus2/Uso1/Daam2/Mtx1/H1f3/Haus5/Diaph1/Gm13077/Pex3/Top3b	29	17	108958/18631/170731/70435/170770/66508/69129/71382/74237/19241/76568/66296/17827/14957/71909/100504731/56535	12	319713/21969/52808/102639762/74043/17761/235497/66591/56041/76441/13367/21976
BP	GO:0032259	methylation	3/1211	30/6402	0.941697754132122	0.99931375240911	75894/68017/328162	Adal/Mrm2/Trmt61a	3	1	68017	2	75894/328162
BP	GO:0098662	inorganic cation transmembrane transport	7/1211	59/6402	0.947416989235479	0.99931375240911	novel.2/16439/11951/17705/11944/228033/53945	-/Itpr2/Atp5g1/ATP6/Atp4a/Atp5g3/Slc40a1	7	4	11951/11944/228033/53945	3	novel.2/16439/17705
BP	GO:0015985	energy coupled proton transport, down electrochemical gradient	2/1211	23/6402	0.949079143290165	0.99931375240911	novel.2/17705	-/ATP6	2	0		2	novel.2/17705
BP	GO:0015986	ATP synthesis coupled proton transport	2/1211	23/6402	0.949079143290165	0.99931375240911	novel.2/17705	-/ATP6	2	0		2	novel.2/17705
BP	GO:0098655	cation transmembrane transport	8/1211	66/6402	0.949140936061935	0.99931375240911	18438/novel.2/16439/11951/17705/11944/228033/53945	P2rx4/-/Itpr2/Atp5g1/ATP6/Atp4a/Atp5g3/Slc40a1	8	5	18438/11951/11944/228033/53945	3	novel.2/16439/17705
BP	GO:0065003	protein-containing complex assembly	17/1211	124/6402	0.95104209591325	0.99931375240911	66978/233107/52808/99571/19122/67684/70382/74237/16490/100900/72844/67242/622320/14957/246782/110135/382056	Luc7l/Kctd15/Tspyl2/Fgg/Prnp/Luc7l3/Kctd2/Tubgcp2/Kcna2/Hscb/Kctd17/Gemin6/Kctd21/H1f3/Atpaf2/Fgb/Crtc1	17	8	19122/70382/74237/16490/100900/72844/14957/246782	9	66978/233107/52808/99571/67684/67242/622320/110135/382056
BP	GO:0006974	cellular response to DNA damage stimulus	9/1211	73/6402	0.951153900114639	0.99931375240911	67711/12190/227622/68240/22596/19358/108138/71885/268395	Nsmce1/Brca2/Paxx/Rpa3/Xrcc5/Rad23a/Xrcc4/Faap100/Mpg	9	8	67711/12190/68240/22596/19358/108138/71885/268395	1	227622
BP	GO:0033554	cellular response to stress	9/1211	73/6402	0.951153900114639	0.99931375240911	67711/12190/227622/68240/22596/19358/108138/71885/268395	Nsmce1/Brca2/Paxx/Rpa3/Xrcc5/Rad23a/Xrcc4/Faap100/Mpg	9	8	67711/12190/68240/22596/19358/108138/71885/268395	1	227622
BP	GO:0007059	chromosome segregation	1/1211	15/6402	0.957109028336179	0.99931375240911	102637974	Gm34654	1	0		1	102637974
BP	GO:1902600	proton transmembrane transport	5/1211	47/6402	0.95829784892037	0.99931375240911	novel.2/11951/17705/11944/228033	-/Atp5g1/ATP6/Atp4a/Atp5g3	5	3	11951/11944/228033	2	novel.2/17705
BP	GO:0030163	protein catabolic process	7/1211	61/6402	0.958410994872618	0.99931375240911	16912/20439/19358/22230/19171/78832/21402	Psmb9/Siah2/Rad23a/Ufd1/Psmb10/Cacul1/Skp1	7	5	16912/20439/19358/19171/21402	2	22230/78832
BP	GO:0006955	immune response	16/1211	121/6402	0.963152218318284	0.99931375240911	14999/12479/22370/21944/15945/226866/16988/18606/15039/20299/15006/72699/15001/15002/630499/14960	H2-DMb1/Cd1d1/Vtn/Tnfsf12/Cxcl10/Sbspon/Lst1/Enpp2/H2-T22/Ccl22/H2-Q1/Lime1/H2-Oa/H2-Ob/H2-K2/H2-Aa	16	13	14999/12479/21944/15945/226866/16988/18606/15039/20299/15006/15001/15002/14960	3	22370/72699/630499
BP	GO:0016569	covalent chromatin modification	1/1211	16/6402	0.965241323104441	0.99931375240911	235497	Leo1	1	0		1	235497
BP	GO:0016570	histone modification	1/1211	16/6402	0.965241323104441	0.99931375240911	235497	Leo1	1	0		1	235497
BP	GO:0007155	cell adhesion	17/1211	129/6402	0.968252356928826	0.99931375240911	12819/232370/211924/75599/12558/18074/13511/114332/320865/53601/208777/192188/21930/13506/22329/100861634/239096	Col15a1/Clstn3/Dsg1c/Pcdh1/Cdh2/Nid2/Dsg2/Lyve1/Cdh18/Pcdh12/Sned1/Stab2/Tnfaip6/Dsc2/Vcam1/Gm21092/Cdh24	17	8	12819/232370/211924/12558/13511/320865/13506/22329	9	75599/18074/114332/53601/208777/192188/21930/100861634/239096
BP	GO:0022610	biological adhesion	17/1211	129/6402	0.968252356928826	0.99931375240911	12819/232370/211924/75599/12558/18074/13511/114332/320865/53601/208777/192188/21930/13506/22329/100861634/239096	Col15a1/Clstn3/Dsg1c/Pcdh1/Cdh2/Nid2/Dsg2/Lyve1/Cdh18/Pcdh12/Sned1/Stab2/Tnfaip6/Dsc2/Vcam1/Gm21092/Cdh24	17	8	12819/232370/211924/12558/13511/320865/13506/22329	9	75599/18074/114332/53601/208777/192188/21930/100861634/239096
BP	GO:0033043	regulation of organelle organization	3/1211	34/6402	0.968697091843604	0.99931375240911	170770/66591/74237	Bbc3/Mad2l1bp/Tubgcp2	3	2	170770/74237	1	66591
BP	GO:0051726	regulation of cell cycle	3/1211	34/6402	0.968697091843604	0.99931375240911	66591/12575/11426	Mad2l1bp/Cdkn1a/Macf1	3	0		3	66591/12575/11426
BP	GO:0097435	supramolecular fiber organization	3/1211	34/6402	0.968697091843604	0.99931375240911	102639762/74237/19241	Gm3787/Tubgcp2/Tmsb4x	3	2	74237/19241	1	102639762
BP	GO:0009190	cyclic nucleotide biosynthetic process	1/1211	17/6402	0.971832735212258	0.99931375240911	432530	Adcy1	1	0		1	432530
BP	GO:0043414	macromolecule methylation	1/1211	17/6402	0.971832735212258	0.99931375240911	328162	Trmt61a	1	0		1	328162
BP	GO:0007156	homophilic cell adhesion via plasma membrane adhesion molecules	10/1211	85/6402	0.972577086383237	0.99931375240911	232370/211924/75599/12558/13511/320865/53601/13506/100861634/239096	Clstn3/Dsg1c/Pcdh1/Cdh2/Dsg2/Cdh18/Pcdh12/Dsc2/Gm21092/Cdh24	10	6	232370/211924/12558/13511/320865/13506	4	75599/53601/100861634/239096
BP	GO:0098742	cell-cell adhesion via plasma-membrane adhesion molecules	10/1211	85/6402	0.972577086383237	0.99931375240911	232370/211924/75599/12558/13511/320865/53601/13506/100861634/239096	Clstn3/Dsg1c/Pcdh1/Cdh2/Dsg2/Cdh18/Pcdh12/Dsc2/Gm21092/Cdh24	10	6	232370/211924/12558/13511/320865/13506	4	75599/53601/100861634/239096
BP	GO:0043933	protein-containing complex subunit organization	17/1211	131/6402	0.973474153718696	0.99931375240911	66978/233107/52808/99571/19122/67684/70382/74237/16490/100900/72844/67242/622320/14957/246782/110135/382056	Luc7l/Kctd15/Tspyl2/Fgg/Prnp/Luc7l3/Kctd2/Tubgcp2/Kcna2/Hscb/Kctd17/Gemin6/Kctd21/H1f3/Atpaf2/Fgb/Crtc1	17	8	19122/70382/74237/16490/100900/72844/14957/246782	9	66978/233107/52808/99571/67684/67242/622320/110135/382056
BP	GO:0002376	immune system process	16/1211	125/6402	0.974424186548003	0.99931375240911	14999/12479/22370/21944/15945/226866/16988/18606/15039/20299/15006/72699/15001/15002/630499/14960	H2-DMb1/Cd1d1/Vtn/Tnfsf12/Cxcl10/Sbspon/Lst1/Enpp2/H2-T22/Ccl22/H2-Q1/Lime1/H2-Oa/H2-Ob/H2-K2/H2-Aa	16	13	14999/12479/21944/15945/226866/16988/18606/15039/20299/15006/15001/15002/14960	3	22370/72699/630499
BP	GO:0006334	nucleosome assembly	2/1211	27/6402	0.974833898842951	0.99931375240911	52808/14957	Tspyl2/H1f3	2	1	14957	1	52808
BP	GO:0031497	chromatin assembly	2/1211	27/6402	0.974833898842951	0.99931375240911	52808/14957	Tspyl2/H1f3	2	1	14957	1	52808
BP	GO:0034728	nucleosome organization	2/1211	27/6402	0.974833898842951	0.99931375240911	52808/14957	Tspyl2/H1f3	2	1	14957	1	52808
BP	GO:0098609	cell-cell adhesion	10/1211	86/6402	0.975429803838856	0.99931375240911	232370/211924/75599/12558/13511/320865/53601/13506/100861634/239096	Clstn3/Dsg1c/Pcdh1/Cdh2/Dsg2/Cdh18/Pcdh12/Dsc2/Gm21092/Cdh24	10	6	232370/211924/12558/13511/320865/13506	4	75599/53601/100861634/239096
BP	GO:0009187	cyclic nucleotide metabolic process	1/1211	18/6402	0.977175030851719	0.99931375240911	432530	Adcy1	1	0		1	432530
BP	GO:0006323	DNA packaging	2/1211	28/6402	0.978958913303241	0.99931375240911	52808/14957	Tspyl2/H1f3	2	1	14957	1	52808
BP	GO:0007015	actin filament organization	2/1211	28/6402	0.978958913303241	0.99931375240911	102639762/19241	Gm3787/Tmsb4x	2	1	19241	1	102639762
BP	GO:0034622	cellular protein-containing complex assembly	9/1211	81/6402	0.980023429594325	0.99931375240911	66978/52808/99571/67684/74237/67242/14957/246782/110135	Luc7l/Tspyl2/Fgg/Luc7l3/Tubgcp2/Gemin6/H1f3/Atpaf2/Fgb	9	3	74237/14957/246782	6	66978/52808/99571/67684/67242/110135
BP	GO:0006928	movement of cell or subcellular component	7/1211	67/6402	0.980072169293719	0.99931375240911	16553/76568/16569/16564/13424/16561/16582	Kif13a/Ift46/Kif3b/Kif21a/Dync1h1/Kif1b/Kifc3	7	3	16553/76568/16569	4	16564/13424/16561/16582
BP	GO:0006952	defense response	1/1211	19/6402	0.981504767323926	0.99931375240911	13214	Defb1	1	0		1	13214
BP	GO:0009888	tissue development	1/1211	19/6402	0.981504767323926	0.99931375240911	66175	Mustn1	1	0		1	66175
BP	GO:0006333	chromatin assembly or disassembly	2/1211	29/6402	0.982425307980966	0.99931375240911	52808/14957	Tspyl2/H1f3	2	1	14957	1	52808
BP	GO:0019058	viral life cycle	2/1211	32/6402	0.989814400176513	0.99931375240911	105247050/105243761	Gm42226/Gm39556	2	2	105247050/105243761	0
BP	GO:0032271	regulation of protein polymerization	1/1211	22/6402	0.990161859796234	0.99931375240911	74237	Tubgcp2	1	1	74237	0
BP	GO:0043254	regulation of protein complex assembly	1/1211	22/6402	0.990161859796234	0.99931375240911	74237	Tubgcp2	1	1	74237	0
BP	GO:0044087	regulation of cellular component biogenesis	1/1211	22/6402	0.990161859796234	0.99931375240911	74237	Tubgcp2	1	1	74237	0
BP	GO:1902903	regulation of supramolecular fiber organization	1/1211	22/6402	0.990161859796234	0.99931375240911	74237	Tubgcp2	1	1	74237	0
BP	GO:0065004	protein-DNA complex assembly	2/1211	33/6402	0.991521832312353	0.99931375240911	52808/14957	Tspyl2/H1f3	2	1	14957	1	52808
BP	GO:0071824	protein-DNA complex subunit organization	2/1211	33/6402	0.991521832312353	0.99931375240911	52808/14957	Tspyl2/H1f3	2	1	14957	1	52808
BP	GO:0051493	regulation of cytoskeleton organization	1/1211	26/6402	0.99576200250971	0.999999785739438	74237	Tubgcp2	1	1	74237	0
BP	GO:0006325	chromatin organization	3/1211	55/6402	0.999104823295998	0.999999785739438	52808/235497/14957	Tspyl2/Leo1/H1f3	3	1	14957	2	52808/235497
BP	GO:0051276	chromosome organization	5/1211	86/6402	0.999893508945024	0.999999785739438	21969/52808/235497/14957/21976	Top1/Tspyl2/Leo1/H1f3/Top3b	5	1	14957	4	21969/52808/235497/21976
BP	GO:0007186	G-protein coupled receptor signaling pathway	20/1211	251/6402	0.999999785739438	0.999999785739438	54140/11539/242425/13609/77596/67217/637004/84112/64297/224792/71111/14685/26912/14739/14675/11549/74191/12774/59289/11536	Avpr1a/Adora1/Gabbr2/S1pr1/Adgrf1/L3hypdh/Vmn2r3/Sucnr1/Gprc5b/Adgrf5/Gpr39/Gnat1/Gcat/S1pr2/Gna14/Adra1a/P2ry13/Ccr5/Ackr2/Gpr182	20	12	11539/242425/67217/637004/64297/71111/14685/14739/14675/11549/74191/12774	8	54140/13609/77596/84112/224792/26912/59289/11536
CC	GO:0005777	peroxisome	7/647	10/3839	0.000281152774020481	0.0182749303113312	19298/18631/74043/69129/71382/93732/56535	Pex19/Pex11a/Pex26/Pex11g/Pex1/Acox2/Pex3	7	6	19298/18631/69129/71382/93732/56535	1	74043
CC	GO:0042579	microbody	7/647	10/3839	0.000281152774020481	0.0182749303113312	19298/18631/74043/69129/71382/93732/56535	Pex19/Pex11a/Pex26/Pex11g/Pex1/Acox2/Pex3	7	6	19298/18631/69129/71382/93732/56535	1	74043
CC	GO:0005615	extracellular space	13/647	34/3839	0.00229435908462959	0.0994222270006156	17837/99571/625018/15139/13601/16181/232400/434083/17836/16173/791299/110135/14473	Mug2/Fgg/C4a/Hc/Ecm1/Il1rn/A2ml1/Mug4-ps/Mug1/Il18/Gm10069/Fgb/Gc	13	3	625018/16181/232400	10	17837/99571/15139/13601/434083/17836/16173/791299/110135/14473
CC	GO:0098588	bounding membrane of organelle	19/647	64/3839	0.00726493328171456	0.216953141421861	69608/18631/170731/66508/13047/74043/69129/27054/641376/330406/68512/99683/56041/17827/54161/53333/100504731/56535/100910	Sec24d/Pex11a/Mfn2/Lamtor1/Cux1/Pex26/Pex11g/Sec23b/Tomm40l/B4galnt3/Tomm5/Sec24b/Uso1/Mtx1/Copg1/Tomm40/Gm13077/Pex3/Chpf2	19	13	18631/170731/66508/13047/69129/641376/330406/68512/17827/53333/100504731/56535/100910	6	69608/74043/27054/99683/56041/54161
CC	GO:0044421	extracellular region part	23/647	83/3839	0.00834435159314848	0.216953141421861	14733/12819/17837/13602/99571/625018/15139/13601/17387/66548/16181/64075/232400/77794/434083/237360/17836/16173/14734/791299/17381/110135/14473	Gpc1/Col15a1/Mug2/Sparcl1/Fgg/C4a/Hc/Ecm1/Mmp14/Adamtsl5/Il1rn/Smoc1/A2ml1/Adamtsl2/Mug4-ps/Adamts14/Mug1/Il18/Gpc3/Gm10069/Mmp12/Fgb/Gc	23	10	14733/12819/625018/17387/66548/16181/64075/232400/237360/17381	13	17837/13602/99571/15139/13601/77794/434083/17836/16173/14734/791299/110135/14473
CC	GO:0098805	whole membrane	15/647	49/3839	0.0120906688284574	0.261964491283244	69608/18631/170731/66508/74043/69129/27054/641376/68512/99683/17827/54161/53333/100504731/56535	Sec24d/Pex11a/Mfn2/Lamtor1/Pex26/Pex11g/Sec23b/Tomm40l/Tomm5/Sec24b/Mtx1/Copg1/Tomm40/Gm13077/Pex3	15	10	18631/170731/66508/69129/641376/68512/17827/53333/100504731/56535	5	69608/74043/27054/99683/54161
CC	GO:0016459	myosin complex	10/647	30/3839	0.020759455812445	0.385532750802549	17913/17919/17925/17912/545551/77579/71960/17921/68178/360013	Myo1c/Myo5b/Myo9b/Myo1b/BC021767/Myh10/Myh14/Myo7a/Cgnl1/Myo18a	10	6	17913/17919/17925/71960/68178/360013	4	17912/545551/77579/17921
CC	GO:0012505	endomembrane system	28/647	116/3839	0.026342629798006	0.428067734217597	18451/53897/217664/67475/69608/12317/66624/66508/13047/76895/18452/27054/12330/67397/71805/109815/269966/330406/67887/20832/99683/76687/56041/54161/276846/100504731/28146/100910	P4ha1/Gal3st1/Mgat2/Ero1b/Sec24d/Calr/Spcs2/Lamtor1/Cux1/Bicd2/P4ha2/Sec23b/Canx/Erp29/Nup93/Selenos/Nup98/B4galnt3/Saraf/Ssr4/Sec24b/Spcs3/Uso1/Copg1/Pigs/Gm13077/Serp1/Chpf2	28	8	53897/66508/13047/71805/330406/276846/100504731/100910	20	18451/217664/67475/69608/12317/66624/76895/18452/27054/12330/67397/109815/269966/67887/20832/99683/76687/56041/54161/28146
CC	GO:0000145	exocyst	4/647	10/3839	0.0719266419637391	0.719266419637391	107371/20336/21928/53413	Exoc6/Exoc4/Tnfaip2/Exoc7	4	4	107371/20336/21928/53413	0
CC	GO:0005578	proteinaceous extracellular matrix	4/647	10/3839	0.0719266419637391	0.719266419637391	14733/13602/64075/14734	Gpc1/Sparcl1/Smoc1/Gpc3	4	2	14733/64075	2	13602/14734
CC	GO:0005938	cell cortex	4/647	10/3839	0.0719266419637391	0.719266419637391	107371/20336/21928/53413	Exoc6/Exoc4/Tnfaip2/Exoc7	4	4	107371/20336/21928/53413	0
CC	GO:0044448	cell cortex part	4/647	10/3839	0.0719266419637391	0.719266419637391	107371/20336/21928/53413	Exoc6/Exoc4/Tnfaip2/Exoc7	4	4	107371/20336/21928/53413	0
CC	GO:0099568	cytoplasmic region	4/647	10/3839	0.0719266419637391	0.719266419637391	107371/20336/21928/53413	Exoc6/Exoc4/Tnfaip2/Exoc7	4	4	107371/20336/21928/53413	0
CC	GO:0044433	cytoplasmic vesicle part	6/647	19/3839	0.0856149416050528	0.733878428337002	69608/66508/27054/99683/54161/100504731	Sec24d/Lamtor1/Sec23b/Sec24b/Copg1/Gm13077	6	2	66508/100504731	4	69608/27054/99683/54161
CC	GO:0005783	endoplasmic reticulum	13/647	53/3839	0.0974592555079144	0.733878428337002	18451/67475/12317/66624/18452/12330/67397/109815/67887/20832/76687/276846/28146	P4ha1/Ero1b/Calr/Spcs2/P4ha2/Canx/Erp29/Selenos/Saraf/Ssr4/Spcs3/Pigs/Serp1	13	1	276846	12	18451/67475/12317/66624/18452/12330/67397/109815/67887/20832/76687/28146
CC	GO:0044430	cytoskeletal part	25/647	115/3839	0.100270888624429	0.733878428337002	102637974/73242/17913/17919/17925/56455/17912/545551/212632/74237/76952/11764/16668/94179/16691/77579/13424/16663/71960/71909/54152/83679/17921/68178/360013	Gm34654/Atat1/Myo1c/Myo5b/Myo9b/Dynll1/Myo1b/BC021767/Iffo2/Tubgcp2/Nt5c2/Ap1b1/Krt18/Krt23/Krt8/Myh10/Dync1h1/Krt13/Myh14/Haus5/Dnal4/Pde4dip/Myo7a/Cgnl1/Myo18a	25	14	17913/17919/17925/74237/76952/11764/16668/94179/16691/71960/71909/54152/68178/360013	11	102637974/73242/56455/17912/545551/212632/77579/13424/16663/83679/17921
CC	GO:0005856	cytoskeleton	28/647	132/3839	0.108948231134579	0.733878428337002	102637974/73242/17913/17919/17925/56455/17761/17912/545551/217198/212632/74237/76952/18810/11764/16668/94179/16691/77579/13424/16663/71960/71909/54152/83679/17921/68178/360013	Gm34654/Atat1/Myo1c/Myo5b/Myo9b/Dynll1/Map7/Myo1b/BC021767/Plekhh3/Iffo2/Tubgcp2/Nt5c2/Plec/Ap1b1/Krt18/Krt23/Krt8/Myh10/Dync1h1/Krt13/Myh14/Haus5/Dnal4/Pde4dip/Myo7a/Cgnl1/Myo18a	28	14	17913/17919/17925/74237/76952/11764/16668/94179/16691/71960/71909/54152/68178/360013	14	102637974/73242/56455/17761/17912/545551/217198/212632/18810/77579/13424/16663/83679/17921
CC	GO:0044446	intracellular organelle part	82/647	436/3839	0.138327232318448	0.733878428337002	66978/102637974/67139/56739/217664/73242/17913/12616/69608/18631/17919/170731/17925/235459/56455/66624/67711/55951/67684/66508/13047/99045/74043/69129/17912/27054/545551/641376/235497/66213/67397/11655/20463/212632/327987/71805/109815/217708/74237/76952/269966/70456/330406/67973/56771/11764/67887/16668/100042405/68512/94179/16691/99683/66152/76687/628726/66172/56041/77579/13424/16663/17827/14957/…	Luc7l/Gm34654/Mis12/Rec8/Mgat2/Atat1/Myo1c/Cenpb/Sec24d/Pex11a/Myo5b/Mfn2/Myo9b/Gtf2a2/Dynll1/Spcs2/Nsmce1/Mpc1/Luc7l3/Lamtor1/Cux1/Mrps26/Pex26/Pex11g/Myo1b/Sec23b/BC021767/Tomm40l/Leo1/Med7/Erp29/Alas1/Cox7a2l/Iffo2/Med13/Nup93/Selenos/Lin52/Tubgcp2/Nt5c2/Nup98/Mpc2/B4galnt3/Mphosph10/Med20/Ap1b1/Saraf/Krt18/Gm10282/Tomm5/Krt23/Krt8/Sec24b/Uqcr10/Spcs3/Rpl26-ps6/Med11/Uso1/Myh10/Dync1h1/Krt13/M…	82	44	56739/17913/12616/18631/17919/170731/17925/235459/67711/55951/66508/13047/99045/69129/641376/20463/71805/74237/76952/70456/330406/11764/16668/100042405/68512/94179/16691/66152/66172/17827/14957/71960/71909/53333/68219/71885/54152/276846/100504731/68178/360013/56535/12856/100910	38	66978/102637974/67139/217664/73242/69608/56455/66624/67684/74043/17912/27054/545551/235497/66213/67397/11655/212632/327987/109815/217708/269966/67973/56771/67887/99683/76687/628726/56041/77579/13424/16663/329650/67065/26951/54161/83679/17921
CC	GO:0098791	Golgi subcompartment	5/647	17/3839	0.144220915392028	0.733878428337002	217664/13047/330406/56041/100910	Mgat2/Cux1/B4galnt3/Uso1/Chpf2	5	3	13047/330406/100910	2	217664/56041
CC	GO:0015630	microtubule cytoskeleton	9/647	37/3839	0.15802564247052	0.733878428337002	102637974/73242/56455/17761/74237/13424/71909/54152/83679	Gm34654/Atat1/Dynll1/Map7/Tubgcp2/Dync1h1/Haus5/Dnal4/Pde4dip	9	3	74237/71909/54152	6	102637974/73242/56455/17761/13424/83679
CC	GO:0044422	organelle part	82/647	440/3839	0.159995448403125	0.733878428337002	66978/102637974/67139/56739/217664/73242/17913/12616/69608/18631/17919/170731/17925/235459/56455/66624/67711/55951/67684/66508/13047/99045/74043/69129/17912/27054/545551/641376/235497/66213/67397/11655/20463/212632/327987/71805/109815/217708/74237/76952/269966/70456/330406/67973/56771/11764/67887/16668/100042405/68512/94179/16691/99683/66152/76687/628726/66172/56041/77579/13424/16663/17827/14957/…	Luc7l/Gm34654/Mis12/Rec8/Mgat2/Atat1/Myo1c/Cenpb/Sec24d/Pex11a/Myo5b/Mfn2/Myo9b/Gtf2a2/Dynll1/Spcs2/Nsmce1/Mpc1/Luc7l3/Lamtor1/Cux1/Mrps26/Pex26/Pex11g/Myo1b/Sec23b/BC021767/Tomm40l/Leo1/Med7/Erp29/Alas1/Cox7a2l/Iffo2/Med13/Nup93/Selenos/Lin52/Tubgcp2/Nt5c2/Nup98/Mpc2/B4galnt3/Mphosph10/Med20/Ap1b1/Saraf/Krt18/Gm10282/Tomm5/Krt23/Krt8/Sec24b/Uqcr10/Spcs3/Rpl26-ps6/Med11/Uso1/Myh10/Dync1h1/Krt13/M…	82	44	56739/17913/12616/18631/17919/170731/17925/235459/67711/55951/66508/13047/99045/69129/641376/20463/71805/74237/76952/70456/330406/11764/16668/100042405/68512/94179/16691/66152/66172/17827/14957/71960/71909/53333/68219/71885/54152/276846/100504731/68178/360013/56535/12856/100910	38	66978/102637974/67139/217664/73242/69608/56455/66624/67684/74043/17912/27054/545551/235497/66213/67397/11655/212632/327987/109815/217708/269966/67973/56771/67887/99683/76687/628726/56041/77579/13424/16663/329650/67065/26951/54161/83679/17921
CC	GO:0000775	chromosome, centromeric region	4/647	13/3839	0.162567916495397	0.733878428337002	102637974/67139/12616/26951	Gm34654/Mis12/Cenpb/Zw10	4	1	12616	3	102637974/67139/26951
CC	GO:0099023	tethering complex	4/647	13/3839	0.162567916495397	0.733878428337002	107371/20336/21928/53413	Exoc6/Exoc4/Tnfaip2/Exoc7	4	4	107371/20336/21928/53413	0
CC	GO:0031410	cytoplasmic vesicle	6/647	23/3839	0.178448198033777	0.733878428337002	69608/66508/27054/99683/54161/100504731	Sec24d/Lamtor1/Sec23b/Sec24b/Copg1/Gm13077	6	2	66508/100504731	4	69608/27054/99683/54161
CC	GO:0031982	vesicle	6/647	23/3839	0.178448198033777	0.733878428337002	69608/66508/27054/99683/54161/100504731	Sec24d/Lamtor1/Sec23b/Sec24b/Copg1/Gm13077	6	2	66508/100504731	4	69608/27054/99683/54161
CC	GO:0097708	intracellular vesicle	6/647	23/3839	0.178448198033777	0.733878428337002	69608/66508/27054/99683/54161/100504731	Sec24d/Lamtor1/Sec23b/Sec24b/Copg1/Gm13077	6	2	66508/100504731	4	69608/27054/99683/54161
CC	GO:0031090	organelle membrane	23/647	113/3839	0.187289856933516	0.733878428337002	69608/18631/170731/55951/66508/13047/74043/69129/27054/641376/20463/70456/330406/68512/99683/66152/56041/17827/54161/53333/100504731/56535/100910	Sec24d/Pex11a/Mfn2/Mpc1/Lamtor1/Cux1/Pex26/Pex11g/Sec23b/Tomm40l/Cox7a2l/Mpc2/B4galnt3/Tomm5/Sec24b/Uqcr10/Uso1/Mtx1/Copg1/Tomm40/Gm13077/Pex3/Chpf2	23	17	18631/170731/55951/66508/13047/69129/641376/20463/70456/330406/68512/66152/17827/53333/100504731/56535/100910	6	69608/74043/27054/99683/56041/54161
CC	GO:0005798	Golgi-associated vesicle	4/647	14/3839	0.199018262814672	0.733878428337002	69608/27054/99683/54161	Sec24d/Sec23b/Sec24b/Copg1	4	0		4	69608/27054/99683/54161
CC	GO:0012506	vesicle membrane	4/647	14/3839	0.199018262814672	0.733878428337002	69608/27054/99683/54161	Sec24d/Sec23b/Sec24b/Copg1	4	0		4	69608/27054/99683/54161
CC	GO:0030120	vesicle coat	4/647	14/3839	0.199018262814672	0.733878428337002	69608/27054/99683/54161	Sec24d/Sec23b/Sec24b/Copg1	4	0		4	69608/27054/99683/54161
CC	GO:0030135	coated vesicle	4/647	14/3839	0.199018262814672	0.733878428337002	69608/27054/99683/54161	Sec24d/Sec23b/Sec24b/Copg1	4	0		4	69608/27054/99683/54161
CC	GO:0030659	cytoplasmic vesicle membrane	4/647	14/3839	0.199018262814672	0.733878428337002	69608/27054/99683/54161	Sec24d/Sec23b/Sec24b/Copg1	4	0		4	69608/27054/99683/54161
CC	GO:0030660	Golgi-associated vesicle membrane	4/647	14/3839	0.199018262814672	0.733878428337002	69608/27054/99683/54161	Sec24d/Sec23b/Sec24b/Copg1	4	0		4	69608/27054/99683/54161
CC	GO:0030662	coated vesicle membrane	4/647	14/3839	0.199018262814672	0.733878428337002	69608/27054/99683/54161	Sec24d/Sec23b/Sec24b/Copg1	4	0		4	69608/27054/99683/54161
CC	GO:0019867	outer membrane	6/647	24/3839	0.206285670438169	0.733878428337002	170731/68653/641376/68512/17827/53333	Mfn2/Samm50/Tomm40l/Tomm5/Mtx1/Tomm40	6	6	170731/68653/641376/68512/17827/53333	0
CC	GO:0015629	actin cytoskeleton	10/647	45/3839	0.215991518545035	0.733878428337002	17913/17919/17925/17912/545551/77579/71960/17921/68178/360013	Myo1c/Myo5b/Myo9b/Myo1b/BC021767/Myh10/Myh14/Myo7a/Cgnl1/Myo18a	10	6	17913/17919/17925/71960/68178/360013	4	17912/545551/77579/17921
CC	GO:0099513	polymeric cytoskeletal fiber	9/647	40/3839	0.221384260429084	0.733878428337002	102637974/73242/212632/76952/11764/16668/94179/16691/16663	Gm34654/Atat1/Iffo2/Nt5c2/Ap1b1/Krt18/Krt23/Krt8/Krt13	9	5	76952/11764/16668/94179/16691	4	102637974/73242/212632/16663
CC	GO:0030131	clathrin adaptor complex	3/647	10/3839	0.229823174745794	0.733878428337002	11765/11764/74105	Ap1g1/Ap1b1/Gga2	3	2	11764/74105	1	11765
CC	GO:0030133	transport vesicle	3/647	10/3839	0.229823174745794	0.733878428337002	69608/27054/99683	Sec24d/Sec23b/Sec24b	3	0		3	69608/27054/99683
CC	GO:0030117	membrane coat	7/647	30/3839	0.231453965860131	0.733878428337002	69608/27054/11765/11764/74105/99683/54161	Sec24d/Sec23b/Ap1g1/Ap1b1/Gga2/Sec24b/Copg1	7	2	11764/74105	5	69608/27054/11765/99683/54161
CC	GO:0048475	coated membrane	7/647	30/3839	0.231453965860131	0.733878428337002	69608/27054/11765/11764/74105/99683/54161	Sec24d/Sec23b/Ap1g1/Ap1b1/Gga2/Sec24b/Copg1	7	2	11764/74105	5	69608/27054/11765/99683/54161
CC	GO:0000139	Golgi membrane	4/647	15/3839	0.237611014515946	0.735462663977927	13047/330406/56041/100910	Cux1/B4galnt3/Uso1/Chpf2	4	3	13047/330406/100910	1	56041
CC	GO:0031974	membrane-enclosed lumen	17/647	85/3839	0.256087802727579	0.739809207879672	56739/235459/99045/235497/66213/67397/11655/327987/217708/67973/56771/66172/329650/67065/68219/71885/12856	Rec8/Gtf2a2/Mrps26/Leo1/Med7/Erp29/Alas1/Med13/Lin52/Mphosph10/Med20/Med11/Med12l/Polr3d/Nudt21/Faap100/Cox17	17	7	56739/235459/99045/66172/68219/71885/12856	10	235497/66213/67397/11655/327987/217708/67973/56771/329650/67065
CC	GO:0043233	organelle lumen	17/647	85/3839	0.256087802727579	0.739809207879672	56739/235459/99045/235497/66213/67397/11655/327987/217708/67973/56771/66172/329650/67065/68219/71885/12856	Rec8/Gtf2a2/Mrps26/Leo1/Med7/Erp29/Alas1/Med13/Lin52/Mphosph10/Med20/Med11/Med12l/Polr3d/Nudt21/Faap100/Cox17	17	7	56739/235459/99045/66172/68219/71885/12856	10	235497/66213/67397/11655/327987/217708/67973/56771/329650/67065
CC	GO:0070013	intracellular organelle lumen	17/647	85/3839	0.256087802727579	0.739809207879672	56739/235459/99045/235497/66213/67397/11655/327987/217708/67973/56771/66172/329650/67065/68219/71885/12856	Rec8/Gtf2a2/Mrps26/Leo1/Med7/Erp29/Alas1/Med13/Lin52/Mphosph10/Med20/Med11/Med12l/Polr3d/Nudt21/Faap100/Cox17	17	7	56739/235459/99045/66172/68219/71885/12856	10	235497/66213/67397/11655/327987/217708/67973/56771/329650/67065
CC	GO:0098687	chromosomal region	4/647	16/3839	0.277740310790053	0.774645910237279	102637974/67139/12616/26951	Gm34654/Mis12/Cenpb/Zw10	4	1	12616	3	102637974/67139/26951
CC	GO:0005576	extracellular region	48/647	262/3839	0.280064290624247	0.774645910237279	11808/14733/12819/14456/17837/67701/22419/19123/13602/75761/99571/625018/15139/13601/16010/16008/16453/17387/66548/16181/64075/15945/29817/232400/77794/66350/107250/50781/98870/434083/237360/13214/16009/223780/20299/327743/16000/17836/16173/11806/14734/791299/17381/57262/110135/22413/58992/14473	Apoa4/Gpc1/Col15a1/Gas6/Mug2/Wfdc2/Wnt5b/Proc/Sparcl1/Apol7a/Fgg/C4a/Hc/Ecm1/Igfbp4/Igfbp2/Jak3/Mmp14/Adamtsl5/Il1rn/Smoc1/Cxcl10/Igfbp7/A2ml1/Adamtsl2/Pla2g12a/Kazald1/Dkk3/AI182371/Mug4-ps/Adamts14/Defb1/Igfbp3/Adm2/Ccl22/Ccn6/Igf1/Mug1/Il18/Apoa1/Gpc3/Gm10069/Mmp12/Retnla/Fgb/Wnt2/F12/Gc	48	23	11808/14733/12819/14456/67701/22419/75761/625018/16010/16453/17387/66548/16181/64075/15945/232400/66350/107250/237360/223780/20299/327743/17381	25	17837/19123/13602/99571/15139/13601/16008/29817/77794/50781/98870/434083/13214/16009/16000/17836/16173/11806/14734/791299/57262/110135/22413/58992/14473
CC	GO:0005794	Golgi apparatus	8/647	38/3839	0.303904629194097	0.784360821945394	53897/217664/13047/76895/330406/56041/54161/100910	Gal3st1/Mgat2/Cux1/Bicd2/B4galnt3/Uso1/Copg1/Chpf2	8	4	53897/13047/330406/100910	4	217664/76895/56041/54161
CC	GO:0031012	extracellular matrix	10/647	49/3839	0.305540331084177	0.784360821945394	14733/12819/13602/17387/66548/64075/77794/237360/14734/17381	Gpc1/Col15a1/Sparcl1/Mmp14/Adamtsl5/Smoc1/Adamtsl2/Adamts14/Gpc3/Mmp12	10	7	14733/12819/17387/66548/64075/237360/17381	3	13602/77794/14734
CC	GO:0031984	organelle subcompartment	10/647	49/3839	0.305540331084177	0.784360821945394	217664/66624/13047/109815/330406/67887/76687/56041/276846/100910	Mgat2/Spcs2/Cux1/Selenos/B4galnt3/Saraf/Spcs3/Uso1/Pigs/Chpf2	10	4	13047/330406/276846/100910	6	217664/66624/109815/67887/76687/56041
CC	GO:0005654	nucleoplasm	11/647	55/3839	0.316573758704455	0.784360821945394	235459/235497/66213/327987/217708/56771/66172/329650/67065/68219/71885	Gtf2a2/Leo1/Med7/Med13/Lin52/Med20/Med11/Med12l/Polr3d/Nudt21/Faap100	11	4	235459/66172/68219/71885	7	235497/66213/327987/217708/56771/329650/67065
CC	GO:0044451	nucleoplasm part	11/647	55/3839	0.316573758704455	0.784360821945394	235459/235497/66213/327987/217708/56771/66172/329650/67065/68219/71885	Gtf2a2/Leo1/Med7/Med13/Lin52/Med20/Med11/Med12l/Polr3d/Nudt21/Faap100	11	4	235459/66172/68219/71885	7	235497/66213/327987/217708/56771/329650/67065
CC	GO:0030119	AP-type membrane coat adaptor complex	3/647	12/3839	0.329145825020896	0.784360821945394	11765/11764/74105	Ap1g1/Ap1b1/Gga2	3	2	11764/74105	1	11765
CC	GO:0030684	preribosome	3/647	12/3839	0.329145825020896	0.784360821945394	225348/213773/67973	Wdr36/Tbl3/Mphosph10	3	2	225348/213773	1	67973
CC	GO:0005741	mitochondrial outer membrane	5/647	23/3839	0.343912052699134	0.784360821945394	170731/641376/68512/17827/53333	Mfn2/Tomm40l/Tomm5/Mtx1/Tomm40	5	5	170731/641376/68512/17827/53333	0
CC	GO:0016592	mediator complex	5/647	23/3839	0.343912052699134	0.784360821945394	66213/327987/56771/66172/329650	Med7/Med13/Med20/Med11/Med12l	5	1	66172	4	66213/327987/56771/329650
CC	GO:0031968	organelle outer membrane	5/647	23/3839	0.343912052699134	0.784360821945394	170731/641376/68512/17827/53333	Mfn2/Tomm40l/Tomm5/Mtx1/Tomm40	5	5	170731/641376/68512/17827/53333	0
CC	GO:0061695	transferase complex, transferring phosphorus-containing groups	4/647	18/3839	0.360316860059196	0.807606755305094	51897/235459/235497/67065	Atg13/Gtf2a2/Leo1/Polr3d	4	1	235459	3	51897/235497/67065
CC	GO:0030118	clathrin coat	3/647	13/3839	0.379119197578545	0.822651844856558	11765/11764/74105	Ap1g1/Ap1b1/Gga2	3	2	11764/74105	1	11765
CC	GO:0099080	supramolecular complex	9/647	47/3839	0.3947366299107	0.822651844856558	102637974/73242/212632/76952/11764/16668/94179/16691/16663	Gm34654/Atat1/Iffo2/Nt5c2/Ap1b1/Krt18/Krt23/Krt8/Krt13	9	5	76952/11764/16668/94179/16691	4	102637974/73242/212632/16663
CC	GO:0099081	supramolecular polymer	9/647	47/3839	0.3947366299107	0.822651844856558	102637974/73242/212632/76952/11764/16668/94179/16691/16663	Gm34654/Atat1/Iffo2/Nt5c2/Ap1b1/Krt18/Krt23/Krt8/Krt13	9	5	76952/11764/16668/94179/16691	4	102637974/73242/212632/16663
CC	GO:0099512	supramolecular fiber	9/647	47/3839	0.3947366299107	0.822651844856558	102637974/73242/212632/76952/11764/16668/94179/16691/16663	Gm34654/Atat1/Iffo2/Nt5c2/Ap1b1/Krt18/Krt23/Krt8/Krt13	9	5	76952/11764/16668/94179/16691	4	102637974/73242/212632/16663
CC	GO:0005882	intermediate filament	7/647	36/3839	0.404997831313998	0.822651844856558	212632/76952/11764/16668/94179/16691/16663	Iffo2/Nt5c2/Ap1b1/Krt18/Krt23/Krt8/Krt13	7	5	76952/11764/16668/94179/16691	2	212632/16663
CC	GO:0045111	intermediate filament cytoskeleton	7/647	36/3839	0.404997831313998	0.822651844856558	212632/76952/11764/16668/94179/16691/16663	Iffo2/Nt5c2/Ap1b1/Krt18/Krt23/Krt8/Krt13	7	5	76952/11764/16668/94179/16691	2	212632/16663
CC	GO:0044431	Golgi apparatus part	6/647	31/3839	0.42673011884401	0.853460237688019	217664/13047/330406/56041/54161/100910	Mgat2/Cux1/B4galnt3/Uso1/Copg1/Chpf2	6	3	13047/330406/100910	3	217664/56041/54161
CC	GO:0000428	DNA-directed RNA polymerase complex	3/647	15/3839	0.475894289286424	0.909797905988752	235459/235497/67065	Gtf2a2/Leo1/Polr3d	3	1	235459	2	235497/67065
CC	GO:0030880	RNA polymerase complex	3/647	15/3839	0.475894289286424	0.909797905988752	235459/235497/67065	Gtf2a2/Leo1/Polr3d	3	1	235459	2	235497/67065
CC	GO:0055029	nuclear DNA-directed RNA polymerase complex	3/647	15/3839	0.475894289286424	0.909797905988752	235459/235497/67065	Gtf2a2/Leo1/Polr3d	3	1	235459	2	235497/67065
CC	GO:0044432	endoplasmic reticulum part	6/647	33/3839	0.490708318177456	0.924522918305351	66624/67397/109815/67887/76687/276846	Spcs2/Erp29/Selenos/Saraf/Spcs3/Pigs	6	1	276846	5	66624/67397/109815/67887/76687
CC	GO:0005875	microtubule associated complex	4/647	22/3839	0.521470465948118	0.947679347646077	56455/13424/71909/54152	Dynll1/Dync1h1/Haus5/Dnal4	4	2	71909/54152	2	56455/13424
CC	GO:0000793	condensed chromosome	2/647	10/3839	0.522207161321866	0.947679347646077	102637974/67711	Gm34654/Nsmce1	2	1	67711	1	102637974
CC	GO:0031981	nuclear lumen	13/647	76/3839	0.524868561773212	0.947679347646077	56739/235459/235497/66213/327987/217708/67973/56771/66172/329650/67065/68219/71885	Rec8/Gtf2a2/Leo1/Med7/Med13/Lin52/Mphosph10/Med20/Med11/Med12l/Polr3d/Nudt21/Faap100	13	5	56739/235459/66172/68219/71885	8	235497/66213/327987/217708/67973/56771/329650/67065
CC	GO:0005739	mitochondrion	20/647	119/3839	0.544795247251689	0.970183317023555	67892/64697/170731/170770/55951/99045/641376/11655/20463/66593/70456/74238/68512/240549/66152/333182/64660/17827/53333/12856	Coa6/Keg1/Mfn2/Bbc3/Mpc1/Mrps26/Tomm40l/Alas1/Cox7a2l/Diablo/Mpc2/Mterf2/Tomm5/Gm4952/Uqcr10/Cox6b2/Mrps24/Mtx1/Tomm40/Cox17	20	17	67892/170731/170770/55951/99045/641376/20463/66593/70456/74238/68512/66152/333182/64660/17827/53333/12856	3	64697/11655/240549
CC	GO:0005667	transcription factor complex	5/647	29/3839	0.554889768336098	0.974806349779632	108961/235459/50496/17131/55994	E2f8/Gtf2a2/E2f6/Smad7/Smad9	5	1	235459	4	108961/50496/17131/55994
CC	GO:0044391	ribosomal subunit	2/647	12/3839	0.625654502196283	1	99045/628726	Mrps26/Rpl26-ps6	2	1	99045	1	628726
CC	GO:1990234	transferase complex	6/647	38/3839	0.637357231746046	1	51897/235459/67711/235497/67065/328162	Atg13/Gtf2a2/Nsmce1/Leo1/Polr3d/Trmt61a	6	2	235459/67711	4	51897/235497/67065/328162
CC	GO:0044428	nuclear part	17/647	107/3839	0.647259399942456	1	66978/56739/235459/67684/235497/66213/327987/71805/217708/269966/67973/56771/66172/329650/67065/68219/71885	Luc7l/Rec8/Gtf2a2/Luc7l3/Leo1/Med7/Med13/Nup93/Lin52/Nup98/Mphosph10/Med20/Med11/Med12l/Polr3d/Nudt21/Faap100	17	6	56739/235459/71805/66172/68219/71885	11	66978/67684/235497/66213/327987/217708/269966/67973/56771/329650/67065
CC	GO:0005789	endoplasmic reticulum membrane	5/647	32/3839	0.647270352313935	1	66624/109815/67887/76687/276846	Spcs2/Selenos/Saraf/Spcs3/Pigs	5	1	276846	4	66624/109815/67887/76687
CC	GO:0098827	endoplasmic reticulum subcompartment	5/647	32/3839	0.647270352313935	1	66624/109815/67887/76687/276846	Spcs2/Selenos/Saraf/Spcs3/Pigs	5	1	276846	4	66624/109815/67887/76687
CC	GO:0016591	DNA-directed RNA polymerase II, holoenzyme	2/647	13/3839	0.670479103035872	1	235459/235497	Gtf2a2/Leo1	2	1	235459	1	235497
CC	GO:0019031	viral envelope	2/647	13/3839	0.670479103035872	1	57441/115489464	Gmnn/Gm52520	2	1	57441	1	115489464
CC	GO:0036338	viral membrane	2/647	13/3839	0.670479103035872	1	57441/115489464	Gmnn/Gm52520	2	1	57441	1	115489464
CC	GO:0042175	nuclear outer membrane-endoplasmic reticulum membrane network	5/647	33/3839	0.675227858409735	1	66624/109815/67887/76687/276846	Spcs2/Selenos/Saraf/Spcs3/Pigs	5	1	276846	4	66624/109815/67887/76687
CC	GO:1905368	peptidase complex	6/647	41/3839	0.712150652084202	1	16912/66624/19171/76687/19186/19188	Psmb9/Spcs2/Psmb10/Spcs3/Psme1/Psme2	6	4	16912/19171/19186/19188	2	66624/76687
CC	GO:0044427	chromosomal part	7/647	48/3839	0.722136715352942	1	102637974/67139/12616/67711/100042405/14957/26951	Gm34654/Mis12/Cenpb/Nsmce1/Gm10282/H1f3/Zw10	7	4	12616/67711/100042405/14957	3	102637974/67139/26951
CC	GO:0005694	chromosome	9/647	62/3839	0.74063535844087	1	102637974/67139/56739/21969/12616/67711/100042405/14957/26951	Gm34654/Mis12/Rec8/Top1/Cenpb/Nsmce1/Gm10282/H1f3/Zw10	9	5	56739/12616/67711/100042405/14957	4	102637974/67139/21969/26951
CC	GO:0005581	collagen trimer	2/647	16/3839	0.779196982566814	1	373864/12830	Col27a1/Col4a5	2	1	373864	1	12830
CC	GO:0044429	mitochondrial part	12/647	89/3839	0.842323863667027	1	170731/55951/99045/641376/11655/20463/70456/68512/66152/17827/53333/12856	Mfn2/Mpc1/Mrps26/Tomm40l/Alas1/Cox7a2l/Mpc2/Tomm5/Uqcr10/Mtx1/Tomm40/Cox17	12	11	170731/55951/99045/641376/20463/70456/68512/66152/17827/53333/12856	1	11655
CC	GO:0000786	nucleosome	1/647	10/3839	0.8424516103271	1	14957	H1f3	1	1	14957	0
CC	GO:0015934	large ribosomal subunit	1/647	10/3839	0.8424516103271	1	628726	Rpl26-ps6	1	0		1	628726
CC	GO:0030054	cell junction	1/647	10/3839	0.8424516103271	1	74094	Tjap1	1	0		1	74094
CC	GO:0044798	nuclear transcription factor complex	1/647	10/3839	0.8424516103271	1	235459	Gtf2a2	1	1	235459	0
CC	GO:0000502	proteasome complex	4/647	34/3839	0.849119486767299	1	16912/19171/19186/19188	Psmb9/Psmb10/Psme1/Psme2	4	4	16912/19171/19186/19188	0
CC	GO:1905369	endopeptidase complex	4/647	34/3839	0.849119486767299	1	16912/19171/19186/19188	Psmb9/Psmb10/Psme1/Psme2	4	4	16912/19171/19186/19188	0
CC	GO:0000785	chromatin	2/647	19/3839	0.855151229704656	1	100042405/14957	Gm10282/H1f3	2	2	100042405/14957	0
CC	GO:0031966	mitochondrial membrane	9/647	70/3839	0.857551538265742	1	170731/55951/641376/20463/70456/68512/66152/17827/53333	Mfn2/Mpc1/Tomm40l/Cox7a2l/Mpc2/Tomm5/Uqcr10/Mtx1/Tomm40	9	9	170731/55951/641376/20463/70456/68512/66152/17827/53333	0
CC	GO:0031967	organelle envelope	12/647	91/3839	0.863216820608958	1	170731/55951/641376/20463/71805/269966/70456/68512/66152/17827/53333/12856	Mfn2/Mpc1/Tomm40l/Cox7a2l/Nup93/Nup98/Mpc2/Tomm5/Uqcr10/Mtx1/Tomm40/Cox17	12	11	170731/55951/641376/20463/71805/70456/68512/66152/17827/53333/12856	1	269966
CC	GO:0031975	envelope	12/647	91/3839	0.863216820608958	1	170731/55951/641376/20463/71805/269966/70456/68512/66152/17827/53333/12856	Mfn2/Mpc1/Tomm40l/Cox7a2l/Nup93/Nup98/Mpc2/Tomm5/Uqcr10/Mtx1/Tomm40/Cox17	12	11	170731/55951/641376/20463/71805/70456/68512/66152/17827/53333/12856	1	269966
CC	GO:0032993	protein-DNA complex	1/647	11/3839	0.869073132426439	1	14957	H1f3	1	1	14957	0
CC	GO:0044815	DNA packaging complex	1/647	11/3839	0.869073132426439	1	14957	H1f3	1	1	14957	0
CC	GO:0071944	cell periphery	10/647	78/3839	0.869652631022237	1	18438/16939/14999/107371/20336/21928/15001/15002/53413/14960	P2rx4/Lor/H2-DMb1/Exoc6/Exoc4/Tnfaip2/H2-Oa/H2-Ob/Exoc7/H2-Aa	10	9	18438/14999/107371/20336/21928/15001/15002/53413/14960	1	16939
CC	GO:0005746	mitochondrial respiratory chain	2/647	21/3839	0.891652024405155	1	20463/66152	Cox7a2l/Uqcr10	2	2	20463/66152	0
CC	GO:0070469	respiratory chain	2/647	21/3839	0.891652024405155	1	20463/66152	Cox7a2l/Uqcr10	2	2	20463/66152	0
CC	GO:0033177	proton-transporting two-sector ATPase complex, proton-transporting domain	3/647	30/3839	0.902613456057493	1	novel.2/11951/228033	-/Atp5g1/Atp5g3	3	2	11951/228033	1	novel.2
CC	GO:0005740	mitochondrial envelope	10/647	82/3839	0.905676365263968	1	170731/55951/641376/20463/70456/68512/66152/17827/53333/12856	Mfn2/Mpc1/Tomm40l/Cox7a2l/Mpc2/Tomm5/Uqcr10/Mtx1/Tomm40/Cox17	10	10	170731/55951/641376/20463/70456/68512/66152/17827/53333/12856	0
CC	GO:1990204	oxidoreductase complex	1/647	13/3839	0.909595681792259	1	66152	Uqcr10	1	1	66152	0
CC	GO:0019012	virion	5/647	47/3839	0.917390134280868	1	240328/57441/105247050/115489464/105243761	F830016B08Rik/Gmnn/Gm42226/Gm52520/Gm39556	5	3	57441/105247050/105243761	2	240328/115489464
CC	GO:0044423	virion part	5/647	47/3839	0.917390134280868	1	240328/57441/105247050/115489464/105243761	F830016B08Rik/Gmnn/Gm42226/Gm52520/Gm39556	5	3	57441/105247050/105243761	2	240328/115489464
CC	GO:0000228	nuclear chromosome	1/647	15/3839	0.937589567694249	1	56739	Rec8	1	1	56739	0
CC	GO:0030286	dynein complex	1/647	15/3839	0.937589567694249	1	13424	Dync1h1	1	0		1	13424
CC	GO:0045263	proton-transporting ATP synthase complex, coupling factor F(o)	1/647	15/3839	0.937589567694249	1	novel.2	-	1	0		1	novel.2
CC	GO:0098803	respiratory chain complex	1/647	15/3839	0.937589567694249	1	66152	Uqcr10	1	1	66152	0
CC	GO:0098796	membrane protein complex	21/647	164/3839	0.940104993910033	1	69608/novel.2/66624/66508/27054/11765/14999/11951/11764/228033/68512/74105/99683/66152/76687/15001/54161/15002/276846/100504731/14960	Sec24d/-/Spcs2/Lamtor1/Sec23b/Ap1g1/H2-DMb1/Atp5g1/Ap1b1/Atp5g3/Tomm5/Gga2/Sec24b/Uqcr10/Spcs3/H2-Oa/Copg1/H2-Ob/Pigs/Gm13077/H2-Aa	21	13	66508/14999/11951/11764/228033/68512/74105/66152/15001/15002/276846/100504731/14960	8	69608/novel.2/66624/27054/11765/99683/76687/54161
CC	GO:0019028	viral capsid	3/647	34/3839	0.942531393743209	1	240328/105247050/105243761	F830016B08Rik/Gm42226/Gm39556	3	2	105247050/105243761	1	240328
CC	GO:0005887	integral component of plasma membrane	1/647	17/3839	0.956924262888112	1	18438	P2rx4	1	1	18438	0
CC	GO:0031226	intrinsic component of plasma membrane	1/647	17/3839	0.956924262888112	1	18438	P2rx4	1	1	18438	0
CC	GO:0005743	mitochondrial inner membrane	4/647	45/3839	0.959082746980592	1	55951/20463/70456/66152	Mpc1/Cox7a2l/Mpc2/Uqcr10	4	4	55951/20463/70456/66152	0
CC	GO:0005839	proteasome core complex	2/647	28/3839	0.962454454151016	1	16912/19171	Psmb9/Psmb10	2	2	16912/19171	0
CC	GO:0019866	organelle inner membrane	4/647	47/3839	0.968290766492546	1	55951/20463/70456/66152	Mpc1/Cox7a2l/Mpc2/Uqcr10	4	4	55951/20463/70456/66152	0
CC	GO:0045259	proton-transporting ATP synthase complex	1/647	19/3839	0.970275425297897	1	novel.2	-	1	0		1	novel.2
CC	GO:0098797	plasma membrane protein complex	4/647	49/3839	0.975537098628142	1	14999/15001/15002/14960	H2-DMb1/H2-Oa/H2-Ob/H2-Aa	4	4	14999/15001/15002/14960	0
CC	GO:0044459	plasma membrane part	5/647	59/3839	0.979772401361237	1	18438/14999/15001/15002/14960	P2rx4/H2-DMb1/H2-Oa/H2-Ob/H2-Aa	5	5	18438/14999/15001/15002/14960	0
CC	GO:0016469	proton-transporting two-sector ATPase complex	3/647	42/3839	0.981164153373369	1	novel.2/11951/228033	-/Atp5g1/Atp5g3	3	2	11951/228033	1	novel.2
CC	GO:0005886	plasma membrane	6/647	68/3839	0.981407367287203	1	18438/16939/14999/15001/15002/14960	P2rx4/Lor/H2-DMb1/H2-Oa/H2-Ob/H2-Aa	6	5	18438/14999/15001/15002/14960	1	16939
CC	GO:1902494	catalytic complex	16/647	147/3839	0.985343731159037	1	16912/51897/235459/66624/67711/235497/66161/19171/66152/76687/13424/19186/67065/328162/19188/276846	Psmb9/Atg13/Gtf2a2/Spcs2/Nsmce1/Leo1/Pop4/Psmb10/Uqcr10/Spcs3/Dync1h1/Psme1/Polr3d/Trmt61a/Psme2/Pigs	16	9	16912/235459/67711/66161/19171/66152/19186/19188/276846	7	51897/66624/235497/76687/13424/67065/328162
CC	GO:0098798	mitochondrial protein complex	3/647	44/3839	0.985893959712265	1	99045/68512/66152	Mrps26/Tomm5/Uqcr10	3	3	99045/68512/66152	0
CC	GO:0044455	mitochondrial membrane part	3/647	47/3839	0.990917261528483	1	20463/68512/66152	Cox7a2l/Tomm5/Uqcr10	3	3	20463/68512/66152	0
CC	GO:0098800	inner mitochondrial membrane protein complex	1/647	32/3839	0.997347897550761	1	66152	Uqcr10	1	1	66152	0
CC	GO:0005840	ribosome	19/647	459/3839	1	1	19766/56282/66419/99045/27397/66163/94063/66483/66242/77721/242747/67945/27367/15039/628726/66258/100126819/66448/432721	Ripk1/Mrpl12/Mrpl11/Mrps26/Mrpl17/Mrpl4/Mrpl16/Rpl36al/Mrps16/Mrps5/Zfp933/Rpl41/Rpl3/H2-T22/Rpl26-ps6/Mrps17/Gm10076/Mrpl20/Rpl29-ps2	19	14	56282/66419/99045/27397/66163/94063/66242/77721/67945/27367/15039/66258/66448/432721	5	19766/66483/242747/628726/100126819
CC	GO:1990904	ribonucleoprotein complex	26/647	492/3839	1	1	66978/19766/56282/67684/66419/99045/27397/66163/94063/66161/217337/66483/66242/225348/77721/213773/67973/242747/67945/27367/15039/628726/66258/100126819/66448/432721	Luc7l/Ripk1/Mrpl12/Luc7l3/Mrpl11/Mrps26/Mrpl17/Mrpl4/Mrpl16/Pop4/Srp68/Rpl36al/Mrps16/Wdr36/Mrps5/Tbl3/Mphosph10/Zfp933/Rpl41/Rpl3/H2-T22/Rpl26-ps6/Mrps17/Gm10076/Mrpl20/Rpl29-ps2	26	17	56282/66419/99045/27397/66163/94063/66161/66242/225348/77721/213773/67945/27367/15039/66258/66448/432721	9	66978/19766/67684/217337/66483/67973/242747/628726/100126819
MF	GO:0016705	oxidoreductase activity, acting on paired donors, with incorporation or reduction of molecular oxygen	49/1933	113/10080	2.81752232464835e-09	8.95972099238174e-07	13074/18451/13094/404195/226105/13096/233005/13121/115486453/14261/104086/107141/71754/13116/666168/226143/13086/13097/13077/56448/13105/13089/14263/64385/100041449/13113/170716/13101/13119/18452/545288/106648/13117/75605/208285/56050/13123/13085/13122/13087/68444/433247/13108/13118/76279/226564/77951/13107/20591	Cyp17a1/P4ha1/Cyp2b9/Cyp2c54/Cyp2c70/Cyp2c37/Cyp2a22/Cyp51/LOC115486453/Fmo1/Cyp27a1/Cyp2c50/Cyp2d40/Cyp46a1/Cyp4a31/Cyp2c23/Cyp2a4/Cyp2c38/Cyp1a2/Cyp2d22/Cyp2d9/Cyp2b13/Fmo5/Cyp4f14/Cyp3a59/Cyp3a13/Cyp4f13/Cyp2d10/Cyp4a14/P4ha2/Cyp2c67/Cyp4f15/Cyp4a10/Kdm5b/Cyp4f17/Cyp39a1/Cyp7b1/Cyp2a12/Cyp7a1/Cyp2a5/Cyp2d13/Cyp2c68/Cyp2g1/Cyp4a12b/Cyp2d26/Fmo4/Cyp20a1/Cyp2f2/Kdm5c	49	22	13074/13094/233005/115486453/14261/71754/13116/666168/13086/13097/13089/14263/100041449/13113/13119/13117/56050/13085/13087/13108/76279/226564	27	18451/404195/226105/13096/13121/104086/107141/226143/13077/56448/13105/64385/170716/13101/18452/545288/106648/75605/208285/13123/13122/68444/433247/13118/77951/13107/20591
MF	GO:0005506	iron ion binding	47/1933	114/10080	4.06827996413224e-08	6.46856514297026e-06	13074/13094/404195/226105/13096/233005/13121/115486453/104086/107141/71754/13116/666168/226143/13086/13097/13077/56448/13105/13089/64385/100041449/14319/13113/170716/13101/13119/14325/107766/319660/545288/106648/13117/208285/56050/13123/13085/13122/13087/634386/68444/433247/13108/13118/76279/77951/13107	Cyp17a1/Cyp2b9/Cyp2c54/Cyp2c70/Cyp2c37/Cyp2a22/Cyp51/LOC115486453/Cyp27a1/Cyp2c50/Cyp2d40/Cyp46a1/Cyp4a31/Cyp2c23/Cyp2a4/Cyp2c38/Cyp1a2/Cyp2d22/Cyp2d9/Cyp2b13/Cyp4f14/Cyp3a59/Fth1/Cyp3a13/Cyp4f13/Cyp2d10/Cyp4a14/Ftl1/Haao/Agmo/Cyp2c67/Cyp4f15/Cyp4a10/Cyp4f17/Cyp39a1/Cyp7b1/Cyp2a12/Cyp7a1/Cyp2a5/Ftl1-ps1/Cyp2d13/Cyp2c68/Cyp2g1/Cyp4a12b/Cyp2d26/Cyp20a1/Cyp2f2	47	23	13074/13094/233005/115486453/71754/13116/666168/13086/13097/13089/100041449/14319/13113/13119/14325/319660/13117/56050/13085/13087/634386/13108/76279	24	404195/226105/13096/13121/104086/107141/226143/13077/56448/13105/64385/170716/13101/107766/545288/106648/208285/13123/13122/68444/433247/13118/77951/13107
MF	GO:0046906	tetrapyrrole binding	44/1933	121/10080	6.359760506612e-06	0.000603251876795219	13074/13094/404195/226105/13096/233005/13121/115486453/104086/107141/71754/13116/666168/226143/13086/13097/13077/56448/13105/13089/64385/100041449/13113/170716/13101/13119/545288/106648/13117/208285/56050/13123/13085/21452/13122/13087/68444/433247/13108/13118/64242/76279/77951/13107	Cyp17a1/Cyp2b9/Cyp2c54/Cyp2c70/Cyp2c37/Cyp2a22/Cyp51/LOC115486453/Cyp27a1/Cyp2c50/Cyp2d40/Cyp46a1/Cyp4a31/Cyp2c23/Cyp2a4/Cyp2c38/Cyp1a2/Cyp2d22/Cyp2d9/Cyp2b13/Cyp4f14/Cyp3a59/Cyp3a13/Cyp4f13/Cyp2d10/Cyp4a14/Cyp2c67/Cyp4f15/Cyp4a10/Cyp4f17/Cyp39a1/Cyp7b1/Cyp2a12/Tcn2/Cyp7a1/Cyp2a5/Cyp2d13/Cyp2c68/Cyp2g1/Cyp4a12b/Ngb/Cyp2d26/Cyp20a1/Cyp2f2	44	21	13074/13094/233005/115486453/71754/13116/666168/13086/13097/13089/100041449/13113/13119/13117/56050/13085/21452/13087/13108/64242/76279	23	404195/226105/13096/13121/104086/107141/226143/13077/56448/13105/64385/170716/13101/545288/106648/208285/13123/13122/68444/433247/13118/77951/13107
MF	GO:0020037	heme binding	43/1933	118/10080	7.58807392195243e-06	0.000603251876795219	13074/13094/404195/226105/13096/233005/13121/115486453/104086/107141/71754/13116/666168/226143/13086/13097/13077/56448/13105/13089/64385/100041449/13113/170716/13101/13119/545288/106648/13117/208285/56050/13123/13085/13122/13087/68444/433247/13108/13118/64242/76279/77951/13107	Cyp17a1/Cyp2b9/Cyp2c54/Cyp2c70/Cyp2c37/Cyp2a22/Cyp51/LOC115486453/Cyp27a1/Cyp2c50/Cyp2d40/Cyp46a1/Cyp4a31/Cyp2c23/Cyp2a4/Cyp2c38/Cyp1a2/Cyp2d22/Cyp2d9/Cyp2b13/Cyp4f14/Cyp3a59/Cyp3a13/Cyp4f13/Cyp2d10/Cyp4a14/Cyp2c67/Cyp4f15/Cyp4a10/Cyp4f17/Cyp39a1/Cyp7b1/Cyp2a12/Cyp7a1/Cyp2a5/Cyp2d13/Cyp2c68/Cyp2g1/Cyp4a12b/Ngb/Cyp2d26/Cyp20a1/Cyp2f2	43	20	13074/13094/233005/115486453/71754/13116/666168/13086/13097/13089/100041449/13113/13119/13117/56050/13085/13087/13108/64242/76279	23	404195/226105/13096/13121/104086/107141/226143/13077/56448/13105/64385/170716/13101/545288/106648/208285/13123/13122/68444/433247/13118/77951/13107
MF	GO:0048037	cofactor binding	82/1933	282/10080	3.07466758847502e-05	0.00195548858627011	13074/14718/13094/404195/229905/226105/13096/233005/71724/18984/13121/115486453/71760/14261/109006/13195/104086/107141/66885/68346/71754/13116/666168/226143/70266/13086/13097/13077/56448/108682/13105/13089/14263/64385/23923/100041449/13113/170716/107869/13101/13119/11363/26462/246277/11655/545288/229211/106648/268756/170760/13117/11364/329470/78772/208285/56050/58185/217149/15245/13123/338350/130…	Cyp17a1/Got1/Cyp2b9/Cyp2c54/Kyat3/Cyp2c70/Cyp2c37/Cyp2a22/Aox3/Por/Cyp51/LOC115486453/Etnppl/Fmo1/Ciapin1/Ddc/Cyp27a1/Cyp2c50/Acadsb/Sirt5/Cyp2d40/Cyp46a1/Cyp4a31/Cyp2c23/Kyat1/Cyp2a4/Cyp2c38/Cyp1a2/Cyp2d22/Gpt2/Cyp2d9/Cyp2b13/Fmo5/Cyp4f14/Aadat/Cyp3a59/Cyp3a13/Cyp4f13/Cth/Cyp2d10/Cyp4a14/Acadl/Txnrd2/Csad/Alas1/Cyp2c67/Acad9/Cyp4f15/Gulo/Acbd3/Cyp4a10/Acadm/Accs/Hhipl2/Cyp4f17/Cyp39a1/Rsad2/Cisd…	82	43	13074/13094/233005/18984/115486453/14261/109006/68346/71754/13116/666168/70266/13086/13097/108682/13089/14263/100041449/13113/13119/11363/26462/229211/13117/11364/329470/78772/56050/58185/217149/338350/13085/21452/13087/56451/66971/13108/67131/64242/76279/11409/226564/72947	39	14718/404195/229905/226105/13096/71724/13121/71760/13195/104086/107141/66885/226143/13077/56448/13105/64385/23923/170716/107869/13101/246277/11655/545288/106648/268756/170760/208285/15245/13123/26912/13122/22235/68444/56794/433247/13118/77951/13107
MF	GO:0016746	transferase activity, transferring acyl groups	36/1933	103/10080	0.000111246990236138	0.00589609048251532	69049/231510/68396/100043497/68393/192654/73242/64697/67800/235674/21816/20229/224530/100504710/93673/11655/66176/225010/113868/14732/12894/52538/233549/240549/226856/110446/270084/102247/66116/67773/12908/56441/28169/215456/78920/231086	Nat8f5/Gpat3/Nat8/Nat8f7/Mogat1/Pla2g15/Atat1/Keg1/Dgat2/Acaa1b/Tgm1/Sat1/Acat3/Nat8f6/Nat8f2/Alas1/Nat9/Lclat1/Acaa1a/Gpam/Cpt1a/Acaa2/Mogat2/Gm4952/Lpgat1/Acat1/Lpcat2/Gpat4/Nat8f1/Kat8/Crat/Naa80/Agpat3/Gpat2/Dlst/Hadhb	36	25	69049/231510/68396/100043497/68393/192654/67800/235674/20229/100504710/93673/66176/225010/113868/14732/12894/52538/233549/226856/110446/270084/12908/28169/78920/231086	11	73242/64697/21816/224530/11655/240549/102247/66116/67773/56441/215456
MF	GO:0016747	transferase activity, transferring acyl groups other than amino-acyl groups	24/1933	64/10080	0.00046437070645771	0.0210956978076502	69049/68396/100043497/68393/192654/73242/64697/67800/235674/20229/224530/100504710/93673/11655/66176/113868/52538/233549/240549/110446/66116/67773/56441/231086	Nat8f5/Nat8/Nat8f7/Mogat1/Pla2g15/Atat1/Keg1/Dgat2/Acaa1b/Sat1/Acat3/Nat8f6/Nat8f2/Alas1/Nat9/Acaa1a/Acaa2/Mogat2/Gm4952/Acat1/Nat8f1/Kat8/Naa80/Hadhb	24	16	69049/68396/100043497/68393/192654/67800/235674/20229/100504710/93673/66176/113868/52538/233549/110446/231086	8	73242/64697/224530/11655/240549/66116/67773/56441
MF	GO:0016879	ligase activity, forming carbon-nitrogen bonds	10/1933	20/10080	0.00184251407040452	0.0551910744560013	11898/270685/432466/229363/27053/14629/229487/14645/55936/51797	Ass1/Mthfd1l/Gm5424/Gmps/Asns/Gclc/Gatb/Glul/Ctps2/Ctps	10	7	270685/27053/14629/229487/14645/55936/51797	3	11898/432466/229363
MF	GO:0030170	pyridoxal phosphate binding	13/1933	30/10080	0.00206940327264251	0.0551910744560013	14718/229905/71760/13195/70266/108682/23923/107869/246277/11655/329470/26912/72947	Got1/Kyat3/Etnppl/Ddc/Kyat1/Gpt2/Aadat/Cth/Csad/Alas1/Accs/Gcat/Phykpl	13	4	70266/108682/329470/72947	9	14718/229905/71760/13195/23923/107869/246277/11655/26912
MF	GO:0070279	vitamin B6 binding	13/1933	30/10080	0.00206940327264251	0.0551910744560013	14718/229905/71760/13195/70266/108682/23923/107869/246277/11655/329470/26912/72947	Got1/Kyat3/Etnppl/Ddc/Kyat1/Gpt2/Aadat/Cth/Csad/Alas1/Accs/Gcat/Phykpl	13	4	70266/108682/329470/72947	9	14718/229905/71760/13195/23923/107869/246277/11655/26912
MF	GO:0004866	endopeptidase inhibitor activity	17/1933	44/10080	0.00208268205494344	0.0551910744560013	17837/16424/625018/209378/15139/381806/59083/13014/16427/232400/98870/434083/20733/16425/16644/17836/11625	Mug2/Itih1/C4a/Itih5/Hc/Gm10319/Fetub/Cstb/Itih4/A2ml1/AI182371/Mug4-ps/Spint2/Itih2/Kng1/Mug1/Ahsg	17	4	625018/13014/16427/232400	13	17837/16424/209378/15139/381806/59083/98870/434083/20733/16425/16644/17836/11625
MF	GO:0061135	endopeptidase regulator activity	17/1933	44/10080	0.00208268205494344	0.0551910744560013	17837/16424/625018/209378/15139/381806/59083/13014/16427/232400/98870/434083/20733/16425/16644/17836/11625	Mug2/Itih1/C4a/Itih5/Hc/Gm10319/Fetub/Cstb/Itih4/A2ml1/AI182371/Mug4-ps/Spint2/Itih2/Kng1/Mug1/Ahsg	17	4	625018/13014/16427/232400	13	17837/16424/209378/15139/381806/59083/98870/434083/20733/16425/16644/17836/11625
MF	GO:0019842	vitamin binding	15/1933	38/10080	0.00293783386099715	0.0718639359843918	14718/229905/71760/13195/70266/108682/23923/107869/246277/11655/329470/21452/26912/56794/72947	Got1/Kyat3/Etnppl/Ddc/Kyat1/Gpt2/Aadat/Cth/Csad/Alas1/Accs/Tcn2/Gcat/Hacl1/Phykpl	15	5	70266/108682/329470/21452/72947	10	14718/229905/71760/13195/23923/107869/246277/11655/26912/56794
MF	GO:0051082	unfolded protein binding	11/1933	27/10080	0.00788592558116074	0.138549775542637	81489/15519/58233/15516/15502/67838/12317/100043546/12330/67035/56445	Dnajb1/Hsp90aa1/Dnaja4/Hsp90ab1/Dnaja1/Dnajb11/Calr/Gm15542/Canx/Dnajb4/Dnaja2	11	1	56445	10	81489/15519/58233/15516/15502/67838/12317/100043546/12330/67035
MF	GO:0015399	primary active transmembrane transporter activity	14/1933	38/10080	0.0081883686479365	0.138549775542637	26874/27413/11941/18671/74610/21355/20928/21354/73834/11666/11944/56325/18669/27421	Abcd2/Abcb11/Atp2b2/Abcb1a/Abcb8/Tap2/Abcc9/Tap1/Atp6v1d/Abcd1/Atp4a/Abcb9/Abcb1b/Abcc6	14	10	26874/11941/18671/74610/21355/21354/73834/11666/11944/56325	4	27413/20928/18669/27421
MF	GO:0015405	P-P-bond-hydrolysis-driven transmembrane transporter activity	14/1933	38/10080	0.0081883686479365	0.138549775542637	26874/27413/11941/18671/74610/21355/20928/21354/73834/11666/11944/56325/18669/27421	Abcd2/Abcb11/Atp2b2/Abcb1a/Abcb8/Tap2/Abcc9/Tap1/Atp6v1d/Abcd1/Atp4a/Abcb9/Abcb1b/Abcc6	14	10	26874/11941/18671/74610/21355/21354/73834/11666/11944/56325	4	27413/20928/18669/27421
MF	GO:0042626	ATPase activity, coupled to transmembrane movement of substances	14/1933	38/10080	0.0081883686479365	0.138549775542637	26874/27413/11941/18671/74610/21355/20928/21354/73834/11666/11944/56325/18669/27421	Abcd2/Abcb11/Atp2b2/Abcb1a/Abcb8/Tap2/Abcc9/Tap1/Atp6v1d/Abcd1/Atp4a/Abcb9/Abcb1b/Abcc6	14	10	26874/11941/18671/74610/21355/21354/73834/11666/11944/56325	4	27413/20928/18669/27421
MF	GO:0043492	ATPase activity, coupled to movement of substances	14/1933	38/10080	0.0081883686479365	0.138549775542637	26874/27413/11941/18671/74610/21355/20928/21354/73834/11666/11944/56325/18669/27421	Abcd2/Abcb11/Atp2b2/Abcb1a/Abcb8/Tap2/Abcc9/Tap1/Atp6v1d/Abcd1/Atp4a/Abcb9/Abcb1b/Abcc6	14	10	26874/11941/18671/74610/21355/21354/73834/11666/11944/56325	4	27413/20928/18669/27421
MF	GO:0016887	ATPase activity	27/1933	90/10080	0.00877947450157438	0.138549775542637	26874/67470/27413/27409/11941/18671/21969/74610/21355/11305/26357/20928/219189/21354/73834/22596/11666/11944/56325/27404/100019/13424/66887/27406/27405/18669/27421	Abcd2/Abcg8/Abcb11/Abcg5/Atp2b2/Abcb1a/Top1/Abcb8/Tap2/Abca2/Abcg2/Abcc9/Vwa8/Tap1/Atp6v1d/Xrcc5/Abcd1/Atp4a/Abcb9/Abca8b/Mdn1/Dync1h1/Lonp2/Abcf3/Abcg3/Abcb1b/Abcc6	27	17	26874/67470/27409/11941/18671/74610/21355/26357/219189/21354/73834/22596/11666/11944/56325/66887/27405	10	27413/21969/11305/20928/27404/100019/13424/27406/18669/27421
MF	GO:0005086	ARF guanyl-nucleotide exchange factor activity	7/1933	14/10080	0.00913169273823072	0.138549775542637	234353/215632/72318/19157/211673/19158/107338	Psd3/Psd4/Cyth4/Cyth1/Arfgef1/Cyth2/Gbf1	7	3	234353/215632/72318	4	19157/211673/19158/107338
MF	GO:0030414	peptidase inhibitor activity	18/1933	54/10080	0.00958520459728934	0.138549775542637	17837/67701/16424/625018/209378/15139/381806/59083/13014/16427/232400/98870/434083/20733/16425/16644/17836/11625	Mug2/Wfdc2/Itih1/C4a/Itih5/Hc/Gm10319/Fetub/Cstb/Itih4/A2ml1/AI182371/Mug4-ps/Spint2/Itih2/Kng1/Mug1/Ahsg	18	5	67701/625018/13014/16427/232400	13	17837/16424/209378/15139/381806/59083/98870/434083/20733/16425/16644/17836/11625
MF	GO:0061134	peptidase regulator activity	18/1933	54/10080	0.00958520459728934	0.138549775542637	17837/67701/16424/625018/209378/15139/381806/59083/13014/16427/232400/98870/434083/20733/16425/16644/17836/11625	Mug2/Wfdc2/Itih1/C4a/Itih5/Hc/Gm10319/Fetub/Cstb/Itih4/A2ml1/AI182371/Mug4-ps/Spint2/Itih2/Kng1/Mug1/Ahsg	18	5	67701/625018/13014/16427/232400	13	17837/16424/209378/15139/381806/59083/98870/434083/20733/16425/16644/17836/11625
MF	GO:0005085	guanyl-nucleotide exchange factor activity	30/1933	105/10080	0.0124309752677476	0.164846926283505	53972/16800/71704/622434/234353/22325/56508/24001/29815/78255/215632/230972/71972/16443/72318/74055/19419/216805/107746/213522/22324/74018/19157/211673/328967/232237/223864/102098/19158/107338	Ngef/Arhgef2/Arhgef3/Arhgef26/Psd3/Vav2/Rapgef4/Tiam2/Bcar3/Ralgps2/Psd4/Arhgef16/Dnmbp/Itsn1/Cyth4/Plce1/Rasgrp1/Flcn/Rapgef1/Plekhg6/Vav1/Als2/Cyth1/Arfgef1/Arhgef37/Fgd5/Rapgef3/Arhgef18/Cyth2/Gbf1	30	17	53972/16800/71704/234353/22325/29815/78255/215632/230972/71972/72318/74055/19419/216805/107746/213522/22324	13	622434/56508/24001/16443/74018/19157/211673/328967/232237/223864/102098/19158/107338
MF	GO:0030234	enzyme regulator activity	39/1933	144/10080	0.0124412774553588	0.164846926283505	19049/70314/17837/67701/16424/192231/625018/209378/15139/381806/211914/268390/66251/18768/59083/13014/18769/74206/110351/217737/66197/16427/232400/98870/434083/20733/29875/216439/12575/71729/228850/16425/13196/16644/380711/17836/11625/74023/244668	Ppp1r1b/Rabep2/Mug2/Wfdc2/Itih1/Hexim1/C4a/Itih5/Hc/Gm10319/Asap2/Ahsa2/Arfgap3/Pkib/Fetub/Cstb/Pkig/Sipa1l3/Rap1gap/Ahsa1/Cks2/Itih4/A2ml1/AI182371/Mug4-ps/Spint2/Iqgap1/Agap2/Cdkn1a/Rgs12/Ralgapb/Itih2/Asap1/Kng1/Rap1gap2/Mug1/Ahsg/Rd3/Sipa1l2	39	17	19049/67701/625018/18768/13014/18769/74206/110351/66197/16427/232400/29875/216439/71729/13196/380711/244668	22	70314/17837/16424/192231/209378/15139/381806/211914/268390/66251/59083/217737/98870/434083/20733/12575/228850/16425/16644/17836/11625/74023
MF	GO:0004857	enzyme inhibitor activity	23/1933	76/10080	0.0133159358535899	0.169378704057663	19049/17837/67701/16424/192231/625018/209378/15139/381806/18768/59083/13014/18769/16427/232400/98870/434083/20733/12575/16425/16644/17836/11625	Ppp1r1b/Mug2/Wfdc2/Itih1/Hexim1/C4a/Itih5/Hc/Gm10319/Pkib/Fetub/Cstb/Pkig/Itih4/A2ml1/AI182371/Mug4-ps/Spint2/Cdkn1a/Itih2/Kng1/Mug1/Ahsg	23	8	19049/67701/625018/18768/13014/18769/16427/232400	15	17837/16424/192231/209378/15139/381806/59083/98870/434083/20733/12575/16425/16644/17836/11625
MF	GO:0003995	acyl-CoA dehydrogenase activity	7/1933	15/10080	0.0143264064875953	0.175222971655973	66885/11363/229211/11364/338350/93732/11409	Acadsb/Acadl/Acad9/Acadm/Acad12/Acox2/Acads	7	6	11363/229211/11364/338350/93732/11409	1	66885
MF	GO:0005516	calmodulin binding	6/1933	12/10080	0.0157868608839741	0.18593413930014	84036/227634/67886/12323/140492/69697	Kcnn1/Camsap1/Camsap2/Camk2b/Kcnn2/Camsap3	6	2	84036/12323	4	227634/67886/140492/69697
MF	GO:0016627	oxidoreductase activity, acting on the CH-CH group of donors	11/1933	30/10080	0.0189139486808021	0.214808417160538	66885/12892/11363/78925/229211/11364/226139/338350/93732/66052/11409	Acadsb/Cpox/Acadl/Srd5a1/Acad9/Acadm/Cox15/Acad12/Acox2/Sdhc/Acads	11	9	12892/11363/229211/11364/226139/338350/93732/66052/11409	2	66885/78925
MF	GO:0051020	GTPase binding	35/1933	131/10080	0.0210887648788202	0.225986367103194	53972/16800/71704/622434/70435/234353/22325/56508/24001/29815/78255/215632/233726/230972/71972/16443/72318/74055/19419/216805/107746/213522/22324/74018/19157/211673/328967/76441/232237/16211/223864/13367/102098/19158/107338	Ngef/Arhgef2/Arhgef3/Arhgef26/Inf2/Psd3/Vav2/Rapgef4/Tiam2/Bcar3/Ralgps2/Psd4/Ipo7/Arhgef16/Dnmbp/Itsn1/Cyth4/Plce1/Rasgrp1/Flcn/Rapgef1/Plekhg6/Vav1/Als2/Cyth1/Arfgef1/Arhgef37/Daam2/Fgd5/Kpnb1/Rapgef3/Diaph1/Arhgef18/Cyth2/Gbf1	35	18	53972/16800/71704/70435/234353/22325/29815/78255/215632/230972/71972/72318/74055/19419/216805/107746/213522/22324	17	622434/56508/24001/233726/16443/74018/19157/211673/328967/76441/232237/16211/223864/13367/102098/19158/107338
MF	GO:0003700	DNA binding transcription factor activity	67/1933	277/10080	0.0213194685946409	0.225986367103194	15376/15375/21685/12916/108961/15378/19885/65020/19016/15377/21807/13170/22433/110794/110784/20846/18514/232878/20186/26379/217082/54446/26381/100978/18044/18028/12608/20183/74120/68837/116871/19697/235682/29808/449521/217166/20850/12912/268417/22259/73274/170936/56458/19013/20847/54139/13982/54601/18171/50496/13864/12606/208647/93681/59057/14390/20375/72033/26424/385674/12398/15370/17131/23872/5…	Foxa2/Foxa1/Tef/Crem/E2f8/Hnf4a/Rorc/Zfp110/Pparg/Foxa3/Tsc22d1/Dbp/Xbp1/Cebpe/Nr3c2/Stat1/Pbx1/Zscan22/Nr1h4/Esrra/Hlf/Nfat5/Esrrg/Nfxl1/Nfya/Nfib/Cebpb/Rxrg/Zfp263/Foxk2/Mta3/Rela/Zfp445/Mga/Zfp213/Nr1d1/Stat5a/Creb1/Zkscan17/Nr1h3/Gpbp1/Zfp369/Foxo1/Ppara/Stat2/Irf6/Esr1/Foxo4/Nr1i2/E2f6/Nr2f6/Cebpa/Creb3l2/Zkscan8/Zfp24/Gabpa/Spi1/Tsc22d2/Nr5a2/Zfp174/Cbfa2t3/Nr4a1/Smad7/Ets2/Irf7/Irf5/Smad9	67	29	21685/19885/19016/21807/13170/110794/110784/20846/18514/20186/26379/217082/26381/18028/12608/20183/116871/20850/268417/22259/56458/19013/13982/18171/13864/14390/20375/15370/54123	38	15376/15375/12916/108961/15378/65020/15377/22433/232878/54446/100978/18044/74120/68837/19697/235682/29808/449521/217166/12912/73274/170936/20847/54139/54601/50496/12606/208647/93681/59057/72033/26424/385674/12398/17131/23872/27056/55994
MF	GO:0016758	transferase activity, transferring hexosyl groups	25/1933	88/10080	0.0227213956013473	0.233077541975111	110095/71773/394434/217664/320302/72094/14755/320011/217734/14343/16430/217119/99011/231396/330406/67556/103534/117592/72727/19309/232493/14538/26877/232984/100910	Pygl/Ugt2b1/Ugt1a9/Mgat2/Glt28d2/Ugt2a3/Pigq/Uggt1/Pomt2/Fut1/Stt3a/Xylt2/Pomt1/Ugt2b36/B4galnt3/Pigm/Mgat4b/B3galt6/B3gat3/Pygm/Gys2/Gcnt2/B3galt1/B3gnt8/Chpf2	25	12	394434/14755/14343/217119/99011/330406/103534/232493/14538/26877/232984/100910	13	110095/71773/217664/320302/72094/320011/217734/16430/231396/67556/117592/72727/19309
MF	GO:0016765	transferase activity, transferring alkyl or aryl (other than methyl) groups	6/1933	13/10080	0.0246376571836613	0.244836718262634	71883/15288/72351/56187/70383/101055725	Coq2/Hmbs/Ptar1/Rabggta/Cox10/Gm29718	6	5	71883/15288/56187/70383/101055725	1	72351
MF	GO:0016410	N-acyltransferase activity	13/1933	40/10080	0.0315355397631649	0.303887928626861	69049/68396/100043497/73242/64697/20229/100504710/93673/11655/66176/240549/66116/56441	Nat8f5/Nat8/Nat8f7/Atat1/Keg1/Sat1/Nat8f6/Nat8f2/Alas1/Nat9/Gm4952/Nat8f1/Naa80	13	7	69049/68396/100043497/20229/100504710/93673/66176	6	73242/64697/11655/240549/66116/56441
MF	GO:0042623	ATPase activity, coupled	17/1933	58/10080	0.04100453051304	0.378138078854119	26874/27413/11941/18671/21969/74610/21355/20928/21354/73834/22596/11666/11944/56325/66887/18669/27421	Abcd2/Abcb11/Atp2b2/Abcb1a/Top1/Abcb8/Tap2/Abcc9/Tap1/Atp6v1d/Xrcc5/Abcd1/Atp4a/Abcb9/Lonp2/Abcb1b/Abcc6	17	12	26874/11941/18671/74610/21355/21354/73834/22596/11666/11944/56325/66887	5	27413/21969/20928/18669/27421
MF	GO:0140110	transcription regulator activity	73/1933	315/10080	0.0416189709430634	0.378138078854119	15376/15375/21685/12916/108961/15378/19885/12400/65020/19016/15377/21807/13170/22433/110794/110784/20846/18514/232878/20186/26379/217082/54446/26381/100978/18044/18028/12608/20183/74120/68837/116871/19697/66213/235682/29808/449521/217166/20850/12912/327987/268417/22259/73274/170936/56458/19013/20847/56771/54139/13982/54601/18171/50496/13864/12606/66172/208647/93681/329650/59057/14390/20375/72033/…	Foxa2/Foxa1/Tef/Crem/E2f8/Hnf4a/Rorc/Cbfb/Zfp110/Pparg/Foxa3/Tsc22d1/Dbp/Xbp1/Cebpe/Nr3c2/Stat1/Pbx1/Zscan22/Nr1h4/Esrra/Hlf/Nfat5/Esrrg/Nfxl1/Nfya/Nfib/Cebpb/Rxrg/Zfp263/Foxk2/Mta3/Rela/Med7/Zfp445/Mga/Zfp213/Nr1d1/Stat5a/Creb1/Med13/Zkscan17/Nr1h3/Gpbp1/Zfp369/Foxo1/Ppara/Stat2/Med20/Irf6/Esr1/Foxo4/Nr1i2/E2f6/Nr2f6/Cebpa/Med11/Creb3l2/Zkscan8/Med12l/Zfp24/Gabpa/Spi1/Tsc22d2/Nr5a2/Zfp174/Cbfa2t…	73	30	21685/19885/19016/21807/13170/110794/110784/20846/18514/20186/26379/217082/26381/18028/12608/20183/116871/20850/268417/22259/56458/19013/13982/18171/13864/66172/14390/20375/15370/54123	43	15376/15375/12916/108961/15378/12400/65020/15377/22433/232878/54446/100978/18044/74120/68837/19697/66213/235682/29808/449521/217166/12912/327987/73274/170936/20847/56771/54139/54601/50496/12606/208647/93681/329650/59057/72033/26424/385674/12398/17131/23872/27056/55994
MF	GO:0016757	transferase activity, transferring glycosyl groups	38/1933	152/10080	0.0447402542083948	0.388303572875067	20442/110095/71773/394434/381101/217664/671535/320302/59027/20441/243771/235587/72094/20448/14755/320011/217734/223774/14343/16430/19719/217119/99011/231396/330406/67556/103534/27357/117592/72727/19309/232493/14538/11546/72962/26877/232984/100910	St3gal1/Pygl/Ugt2b1/Ugt1a9/Dnph1/Mgat2/Parp10/Glt28d2/Nampt/St3gal3/Parp12/Parp3/Ugt2a3/St6galnac4/Pigq/Uggt1/Pomt2/Alg12/Fut1/Stt3a/Rfng/Xylt2/Pomt1/Ugt2b36/B4galnt3/Pigm/Mgat4b/Gyg/B3galt6/B3gat3/Pygm/Gys2/Gcnt2/Parp2/Tymp/B3galt1/B3gnt8/Chpf2	38	22	394434/381101/671535/59027/20441/243771/235587/20448/14755/14343/19719/217119/99011/330406/103534/27357/232493/14538/11546/26877/232984/100910	16	20442/110095/71773/217664/320302/72094/320011/217734/223774/16430/231396/67556/117592/72727/19309/72962
MF	GO:0098772	molecular function regulator	84/1933	369/10080	0.0451799754603065	0.388303572875067	19049/53972/16800/70314/17837/67701/16424/71704/622434/192231/56636/625018/209378/15139/16323/234353/381806/22325/56508/12165/24001/211914/268390/66251/29815/18768/59083/18188/16453/13014/18769/78255/215632/74206/110351/230972/217737/66197/16427/71972/16443/15945/72318/74055/232400/98870/434083/20733/29875/23886/19419/216439/12575/223780/216805/71729/107746/20299/228850/16425/13196/16644/16000/22…	Ppp1r1b/Ngef/Arhgef2/Rabep2/Mug2/Wfdc2/Itih1/Arhgef3/Arhgef26/Hexim1/Fgf21/C4a/Itih5/Hc/Inhba/Psd3/Gm10319/Vav2/Rapgef4/Gdf2/Tiam2/Asap2/Ahsa2/Arfgap3/Bcar3/Pkib/Fetub/Nrtn/Jak3/Cstb/Pkig/Ralgps2/Psd4/Sipa1l3/Rap1gap/Arhgef16/Ahsa1/Cks2/Itih4/Dnmbp/Itsn1/Cxcl10/Cyth4/Plce1/A2ml1/AI182371/Mug4-ps/Spint2/Iqgap1/Gdf15/Rasgrp1/Agap2/Cdkn1a/Adm2/Flcn/Rgs12/Rapgef1/Ccl22/Ralgapb/Itih2/Asap1/Kng1/Igf1/V…	84	43	19049/53972/16800/67701/71704/56636/625018/234353/22325/29815/18768/18188/16453/13014/18769/78255/215632/74206/110351/230972/66197/16427/71972/15945/72318/74055/232400/29875/23886/19419/216439/223780/216805/71729/107746/20299/13196/213522/22324/380711/18119/77125/244668	41	70314/17837/16424/622434/192231/209378/15139/16323/381806/56508/12165/24001/211914/268390/66251/59083/217737/16443/98870/434083/20733/12575/228850/16425/16644/16000/22339/74018/19157/211673/328967/17836/11625/232237/223864/54635/74023/57262/102098/19158/107338
MF	GO:0008194	UDP-glycosyltransferase activity	9/1933	26/10080	0.0466869211715115	0.390695814014228	217664/14755/320011/217119/330406/72727/232493/14538/100910	Mgat2/Pigq/Uggt1/Xylt2/B4galnt3/B3gat3/Gys2/Gcnt2/Chpf2	9	6	14755/217119/330406/232493/14538/100910	3	217664/320011/72727
MF	GO:0022804	active transmembrane transporter activity	20/1933	73/10080	0.0548015140339628	0.446843114430773	26874/27413/20516/11941/18671/74610/21355/20928/21354/73834/102857/11666/11944/55963/56325/77031/20511/14412/18669/27421	Abcd2/Abcb11/Slc20a2/Atp2b2/Abcb1a/Abcb8/Tap2/Abcc9/Tap1/Atp6v1d/Slc6a8/Abcd1/Atp4a/Slc1a4/Abcb9/Slc9a8/Slc1a2/Slc6a13/Abcb1b/Abcc6	20	15	26874/20516/11941/18671/74610/21355/21354/73834/102857/11666/11944/55963/56325/77031/14412	5	27413/20928/20511/18669/27421
MF	GO:0004190	aspartic-type endopeptidase activity	5/1933	12/10080	0.062005645710349	0.469408388301714	19165/13033/13034/14950/229697	Psen2/Ctsd/Ctse/H13/Cym	5	3	13033/13034/229697	2	19165/14950
MF	GO:0070001	aspartic-type peptidase activity	5/1933	12/10080	0.062005645710349	0.469408388301714	19165/13033/13034/14950/229697	Psen2/Ctsd/Ctse/H13/Cym	5	3	13033/13034/229697	2	19165/14950
MF	GO:0017111	nucleoside-triphosphatase activity	60/1933	260/10080	0.0642924562331329	0.469408388301714	26874/67470/27413/27409/11941/18671/21969/74610/21355/17913/11305/17919/17216/170731/17925/67487/26357/240255/17912/16553/20928/545551/216877/219189/56200/100702/94213/21354/73834/22596/22151/626578/11666/11944/56325/14685/102634124/27404/16569/93838/77579/229900/100019/16564/13424/16561/16582/14675/71960/22154/71715/66887/67951/27406/17921/68178/360013/27405/18669/27421	Abcd2/Abcg8/Abcb11/Abcg5/Atp2b2/Abcb1a/Top1/Abcb8/Tap2/Myo1c/Abca2/Myo5b/Mcm2/Mfn2/Myo9b/Dhx40/Abcg2/Ythdc2/Myo1b/Kif13a/Abcc9/BC021767/Dhx33/Vwa8/Ddx21/Gbp6/Ddx50/Tap1/Atp6v1d/Xrcc5/Tubb2a/Gbp10/Abcd1/Atp4a/Abcb9/Gnat1/Gm31785/Abca8b/Kif3b/Dqx1/Myh10/Gbp7/Mdn1/Kif21a/Dync1h1/Kif1b/Kifc3/Gna14/Myh14/Tubb5/Dhx35/Lonp2/Tubb6/Abcf3/Myo7a/Cgnl1/Myo18a/Abcg3/Abcb1b/Abcc6	60	37	26874/67470/27409/11941/18671/74610/21355/17913/17919/17216/170731/17925/26357/240255/16553/219189/100702/21354/73834/22596/626578/11666/11944/56325/14685/102634124/16569/93838/229900/14675/71960/71715/66887/67951/68178/360013/27405	23	27413/21969/11305/67487/17912/20928/545551/216877/56200/94213/22151/27404/77579/100019/16564/13424/16561/16582/22154/27406/17921/18669/27421
MF	GO:0050662	coenzyme binding	31/1933	124/10080	0.0648013121265511	0.469408388301714	14718/229905/71724/18984/71760/14261/13195/66885/68346/70266/108682/14263/23923/107869/11363/26462/246277/11655/229211/268756/170760/11364/329470/338350/26912/22235/56794/67131/11409/226564/72947	Got1/Kyat3/Aox3/Por/Etnppl/Fmo1/Ddc/Acadsb/Sirt5/Kyat1/Gpt2/Fmo5/Aadat/Cth/Acadl/Txnrd2/Csad/Alas1/Acad9/Gulo/Acbd3/Acadm/Accs/Acad12/Gcat/Ugdh/Hacl1/Acbd4/Acads/Fmo4/Phykpl	31	16	18984/14261/68346/70266/108682/14263/11363/26462/229211/11364/329470/338350/67131/11409/226564/72947	15	14718/229905/71724/71760/13195/66885/23923/107869/246277/11655/268756/170760/26912/22235/56794
MF	GO:0016462	pyrophosphatase activity	61/1933	265/10080	0.0652011560353746	0.469408388301714	26874/67470/27413/27409/11941/18671/21969/74610/21355/17913/11305/17919/17216/170731/17925/67487/26357/240255/17912/16553/20928/545551/216877/219189/56200/100702/94213/21354/73834/22596/22151/626578/11666/11944/56325/229589/14685/102634124/27404/16569/93838/77579/229900/100019/16564/13424/16561/16582/14675/71960/22154/71715/66887/67951/27406/17921/68178/360013/27405/18669/27421	Abcd2/Abcg8/Abcb11/Abcg5/Atp2b2/Abcb1a/Top1/Abcb8/Tap2/Myo1c/Abca2/Myo5b/Mcm2/Mfn2/Myo9b/Dhx40/Abcg2/Ythdc2/Myo1b/Kif13a/Abcc9/BC021767/Dhx33/Vwa8/Ddx21/Gbp6/Ddx50/Tap1/Atp6v1d/Xrcc5/Tubb2a/Gbp10/Abcd1/Atp4a/Abcb9/Prune1/Gnat1/Gm31785/Abca8b/Kif3b/Dqx1/Myh10/Gbp7/Mdn1/Kif21a/Dync1h1/Kif1b/Kifc3/Gna14/Myh14/Tubb5/Dhx35/Lonp2/Tubb6/Abcf3/Myo7a/Cgnl1/Myo18a/Abcg3/Abcb1b/Abcc6	61	38	26874/67470/27409/11941/18671/74610/21355/17913/17919/17216/170731/17925/26357/240255/16553/219189/100702/21354/73834/22596/626578/11666/11944/56325/229589/14685/102634124/16569/93838/229900/14675/71960/71715/66887/67951/68178/360013/27405	23	27413/21969/11305/67487/17912/20928/545551/216877/56200/94213/22151/27404/77579/100019/16564/13424/16561/16582/22154/27406/17921/18669/27421
MF	GO:0019205	nucleobase-containing compound kinase activity	6/1933	16/10080	0.0686343307561351	0.469408388301714	11639/11637/56520/54369/21877/67072	Ak4/Ak2/Nme4/Nme6/Tk1/Cdc37l1	6	4	11639/11637/56520/21877	2	54369/67072
MF	GO:0019887	protein kinase regulator activity	6/1933	16/10080	0.0686343307561351	0.469408388301714	192231/18768/18769/66197/12575/74023	Hexim1/Pkib/Pkig/Cks2/Cdkn1a/Rd3	6	3	18768/18769/66197	3	192231/12575/74023
MF	GO:0008289	lipid binding	28/1933	111/10080	0.0693779693401904	0.469408388301714	11808/170460/227449/18559/29816/329910/56018/11744/75761/12306/11750/231999/50768/209131/382083/102607/13982/235406/58240/76561/74718/236920/11806/18704/18830/231834/66629/71790	Apoa4/Stard5/Zcchc2/Pctp/Hip1r/Acot11/Stard10/Anxa11/Apol7a/Anxa2/Anxa7/Plekha8/Dlc1/Snx30/Snx22/Snx19/Esr1/Snx33/Hs1bp3/Snx7/Snx16/Stard8/Apoa1/Pik3c2a/Pltp/Snx8/Golph3/Anxa9	28	19	11808/170460/18559/329910/56018/11744/75761/12306/11750/231999/50768/209131/102607/13982/58240/76561/18830/231834/71790	9	227449/29816/382083/235406/74718/236920/11806/18704/66629
MF	GO:0019899	enzyme binding	36/1933	149/10080	0.0760369140104824	0.503744555319446	53972/16800/71704/622434/70435/234353/22325/56508/24001/29815/78255/215632/233726/230972/71972/16443/72318/74055/19419/216805/107746/78832/213522/22324/74018/19157/211673/328967/76441/232237/16211/223864/13367/102098/19158/107338	Ngef/Arhgef2/Arhgef3/Arhgef26/Inf2/Psd3/Vav2/Rapgef4/Tiam2/Bcar3/Ralgps2/Psd4/Ipo7/Arhgef16/Dnmbp/Itsn1/Cyth4/Plce1/Rasgrp1/Flcn/Rapgef1/Cacul1/Plekhg6/Vav1/Als2/Cyth1/Arfgef1/Arhgef37/Daam2/Fgd5/Kpnb1/Rapgef3/Diaph1/Arhgef18/Cyth2/Gbf1	36	18	53972/16800/71704/70435/234353/22325/29815/78255/215632/230972/71972/72318/74055/19419/216805/107746/213522/22324	18	622434/56508/24001/233726/16443/78832/74018/19157/211673/328967/76441/232237/16211/223864/13367/102098/19158/107338
MF	GO:0008080	N-acetyltransferase activity	10/1933	33/10080	0.084944018643729	0.522013135684041	69049/68396/100043497/73242/20229/100504710/93673/66176/66116/56441	Nat8f5/Nat8/Nat8f7/Atat1/Sat1/Nat8f6/Nat8f2/Nat9/Nat8f1/Naa80	10	7	69049/68396/100043497/20229/100504710/93673/66176	3	73242/66116/56441
MF	GO:0005539	glycosaminoglycan binding	5/1933	13/10080	0.0853606385395287	0.522013135684041	11820/114332/192188/21930/11804	App/Lyve1/Stab2/Tnfaip6/Aplp2	5	2	11820/11804	3	114332/192188/21930
MF	GO:0031406	carboxylic acid binding	5/1933	13/10080	0.0853606385395287	0.522013135684041	18416/69719/114332/192188/21930	Otc/Cad/Lyve1/Stab2/Tnfaip6	5	0		5	18416/69719/114332/192188/21930
MF	GO:0043177	organic acid binding	5/1933	13/10080	0.0853606385395287	0.522013135684041	18416/69719/114332/192188/21930	Otc/Cad/Lyve1/Stab2/Tnfaip6	5	0		5	18416/69719/114332/192188/21930
MF	GO:1901681	sulfur compound binding	7/1933	21/10080	0.0903993096195565	0.542395857717339	14733/11820/170760/56794/11804/67131/14734	Gpc1/App/Acbd3/Hacl1/Aplp2/Acbd4/Gpc3	7	4	14733/11820/11804/67131	3	170760/56794/14734
MF	GO:0016817	hydrolase activity, acting on acid anhydrides	64/1933	286/10080	0.0952587626326364	0.560968268836637	26874/67470/27413/27409/230073/80861/11941/18671/21969/74610/21355/17913/71586/11305/17919/17216/170731/17925/67487/26357/240255/17912/16553/20928/545551/216877/219189/56200/100702/94213/21354/73834/22596/22151/626578/11666/11944/56325/229589/14685/102634124/27404/16569/93838/77579/229900/100019/16564/13424/16561/16582/14675/71960/22154/71715/66887/67951/27406/17921/68178/360013/27405/18669/27421	Abcd2/Abcg8/Abcb11/Abcg5/Ddx58/Dhx58/Atp2b2/Abcb1a/Top1/Abcb8/Tap2/Myo1c/Ifih1/Abca2/Myo5b/Mcm2/Mfn2/Myo9b/Dhx40/Abcg2/Ythdc2/Myo1b/Kif13a/Abcc9/BC021767/Dhx33/Vwa8/Ddx21/Gbp6/Ddx50/Tap1/Atp6v1d/Xrcc5/Tubb2a/Gbp10/Abcd1/Atp4a/Abcb9/Prune1/Gnat1/Gm31785/Abca8b/Kif3b/Dqx1/Myh10/Gbp7/Mdn1/Kif21a/Dync1h1/Kif1b/Kifc3/Gna14/Myh14/Tubb5/Dhx35/Lonp2/Tubb6/Abcf3/Myo7a/Cgnl1/Myo18a/Abcg3/Abcb1b/Abcc6	64	41	26874/67470/27409/230073/80861/11941/18671/74610/21355/17913/71586/17919/17216/170731/17925/26357/240255/16553/219189/100702/21354/73834/22596/626578/11666/11944/56325/229589/14685/102634124/16569/93838/229900/14675/71960/71715/66887/67951/68178/360013/27405	23	27413/21969/11305/67487/17912/20928/545551/216877/56200/94213/22151/27404/77579/100019/16564/13424/16561/16582/22154/27406/17921/18669/27421
MF	GO:0016811	hydrolase activity, acting on carbon-nitrogen (but not peptide) bonds, in linear amides	4/1933	10/10080	0.10671640445814	0.605996725315869	216456/57757/18203/66190	Gls2/Pglyrp2/Ntan1/Acer3	4	2	18203/66190	2	216456/57757
MF	GO:0051087	chaperone binding	4/1933	10/10080	0.10671640445814	0.605996725315869	29810/268390/70369/217737	Bag3/Ahsa2/Bag5/Ahsa1	4	0		4	29810/268390/70369/217737
MF	GO:0016810	hydrolase activity, acting on carbon-nitrogen (but not peptide) bonds	11/1933	39/10080	0.111996927748993	0.611171125325852	22361/14544/26464/69719/216456/71761/57757/18203/245847/103149/66190	Vnn1/Gda/Vnn3/Cad/Gls2/Amdhd1/Pglyrp2/Ntan1/Amdhd2/Upb1/Acer3	11	6	22361/14544/26464/18203/245847/66190	5	69719/216456/71761/57757/103149
MF	GO:0008514	organic anion transmembrane transporter activity	6/1933	18/10080	0.113393384887501	0.611171125325852	11988/229363/50934/20540/55963/20511	Slc7a2/Gmps/Slc7a8/Slc7a7/Slc1a4/Slc1a2	6	3	50934/20540/55963	3	11988/229363/20511
MF	GO:0019207	kinase regulator activity	6/1933	18/10080	0.113393384887501	0.611171125325852	192231/18768/18769/66197/12575/74023	Hexim1/Pkib/Pkig/Cks2/Cdkn1a/Rd3	6	3	18768/18769/66197	3	192231/12575/74023
MF	GO:0016407	acetyltransferase activity	10/1933	35/10080	0.117777508104705	0.61325868040567	69049/68396/100043497/73242/20229/100504710/93673/66176/66116/56441	Nat8f5/Nat8/Nat8f7/Atat1/Sat1/Nat8f6/Nat8f2/Nat9/Nat8f1/Naa80	10	7	69049/68396/100043497/20229/100504710/93673/66176	3	73242/66116/56441
MF	GO:0016614	oxidoreductase activity, acting on CH-OH group of donors	16/1933	62/10080	0.123109556929017	0.61325868040567	71724/15107/15493/110208/15929/268756/15494/78772/16828/67834/15245/18194/22235/17448/269951/97212	Aox3/Hadh/Hsd3b2/Pgd/Idh3g/Gulo/Hsd3b3/Hhipl2/Ldha/Idh3a/Hhip/Nsdhl/Ugdh/Mdh2/Idh2/Hadha	16	11	15107/15493/110208/15929/15494/78772/16828/67834/17448/269951/97212	5	71724/268756/15245/18194/22235
MF	GO:0019783	ubiquitin-like protein-specific protease activity	14/1933	53/10080	0.123423130647682	0.61325868040567	53376/24110/76179/72344/74256/74996/22258/170707/22284/235441/170822/74841/14479/71472	Usp2/Usp18/Usp31/Usp36/Cyld/Usp47/Usp4/Usp48/Usp9x/Usp3/Usp33/Usp38/Usp15/Usp19	14	3	53376/24110/22258	11	76179/72344/74256/74996/170707/22284/235441/170822/74841/14479/71472
MF	GO:0036459	thiol-dependent ubiquitinyl hydrolase activity	14/1933	53/10080	0.123423130647682	0.61325868040567	53376/24110/76179/72344/74256/74996/22258/170707/22284/235441/170822/74841/14479/71472	Usp2/Usp18/Usp31/Usp36/Cyld/Usp47/Usp4/Usp48/Usp9x/Usp3/Usp33/Usp38/Usp15/Usp19	14	3	53376/24110/22258	11	76179/72344/74256/74996/170707/22284/235441/170822/74841/14479/71472
MF	GO:0101005	ubiquitinyl hydrolase activity	14/1933	53/10080	0.123423130647682	0.61325868040567	53376/24110/76179/72344/74256/74996/22258/170707/22284/235441/170822/74841/14479/71472	Usp2/Usp18/Usp31/Usp36/Cyld/Usp47/Usp4/Usp48/Usp9x/Usp3/Usp33/Usp38/Usp15/Usp19	14	3	53376/24110/22258	11	76179/72344/74256/74996/170707/22284/235441/170822/74841/14479/71472
MF	GO:0016818	hydrolase activity, acting on acid anhydrides, in phosphorus-containing anhydrides	61/1933	277/10080	0.12748955794109	0.621165592649541	26874/67470/27413/27409/11941/18671/21969/74610/21355/17913/11305/17919/17216/170731/17925/67487/26357/240255/17912/16553/20928/545551/216877/219189/56200/100702/94213/21354/73834/22596/22151/626578/11666/11944/56325/229589/14685/102634124/27404/16569/93838/77579/229900/100019/16564/13424/16561/16582/14675/71960/22154/71715/66887/67951/27406/17921/68178/360013/27405/18669/27421	Abcd2/Abcg8/Abcb11/Abcg5/Atp2b2/Abcb1a/Top1/Abcb8/Tap2/Myo1c/Abca2/Myo5b/Mcm2/Mfn2/Myo9b/Dhx40/Abcg2/Ythdc2/Myo1b/Kif13a/Abcc9/BC021767/Dhx33/Vwa8/Ddx21/Gbp6/Ddx50/Tap1/Atp6v1d/Xrcc5/Tubb2a/Gbp10/Abcd1/Atp4a/Abcb9/Prune1/Gnat1/Gm31785/Abca8b/Kif3b/Dqx1/Myh10/Gbp7/Mdn1/Kif21a/Dync1h1/Kif1b/Kifc3/Gna14/Myh14/Tubb5/Dhx35/Lonp2/Tubb6/Abcf3/Myo7a/Cgnl1/Myo18a/Abcg3/Abcb1b/Abcc6	61	38	26874/67470/27409/11941/18671/74610/21355/17913/17919/17216/170731/17925/26357/240255/16553/219189/100702/21354/73834/22596/626578/11666/11944/56325/229589/14685/102634124/16569/93838/229900/14675/71960/71715/66887/67951/68178/360013/27405	23	27413/21969/11305/67487/17912/20928/545551/216877/56200/94213/22151/27404/77579/100019/16564/13424/16561/16582/22154/27406/17921/18669/27421
MF	GO:0016763	transferase activity, transferring pentosyl groups	8/1933	27/10080	0.129556805803089	0.621165592649541	381101/671535/59027/243771/235587/217119/11546/72962	Dnph1/Parp10/Nampt/Parp12/Parp3/Xylt2/Parp2/Tymp	8	7	381101/671535/59027/243771/235587/217119/11546	1	72962
MF	GO:0008047	enzyme activator activity	13/1933	49/10080	0.130874511658866	0.621165592649541	70314/211914/268390/66251/74206/110351/217737/29875/216439/228850/13196/380711/244668	Rabep2/Asap2/Ahsa2/Arfgap3/Sipa1l3/Rap1gap/Ahsa1/Iqgap1/Agap2/Ralgapb/Asap1/Rap1gap2/Sipa1l2	13	7	74206/110351/29875/216439/13196/380711/244668	6	70314/211914/268390/66251/217737/228850
MF	GO:0060589	nucleoside-triphosphatase regulator activity	14/1933	54/10080	0.138730772716081	0.642301738284629	70314/211914/268390/66251/74206/110351/217737/29875/216439/71729/228850/13196/380711/244668	Rabep2/Asap2/Ahsa2/Arfgap3/Sipa1l3/Rap1gap/Ahsa1/Iqgap1/Agap2/Rgs12/Ralgapb/Asap1/Rap1gap2/Sipa1l2	14	8	74206/110351/29875/216439/71729/13196/380711/244668	6	70314/211914/268390/66251/217737/228850
MF	GO:0005544	calcium-dependent phospholipid binding	4/1933	11/10080	0.143269882034587	0.642301738284629	11744/12306/11750/71790	Anxa11/Anxa2/Anxa7/Anxa9	4	4	11744/12306/11750/71790	0
MF	GO:0016776	phosphotransferase activity, phosphate group as acceptor	5/1933	15/10080	0.143505074558542	0.642301738284629	11639/11637/56520/54369/67072	Ak4/Ak2/Nme4/Nme6/Cdc37l1	5	3	11639/11637/56520	2	54369/67072
MF	GO:0004842	ubiquitin-protein transferase activity	11/1933	41/10080	0.147446625455277	0.642301738284629	83814/226098/207304/66894/67138/73998/76608/15204/75788/100763/77853	Nedd4l/Hectd2/Hectd1/Wwp2/Herc6/Herc3/Hectd3/Herc2/Smurf1/Ube3c/Msl2	11	6	66894/67138/73998/76608/75788/100763	5	83814/226098/207304/15204/77853
MF	GO:0005096	GTPase activator activity	11/1933	41/10080	0.147446625455277	0.642301738284629	70314/211914/66251/74206/110351/29875/216439/228850/13196/380711/244668	Rabep2/Asap2/Arfgap3/Sipa1l3/Rap1gap/Iqgap1/Agap2/Ralgapb/Asap1/Rap1gap2/Sipa1l2	11	7	74206/110351/29875/216439/13196/380711/244668	4	70314/211914/66251/228850
MF	GO:0019787	ubiquitin-like protein transferase activity	11/1933	41/10080	0.147446625455277	0.642301738284629	83814/226098/207304/66894/67138/73998/76608/15204/75788/100763/77853	Nedd4l/Hectd2/Hectd1/Wwp2/Herc6/Herc3/Hectd3/Herc2/Smurf1/Ube3c/Msl2	11	6	66894/67138/73998/76608/75788/100763	5	83814/226098/207304/15204/77853
MF	GO:0043565	sequence-specific DNA binding	36/1933	159/10080	0.154554696653137	0.656461970412478	15376/15375/21685/12916/15378/19885/19016/15377/13170/22433/110794/110784/20186/26379/217082/26381/12608/20183/68837/116871/217166/12912/22259/56458/19013/13982/54601/18171/13864/12606/208647/14390/20375/26424/15370/23872	Foxa2/Foxa1/Tef/Crem/Hnf4a/Rorc/Pparg/Foxa3/Dbp/Xbp1/Cebpe/Nr3c2/Nr1h4/Esrra/Hlf/Esrrg/Cebpb/Rxrg/Foxk2/Mta3/Nr1d1/Creb1/Nr1h3/Foxo1/Ppara/Esr1/Foxo4/Nr1i2/Nr2f6/Cebpa/Creb3l2/Gabpa/Spi1/Nr5a2/Nr4a1/Ets2	36	22	21685/19885/19016/13170/110794/110784/20186/26379/217082/26381/12608/20183/116871/22259/56458/19013/13982/18171/13864/14390/20375/15370	14	15376/15375/12916/15378/15377/22433/68837/217166/12912/54601/12606/208647/26424/23872
MF	GO:0016616	oxidoreductase activity, acting on the CH-OH group of donors, NAD or NADP as acceptor	12/1933	46/10080	0.156890282236944	0.656461970412478	15107/15493/110208/15929/15494/16828/67834/18194/22235/17448/269951/97212	Hadh/Hsd3b2/Pgd/Idh3g/Hsd3b3/Ldha/Idh3a/Nsdhl/Ugdh/Mdh2/Idh2/Hadha	12	10	15107/15493/110208/15929/15494/16828/67834/17448/269951/97212	2	18194/22235
MF	GO:0050660	flavin adenine dinucleotide binding	12/1933	46/10080	0.156890282236944	0.656461970412478	71724/14261/66885/14263/11363/26462/229211/268756/11364/338350/11409/226564	Aox3/Fmo1/Acadsb/Fmo5/Acadl/Txnrd2/Acad9/Gulo/Acadm/Acad12/Acads/Fmo4	12	9	14261/14263/11363/26462/229211/11364/338350/11409/226564	3	71724/66885/268756
MF	GO:0016874	ligase activity	19/1933	79/10080	0.167396699578181	0.672193517960373	11898/110960/270685/22375/83669/432466/229363/27053/14629/224805/229487/66663/14287/14645/244141/107476/55936/51797/107045	Ass1/Tars/Mthfd1l/Wars/Wdr6/Gm5424/Gmps/Asns/Gclc/Aars2/Gatb/Uba5/Fpgs/Glul/Nars2/Acaca/Ctps2/Ctps/Lars	19	11	270685/83669/27053/14629/224805/229487/14287/14645/55936/51797/107045	8	11898/110960/22375/432466/229363/66663/244141/107476
MF	GO:0005520	insulin-like growth factor binding	6/1933	20/10080	0.169494396502679	0.672193517960373	16010/16008/29817/107250/16009/327743	Igfbp4/Igfbp2/Igfbp7/Kazald1/Igfbp3/Ccn6	6	3	16010/107250/327743	3	16008/29817/16009
MF	GO:0004867	serine-type endopeptidase inhibitor activity	5/1933	16/10080	0.177537230832363	0.672193517960373	16424/209378/16427/20733/16425	Itih1/Itih5/Itih4/Spint2/Itih2	5	1	16427	4	16424/209378/20733/16425
MF	GO:0005342	organic acid transmembrane transporter activity	5/1933	16/10080	0.177537230832363	0.672193517960373	11988/50934/20540/55963/20511	Slc7a2/Slc7a8/Slc7a7/Slc1a4/Slc1a2	5	3	50934/20540/55963	2	11988/20511
MF	GO:0016667	oxidoreductase activity, acting on a sulfur group of donors	5/1933	16/10080	0.177537230832363	0.672193517960373	67475/76467/320183/27361/227638	Ero1b/Msrb2/Msrb3/Msrb1/Qsox2	5	3	76467/27361/227638	2	67475/320183
MF	GO:0046943	carboxylic acid transmembrane transporter activity	5/1933	16/10080	0.177537230832363	0.672193517960373	11988/50934/20540/55963/20511	Slc7a2/Slc7a8/Slc7a7/Slc1a4/Slc1a2	5	3	50934/20540/55963	2	11988/20511
MF	GO:0016741	transferase activity, transferring one-carbon groups	22/1933	94/10080	0.178941891275671	0.672193517960373	21743/18416/98685/69719/18113/12846/68043/110109/107747/208266/14792/75894/109245/76894/110599566/231803/101867/68017/56335/75284/328162/216188	Inmt/Otc/Trmt1l/Cad/Nnmt/Comt/Eef1akmt1/Nop2/Aldh1l1/Dot1l/Lpcat3/Adal/Lrrc39/Mettl15/Eef1akmt4/Mepce/Rrp8/Mrm2/Mettl3/Bcdin3d/Trmt61a/Aldh1l2	22	9	21743/68043/14792/109245/76894/110599566/68017/75284/216188	13	18416/98685/69719/18113/12846/110109/107747/208266/75894/231803/101867/56335/328162
MF	GO:0004559	alpha-mannosidase activity	4/1933	12/10080	0.183902000196706	0.672193517960373	192193/108687/66967/17160	Edem1/Edem2/Edem3/Man2b2	4	1	17160	3	192193/108687/66967
MF	GO:0004843	thiol-dependent ubiquitin-specific protease activity	4/1933	12/10080	0.183902000196706	0.672193517960373	22258/170707/170822/14479	Usp4/Usp48/Usp33/Usp15	4	1	22258	3	170707/170822/14479
MF	GO:0008375	acetylglucosaminyltransferase activity	4/1933	12/10080	0.183902000196706	0.672193517960373	217664/14755/217119/14538	Mgat2/Pigq/Xylt2/Gcnt2	4	3	14755/217119/14538	1	217664
MF	GO:0015923	mannosidase activity	4/1933	12/10080	0.183902000196706	0.672193517960373	192193/108687/66967/17160	Edem1/Edem2/Edem3/Man2b2	4	1	17160	3	192193/108687/66967
MF	GO:0046873	metal ion transmembrane transporter activity	20/1933	85/10080	0.186208752230039	0.672890718285824	11941/84036/106947/106957/72002/170706/213053/16439/102857/20278/11944/67547/55963/68427/30791/53945/140492/20511/14412/11419	Atp2b2/Kcnn1/Slc39a3/Slc39a6/Slc39a5/Tmem37/Slc39a14/Itpr2/Slc6a8/Scnn1g/Atp4a/Slc39a8/Slc1a4/Slc39a13/Slc39a1/Slc40a1/Kcnn2/Slc1a2/Slc6a13/Asic1	20	13	11941/84036/106947/72002/170706/102857/20278/11944/55963/68427/30791/53945/14412	7	106957/213053/16439/67547/140492/20511/11419
MF	GO:0008234	cysteine-type peptidase activity	21/1933	90/10080	0.189786308854588	0.678112878828753	53376/24110/170725/50817/76179/72344/64138/215351/74256/74996/320213/22258/13032/170707/229445/22284/235441/170822/74841/14479/71472	Usp2/Usp18/Capn8/Capn15/Usp31/Usp36/Ctsz/Senp6/Cyld/Usp47/Senp5/Usp4/Ctsc/Usp48/Ctso/Usp9x/Usp3/Usp33/Usp38/Usp15/Usp19	21	6	53376/24110/64138/22258/13032/229445	15	170725/50817/76179/72344/215351/74256/74996/320213/170707/22284/235441/170822/74841/14479/71472
MF	GO:0030695	GTPase regulator activity	12/1933	48/10080	0.196263368240564	0.681840916800326	70314/211914/66251/74206/110351/29875/216439/71729/228850/13196/380711/244668	Rabep2/Asap2/Arfgap3/Sipa1l3/Rap1gap/Iqgap1/Agap2/Rgs12/Ralgapb/Asap1/Rap1gap2/Sipa1l2	12	8	74206/110351/29875/216439/71729/13196/380711/244668	4	70314/211914/66251/228850
MF	GO:0030246	carbohydrate binding	10/1933	39/10080	0.201069984771295	0.681840916800326	14583/16852/22370/226866/17160/216551/18606/16854/16858/70967	Gfpt1/Lgals1/Vtn/Sbspon/Man2b2/Lgalsl/Enpp2/Lgals3/Lgals7/Eva1c	10	5	16852/226866/17160/18606/16854	5	14583/22370/216551/16858/70967
MF	GO:0016866	intramolecular transferase activity	6/1933	21/10080	0.201132431255928	0.681840916800326	109785/54128/227682/78697/67049/72157	Pgm3/Pmm2/Trub2/Pus7/Pus3/Pgm1	6	5	109785/54128/227682/78697/72157	1	67049
MF	GO:0019838	growth factor binding	6/1933	21/10080	0.201132431255928	0.681840916800326	16010/16008/29817/107250/16009/327743	Igfbp4/Igfbp2/Igfbp7/Kazald1/Igfbp3/Ccn6	6	3	16010/107250/327743	3	16008/29817/16009
MF	GO:0005543	phospholipid binding	16/1933	67/10080	0.201550459683115	0.681840916800326	227449/29816/11744/12306/11750/209131/382083/102607/235406/58240/76561/74718/18704/231834/66629/71790	Zcchc2/Hip1r/Anxa11/Anxa2/Anxa7/Snx30/Snx22/Snx19/Snx33/Hs1bp3/Snx7/Snx16/Pik3c2a/Snx8/Golph3/Anxa9	16	9	11744/12306/11750/209131/102607/58240/76561/231834/71790	7	227449/29816/382083/235406/74718/18704/66629
MF	GO:0005215	transporter activity	93/1933	449/10080	0.215072729281292	0.7199276622258	26874/226781/27413/20516/20526/11829/117591/54338/11941/67892/18671/73102/74610/11988/21355/171405/114644/18438/66333/236149/novel.2/20517/84036/20499/229363/14057/71699/53881/50934/338365/11732/20522/56485/20928/63959/69048/106947/24059/106957/72002/20500/170706/20463/21354/213053/170483/231999/16439/330064/328370/11951/64008/319800/73834/20540/102857/20531/11666/16490/20278/17705/11944/67547/74…	Abcd2/Slc30a10/Abcb11/Slc20a2/Slc2a2/Aqp4/Slc2a9/Slc23a2/Atp2b2/Coa6/Abcb1a/Slc22a23/Abcb8/Slc7a2/Tap2/Slc22a27/Slc13a3/P2rx4/Aqp11/Slc22a26/-/Slc22a1/Kcnn1/Slc12a7/Gmps/Sfxn1/Slc41a3/Slc5a3/Slc7a8/Slc41a2/Ank/Slc23a1/Slc2a5/Abcc9/Slc29a1/Slc30a5/Slc39a3/Slco2a1/Slc39a6/Slc39a5/Slc13a2/Tmem37/Cox7a2l/Tap1/Slc39a14/Grin3b/Plekha8/Itpr2/Slc5a6/Rft1/Atp5g1/Aqp9/Slc22a30/Atp6v1d/Slc7a7/Slc6a8/Slc34a2…	93	66	26874/20516/20526/11829/117591/54338/11941/67892/18671/73102/74610/21355/171405/114644/18438/66333/236149/20517/84036/20499/14057/71699/50934/338365/11732/20522/56485/106947/72002/170706/20463/21354/170483/231999/330064/328370/11951/64008/73834/20540/102857/20531/11666/16490/20278/11944/210148/55963/228033/56325/77031/68427/30791/26373/53945/20525/231583/22368/333182/67739/110902/236293/14412/101…	27	226781/27413/11988/novel.2/229363/53881/20928/63959/69048/24059/106957/20500/213053/16439/319800/17705/67547/74166/140492/56041/434674/20511/16647/16646/18669/27421/11419
MF	GO:0016798	hydrolase activity, acting on glycosyl bonds	13/1933	54/10080	0.223859697124363	0.738857297722109	381101/192193/15211/66848/108687/74245/83379/66967/17160/14420/231583/12654/268395	Dnph1/Edem1/Hexa/Fuca2/Edem2/Ctbs/Klb/Edem3/Man2b2/Galc/Slc26a1/Chil1/Mpg	13	9	381101/15211/66848/74245/17160/14420/231583/12654/268395	4	192193/108687/83379/66967
MF	GO:0004869	cysteine-type endopeptidase inhibitor activity	4/1933	13/10080	0.227698160933229	0.738857297722109	59083/13014/16644/11625	Fetub/Cstb/Kng1/Ahsg	4	1	13014	3	59083/16644/11625
MF	GO:0008134	transcription factor binding	4/1933	13/10080	0.227698160933229	0.738857297722109	15376/15375/15377/382056	Foxa2/Foxa1/Foxa3/Crtc1	4	0		4	15376/15375/15377/382056
MF	GO:0004553	hydrolase activity, hydrolyzing O-glycosyl compounds	11/1933	45/10080	0.232974628437673	0.74635373911706	192193/15211/66848/108687/74245/83379/66967/17160/14420/231583/12654	Edem1/Hexa/Fuca2/Edem2/Ctbs/Klb/Edem3/Man2b2/Galc/Slc26a1/Chil1	11	7	15211/66848/74245/17160/14420/231583/12654	4	192193/108687/83379/66967
MF	GO:0051213	dioxygenase activity	6/1933	22/10080	0.23470243368461	0.74635373911706	18451/18452/107766/15233/75605/20591	P4ha1/P4ha2/Haao/Hgd/Kdm5b/Kdm5c	6	0		6	18451/18452/107766/15233/75605/20591
MF	GO:0017048	Rho GTPase binding	18/1933	79/10080	0.245067925602894	0.771600003383369	53972/16800/71704/622434/70435/22325/24001/230972/71972/16443/213522/22324/74018/328967/76441/232237/13367/102098	Ngef/Arhgef2/Arhgef3/Arhgef26/Inf2/Vav2/Tiam2/Arhgef16/Dnmbp/Itsn1/Plekhg6/Vav1/Als2/Arhgef37/Daam2/Fgd5/Diaph1/Arhgef18	18	9	53972/16800/71704/70435/22325/230972/71972/213522/22324	9	622434/24001/16443/74018/328967/76441/232237/13367/102098
MF	GO:0016830	carbon-carbon lyase activity	7/1933	27/10080	0.249464396396979	0.77774194170823	13195/74551/11676/11702/246277/22247/102634421	Ddc/Pck2/Aldoc/Amd1/Csad/Umps/Gm32006	7	3	74551/22247/102634421	4	13195/11676/11702/246277
MF	GO:0016829	lyase activity	16/1933	70/10080	0.257552317359359	0.795161523497826	13195/104174/14194/74551/11676/11702/71776/246277/17025/71881/73139/22247/22276/102634421/232449/432530	Ddc/Gldc/Fh1/Pck2/Aldoc/Amd1/Tha1/Csad/Alad/Apmap/Cenpv/Umps/Uros/Gm32006/Dera/Adcy1	16	9	74551/71776/17025/71881/73139/22247/22276/102634421/232449	7	13195/104174/14194/11676/11702/246277/432530
MF	GO:0004386	helicase activity	9/1933	37/10080	0.269203484813753	0.823141424718975	17216/67487/240255/216877/56200/94213/22596/93838/71715	Mcm2/Dhx40/Ythdc2/Dhx33/Ddx21/Ddx50/Xrcc5/Dqx1/Dhx35	9	5	17216/240255/22596/93838/71715	4	67487/216877/56200/94213
MF	GO:0022857	transmembrane transporter activity	76/1933	373/10080	0.294149954522976	0.875790947879918	26874/226781/27413/20516/20526/117591/11941/67892/18671/73102/74610/11988/21355/171405/18438/236149/novel.2/20517/84036/229363/14057/71699/50934/338365/11732/56485/20928/63959/69048/106947/106957/72002/170706/20463/21354/213053/170483/16439/11951/319800/73834/20540/102857/20531/11666/16490/20278/17705/11944/67547/74166/210148/55963/228033/56325/77031/68427/30791/26373/53945/20525/231583/140492/22…	Abcd2/Slc30a10/Abcb11/Slc20a2/Slc2a2/Slc2a9/Atp2b2/Coa6/Abcb1a/Slc22a23/Abcb8/Slc7a2/Tap2/Slc22a27/P2rx4/Slc22a26/-/Slc22a1/Kcnn1/Gmps/Sfxn1/Slc41a3/Slc7a8/Slc41a2/Ank/Slc2a5/Abcc9/Slc29a1/Slc30a5/Slc39a3/Slc39a6/Slc39a5/Tmem37/Cox7a2l/Tap1/Slc39a14/Grin3b/Itpr2/Atp5g1/Slc22a30/Atp6v1d/Slc7a7/Slc6a8/Slc34a2/Abcd1/Kcna2/Scnn1g/ATP6/Atp4a/Slc39a8/Tmem38a/Slc30a6/Slc1a4/Atp5g3/Abcb9/Slc9a8/Slc39a13/…	76	55	26874/20516/20526/117591/11941/67892/18671/73102/74610/21355/171405/18438/236149/20517/84036/14057/71699/50934/338365/11732/56485/106947/72002/170706/20463/21354/170483/11951/73834/20540/102857/20531/11666/16490/20278/11944/210148/55963/228033/56325/77031/68427/30791/26373/53945/20525/231583/22368/333182/67739/110902/236293/14412/227659/54652	21	226781/27413/11988/novel.2/229363/20928/63959/69048/106957/213053/16439/319800/17705/67547/74166/140492/434674/20511/18669/27421/11419
MF	GO:0001871	pattern binding	3/1933	10/10080	0.297438435129029	0.875790947879918	22370/226866/18606	Vtn/Sbspon/Enpp2	3	2	226866/18606	1	22370
MF	GO:0015171	amino acid transmembrane transporter activity	3/1933	10/10080	0.297438435129029	0.875790947879918	11988/50934/20540	Slc7a2/Slc7a8/Slc7a7	3	2	50934/20540	1	11988
MF	GO:0030247	polysaccharide binding	3/1933	10/10080	0.297438435129029	0.875790947879918	22370/226866/18606	Vtn/Sbspon/Enpp2	3	2	226866/18606	1	22370
MF	GO:0016831	carboxy-lyase activity	6/1933	24/10080	0.306099966921295	0.893025591568547	13195/74551/11702/246277/22247/102634421	Ddc/Pck2/Amd1/Csad/Umps/Gm32006	6	3	74551/22247/102634421	3	13195/11702/246277
MF	GO:0005088	Ras guanyl-nucleotide exchange factor activity	15/1933	68/10080	0.317101430880929	0.908452747929149	53972/16800/71704/622434/22325/24001/230972/71972/16443/213522/22324/74018/328967/232237/102098	Ngef/Arhgef2/Arhgef3/Arhgef26/Vav2/Tiam2/Arhgef16/Dnmbp/Itsn1/Plekhg6/Vav1/Als2/Arhgef37/Fgd5/Arhgef18	15	8	53972/16800/71704/22325/230972/71972/213522/22324	7	622434/24001/16443/74018/328967/232237/102098
MF	GO:0005089	Rho guanyl-nucleotide exchange factor activity	15/1933	68/10080	0.317101430880929	0.908452747929149	53972/16800/71704/622434/22325/24001/230972/71972/16443/213522/22324/74018/328967/232237/102098	Ngef/Arhgef2/Arhgef3/Arhgef26/Vav2/Tiam2/Arhgef16/Dnmbp/Itsn1/Plekhg6/Vav1/Als2/Arhgef37/Fgd5/Arhgef18	15	8	53972/16800/71704/22325/230972/71972/213522/22324	7	622434/24001/16443/74018/328967/232237/102098
MF	GO:0003950	NAD+ ADP-ribosyltransferase activity	4/1933	15/10080	0.321075656671559	0.911625525192462	671535/243771/235587/11546	Parp10/Parp12/Parp3/Parp2	4	4	671535/243771/235587/11546	0
MF	GO:0008509	anion transmembrane transporter activity	10/1933	44/10080	0.330028659238705	0.928753218034585	11988/229363/50934/11732/20540/20531/55963/26373/231583/20511	Slc7a2/Gmps/Slc7a8/Ank/Slc7a7/Slc34a2/Slc1a4/Clcn7/Slc26a1/Slc1a2	10	7	50934/11732/20540/20531/55963/26373/231583	3	11988/229363/20511
MF	GO:0004620	phospholipase activity	5/1933	20/10080	0.334576673275336	0.933292825452254	74055/66350/18796/224860/77626	Plce1/Pla2g12a/Plcb2/Plcl2/Smpd4	5	5	74055/66350/18796/224860/77626	0
MF	GO:0017016	Ras GTPase binding	20/1933	94/10080	0.340806312675412	0.934279374403285	53972/16800/71704/622434/70435/22325/24001/233726/230972/71972/16443/213522/22324/74018/328967/76441/232237/16211/13367/102098	Ngef/Arhgef2/Arhgef3/Arhgef26/Inf2/Vav2/Tiam2/Ipo7/Arhgef16/Dnmbp/Itsn1/Plekhg6/Vav1/Als2/Arhgef37/Daam2/Fgd5/Kpnb1/Diaph1/Arhgef18	20	9	53972/16800/71704/70435/22325/230972/71972/213522/22324	11	622434/24001/233726/16443/74018/328967/76441/232237/16211/13367/102098
MF	GO:0031267	small GTPase binding	20/1933	94/10080	0.340806312675412	0.934279374403285	53972/16800/71704/622434/70435/22325/24001/233726/230972/71972/16443/213522/22324/74018/328967/76441/232237/16211/13367/102098	Ngef/Arhgef2/Arhgef3/Arhgef26/Inf2/Vav2/Tiam2/Ipo7/Arhgef16/Dnmbp/Itsn1/Plekhg6/Vav1/Als2/Arhgef37/Daam2/Fgd5/Kpnb1/Diaph1/Arhgef18	20	9	53972/16800/71704/70435/22325/230972/71972/213522/22324	11	622434/24001/233726/16443/74018/328967/76441/232237/16211/13367/102098
MF	GO:0016860	intramolecular oxidoreductase activity	3/1933	11/10080	0.355251642539444	0.965555746389259	67475/68177/14751	Ero1b/Ebpl/Gpi1	3	2	68177/14751	1	67475
MF	GO:0016702	oxidoreductase activity, acting on single donors with incorporation of molecular oxygen, incorporation of two atoms of oxygen	4/1933	16/10080	0.368921798617958	0.994212982716193	18451/18452/107766/15233	P4ha1/P4ha2/Haao/Hgd	4	0		4	18451/18452/107766/15233
MF	GO:0016298	lipase activity	5/1933	21/10080	0.376277998906402	1	74055/66350/18796/224860/77626	Plce1/Pla2g12a/Plcb2/Plcl2/Smpd4	5	5	74055/66350/18796/224860/77626	0
MF	GO:0015081	sodium ion transmembrane transporter activity	6/1933	26/10080	0.380572488447488	1	102857/20278/55963/20511/14412/11419	Slc6a8/Scnn1g/Slc1a4/Slc1a2/Slc6a13/Asic1	6	4	102857/20278/55963/14412	2	20511/11419
MF	GO:0008168	methyltransferase activity	18/1933	87/10080	0.4015284983751	1	21743/98685/18113/12846/68043/110109/208266/14792/75894/109245/76894/110599566/231803/101867/68017/56335/75284/328162	Inmt/Trmt1l/Nnmt/Comt/Eef1akmt1/Nop2/Dot1l/Lpcat3/Adal/Lrrc39/Mettl15/Eef1akmt4/Mepce/Rrp8/Mrm2/Mettl3/Bcdin3d/Trmt61a	18	8	21743/68043/14792/109245/76894/110599566/68017/75284	10	98685/18113/12846/110109/208266/75894/231803/101867/56335/328162
MF	GO:0004497	monooxygenase activity	3/1933	12/10080	0.412368189987024	1	14261/14263/226564	Fmo1/Fmo5/Fmo4	3	3	14261/14263/226564	0
MF	GO:0008484	sulfuric ester hydrolase activity	3/1933	12/10080	0.412368189987024	1	11883/74008/240725	Arsa/Arsg/Sulf1	3	2	11883/74008	1	240725
MF	GO:0008146	sulfotransferase activity	9/1933	42/10080	0.415293656136762	1	69083/53897/50785/54710/57429/76971/53315/59031/638251	Sult1c2/Gal3st1/Hs6st1/Hs3st3b1/Sult5a1/Sult2a8/Sult1d1/Chst12/Sult2a7	9	3	69083/53897/638251	6	50785/54710/57429/76971/53315/59031
MF	GO:0015103	inorganic anion transmembrane transporter activity	4/1933	17/10080	0.416522185646691	1	11732/20531/26373/231583	Ank/Slc34a2/Clcn7/Slc26a1	4	4	11732/20531/26373/231583	0
MF	GO:0015370	solute:sodium symporter activity	4/1933	17/10080	0.416522185646691	1	102857/55963/20511/14412	Slc6a8/Slc1a4/Slc1a2/Slc6a13	4	3	102857/55963/14412	1	20511
MF	GO:0016701	oxidoreductase activity, acting on single donors with incorporation of molecular oxygen	4/1933	17/10080	0.416522185646691	1	18451/18452/107766/15233	P4ha1/P4ha2/Haao/Hgd	4	0		4	18451/18452/107766/15233
MF	GO:0001076	transcription factor activity, RNA polymerase II transcription factor binding	5/1933	22/10080	0.417917871030459	1	66213/327987/56771/66172/329650	Med7/Med13/Med20/Med11/Med12l	5	1	66172	4	66213/327987/56771/329650
MF	GO:0001104	RNA polymerase II transcription cofactor activity	5/1933	22/10080	0.417917871030459	1	66213/327987/56771/66172/329650	Med7/Med13/Med20/Med11/Med12l	5	1	66172	4	66213/327987/56771/329650
MF	GO:0035091	phosphatidylinositol binding	11/1933	53/10080	0.439238548554123	1	227449/209131/382083/102607/235406/58240/76561/74718/18704/231834/66629	Zcchc2/Snx30/Snx22/Snx19/Snx33/Hs1bp3/Snx7/Snx16/Pik3c2a/Snx8/Golph3	11	5	209131/102607/58240/76561/231834	6	227449/382083/235406/74718/18704/66629
MF	GO:0004527	exonuclease activity	3/1933	13/10080	0.467769198703163	1	24128/241624/74108	Xrn2/Exd1/Parn	3	2	24128/74108	1	241624
MF	GO:0004601	peroxidase activity	3/1933	13/10080	0.467769198703163	1	625249/664781/75512	Gpx4/Gpx4-ps2/Gpx6	3	2	625249/664781	1	75512
MF	GO:0009982	pseudouridine synthase activity	3/1933	13/10080	0.467769198703163	1	227682/78697/67049	Trub2/Pus7/Pus3	3	2	227682/78697	1	67049
MF	GO:0015085	calcium ion transmembrane transporter activity	3/1933	13/10080	0.467769198703163	1	11941/170706/16439	Atp2b2/Tmem37/Itpr2	3	2	11941/170706	1	16439
MF	GO:0016853	isomerase activity	16/1933	80/10080	0.470423702324089	1	21969/67475/18087/68177/109785/105675/54128/382083/14751/227682/67285/78697/56031/21976/67049/72157	Top1/Ero1b/Nktr/Ebpl/Pgm3/Ppif/Pmm2/Snx22/Gpi1/Trub2/Cwc27/Pus7/Ppie/Top3b/Pus3/Pgm1	16	10	68177/109785/105675/54128/14751/227682/67285/78697/56031/72157	6	21969/67475/18087/382083/21976/67049
MF	GO:0003779	actin binding	15/1933	75/10080	0.474249888835102	1	319713/71774/63986/29816/70435/102639762/110380/13169/211401/19241/56431/330319/76441/13367/68524	Ablim3/Shroom1/Gmfg/Hip1r/Inf2/Gm3787/Shroom2/Dbnl/Mtss1/Tmsb4x/Dstn/Wipf3/Daam2/Diaph1/Wipf2	15	5	63986/70435/13169/19241/330319	10	319713/71774/29816/102639762/110380/211401/56431/76441/13367/68524
MF	GO:0015631	tubulin binding	12/1933	60/10080	0.487297978480084	1	102637974/227634/16553/17758/67886/16569/16564/16561/16582/17756/11789/69697	Gm34654/Camsap1/Kif13a/Map4/Camsap2/Kif3b/Kif21a/Kif1b/Kifc3/Map2/Apc/Camsap3	12	3	16553/17758/16569	9	102637974/227634/67886/16564/16561/16582/17756/11789/69697
MF	GO:0005044	scavenger receptor activity	6/1933	29/10080	0.491759239768747	1	19039/71145/109267/22370/226866/18606	Lgals3bp/Scara5/Ssc4d/Vtn/Sbspon/Enpp2	6	4	19039/109267/226866/18606	2	71145/22370
MF	GO:0038024	cargo receptor activity	6/1933	29/10080	0.491759239768747	1	19039/71145/109267/22370/226866/18606	Lgals3bp/Scara5/Ssc4d/Vtn/Sbspon/Enpp2	6	4	19039/109267/226866/18606	2	71145/22370
MF	GO:0004674	protein serine/threonine kinase activity	14/1933	71/10080	0.50155674721268	1	20111/56613/21813/11652/11479/233789/12675/108737/69847/232341/12323/67045/103236/18751	Rps6ka1/Rps6ka4/Tgfbr2/Akt2/Acvr1b/Smg1/Chuk/Oxsr1/Wnk4/Wnk1/Camk2b/Riok2/Csnk1g2/Prkcb	14	10	20111/56613/21813/11652/11479/12675/12323/67045/103236/18751	4	233789/108737/69847/232341
MF	GO:0016782	transferase activity, transferring sulfur-containing groups	9/1933	45/10080	0.503901517507736	1	69083/53897/50785/54710/57429/76971/53315/59031/638251	Sult1c2/Gal3st1/Hs6st1/Hs3st3b1/Sult5a1/Sult2a8/Sult1d1/Chst12/Sult2a7	9	3	69083/53897/638251	6	50785/54710/57429/76971/53315/59031
MF	GO:0016684	oxidoreductase activity, acting on peroxide as acceptor	4/1933	19/10080	0.508559186846521	1	625249/664781/75512/53381	Gpx4/Gpx4-ps2/Gpx6/Prdx4	4	2	625249/664781	2	75512/53381
MF	GO:0016791	phosphatase activity	21/1933	108/10080	0.510728717672488	1	11647/19245/19043/56294/73373/11432/66566/17330/19263/19262/72102/80915/14120/19272/19253/237860/68106/19255/218294/18218/19252	Alpl/Ptp4a3/Ppm1b/Ptpn9/Phospho2/Acp2/Ntpcr/Minpp1/Ptprb/Ptpra/Dusp11/Dusp12/Fbp2/Ptprk/Ptpn18/Ssh2/Nt5c3b/Ptpn2/Cdc14b/Dusp8/Dusp1	21	12	11647/19245/11432/66566/17330/19262/80915/14120/19253/237860/68106/218294	9	19043/56294/73373/19263/72102/19272/19255/18218/19252
MF	GO:0004435	phosphatidylinositol phospholipase C activity	3/1933	14/10080	0.520690752501819	1	74055/18796/224860	Plce1/Plcb2/Plcl2	3	3	74055/18796/224860	0
MF	GO:0004629	phospholipase C activity	3/1933	14/10080	0.520690752501819	1	74055/18796/224860	Plce1/Plcb2/Plcl2	3	3	74055/18796/224860	0
MF	GO:0008378	galactosyltransferase activity	3/1933	14/10080	0.520690752501819	1	117592/26877/232984	B3galt6/B3galt1/B3gnt8	3	2	26877/232984	1	117592
MF	GO:0008565	protein transporter activity	3/1933	14/10080	0.520690752501819	1	56041/16647/16646	Uso1/Kpna2/Kpna1	3	0		3	56041/16647/16646
MF	GO:0003682	chromatin binding	5/1933	25/10080	0.538347874356658	1	12616/116871/116870/100042405/192195	Cenpb/Mta3/Mta1/Gm10282/Ash1l	5	4	12616/116871/116870/100042405	1	192195
MF	GO:0005507	copper ion binding	4/1933	20/10080	0.552054815239317	1	novel.2/16949/14069/12856	-/Loxl1/F8/Cox17	4	1	12856	3	novel.2/16949/14069
MF	GO:0016209	antioxidant activity	4/1933	20/10080	0.552054815239317	1	625249/664781/75512/53381	Gpx4/Gpx4-ps2/Gpx6/Prdx4	4	2	625249/664781	2	75512/53381
MF	GO:0008092	cytoskeletal protein binding	27/1933	142/10080	0.553967125200338	1	319713/102637974/71774/63986/29816/70435/102639762/227634/16553/17758/110380/13169/211401/67886/19241/56431/330319/16569/16564/16561/16582/76441/13367/17756/11789/68524/69697	Ablim3/Gm34654/Shroom1/Gmfg/Hip1r/Inf2/Gm3787/Camsap1/Kif13a/Map4/Shroom2/Dbnl/Mtss1/Camsap2/Tmsb4x/Dstn/Wipf3/Kif3b/Kif21a/Kif1b/Kifc3/Daam2/Diaph1/Map2/Apc/Wipf2/Camsap3	27	8	63986/70435/16553/17758/13169/19241/330319/16569	19	319713/102637974/71774/29816/102639762/227634/110380/211401/67886/56431/16564/16561/16582/76441/13367/17756/11789/68524/69697
MF	GO:0003899	DNA-directed 5'-3' RNA polymerase activity	6/1933	31/10080	0.562111594540805	1	78929/19076/66491/20017/26939/67065	Polr3h/Prim2/Polr2l/Polr1b/Polr3e/Polr3d	6	3	78929/19076/66491	3	20017/26939/67065
MF	GO:0034062	5'-3' RNA polymerase activity	6/1933	31/10080	0.562111594540805	1	78929/19076/66491/20017/26939/67065	Polr3h/Prim2/Polr2l/Polr1b/Polr3e/Polr3d	6	3	78929/19076/66491	3	20017/26939/67065
MF	GO:0097747	RNA polymerase activity	6/1933	31/10080	0.562111594540805	1	78929/19076/66491/20017/26939/67065	Polr3h/Prim2/Polr2l/Polr1b/Polr3e/Polr3d	6	3	78929/19076/66491	3	20017/26939/67065
MF	GO:0003774	motor activity	16/1933	85/10080	0.576976999590654	1	17913/17919/17925/17912/16553/545551/16569/77579/16564/13424/16561/16582/71960/17921/68178/360013	Myo1c/Myo5b/Myo9b/Myo1b/Kif13a/BC021767/Kif3b/Myh10/Kif21a/Dync1h1/Kif1b/Kifc3/Myh14/Myo7a/Cgnl1/Myo18a	16	8	17913/17919/17925/16553/16569/71960/68178/360013	8	17912/545551/77579/16564/13424/16561/16582/17921
MF	GO:0016779	nucleotidyltransferase activity	16/1933	85/10080	0.576976999590654	1	331026/227620/230594/107652/56626/78929/19076/66491/20017/23971/102640338/67072/77604/26939/67065/69080	Gmppb/Uap1l1/Tut4/Uap1/Poll/Polr3h/Prim2/Polr2l/Polr1b/Papss1/Gm26782/Cdc37l1/Rbm12b2/Polr3e/Polr3d/Gmppa	16	7	227620/230594/56626/78929/19076/66491/102640338	9	331026/107652/20017/23971/67072/77604/26939/67065/69080
MF	GO:0042578	phosphoric ester hydrolase activity	30/1933	160/10080	0.587097877721307	1	11647/19245/433022/238871/19043/56294/73373/11432/66566/20975/17330/19263/56209/19262/72102/80915/74055/14120/19272/19253/237860/68106/18796/224860/19255/207728/218294/18218/77626/19252	Alpl/Ptp4a3/Plcxd2/Pde4d/Ppm1b/Ptpn9/Phospho2/Acp2/Ntpcr/Synj2/Minpp1/Ptprb/Gde1/Ptpra/Dusp11/Dusp12/Plce1/Fbp2/Ptprk/Ptpn18/Ssh2/Nt5c3b/Plcb2/Plcl2/Ptpn2/Pde2a/Cdc14b/Dusp8/Smpd4/Dusp1	30	19	11647/19245/238871/11432/66566/20975/17330/56209/19262/80915/74055/14120/19253/237860/68106/18796/224860/218294/77626	11	433022/19043/56294/73373/19263/72102/19272/19255/207728/18218/19252
MF	GO:0005262	calcium channel activity	2/1933	10/10080	0.598929371754035	1	170706/16439	Tmem37/Itpr2	2	1	170706	1	16439
MF	GO:0008408	3'-5' exonuclease activity	2/1933	10/10080	0.598929371754035	1	241624/74108	Exd1/Parn	2	1	74108	1	241624
MF	GO:0008017	microtubule binding	10/1933	54/10080	0.603747671497686	1	102637974/227634/16553/67886/16569/16564/16561/16582/11789/69697	Gm34654/Camsap1/Kif13a/Camsap2/Kif3b/Kif21a/Kif1b/Kifc3/Apc/Camsap3	10	2	16553/16569	8	102637974/227634/67886/16564/16561/16582/11789/69697
MF	GO:0015293	symporter activity	4/1933	22/10080	0.632413220610228	1	102857/55963/20511/14412	Slc6a8/Slc1a4/Slc1a2/Slc6a13	4	3	102857/55963/14412	1	20511
MF	GO:0015294	solute:cation symporter activity	4/1933	22/10080	0.632413220610228	1	102857/55963/20511/14412	Slc6a8/Slc1a4/Slc1a2/Slc6a13	4	3	102857/55963/14412	1	20511
MF	GO:0004675	transmembrane receptor protein serine/threonine kinase activity	2/1933	11/10080	0.653079978246166	1	21813/11479	Tgfbr2/Acvr1b	2	2	21813/11479	0
MF	GO:0005326	neurotransmitter transporter activity	2/1933	11/10080	0.653079978246166	1	102857/14412	Slc6a8/Slc6a13	2	2	102857/14412	0
MF	GO:0005328	neurotransmitter:sodium symporter activity	2/1933	11/10080	0.653079978246166	1	102857/14412	Slc6a8/Slc6a13	2	2	102857/14412	0
MF	GO:0016638	oxidoreductase activity, acting on the CH-NH2 group of donors	2/1933	11/10080	0.653079978246166	1	104174/16949	Gldc/Loxl1	2	0		2	104174/16949
MF	GO:0019239	deaminase activity	2/1933	11/10080	0.653079978246166	1	109674/75894	Ampd2/Adal	2	0		2	109674/75894
MF	GO:0019829	cation-transporting ATPase activity	2/1933	11/10080	0.653079978246166	1	11941/11944	Atp2b2/Atp4a	2	2	11941/11944	0
MF	GO:0022853	active ion transmembrane transporter activity	2/1933	11/10080	0.653079978246166	1	11941/11944	Atp2b2/Atp4a	2	2	11941/11944	0
MF	GO:0042625	ATPase coupled ion transmembrane transporter activity	2/1933	11/10080	0.653079978246166	1	11941/11944	Atp2b2/Atp4a	2	2	11941/11944	0
MF	GO:0003964	RNA-directed DNA polymerase activity	3/1933	17/10080	0.660122715534153	1	102640338/67072/77604	Gm26782/Cdc37l1/Rbm12b2	3	1	102640338	2	67072/77604
MF	GO:0008324	cation transmembrane transporter activity	35/1933	192/10080	0.660557465620635	1	226781/11941/67892/18438/novel.2/84036/71699/338365/69048/106947/106957/72002/170706/20463/213053/16439/11951/102857/20278/17705/11944/67547/74166/210148/55963/228033/77031/68427/30791/53945/140492/333182/20511/14412/11419	Slc30a10/Atp2b2/Coa6/P2rx4/-/Kcnn1/Slc41a3/Slc41a2/Slc30a5/Slc39a3/Slc39a6/Slc39a5/Tmem37/Cox7a2l/Slc39a14/Itpr2/Atp5g1/Slc6a8/Scnn1g/ATP6/Atp4a/Slc39a8/Tmem38a/Slc30a6/Slc1a4/Atp5g3/Slc9a8/Slc39a13/Slc39a1/Slc40a1/Kcnn2/Cox6b2/Slc1a2/Slc6a13/Asic1	35	23	11941/67892/18438/84036/71699/338365/106947/72002/170706/20463/11951/102857/20278/11944/210148/55963/228033/77031/68427/30791/53945/333182/14412	12	226781/novel.2/69048/106957/213053/16439/17705/67547/74166/140492/20511/11419
MF	GO:0015291	secondary active transmembrane transporter activity	6/1933	35/10080	0.686782195329215	1	20516/102857/55963/77031/20511/14412	Slc20a2/Slc6a8/Slc1a4/Slc9a8/Slc1a2/Slc6a13	6	5	20516/102857/55963/77031/14412	1	20511
MF	GO:0008373	sialyltransferase activity	3/1933	18/10080	0.69949870896702	1	20442/20441/20448	St3gal1/St3gal3/St6galnac4	3	2	20441/20448	1	20442
MF	GO:0051015	actin filament binding	2/1933	12/10080	0.701222335897994	1	71774/110380	Shroom1/Shroom2	2	0		2	71774/110380
MF	GO:0005179	hormone activity	4/1933	24/10080	0.702830145514428	1	16453/223780/16000/57262	Jak3/Adm2/Igf1/Retnla	4	2	16453/223780	2	16000/57262
MF	GO:0008081	phosphoric diester hydrolase activity	8/1933	47/10080	0.703460709892202	1	433022/238871/56209/74055/18796/224860/207728/77626	Plcxd2/Pde4d/Gde1/Plce1/Plcb2/Plcl2/Pde2a/Smpd4	8	6	238871/56209/74055/18796/224860/77626	2	433022/207728
MF	GO:0016788	hydrolase activity, acting on ester bonds	50/1933	277/10080	0.70870031327947	1	11883/11647/19245/13423/433022/67724/74008/238871/19043/24128/56294/73373/11432/71670/66566/14104/20975/11484/17330/67732/19263/66161/56209/19262/241624/72102/105247050/78943/74108/80915/74055/14120/193838/66350/19272/19253/237860/102640338/68106/381802/18796/224860/19255/207728/218294/18218/240725/107045/77626/19252	Arsa/Alpl/Ptp4a3/Dnase2a/Plcxd2/Pop1/Arsg/Pde4d/Ppm1b/Xrn2/Ptpn9/Phospho2/Acp2/Acy3/Ntpcr/Fasn/Synj2/Aspa/Minpp1/Iah1/Ptprb/Pop4/Gde1/Ptpra/Exd1/Dusp11/Gm42226/Ern1/Parn/Dusp12/Plce1/Fbp2/Eme2/Pla2g12a/Ptprk/Ptpn18/Ssh2/Gm26782/Nt5c3b/Tsen2/Plcb2/Plcl2/Ptpn2/Pde2a/Cdc14b/Dusp8/Sulf1/Lars/Smpd4/Dusp1	50	33	11883/11647/19245/13423/74008/238871/24128/11432/71670/66566/20975/11484/17330/66161/56209/19262/105247050/74108/80915/74055/14120/193838/66350/19253/237860/102640338/68106/381802/18796/224860/218294/107045/77626	17	433022/67724/19043/56294/73373/14104/67732/19263/241624/72102/78943/19272/19255/207728/18218/240725/19252
MF	GO:0008138	protein tyrosine/serine/threonine phosphatase activity	6/1933	36/10080	0.713991665997816	1	72102/80915/237860/218294/18218/19252	Dusp11/Dusp12/Ssh2/Cdc14b/Dusp8/Dusp1	6	3	80915/237860/218294	3	72102/18218/19252
MF	GO:0004540	ribonuclease activity	7/1933	42/10080	0.720231213181754	1	67724/66161/105247050/78943/74108/102640338/381802	Pop1/Pop4/Gm42226/Ern1/Parn/Gm26782/Tsen2	7	5	66161/105247050/74108/102640338/381802	2	67724/78943
MF	GO:0070011	peptidase activity, acting on L-amino acid peptides	65/1933	360/10080	0.72913374590334	1	18551/330657/18815/16912/53376/24110/16790/19123/76560/215160/19165/50909/17380/75805/72461/66988/170725/56373/50817/11488/76179/17387/66548/72344/215615/68876/109901/64138/13033/215351/13034/14950/74256/224897/321003/18553/77794/77613/74996/320213/22258/13032/237360/170707/19171/229445/22284/109821/12263/50701/235441/58860/17381/18624/108657/15234/170822/50492/74841/14479/58992/66887/229697/7057…	Pcsk4/Prss53/Plg/Psmb9/Usp2/Usp18/Anpep/Proc/Prss8/Rhbdd2/Psen2/C1ra/Mme/Nln/Prcp/Lap3/Capn8/Cpb2/Capn15/Adam11/Usp31/Mmp14/Adamtsl5/Usp36/Rnpep/Atp23/Cela1/Ctsz/Ctsd/Senp6/Ctse/H13/Cyld/Dpp9/Xpnpep3/Pcsk6/Adamtsl2/Prss36/Usp47/Senp5/Usp4/Ctsc/Adamts14/Usp48/Psmb10/Ctso/Usp9x/F11/C2/Elane/Usp3/Adamdec1/Mmp12/Pepd/Rnpepl1/Hgf/Usp33/Thop1/Usp38/Usp15/F12/Lonp2/Cym/Cpm/Usp19	65	34	18551/16912/53376/24110/16790/76560/215160/17380/75805/72461/11488/17387/66548/215615/68876/64138/13033/13034/18553/77613/22258/13032/237360/19171/229445/50701/58860/17381/18624/108657/50492/66887/229697/70574	31	330657/18815/19123/19165/50909/66988/170725/56373/50817/76179/72344/109901/215351/14950/74256/224897/321003/77794/74996/320213/170707/22284/109821/12263/235441/15234/170822/74841/14479/58992/71472
MF	GO:0008083	growth factor activity	9/1933	54/10080	0.732765961997363	1	70314/56636/16323/12165/18188/23886/22339/54635/18119	Rabep2/Fgf21/Inhba/Gdf2/Nrtn/Gdf15/Vegfa/Pdgfc/Nodal	9	4	56636/18188/23886/18119	5	70314/16323/12165/22339/54635
MF	GO:0019199	transmembrane receptor protein kinase activity	3/1933	19/10080	0.735299869364614	1	21813/13649/11479	Tgfbr2/Egfr/Acvr1b	3	2	21813/11479	1	13649
MF	GO:0000287	magnesium ion binding	6/1933	37/10080	0.739527482094133	1	19043/67618/11944/328099/68106/56794	Ppm1b/Aasdhppt/Atp4a/Prps1l3/Nt5c3b/Hacl1	6	2	11944/68106	4	19043/67618/328099/56794
MF	GO:0005261	cation channel activity	8/1933	49/10080	0.748349893500031	1	18438/84036/170706/16439/20278/74166/140492/11419	P2rx4/Kcnn1/Tmem37/Itpr2/Scnn1g/Tmem38a/Kcnn2/Asic1	8	4	18438/84036/170706/20278	4	16439/74166/140492/11419
MF	GO:0008233	peptidase activity	67/1933	374/10080	0.755581190598414	1	18551/330657/18815/16912/53376/24110/16790/19123/76560/215160/19165/50909/17380/75805/72461/66624/66988/170725/56373/50817/11488/76179/17387/66548/72344/215615/68876/109901/64138/13033/215351/13034/14950/74256/224897/321003/18553/77794/77613/74996/320213/22258/13032/237360/170707/19171/229445/22284/76687/109821/12263/50701/235441/58860/17381/18624/108657/15234/170822/50492/74841/14479/58992/66887…	Pcsk4/Prss53/Plg/Psmb9/Usp2/Usp18/Anpep/Proc/Prss8/Rhbdd2/Psen2/C1ra/Mme/Nln/Prcp/Spcs2/Lap3/Capn8/Cpb2/Capn15/Adam11/Usp31/Mmp14/Adamtsl5/Usp36/Rnpep/Atp23/Cela1/Ctsz/Ctsd/Senp6/Ctse/H13/Cyld/Dpp9/Xpnpep3/Pcsk6/Adamtsl2/Prss36/Usp47/Senp5/Usp4/Ctsc/Adamts14/Usp48/Psmb10/Ctso/Usp9x/Spcs3/F11/C2/Elane/Usp3/Adamdec1/Mmp12/Pepd/Rnpepl1/Hgf/Usp33/Thop1/Usp38/Usp15/F12/Lonp2/Cym/Cpm/Usp19	67	34	18551/16912/53376/24110/16790/76560/215160/17380/75805/72461/11488/17387/66548/215615/68876/64138/13033/13034/18553/77613/22258/13032/237360/19171/229445/50701/58860/17381/18624/108657/50492/66887/229697/70574	33	330657/18815/19123/19165/50909/66624/66988/170725/56373/50817/76179/72344/109901/215351/14950/74256/224897/321003/77794/74996/320213/170707/22284/76687/109821/12263/235441/15234/170822/74841/14479/58992/71472
MF	GO:0000988	transcription factor activity, protein binding	6/1933	38/10080	0.763388010842996	1	12400/66213/327987/56771/66172/329650	Cbfb/Med7/Med13/Med20/Med11/Med12l	6	1	66172	5	12400/66213/327987/56771/329650
MF	GO:0000989	transcription factor activity, transcription factor binding	6/1933	38/10080	0.763388010842996	1	12400/66213/327987/56771/66172/329650	Cbfb/Med7/Med13/Med20/Med11/Med12l	6	1	66172	5	12400/66213/327987/56771/329650
MF	GO:0003712	transcription cofactor activity	6/1933	38/10080	0.763388010842996	1	12400/66213/327987/56771/66172/329650	Cbfb/Med7/Med13/Med20/Med11/Med12l	6	1	66172	5	12400/66213/327987/56771/329650
MF	GO:0008236	serine-type peptidase activity	18/1933	107/10080	0.768520033532114	1	18551/330657/18815/19123/76560/215160/50909/72461/109901/224897/18553/77613/109821/12263/50701/15234/58992/66887	Pcsk4/Prss53/Plg/Proc/Prss8/Rhbdd2/C1ra/Prcp/Cela1/Dpp9/Pcsk6/Prss36/F11/C2/Elane/Hgf/F12/Lonp2	18	8	18551/76560/215160/72461/18553/77613/50701/66887	10	330657/18815/19123/50909/109901/224897/109821/12263/15234/58992
MF	GO:0017171	serine hydrolase activity	18/1933	107/10080	0.768520033532114	1	18551/330657/18815/19123/76560/215160/50909/72461/109901/224897/18553/77613/109821/12263/50701/15234/58992/66887	Pcsk4/Prss53/Plg/Proc/Prss8/Rhbdd2/C1ra/Prcp/Cela1/Dpp9/Pcsk6/Prss36/F11/C2/Elane/Hgf/F12/Lonp2	18	8	18551/76560/215160/72461/18553/77613/50701/66887	10	330657/18815/19123/50909/109901/224897/109821/12263/15234/58992
MF	GO:0001883	purine nucleoside binding	48/1933	273/10080	0.773275956514008	1	69834/19340/74551/69288/11858/19376/76308/17532/67286/76877/19346/16145/66397/104215/67844/100702/70359/232441/240328/19329/100972/626578/631323/19106/19345/19342/216439/30877/74194/102634124/69237/224092/229900/107999/18951/20624/212508/52398/67166/56382/19336/65967/226422/52065/19332/21822/56327/19354	Rab43/Rab3d/Pck2/Rhobtb1/Rnd2/Rab34/Rab1b/Mras/Ift22/Rab36/Rab6a/Igtp/Sar1b/Rhoq/Rab32/Gbp6/Gtpbp3/Rerg/F830016B08Rik/Rab17/Rab28/Gbp10/Gm12250/Eif2ak2/Rab5c/Rab4b/Agap2/Gnl3/Rnd3/Gm31785/Gtpbp4/Lsg1/Gbp7/Gtpbp6/Septin5/Eftud2/Mtg1/Septin11/Arl8b/Rab9/Rab24/Eefsec/Rab29/Mfhas1/Rab20/Tgtp1/Arl2/Rac2	48	34	69834/19340/74551/69288/11858/19376/76308/17532/67286/76877/16145/66397/104215/100702/70359/19329/100972/626578/631323/19106/19345/19342/216439/102634124/229900/20624/212508/19336/65967/226422/19332/21822/56327/19354	14	19346/67844/232441/240328/30877/74194/69237/224092/107999/18951/52398/67166/56382/52065
MF	GO:0005525	GTP binding	48/1933	273/10080	0.773275956514008	1	69834/19340/74551/69288/11858/19376/76308/17532/67286/76877/19346/16145/66397/104215/67844/100702/70359/232441/240328/19329/100972/626578/631323/19106/19345/19342/216439/30877/74194/102634124/69237/224092/229900/107999/18951/20624/212508/52398/67166/56382/19336/65967/226422/52065/19332/21822/56327/19354	Rab43/Rab3d/Pck2/Rhobtb1/Rnd2/Rab34/Rab1b/Mras/Ift22/Rab36/Rab6a/Igtp/Sar1b/Rhoq/Rab32/Gbp6/Gtpbp3/Rerg/F830016B08Rik/Rab17/Rab28/Gbp10/Gm12250/Eif2ak2/Rab5c/Rab4b/Agap2/Gnl3/Rnd3/Gm31785/Gtpbp4/Lsg1/Gbp7/Gtpbp6/Septin5/Eftud2/Mtg1/Septin11/Arl8b/Rab9/Rab24/Eefsec/Rab29/Mfhas1/Rab20/Tgtp1/Arl2/Rac2	48	34	69834/19340/74551/69288/11858/19376/76308/17532/67286/76877/16145/66397/104215/100702/70359/19329/100972/626578/631323/19106/19345/19342/216439/102634124/229900/20624/212508/19336/65967/226422/19332/21822/56327/19354	14	19346/67844/232441/240328/30877/74194/69237/224092/107999/18951/52398/67166/56382/52065
MF	GO:0032549	ribonucleoside binding	48/1933	273/10080	0.773275956514008	1	69834/19340/74551/69288/11858/19376/76308/17532/67286/76877/19346/16145/66397/104215/67844/100702/70359/232441/240328/19329/100972/626578/631323/19106/19345/19342/216439/30877/74194/102634124/69237/224092/229900/107999/18951/20624/212508/52398/67166/56382/19336/65967/226422/52065/19332/21822/56327/19354	Rab43/Rab3d/Pck2/Rhobtb1/Rnd2/Rab34/Rab1b/Mras/Ift22/Rab36/Rab6a/Igtp/Sar1b/Rhoq/Rab32/Gbp6/Gtpbp3/Rerg/F830016B08Rik/Rab17/Rab28/Gbp10/Gm12250/Eif2ak2/Rab5c/Rab4b/Agap2/Gnl3/Rnd3/Gm31785/Gtpbp4/Lsg1/Gbp7/Gtpbp6/Septin5/Eftud2/Mtg1/Septin11/Arl8b/Rab9/Rab24/Eefsec/Rab29/Mfhas1/Rab20/Tgtp1/Arl2/Rac2	48	34	69834/19340/74551/69288/11858/19376/76308/17532/67286/76877/16145/66397/104215/100702/70359/19329/100972/626578/631323/19106/19345/19342/216439/102634124/229900/20624/212508/19336/65967/226422/19332/21822/56327/19354	14	19346/67844/232441/240328/30877/74194/69237/224092/107999/18951/52398/67166/56382/52065
MF	GO:0032550	purine ribonucleoside binding	48/1933	273/10080	0.773275956514008	1	69834/19340/74551/69288/11858/19376/76308/17532/67286/76877/19346/16145/66397/104215/67844/100702/70359/232441/240328/19329/100972/626578/631323/19106/19345/19342/216439/30877/74194/102634124/69237/224092/229900/107999/18951/20624/212508/52398/67166/56382/19336/65967/226422/52065/19332/21822/56327/19354	Rab43/Rab3d/Pck2/Rhobtb1/Rnd2/Rab34/Rab1b/Mras/Ift22/Rab36/Rab6a/Igtp/Sar1b/Rhoq/Rab32/Gbp6/Gtpbp3/Rerg/F830016B08Rik/Rab17/Rab28/Gbp10/Gm12250/Eif2ak2/Rab5c/Rab4b/Agap2/Gnl3/Rnd3/Gm31785/Gtpbp4/Lsg1/Gbp7/Gtpbp6/Septin5/Eftud2/Mtg1/Septin11/Arl8b/Rab9/Rab24/Eefsec/Rab29/Mfhas1/Rab20/Tgtp1/Arl2/Rac2	48	34	69834/19340/74551/69288/11858/19376/76308/17532/67286/76877/16145/66397/104215/100702/70359/19329/100972/626578/631323/19106/19345/19342/216439/102634124/229900/20624/212508/19336/65967/226422/19332/21822/56327/19354	14	19346/67844/232441/240328/30877/74194/69237/224092/107999/18951/52398/67166/56382/52065
MF	GO:0004721	phosphoprotein phosphatase activity	14/1933	85/10080	0.777351510883034	1	19245/19043/56294/19263/19262/72102/80915/19272/19253/237860/19255/218294/18218/19252	Ptp4a3/Ppm1b/Ptpn9/Ptprb/Ptpra/Dusp11/Dusp12/Ptprk/Ptpn18/Ssh2/Ptpn2/Cdc14b/Dusp8/Dusp1	14	6	19245/19262/80915/19253/237860/218294	8	19043/56294/19263/72102/19272/19255/18218/19252
MF	GO:0003678	DNA helicase activity	2/1933	14/10080	0.780831295565957	1	17216/22596	Mcm2/Xrcc5	2	2	17216/22596	0
MF	GO:0004198	calcium-dependent cysteine-type endopeptidase activity	2/1933	14/10080	0.780831295565957	1	170725/50817	Capn8/Capn15	2	0		2	170725/50817
MF	GO:0008094	DNA-dependent ATPase activity	2/1933	14/10080	0.780831295565957	1	21969/22596	Top1/Xrcc5	2	1	22596	1	21969
MF	GO:0008170	N-methyltransferase activity	2/1933	14/10080	0.780831295565957	1	98685/208266	Trmt1l/Dot1l	2	0		2	98685/208266
MF	GO:0001882	nucleoside binding	48/1933	274/10080	0.78197457001733	1	69834/19340/74551/69288/11858/19376/76308/17532/67286/76877/19346/16145/66397/104215/67844/100702/70359/232441/240328/19329/100972/626578/631323/19106/19345/19342/216439/30877/74194/102634124/69237/224092/229900/107999/18951/20624/212508/52398/67166/56382/19336/65967/226422/52065/19332/21822/56327/19354	Rab43/Rab3d/Pck2/Rhobtb1/Rnd2/Rab34/Rab1b/Mras/Ift22/Rab36/Rab6a/Igtp/Sar1b/Rhoq/Rab32/Gbp6/Gtpbp3/Rerg/F830016B08Rik/Rab17/Rab28/Gbp10/Gm12250/Eif2ak2/Rab5c/Rab4b/Agap2/Gnl3/Rnd3/Gm31785/Gtpbp4/Lsg1/Gbp7/Gtpbp6/Septin5/Eftud2/Mtg1/Septin11/Arl8b/Rab9/Rab24/Eefsec/Rab29/Mfhas1/Rab20/Tgtp1/Arl2/Rac2	48	34	69834/19340/74551/69288/11858/19376/76308/17532/67286/76877/16145/66397/104215/100702/70359/19329/100972/626578/631323/19106/19345/19342/216439/102634124/229900/20624/212508/19336/65967/226422/19332/21822/56327/19354	14	19346/67844/232441/240328/30877/74194/69237/224092/107999/18951/52398/67166/56382/52065
MF	GO:0051536	iron-sulfur cluster binding	5/1933	33/10080	0.786180177189295	1	71724/109006/58185/217149/66971	Aox3/Ciapin1/Rsad2/Cisd3/Cdk5rap1	5	4	109006/58185/217149/66971	1	71724
MF	GO:0051540	metal cluster binding	5/1933	33/10080	0.786180177189295	1	71724/109006/58185/217149/66971	Aox3/Ciapin1/Rsad2/Cisd3/Cdk5rap1	5	4	109006/58185/217149/66971	1	71724
MF	GO:0004725	protein tyrosine phosphatase activity	7/1933	45/10080	0.786464995378595	1	19245/56294/19263/19262/19272/19253/19255	Ptp4a3/Ptpn9/Ptprb/Ptpra/Ptprk/Ptpn18/Ptpn2	7	3	19245/19262/19253	4	56294/19263/19272/19255
MF	GO:0032561	guanyl ribonucleotide binding	48/1933	275/10080	0.790455878598244	1	69834/19340/74551/69288/11858/19376/76308/17532/67286/76877/19346/16145/66397/104215/67844/100702/70359/232441/240328/19329/100972/626578/631323/19106/19345/19342/216439/30877/74194/102634124/69237/224092/229900/107999/18951/20624/212508/52398/67166/56382/19336/65967/226422/52065/19332/21822/56327/19354	Rab43/Rab3d/Pck2/Rhobtb1/Rnd2/Rab34/Rab1b/Mras/Ift22/Rab36/Rab6a/Igtp/Sar1b/Rhoq/Rab32/Gbp6/Gtpbp3/Rerg/F830016B08Rik/Rab17/Rab28/Gbp10/Gm12250/Eif2ak2/Rab5c/Rab4b/Agap2/Gnl3/Rnd3/Gm31785/Gtpbp4/Lsg1/Gbp7/Gtpbp6/Septin5/Eftud2/Mtg1/Septin11/Arl8b/Rab9/Rab24/Eefsec/Rab29/Mfhas1/Rab20/Tgtp1/Arl2/Rac2	48	34	69834/19340/74551/69288/11858/19376/76308/17532/67286/76877/16145/66397/104215/100702/70359/19329/100972/626578/631323/19106/19345/19342/216439/102634124/229900/20624/212508/19336/65967/226422/19332/21822/56327/19354	14	19346/67844/232441/240328/30877/74194/69237/224092/107999/18951/52398/67166/56382/52065
MF	GO:0022890	inorganic cation transmembrane transporter activity	30/1933	176/10080	0.792417813763075	1	11941/67892/18438/novel.2/84036/106947/106957/72002/170706/20463/213053/16439/11951/102857/20278/17705/11944/67547/74166/55963/228033/77031/68427/30791/53945/140492/333182/20511/14412/11419	Atp2b2/Coa6/P2rx4/-/Kcnn1/Slc39a3/Slc39a6/Slc39a5/Tmem37/Cox7a2l/Slc39a14/Itpr2/Atp5g1/Slc6a8/Scnn1g/ATP6/Atp4a/Slc39a8/Tmem38a/Slc1a4/Atp5g3/Slc9a8/Slc39a13/Slc39a1/Slc40a1/Kcnn2/Cox6b2/Slc1a2/Slc6a13/Asic1	30	20	11941/67892/18438/84036/106947/72002/170706/20463/11951/102857/20278/11944/55963/228033/77031/68427/30791/53945/333182/14412	10	novel.2/106957/213053/16439/17705/67547/74166/140492/20511/11419
MF	GO:0140097	catalytic activity, acting on DNA	10/1933	63/10080	0.79341048361958	1	21969/13423/17216/56626/22596/102640338/67072/77604/268395/21976	Top1/Dnase2a/Mcm2/Poll/Xrcc5/Gm26782/Cdc37l1/Rbm12b2/Mpg/Top3b	10	6	13423/17216/56626/22596/102640338/268395	4	21969/67072/77604/21976
MF	GO:0004518	nuclease activity	11/1933	69/10080	0.796437049038716	1	13423/67724/24128/66161/241624/105247050/78943/74108/193838/102640338/381802	Dnase2a/Pop1/Xrn2/Pop4/Exd1/Gm42226/Ern1/Parn/Eme2/Gm26782/Tsen2	11	8	13423/24128/66161/105247050/74108/193838/102640338/381802	3	67724/241624/78943
MF	GO:0008757	S-adenosylmethionine-dependent methyltransferase activity	3/1933	21/10080	0.796674426143336	1	98685/208266/328162	Trmt1l/Dot1l/Trmt61a	3	0		3	98685/208266/328162
MF	GO:0003924	GTPase activity	10/1933	64/10080	0.809604020532236	1	170731/100702/22151/626578/14685/102634124/229900/14675/22154/67951	Mfn2/Gbp6/Tubb2a/Gbp10/Gnat1/Gm31785/Gbp7/Gna14/Tubb5/Tubb6	10	8	170731/100702/626578/14685/102634124/229900/14675/67951	2	22151/22154
MF	GO:0140101	catalytic activity, acting on a tRNA	10/1933	64/10080	0.809604020532236	1	98685/67724/110960/22375/83669/224805/244141/381802/328162/107045	Trmt1l/Pop1/Tars/Wars/Wdr6/Aars2/Nars2/Tsen2/Trmt61a/Lars	10	4	83669/224805/381802/107045	6	98685/67724/110960/22375/244141/328162
MF	GO:0004252	serine-type endopeptidase activity	16/1933	99/10080	0.813032843001265	1	18551/330657/18815/19123/76560/215160/50909/109901/18553/77613/109821/12263/50701/15234/58992/66887	Pcsk4/Prss53/Plg/Proc/Prss8/Rhbdd2/C1ra/Cela1/Pcsk6/Prss36/F11/C2/Elane/Hgf/F12/Lonp2	16	7	18551/76560/215160/18553/77613/50701/66887	9	330657/18815/19123/50909/109901/109821/12263/15234/58992
MF	GO:0004129	cytochrome-c oxidase activity	4/1933	28/10080	0.813113038967596	1	67892/novel.2/20463/333182	Coa6/-/Cox7a2l/Cox6b2	4	3	67892/20463/333182	1	novel.2
MF	GO:0016675	oxidoreductase activity, acting on a heme group of donors	4/1933	28/10080	0.813113038967596	1	67892/novel.2/20463/333182	Coa6/-/Cox7a2l/Cox6b2	4	3	67892/20463/333182	1	novel.2
MF	GO:0016676	oxidoreductase activity, acting on a heme group of donors, oxygen as acceptor	4/1933	28/10080	0.813113038967596	1	67892/novel.2/20463/333182	Coa6/-/Cox7a2l/Cox6b2	4	3	67892/20463/333182	1	novel.2
MF	GO:0004181	metallocarboxypeptidase activity	2/1933	15/10080	0.813175413890045	1	56373/70574	Cpb2/Cpm	2	1	70574	1	56373
MF	GO:0008235	metalloexopeptidase activity	2/1933	15/10080	0.813175413890045	1	56373/70574	Cpb2/Cpm	2	1	70574	1	56373
MF	GO:0008536	Ran GTPase binding	2/1933	15/10080	0.813175413890045	1	233726/16211	Ipo7/Kpnb1	2	0		2	233726/16211
MF	GO:0016835	carbon-oxygen lyase activity	2/1933	15/10080	0.813175413890045	1	17025/22276	Alad/Uros	2	2	17025/22276	0
MF	GO:0016836	hydro-lyase activity	2/1933	15/10080	0.813175413890045	1	17025/22276	Alad/Uros	2	2	17025/22276	0
MF	GO:0015079	potassium ion transmembrane transporter activity	3/1933	22/10080	0.822610405964353	1	84036/11944/140492	Kcnn1/Atp4a/Kcnn2	3	2	84036/11944	1	140492
MF	GO:0008238	exopeptidase activity	5/1933	35/10080	0.828545231048147	1	66988/56373/321003/18624/70574	Lap3/Cpb2/Xpnpep3/Pepd/Cpm	5	2	18624/70574	3	66988/56373/321003
MF	GO:0019001	guanyl nucleotide binding	50/1933	291/10080	0.829289647317084	1	69834/19340/74551/69288/11858/19376/76308/17532/67286/76877/19346/16145/66397/104215/67844/100702/70359/232441/240328/19329/100972/626578/631323/19106/19345/19342/216439/30877/74194/14685/102634124/69237/224092/229900/107999/18951/20624/14675/212508/52398/67166/56382/19336/65967/226422/52065/19332/21822/56327/19354	Rab43/Rab3d/Pck2/Rhobtb1/Rnd2/Rab34/Rab1b/Mras/Ift22/Rab36/Rab6a/Igtp/Sar1b/Rhoq/Rab32/Gbp6/Gtpbp3/Rerg/F830016B08Rik/Rab17/Rab28/Gbp10/Gm12250/Eif2ak2/Rab5c/Rab4b/Agap2/Gnl3/Rnd3/Gnat1/Gm31785/Gtpbp4/Lsg1/Gbp7/Gtpbp6/Septin5/Eftud2/Gna14/Mtg1/Septin11/Arl8b/Rab9/Rab24/Eefsec/Rab29/Mfhas1/Rab20/Tgtp1/Arl2/Rac2	50	36	69834/19340/74551/69288/11858/19376/76308/17532/67286/76877/16145/66397/104215/100702/70359/19329/100972/626578/631323/19106/19345/19342/216439/14685/102634124/229900/20624/14675/212508/19336/65967/226422/19332/21822/56327/19354	14	19346/67844/232441/240328/30877/74194/69237/224092/107999/18951/52398/67166/56382/52065
MF	GO:0015002	heme-copper terminal oxidase activity	4/1933	29/10080	0.834740752716237	1	67892/novel.2/20463/333182	Coa6/-/Cox7a2l/Cox6b2	4	3	67892/20463/333182	1	novel.2
MF	GO:0004197	cysteine-type endopeptidase activity	2/1933	16/10080	0.84118127491284	1	170725/50817	Capn8/Capn15	2	0		2	170725/50817
MF	GO:0005201	extracellular matrix structural constituent	2/1933	16/10080	0.84118127491284	1	373864/12830	Col27a1/Col4a5	2	1	373864	1	12830
MF	GO:0005231	excitatory extracellular ligand-gated ion channel activity	2/1933	16/10080	0.84118127491284	1	18438/170483	P2rx4/Grin3b	2	2	18438/170483	0
MF	GO:0031683	G-protein beta/gamma-subunit complex binding	2/1933	16/10080	0.84118127491284	1	14685/14675	Gnat1/Gna14	2	2	14685/14675	0
MF	GO:0004812	aminoacyl-tRNA ligase activity	6/1933	42/10080	0.842669811013063	1	110960/22375/83669/224805/244141/107045	Tars/Wars/Wdr6/Aars2/Nars2/Lars	6	3	83669/224805/107045	3	110960/22375/244141
MF	GO:0016875	ligase activity, forming carbon-oxygen bonds	6/1933	42/10080	0.842669811013063	1	110960/22375/83669/224805/244141/107045	Tars/Wars/Wdr6/Aars2/Nars2/Lars	6	3	83669/224805/107045	3	110960/22375/244141
MF	GO:0003755	peptidyl-prolyl cis-trans isomerase activity	5/1933	36/10080	0.847021612507877	1	18087/105675/382083/67285/56031	Nktr/Ppif/Snx22/Cwc27/Ppie	5	3	105675/67285/56031	2	18087/382083
MF	GO:0016859	cis-trans isomerase activity	5/1933	36/10080	0.847021612507877	1	18087/105675/382083/67285/56031	Nktr/Ppif/Snx22/Cwc27/Ppie	5	3	105675/67285/56031	2	18087/382083
MF	GO:0004180	carboxypeptidase activity	2/1933	17/10080	0.865322416163332	1	56373/70574	Cpb2/Cpm	2	1	70574	1	56373
MF	GO:0052689	carboxylic ester hydrolase activity	2/1933	17/10080	0.865322416163332	1	66350/107045	Pla2g12a/Lars	2	2	66350/107045	0
MF	GO:0016651	oxidoreductase activity, acting on NAD(P)H	3/1933	24/10080	0.866070581612385	1	17718/17720/17717	ND3/ND4L/ND2	3	0		3	17718/17720/17717
MF	GO:0034061	DNA polymerase activity	4/1933	31/10080	0.871736304740101	1	56626/102640338/67072/77604	Poll/Gm26782/Cdc37l1/Rbm12b2	4	2	56626/102640338	2	67072/77604
MF	GO:0005158	insulin receptor binding	1/1933	10/10080	0.881173992548942	1	16367	Irs1	1	0		1	16367
MF	GO:0008641	ubiquitin-like modifier activating enzyme activity	1/1933	10/10080	0.881173992548942	1	66663	Uba5	1	0		1	66663
MF	GO:0016641	oxidoreductase activity, acting on the CH-NH2 group of donors, oxygen as acceptor	1/1933	10/10080	0.881173992548942	1	16949	Loxl1	1	0		1	16949
MF	GO:0016877	ligase activity, forming carbon-sulfur bonds	1/1933	10/10080	0.881173992548942	1	66663	Uba5	1	0		1	66663
MF	GO:0031625	ubiquitin protein ligase binding	1/1933	10/10080	0.881173992548942	1	78832	Cacul1	1	0		1	78832
MF	GO:0044389	ubiquitin-like protein ligase binding	1/1933	10/10080	0.881173992548942	1	78832	Cacul1	1	0		1	78832
MF	GO:0008137	NADH dehydrogenase (ubiquinone) activity	2/1933	18/10080	0.886050379562871	1	17718/17717	ND3/ND2	2	0		2	17718/17717
MF	GO:0016655	oxidoreductase activity, acting on NAD(P)H, quinone or similar compound as acceptor	2/1933	18/10080	0.886050379562871	1	17718/17717	ND3/ND2	2	0		2	17718/17717
MF	GO:0050136	NADH dehydrogenase (quinone) activity	2/1933	18/10080	0.886050379562871	1	17718/17717	ND3/ND2	2	0		2	17718/17717
MF	GO:0008237	metallopeptidase activity	16/1933	106/10080	0.886970137406044	1	16790/17380/75805/56373/11488/17387/66548/215615/68876/77794/237360/58860/17381/108657/50492/70574	Anpep/Mme/Nln/Cpb2/Adam11/Mmp14/Adamtsl5/Rnpep/Atp23/Adamtsl2/Adamts14/Adamdec1/Mmp12/Rnpepl1/Thop1/Cpm	16	14	16790/17380/75805/11488/17387/66548/215615/68876/237360/58860/17381/108657/50492/70574	2	56373/77794
MF	GO:0140098	catalytic activity, acting on RNA	21/1933	137/10080	0.89911598887571	1	98685/67724/110960/22375/83669/78929/19076/66491/20017/66161/224805/105247050/78943/74108/102640338/244141/26939/381802/67065/328162/107045	Trmt1l/Pop1/Tars/Wars/Wdr6/Polr3h/Prim2/Polr2l/Polr1b/Pop4/Aars2/Gm42226/Ern1/Parn/Gm26782/Nars2/Polr3e/Tsen2/Polr3d/Trmt61a/Lars	21	11	83669/78929/19076/66491/66161/224805/105247050/74108/102640338/381802/107045	10	98685/67724/110960/22375/20017/78943/244141/26939/67065/328162
MF	GO:0003954	NADH dehydrogenase activity	2/1933	19/10080	0.903785733703842	1	17718/17717	ND3/ND2	2	0		2	17718/17717
MF	GO:0003713	transcription coactivator activity	1/1933	11/10080	0.903983393979219	1	12400	Cbfb	1	0		1	12400
MF	GO:0004713	protein tyrosine kinase activity	1/1933	11/10080	0.903983393979219	1	13649	Egfr	1	0		1	13649
MF	GO:0015297	antiporter activity	1/1933	11/10080	0.903983393979219	1	77031	Slc9a8	1	1	77031	0
MF	GO:0004222	metalloendopeptidase activity	11/1933	78/10080	0.905100798902006	1	17380/75805/11488/17387/66548/68876/77794/237360/58860/17381/50492	Mme/Nln/Adam11/Mmp14/Adamtsl5/Atp23/Adamtsl2/Adamts14/Adamdec1/Mmp12/Thop1	11	10	17380/75805/11488/17387/66548/68876/237360/58860/17381/50492	1	77794
MF	GO:0004672	protein kinase activity	78/1933	463/10080	0.915399470748873	1	227541/17691/20111/13549/13844/74137/56613/245038/21813/19766/13835/26921/13649/320129/11652/12571/11479/233789/16453/13836/12675/17295/14254/14186/332110/26408/108737/26417/234878/69131/225724/26407/18212/69847/216166/26399/78943/380601/72388/106763/232341/18750/59126/70584/19106/26400/140780/74568/12323/52163/211770/26563/12567/12750/11302/67045/18715/51789/67333/20878/399510/11350/21379/103236…	Camk1d/Sik1/Rps6ka1/Dyrk1b/Ephb2/Nuak2/Rps6ka4/Dclk3/Tgfbr2/Ripk1/Epha1/Map4k4/Egfr/Grk3/Akt2/Cdk6/Acvr1b/Smg1/Jak3/Epha2/Chuk/Met/Flt1/Fgfr4/Mapk15/Map3k5/Oxsr1/Mapk3/Map3k21/Cdk12/Mapk4/Map3k4/Ntrk2/Wnk4/Plk5/Map2k6/Ern1/Fastkd5/Ripk4/Ttbk1/Wnk1/Prkca/Nek6/Pak4/Eif2ak2/Map2k7/Bmp2k/Mlkl/Camk2b/Camk1/Trib1/Ror1/Cdk4/Clk4/Aatk/Riok2/Pim2/Tnk2/Stk35/Aurka/Map4k5/Abl1/Tbrg4/Csnk1g2/Ptk6/Cdk10/Mkrn2…	78	45	17691/20111/13549/13844/56613/245038/21813/13835/320129/11652/12571/11479/16453/12675/17295/26417/26407/18212/216166/26399/72388/106763/18750/59126/19106/140780/74568/12323/52163/26563/12567/11302/67045/67333/11350/21379/103236/20459/234854/67027/20872/18751/26362/66587/26397	33	227541/74137/19766/26921/13649/233789/13836/14254/14186/332110/26408/108737/234878/69131/225724/69847/78943/380601/232341/70584/26400/211770/12750/18715/51789/20878/399510/104318/226778/26403/14182/70661/17005
MF	GO:0004519	endonuclease activity	5/1933	41/10080	0.916254537377152	1	13423/67724/105247050/102640338/381802	Dnase2a/Pop1/Gm42226/Gm26782/Tsen2	5	4	13423/105247050/102640338/381802	1	67724
MF	GO:0003684	damaged DNA binding	1/1933	12/10080	0.922416217441149	1	19358	Rad23a	1	1	19358	0
MF	GO:0016278	lysine N-methyltransferase activity	1/1933	12/10080	0.922416217441149	1	208266	Dot1l	1	0		1	208266
MF	GO:0016279	protein-lysine N-methyltransferase activity	1/1933	12/10080	0.922416217441149	1	208266	Dot1l	1	0		1	208266
MF	GO:0018024	histone-lysine N-methyltransferase activity	1/1933	12/10080	0.922416217441149	1	208266	Dot1l	1	0		1	208266
MF	GO:0042054	histone methyltransferase activity	1/1933	12/10080	0.922416217441149	1	208266	Dot1l	1	0		1	208266
MF	GO:0004521	endoribonuclease activity	4/1933	35/10080	0.924758425326526	1	67724/105247050/102640338/381802	Pop1/Gm42226/Gm26782/Tsen2	4	3	105247050/102640338/381802	1	67724
MF	GO:0005230	extracellular ligand-gated ion channel activity	3/1933	28/10080	0.925756447569328	1	18438/170483/110902	P2rx4/Grin3b/Chrna2	3	3	18438/170483/110902	0
MF	GO:0016891	endoribonuclease activity, producing 5'-phosphomonoesters	3/1933	28/10080	0.925756447569328	1	67724/105247050/102640338	Pop1/Gm42226/Gm26782	3	2	105247050/102640338	1	67724
MF	GO:0005267	potassium channel activity	2/1933	21/10080	0.931780599638732	1	84036/140492	Kcnn1/Kcnn2	2	1	84036	1	140492
MF	GO:0015075	ion transmembrane transporter activity	49/1933	305/10080	0.932415050729549	1	226781/11941/67892/11988/18438/novel.2/84036/229363/14057/71699/50934/338365/11732/69048/106947/106957/72002/170706/20463/213053/170483/16439/11951/20540/102857/20531/16490/20278/17705/11944/67547/74166/210148/55963/228033/77031/68427/30791/26373/53945/231583/140492/22368/333182/110902/20511/14412/54652/11419	Slc30a10/Atp2b2/Coa6/Slc7a2/P2rx4/-/Kcnn1/Gmps/Sfxn1/Slc41a3/Slc7a8/Slc41a2/Ank/Slc30a5/Slc39a3/Slc39a6/Slc39a5/Tmem37/Cox7a2l/Slc39a14/Grin3b/Itpr2/Atp5g1/Slc7a7/Slc6a8/Slc34a2/Kcna2/Scnn1g/ATP6/Atp4a/Slc39a8/Tmem38a/Slc30a6/Slc1a4/Atp5g3/Slc9a8/Slc39a13/Slc39a1/Clcn7/Slc40a1/Slc26a1/Kcnn2/Trpv2/Cox6b2/Chrna2/Slc1a2/Slc6a13/Cacna1f/Asic1	49	35	11941/67892/18438/84036/14057/71699/50934/338365/11732/106947/72002/170706/20463/170483/11951/20540/102857/20531/16490/20278/11944/210148/55963/228033/77031/68427/30791/26373/53945/231583/22368/333182/110902/14412/54652	14	226781/11988/novel.2/229363/69048/106957/213053/16439/17705/67547/74166/140492/20511/11419
MF	GO:0016893	endonuclease activity, active with either ribo- or deoxyribonucleic acids and producing 5'-phosphomonoesters	3/1933	29/10080	0.936258258513915	1	67724/105247050/102640338	Pop1/Gm42226/Gm26782	3	2	105247050/102640338	1	67724
MF	GO:0004175	endopeptidase activity	36/1933	233/10080	0.942018298916591	1	18551/330657/18815/16912/19123/76560/215160/19165/50909/17380/75805/170725/50817/11488/17387/66548/68876/109901/13033/13034/14950/18553/77794/77613/237360/19171/109821/12263/50701/58860/17381/15234/50492/58992/66887/229697	Pcsk4/Prss53/Plg/Psmb9/Proc/Prss8/Rhbdd2/Psen2/C1ra/Mme/Nln/Capn8/Capn15/Adam11/Mmp14/Adamtsl5/Atp23/Cela1/Ctsd/Ctse/H13/Pcsk6/Adamtsl2/Prss36/Adamts14/Psmb10/F11/C2/Elane/Adamdec1/Mmp12/Hgf/Thop1/F12/Lonp2/Cym	36	22	18551/16912/76560/215160/17380/75805/11488/17387/66548/68876/13033/13034/18553/77613/237360/19171/50701/58860/17381/50492/66887/229697	14	330657/18815/19123/19165/50909/170725/50817/109901/14950/77794/109821/12263/15234/58992
MF	GO:0004114	3',5'-cyclic-nucleotide phosphodiesterase activity	2/1933	22/10080	0.94269761900617	1	238871/207728	Pde4d/Pde2a	2	1	238871	1	207728
MF	GO:0051287	NAD binding	2/1933	22/10080	0.94269761900617	1	68346/22235	Sirt5/Ugdh	2	1	68346	1	22235
MF	GO:0015318	inorganic molecular entity transmembrane transporter activity	43/1933	275/10080	0.946914601926021	1	20516/11941/67892/11988/18438/novel.2/84036/50934/11732/106947/106957/72002/170706/20463/213053/170483/16439/11951/20540/102857/20531/16490/20278/17705/11944/67547/74166/55963/228033/77031/68427/30791/26373/53945/231583/140492/22368/333182/110902/20511/14412/54652/11419	Slc20a2/Atp2b2/Coa6/Slc7a2/P2rx4/-/Kcnn1/Slc7a8/Ank/Slc39a3/Slc39a6/Slc39a5/Tmem37/Cox7a2l/Slc39a14/Grin3b/Itpr2/Atp5g1/Slc7a7/Slc6a8/Slc34a2/Kcna2/Scnn1g/ATP6/Atp4a/Slc39a8/Tmem38a/Slc1a4/Atp5g3/Slc9a8/Slc39a13/Slc39a1/Clcn7/Slc40a1/Slc26a1/Kcnn2/Trpv2/Cox6b2/Chrna2/Slc1a2/Slc6a13/Cacna1f/Asic1	43	32	20516/11941/67892/18438/84036/50934/11732/106947/72002/170706/20463/170483/11951/20540/102857/20531/16490/20278/11944/55963/228033/77031/68427/30791/26373/53945/231583/22368/333182/110902/14412/54652	11	11988/novel.2/106957/213053/16439/17705/67547/74166/140492/20511/11419
MF	GO:0004112	cyclic-nucleotide phosphodiesterase activity	2/1933	23/10080	0.951938770616268	1	238871/207728	Pde4d/Pde2a	2	1	238871	1	207728
MF	GO:0004523	RNA-DNA hybrid ribonuclease activity	2/1933	23/10080	0.951938770616268	1	105247050/102640338	Gm42226/Gm26782	2	2	105247050/102640338	0
MF	GO:0005244	voltage-gated ion channel activity	2/1933	23/10080	0.951938770616268	1	170706/26373	Tmem37/Clcn7	2	2	170706/26373	0
MF	GO:0022832	voltage-gated channel activity	2/1933	23/10080	0.951938770616268	1	170706/26373	Tmem37/Clcn7	2	2	170706/26373	0
MF	GO:0046983	protein dimerization activity	31/1933	208/10080	0.956082133646118	1	11865/71514/57752/12753/15903/15902/319155/209446/99382/21423/15205/77605/79362/20787/208104/18143/13478/29808/17261/68024/17293/12234/58805/17428/223773/20893/50914/15267/319159/56631/319151	Arntl/Sfpq/Tacc2/Clock/Id3/Id2/H4c3/Tfe3/Abtb2/Tcf3/Hes1/H2az2/Bhlhe41/Srebf1/Mlxip/Npas2/Dpagt1/Mga/Mef2d/H2bc4/Mesp2/Btrc/Mlxipl/Mnt/Zbed4/Bhlhe40/Olig1/H2ac18/H4c11/Trim17/H3c6	31	10	319155/21423/77605/20787/17293/12234/17428/50914/319159/319151	21	11865/71514/57752/12753/15903/15902/209446/99382/15205/79362/208104/18143/13478/29808/17261/68024/58805/223773/20893/15267/56631
MF	GO:0044877	protein-containing complex binding	7/1933	60/10080	0.957511408533278	1	71774/16367/110380/217337/100042405/14685/14675	Shroom1/Irs1/Shroom2/Srp68/Gm10282/Gnat1/Gna14	7	3	100042405/14685/14675	4	71774/16367/110380/217337
MF	GO:0005164	tumor necrosis factor receptor binding	1/1933	15/10080	0.959075512851965	1	21944	Tnfsf12	1	1	21944	0
MF	GO:0031491	nucleosome binding	1/1933	15/10080	0.959075512851965	1	100042405	Gm10282	1	1	100042405	0
MF	GO:0032813	tumor necrosis factor receptor superfamily binding	1/1933	15/10080	0.959075512851965	1	21944	Tnfsf12	1	1	21944	0
MF	GO:0022836	gated channel activity	7/1933	61/10080	0.962339340832324	1	18438/84036/170706/170483/26373/140492/110902	P2rx4/Kcnn1/Tmem37/Grin3b/Clcn7/Kcnn2/Chrna2	7	6	18438/84036/170706/170483/26373/110902	1	140492
MF	GO:0022839	ion gated channel activity	7/1933	61/10080	0.962339340832324	1	18438/84036/170706/170483/26373/140492/110902	P2rx4/Kcnn1/Tmem37/Grin3b/Clcn7/Kcnn2/Chrna2	7	6	18438/84036/170706/170483/26373/110902	1	140492
MF	GO:0003777	microtubule motor activity	6/1933	55/10080	0.966309433753633	1	16553/16569/16564/13424/16561/16582	Kif13a/Kif3b/Kif21a/Dync1h1/Kif1b/Kifc3	6	2	16553/16569	4	16564/13424/16561/16582
MF	GO:0003690	double-stranded DNA binding	1/1933	16/10080	0.966935128714573	1	74238	Mterf2	1	1	74238	0
MF	GO:0008276	protein methyltransferase activity	1/1933	16/10080	0.966935128714573	1	208266	Dot1l	1	0		1	208266
MF	GO:0016849	phosphorus-oxygen lyase activity	1/1933	17/10080	0.973285923249025	1	432530	Adcy1	1	0		1	432530
MF	GO:0019843	rRNA binding	1/1933	17/10080	0.973285923249025	1	66448	Mrpl20	1	1	66448	0
MF	GO:0030545	receptor regulator activity	16/1933	123/10080	0.973445984414976	1	70314/56636/16323/12165/18188/16453/15945/23886/223780/20299/16000/22339/54635/57262/18119/77125	Rabep2/Fgf21/Inhba/Gdf2/Nrtn/Jak3/Cxcl10/Gdf15/Adm2/Ccl22/Igf1/Vegfa/Pdgfc/Retnla/Nodal/Il33	16	9	56636/18188/16453/15945/23886/223780/20299/18119/77125	7	70314/16323/12165/16000/22339/54635/57262
MF	GO:0048018	receptor ligand activity	16/1933	123/10080	0.973445984414976	1	70314/56636/16323/12165/18188/16453/15945/23886/223780/20299/16000/22339/54635/57262/18119/77125	Rabep2/Fgf21/Inhba/Gdf2/Nrtn/Jak3/Cxcl10/Gdf15/Adm2/Ccl22/Igf1/Vegfa/Pdgfc/Retnla/Nodal/Il33	16	9	56636/18188/16453/15945/23886/223780/20299/18119/77125	7	70314/16323/12165/16000/22339/54635/57262
MF	GO:0015077	monovalent inorganic cation transmembrane transporter activity	17/1933	130/10080	0.97506324023644	1	67892/novel.2/84036/20463/11951/102857/20278/17705/11944/55963/228033/77031/140492/333182/20511/14412/11419	Coa6/-/Kcnn1/Cox7a2l/Atp5g1/Slc6a8/Scnn1g/ATP6/Atp4a/Slc1a4/Atp5g3/Slc9a8/Kcnn2/Cox6b2/Slc1a2/Slc6a13/Asic1	17	12	67892/84036/20463/11951/102857/20278/11944/55963/228033/77031/333182/14412	5	novel.2/17705/140492/20511/11419
MF	GO:0003743	translation initiation factor activity	3/1933	35/10080	0.975332666567675	1	13664/16865/13726	Eif1a/Eif2d/Emd	3	1	16865	2	13664/13726
MF	GO:0099094	ligand-gated cation channel activity	1/1933	18/10080	0.978417425818799	1	18438	P2rx4	1	1	18438	0
MF	GO:0004298	threonine-type endopeptidase activity	2/1933	28/10080	0.980424600658396	1	16912/19171	Psmb9/Psmb10	2	2	16912/19171	0
MF	GO:0070003	threonine-type peptidase activity	2/1933	28/10080	0.980424600658396	1	16912/19171	Psmb9/Psmb10	2	2	16912/19171	0
MF	GO:0003723	RNA binding	40/1933	274/10080	0.981409186016779	1	66978/13664/22668/74200/98685/68564/53319/192231/208643/67684/240255/23879/231386/110611/213541/59092/56200/230734/16865/94213/66161/67465/217337/67713/13726/227682/77721/240396/74108/228994/319765/237400/21745/16549/78697/14359/68219/269037/67049/66448	Luc7l/Eif1a/Sf1/Khdc4/Trmt1l/Nufip2/Nxf1/Hexim1/Eif4g1/Luc7l3/Ythdc2/Fxr2/Ythdc1/Hdlbp/Ythdf2/Pcbp4/Ddx21/Yrdc/Eif2d/Ddx50/Pop4/Sf3a1/Srp68/Dnajc19/Emd/Trub2/Mrps5/Mex3c/Parn/Ythdf1/Igf2bp2/Mex3d/Tep1/Khsrp/Pus7/Fxr1/Nudt21/Ctif/Pus3/Mrpl20	40	15	208643/240255/59092/16865/66161/67713/227682/77721/74108/319765/237400/21745/78697/68219/66448	25	66978/13664/22668/74200/98685/68564/53319/192231/67684/23879/231386/110611/213541/56200/230734/94213/67465/217337/13726/240396/228994/16549/14359/269037/67049
MF	GO:0005509	calcium ion binding	43/1933	293/10080	0.982816566205171	1	76737/234421/171508/14456/232370/211924/19123/11744/192193/75599/13602/12558/18074/12317/12306/13511/108687/12336/12330/11750/22359/320865/64075/231997/53601/66967/108075/66350/80794/53602/20195/270084/12626/140904/21824/13506/11426/14913/18796/216616/100861634/71790/239096	Creld2/Cib3/Creld1/Gas6/Clstn3/Dsg1c/Proc/Anxa11/Edem1/Pcdh1/Sparcl1/Cdh2/Nid2/Calr/Anxa2/Dsg2/Edem2/Capns1/Canx/Anxa7/Vldlr/Cdh18/Smoc1/Fkbp14/Pcdh12/Edem3/Ltbp4/Pla2g12a/Cblc/Hpcal1/S100a11/Lpcat2/Cetn3/Caln1/Thbd/Dsc2/Macf1/Guca1a/Plcb2/Efemp1/Gm21092/Anxa9/Cdh24	43	23	14456/232370/211924/11744/12558/12306/13511/12336/11750/22359/320865/64075/66350/80794/53602/20195/270084/12626/140904/13506/14913/18796/71790	20	76737/234421/171508/19123/192193/75599/13602/18074/12317/108687/12330/231997/53601/66967/108075/21824/11426/216616/100861634/239096
MF	GO:0015078	proton transmembrane transporter activity	9/1933	83/10080	0.9861530954609	1	67892/novel.2/20463/11951/17705/11944/228033/77031/333182	Coa6/-/Cox7a2l/Atp5g1/ATP6/Atp4a/Atp5g3/Slc9a8/Cox6b2	9	7	67892/20463/11951/11944/228033/77031/333182	2	novel.2/17705
MF	GO:0015276	ligand-gated ion channel activity	3/1933	39/10080	0.98725069646982	1	18438/170483/110902	P2rx4/Grin3b/Chrna2	3	3	18438/170483/110902	0
MF	GO:0022834	ligand-gated channel activity	3/1933	39/10080	0.98725069646982	1	18438/170483/110902	P2rx4/Grin3b/Chrna2	3	3	18438/170483/110902	0
MF	GO:0009055	electron transfer activity	5/1933	58/10080	0.992047666748111	1	71724/67892/novel.2/20463/333182	Aox3/Coa6/-/Cox7a2l/Cox6b2	5	3	67892/20463/333182	2	71724/novel.2
MF	GO:0005216	ion channel activity	14/1933	125/10080	0.994370500810695	1	18438/84036/170706/170483/16439/16490/20278/74166/26373/140492/22368/110902/54652/11419	P2rx4/Kcnn1/Tmem37/Grin3b/Itpr2/Kcna2/Scnn1g/Tmem38a/Clcn7/Kcnn2/Trpv2/Chrna2/Cacna1f/Asic1	14	10	18438/84036/170706/170483/16490/20278/26373/22368/110902/54652	4	16439/74166/140492/11419
MF	GO:0015267	channel activity	14/1933	125/10080	0.994370500810695	1	18438/84036/170706/170483/16439/16490/20278/74166/26373/140492/22368/110902/54652/11419	P2rx4/Kcnn1/Tmem37/Grin3b/Itpr2/Kcna2/Scnn1g/Tmem38a/Clcn7/Kcnn2/Trpv2/Chrna2/Cacna1f/Asic1	14	10	18438/84036/170706/170483/16490/20278/26373/22368/110902/54652	4	16439/74166/140492/11419
MF	GO:0022803	passive transmembrane transporter activity	14/1933	125/10080	0.994370500810695	1	18438/84036/170706/170483/16439/16490/20278/74166/26373/140492/22368/110902/54652/11419	P2rx4/Kcnn1/Tmem37/Grin3b/Itpr2/Kcna2/Scnn1g/Tmem38a/Clcn7/Kcnn2/Trpv2/Chrna2/Cacna1f/Asic1	14	10	18438/84036/170706/170483/16490/20278/26373/22368/110902/54652	4	16439/74166/140492/11419
MF	GO:0022838	substrate-specific channel activity	14/1933	125/10080	0.994370500810695	1	18438/84036/170706/170483/16439/16490/20278/74166/26373/140492/22368/110902/54652/11419	P2rx4/Kcnn1/Tmem37/Grin3b/Itpr2/Kcna2/Scnn1g/Tmem38a/Clcn7/Kcnn2/Trpv2/Chrna2/Cacna1f/Asic1	14	10	18438/84036/170706/170483/16490/20278/26373/22368/110902/54652	4	16439/74166/140492/11419
MF	GO:0005125	cytokine activity	3/1933	46/10080	0.996141293431408	1	15945/20299/77125	Cxcl10/Ccl22/Il33	3	3	15945/20299/77125	0
MF	GO:0008009	chemokine activity	2/1933	37/10080	0.996335097723299	1	15945/20299	Cxcl10/Ccl22	2	2	15945/20299	0
MF	GO:0042379	chemokine receptor binding	2/1933	37/10080	0.996335097723299	1	15945/20299	Cxcl10/Ccl22	2	2	15945/20299	0
MF	GO:0001664	G-protein coupled receptor binding	2/1933	40/10080	0.997929015141665	1	15945/20299	Cxcl10/Ccl22	2	2	15945/20299	0
MF	GO:0008135	translation factor activity, RNA binding	3/1933	52/10080	0.998658753007854	1	13664/16865/13726	Eif1a/Eif2d/Emd	3	1	16865	2	13664/13726
MF	GO:0046982	protein heterodimerization activity	10/1933	110/10080	0.998905829081488	1	57752/319155/99382/77605/13478/68024/15267/319159/56631/319151	Tacc2/H4c3/Abtb2/H2az2/Dpagt1/H2bc4/H2ac18/H4c11/Trim17/H3c6	10	4	319155/77605/319159/319151	6	57752/99382/13478/68024/15267/56631
MF	GO:0005102	signaling receptor binding	22/1933	196/10080	0.999113620076212	1	70314/22419/99571/56636/16323/12165/16367/18188/16453/21944/15945/23886/223780/20299/16000/22339/54635/57262/110135/22413/18119/77125	Rabep2/Wnt5b/Fgg/Fgf21/Inhba/Gdf2/Irs1/Nrtn/Jak3/Tnfsf12/Cxcl10/Gdf15/Adm2/Ccl22/Igf1/Vegfa/Pdgfc/Retnla/Fgb/Wnt2/Nodal/Il33	22	11	22419/56636/18188/16453/21944/15945/23886/223780/20299/18119/77125	11	70314/99571/16323/12165/16367/16000/22339/54635/57262/110135/22413
MF	GO:0038023	signaling receptor activity	27/1933	247/10080	0.999860765295896	1	54140/11539/242425/21813/19206/18438/13649/13609/77596/11479/170483/67217/637004/84112/64297/224792/71111/13982/26912/14739/21824/11549/68897/74191/12774/59289/11536	Avpr1a/Adora1/Gabbr2/Tgfbr2/Ptch1/P2rx4/Egfr/S1pr1/Adgrf1/Acvr1b/Grin3b/L3hypdh/Vmn2r3/Sucnr1/Gprc5b/Adgrf5/Gpr39/Esr1/Gcat/S1pr2/Thbd/Adra1a/Disp1/P2ry13/Ccr5/Ackr2/Gpr182	27	16	11539/242425/21813/18438/11479/170483/67217/637004/64297/71111/13982/14739/11549/68897/74191/12774	11	54140/19206/13649/13609/77596/84112/224792/26912/21824/59289/11536
MF	GO:0060089	molecular transducer activity	27/1933	247/10080	0.999860765295896	1	54140/11539/242425/21813/19206/18438/13649/13609/77596/11479/170483/67217/637004/84112/64297/224792/71111/13982/26912/14739/21824/11549/68897/74191/12774/59289/11536	Avpr1a/Adora1/Gabbr2/Tgfbr2/Ptch1/P2rx4/Egfr/S1pr1/Adgrf1/Acvr1b/Grin3b/L3hypdh/Vmn2r3/Sucnr1/Gprc5b/Adgrf5/Gpr39/Esr1/Gcat/S1pr2/Thbd/Adra1a/Disp1/P2ry13/Ccr5/Ackr2/Gpr182	27	16	11539/242425/21813/18438/11479/170483/67217/637004/64297/71111/13982/14739/11549/68897/74191/12774	11	54140/19206/13649/13609/77596/84112/224792/26912/21824/59289/11536
MF	GO:0005126	cytokine receptor binding	3/1933	65/10080	0.999874036658395	1	21944/15945/20299	Tnfsf12/Cxcl10/Ccl22	3	3	21944/15945/20299	0
MF	GO:0004888	transmembrane signaling receptor activity	26/1933	244/10080	0.999908571129523	1	54140/11539/242425/21813/19206/18438/13649/13609/77596/11479/170483/67217/637004/84112/64297/224792/71111/26912/14739/21824/11549/68897/74191/12774/59289/11536	Avpr1a/Adora1/Gabbr2/Tgfbr2/Ptch1/P2rx4/Egfr/S1pr1/Adgrf1/Acvr1b/Grin3b/L3hypdh/Vmn2r3/Sucnr1/Gprc5b/Adgrf5/Gpr39/Gcat/S1pr2/Thbd/Adra1a/Disp1/P2ry13/Ccr5/Ackr2/Gpr182	26	15	11539/242425/21813/18438/11479/170483/67217/637004/64297/71111/14739/11549/68897/74191/12774	11	54140/19206/13649/13609/77596/84112/224792/26912/21824/59289/11536
MF	GO:0004871	signal transducer activity	33/1933	300/10080	0.999963256830947	1	54140/11539/242425/21813/19206/18438/13649/13609/77596/11479/12675/170483/67217/637004/84112/64297/224792/71111/13982/80794/14685/71729/26912/14739/14675/21824/11549/68897/74191/12774/23921/59289/11536	Avpr1a/Adora1/Gabbr2/Tgfbr2/Ptch1/P2rx4/Egfr/S1pr1/Adgrf1/Acvr1b/Chuk/Grin3b/L3hypdh/Vmn2r3/Sucnr1/Gprc5b/Adgrf5/Gpr39/Esr1/Cblc/Gnat1/Rgs12/Gcat/S1pr2/Gna14/Thbd/Adra1a/Disp1/P2ry13/Ccr5/Sh2b2/Ackr2/Gpr182	33	21	11539/242425/21813/18438/11479/12675/170483/67217/637004/64297/71111/13982/80794/14685/71729/14739/14675/11549/68897/74191/12774	12	54140/19206/13649/13609/77596/84112/224792/26912/21824/23921/59289/11536
MF	GO:0004930	G-protein coupled receptor activity	18/1933	200/10080	0.999980598734485	1	54140/11539/242425/13609/77596/67217/637004/84112/64297/224792/71111/26912/14739/11549/74191/12774/59289/11536	Avpr1a/Adora1/Gabbr2/S1pr1/Adgrf1/L3hypdh/Vmn2r3/Sucnr1/Gprc5b/Adgrf5/Gpr39/Gcat/S1pr2/Adra1a/P2ry13/Ccr5/Ackr2/Gpr182	18	10	11539/242425/67217/637004/64297/71111/14739/11549/74191/12774	8	54140/13609/77596/84112/224792/26912/59289/11536
MF	GO:0016903	oxidoreductase activity, acting on the aldehyde or oxo group of donors	3/1933	99/10080	0.999999809615136	1	100042427/12039/209692	Gm3839/Bckdha/Dhtkd1	3	2	12039/209692	1	100042427
MF	GO:0016620	oxidoreductase activity, acting on the aldehyde or oxo group of donors, NAD or NADP as acceptor	1/1933	94/10080	0.99999999816557	1	100042427	Gm3839	1	0		1	100042427
MF	GO:0003735	structural constituent of ribosome	18/1933	457/10080	1	1	19766/56282/66419/27397/66163/94063/66483/66242/77721/242747/67945/27367/15039/628726/66258/100126819/66448/432721	Ripk1/Mrpl12/Mrpl11/Mrpl17/Mrpl4/Mrpl16/Rpl36al/Mrps16/Mrps5/Zfp933/Rpl41/Rpl3/H2-T22/Rpl26-ps6/Mrps17/Gm10076/Mrpl20/Rpl29-ps2	18	13	56282/66419/27397/66163/94063/66242/77721/67945/27367/15039/66258/66448/432721	5	19766/66483/242747/628726/100126819
