# Supplementary material for: Liver Transcriptome and Gut Microbiome Analysis Reveals the Effects of High Fructose Corn Syrup in Mice
Source: Front Nutr. 2022 Jun 30;9:921758. doi: 10.3389/fnut.2022.921758 (PMC9280673; doi:10.3389/fnut.2022.921758)
Supplement: Supplementary file 6 [file Table_6.XLS]

gene_id	H1	H2	H3	H4	H5	C1	C2	C3	C4	C5	H	C	log2FoldChange	pvalue	padj	gene_name	gene_chr	gene_start	gene_end	gene_strand	gene_length	gene_biotype	gene_description	tf_family
11808	58697.0997326369	88070.4109167966	118881.72265656	94104.4073191685	120120.713737315	5203.29831210718	5964.39439118074	7595.50327079705	4293.21187918767	5320.98289064986	95974.8708724954	5675.4781487845	4.07981721227394	7.92543229688633e-106	1.2820971826673e-101	Apoa4	NC_000075.7	46152142	46154756	+	1666	protein_coding	apolipoprotein A-IV && - && PF01442:Apolipoprotein A1/A4/E domain	-
15481	7441.37777413411	7989.55966309188	9960.70908873929	8715.3790842636	10397.6276330856	40817.603558184	41139.3763473697	41112.9300908729	47761.6944071774	41040.2103977643	8900.93064866289	42374.3629602736	-2.25121280059138	1.45571088804076e-97	1.17745175179177e-93	Hspa8	NC_000075.7	40712572	40716498	+	2104	protein_coding	heat shock protein 8%2C transcript variant 1 && P63018.1 RecName: Full=Heat shock cognate 71 kDa protein; AltName: Full=Heat shock 70 kDa protein 8 >P63017.1 RecName: Full=Heat shock cognate 71 kDa protein; AltName: Full=Heat shock 70 kDa protein 8 && PF10712:NAD-specific glutamate dehydrogenase|PF00012:Hsp70 protein	HSP70
15505	454.25044592853	362.336247507804	344.225281724184	298.193374578226	398.157448827801	1979.69315511407	1712.84674592158	1932.77500148131	1789.79744561309	2034.92300850104	371.432559713309	1890.00707132622	-2.34815251536735	8.39240533463059e-90	4.5254647032773e-86	Hsph1	NC_000071.7	149540308	149562594	-	6413	protein_coding	heat shock 105kDa/110kDa protein 1%2C transcript variant X2 && Q61699.2 RecName: Full=Heat shock protein 105 kDa; AltName: Full=42 degrees C-HSP; AltName: Full=Heat shock 110 kDa protein; AltName: Full=Heat shock-related 100 kDa protein E7I; Short=HSP-E7I && PF00012:Hsp70 protein	HSP70
12686	1362.75133778559	1532.89119246409	1763.7825674513	1700.60585138249	1782.17815525848	9198.22496524615	10438.1754102734	12751.308361095	8040.85206112736	9180.52107519442	1628.44182086839	9921.81637458726	-2.6072267441527	2.70652065752762e-89	1.09458461692061e-85	Elovl3	NC_000085.7	46120336	46124133	+	1975	protein_coding	elongation of very long chain fatty acids (FEN1/Elo2%2C SUR4/Elo3%2C yeast)-like 3%2C transcript variant 1 && O35949.1 RecName: Full=Elongation of very long chain fatty acids protein 3; AltName: Full=3-keto acyl-CoA synthase Elovl3; AltName: Full=CIN-2; AltName: Full=Cold-inducible glycoprotein of 30 kDa; AltName: Full=ELOVL fatty acid elongase 3; Short=ELOVL FA elongase 3; AltName: Full=Very lon…	ELO
13074	379.672014507428	602.985634950331	572.386131282001	564.760179125428	549.584350908587	33.6192432940283	50.4634735342334	38.5929169211056	52.945776526175	51.6033107418925	533.877662154755	45.444944203487	3.55715945481547	2.26993394106983e-87	7.34414427293732e-84	Cyp17a1	NC_000085.7	46655604	46661439	-	1841	protein_coding	cytochrome P450%2C family 17%2C subfamily a%2C polypeptide 1 && P27786.1 RecName: Full=Steroid 17-alpha-hydroxylase/17,20 lyase; AltName: Full=17-alpha-hydroxyprogesterone aldolase; AltName: Full=CYPXVII; AltName: Full=Cytochrome P450 17A1; AltName: Full=Cytochrome P450-C17; Short=Cytochrome P450c17 && PF00067:Cytochrome P450	p450
29810	256.666030215481	300.584706579156	269.825004694461	300.000607151427	238.259111665573	1089.26348272652	1067.49655553186	1144.22783412035	972.590894882998	1082.69587820725	273.06709206122	1071.25492909379	-1.97034691437137	1.28193826714859e-86	3.45631922461046e-83	Bag3	NC_000073.7	128125307	128148705	+	2595	protein_coding	BCL2-associated athanogene 3 && Q9JLV1.2 RecName: Full=BAG family molecular chaperone regulator 3; Short=BAG-3; AltName: Full=Bcl-2-associated athanogene 3; AltName: Full=Bcl-2-binding protein Bis && PF02179:BAG domain|PF00397:WW domain	WW
15511	59.0816145024314	107.157085729125	136.89650973469	58.7350586290445	87.8911389699667	1064.2891877081	1175.21666249917	1134.84036784224	1197.0349475483	1075.88034659983	89.9522815130515	1129.45230243953	-3.65168777327584	2.48453971488093e-84	5.74177128108983e-81	Hspa1b	NC_000083.7	35175405	35178214	-	2810	protein_coding	heat shock protein 1B && - && PF00012:Hsp70 protein|PF10712:NAD-specific glutamate dehydrogenase	HSP70
74126	996.639038081999	966.229993354144	876.931265256999	862.953553703654	935.034647114225	3897.91112249048	4957.06582332431	3868.67915838867	5622.61126805141	4120.47568037149	927.557699502204	4493.34861052527	-2.27616891108108	8.24799268844015e-81	1.6678472215112e-77	Syvn1	NC_000085.7	6096586	6103748	+	3824	protein_coding	synovial apoptosis inhibitor 1%2C synoviolin%2C transcript variant X1 && Q9DBY1.3 RecName: Full=E3 ubiquitin-protein ligase synoviolin; AltName: Full=Synovial apoptosis inhibitor 1; Flags: Precursor && PF13639:Ring finger domain	-
14828	3897.44945504564	2851.46821346994	2414.53699053794	2160.54654126224	2696.0342146691	19359.8813883183	19033.4635851331	17404.3624796099	13749.7879648193	18834.2347734183	2804.00708299697	17676.3460382598	-2.65630902824133	7.90062301009828e-68	1.42009309371511e-64	Hspa5	NC_000068.8	34662102	34666541	+	2616	protein_coding	heat shock protein 5%2C transcript variant 2 && P20029.3 RecName: Full=78 kDa glucose-regulated protein; Short=GRP-78; AltName: Full=Heat shock 70 kDa protein 5; AltName: Full=Immunoglobulin heavy chain-binding protein; Short=BiP; Flags: Precursor && PF10712:NAD-specific glutamate dehydrogenase|PF00012:Hsp70 protein	HSP70
76737	748.689967383271	710.142720679456	446.401662178337	473.494934178759	432.043189153571	3355.20048074402	3998.25982617388	3687.1881436786	4906.69228980618	3633.65199412722	562.154494714679	3916.19854690598	-2.79986634228351	2.62529418296803e-61	4.24693839978738e-58	Creld2	NC_000081.7	88703849	88710884	+	1364	protein_coding	cysteine-rich with EGF-like domains 2 && Q9CYA0.1 RecName: Full=Cysteine-rich with EGF-like domain protein 2; Flags: Precursor && PF07645:Calcium-binding EGF domain	EGF_CA
11938	1331.75770394825	1415.74488687886	1044.57988949731	1135.84567225706	1086.46154919501	3795.1322929916	3796.40593203694	3620.43282792317	3629.08768232673	3803.06663694023	1202.8779403553	3728.82507444374	-1.6319037740045	8.94086824112424e-61	1.31487659578788e-57	Atp2a2	NC_000071.7	122591576	122640288	-	5725	protein_coding	ATPase%2C Ca++ transporting%2C cardiac muscle%2C slow twitch 2%2C transcript variant 3 && O55143.2 RecName: Full=Sarcoplasmic/endoplasmic reticulum calcium ATPase 2; Short=SERCA2; Short=SR Ca(2+)-ATPase 2; AltName: Full=Calcium pump 2; AltName: Full=Calcium-transporting ATPase sarcoplasmic reticulum type, slow twitch skeletal muscle isoform; AltName: Full=Endoplasmic reticulum class 1/2 Ca(2+) AT…	E1-E2_ATPase
12282	1620.38591905849	1190.5333846685	950.339538592993	855.724623410848	829.141708596192	6292.5617948337	6933.87535388649	5983.98822638872	6560.67230867821	6270.28907882618	1089.2250348654	6408.27735252266	-2.55650196047544	1.4366568410377e-55	1.93673314312224e-52	Hyou1	NC_000075.7	44290787	44303666	+	4774	protein_coding	hypoxia up-regulated 1 && Q9JKR6.1 RecName: Full=Hypoxia up-regulated protein 1; Short=GRP-170; AltName: Full=140 kDa Ca(2+)-binding protein; Short=CBP-140; Flags: Precursor && PF10712:NAD-specific glutamate dehydrogenase|PF00012:Hsp70 protein	HSP70
81489	418.414056804105	391.395796180109	450.369676953255	392.169468384697	463.811070708981	1224.70100571103	1039.35346452238	1194.29432093692	1271.84963177007	1184.92885231855	423.232013806229	1183.02545505179	-1.48376410449777	3.50601310941689e-54	4.36282877469515e-51	Dnajb1	NC_000074.7	84334804	84339282	+	3227	protein_coding	DnaJ heat shock protein family (Hsp40) member B1%2C transcript variant 1 && Q9QYJ3.3 RecName: Full=DnaJ homolog subfamily B member 1; AltName: Full=Heat shock 40 kDa protein 1; Short=HSP40; Short=Heat shock protein 40 && PF01556:DnaJ C terminal domain|PF00226:DnaJ domain	DnaJ_C
22390	260.540234445148	239.741276546517	220.22482000798	281.928281419414	222.375170887868	44.1852911864372	46.5816678777539	35.46376149507	31.076868830581	27.262126429679	244.961956661385	36.9139431639042	2.72606365054404	8.25110665032473e-52	9.53415373445022e-49	Wee1	NC_000073.7	109721266	109742506	+	3419	protein_coding	WEE 1 homolog 1 (S. pombe)%2C transcript variant 1 && - && -	-
15376	387.420422966764	253.36293998666	244.032908657491	290.96444428542	299.677016006031	1377.42842524676	1006.35811644231	1360.1395585168	1355.87227712683	1227.76933670805	295.091546380473	1265.51354280815	-2.1005815273994	4.6268234879315e-50	4.98987490428452e-47	Foxa2	NC_000068.8	147884797	147888889	-	2370	protein_coding	forkhead box A2%2C transcript variant 2 && P35583.2 RecName: Full=Hepatocyte nuclear factor 3-beta; Short=HNF-3-beta; Short=HNF-3B; AltName: Full=Forkhead box protein A2 && PF08430:Forkhead N-terminal region|PF00250:Forkhead domain|PF09354:HNF3 C-terminal domain	Fork_head
727711	75.5469824785189	101.708420353068	108.12840261653	119.27734983129	82.5964920440651	468.748306499595	567.714077260126	451.641433157803	390.187353095072	519.927696908879	97.4515294646945	479.643773384295	-2.29755904660758	3.13462001942555e-49	3.16929675339044e-46	Gm15459	NC_000071.7	5831529	5833633	-	2105	pseudogene	- && P63018.1 RecName: Full=Heat shock cognate 71 kDa protein; AltName: Full=Heat shock 70 kDa protein 8 >P63017.1 RecName: Full=Heat shock cognate 71 kDa protein; AltName: Full=Heat shock 70 kDa protein 8 && PF00012:Hsp70 protein|PF10712:NAD-specific glutamate dehydrogenase	HSP70
12443	388.38897402418	392.303907076119	338.273259561806	388.555003238294	349.446697109506	120.068726050101	87.3406272707886	90.745507355032	78.2676696473891	108.074858346228	371.393568201981	96.8994777339077	1.93451129759643	2.35928391623727e-44	2.24506681841002e-41	Ccnd1	NC_000073.7	144483668	144493568	-	3768	protein_coding	cyclin D1%2C transcript variant 2 && P25322.1 RecName: Full=G1/S-specific cyclin-D1 && PF02984:Cyclin, C-terminal domain|PF00134:Cyclin, N-terminal domain	Cyclin_C
56219	201.458619942717	185.254622785945	248.992927126139	179.819641033536	267.909134450622	21.1320957848178	10.6749655553186	30.2485024516773	14.9629368443538	29.2094211746561	216.686989067792	21.2455843621647	3.34642715183675	4.41660735737936e-43	3.969303178907e-40	Extl1	NC_000070.7	134083684	134099893	-	4225	protein_coding	exostosin-like glycosyltransferase 1%2C transcript variant X1 && Q9JKV7.2 RecName: Full=Exostosin-like 1; AltName: Full=Exostosin-L; AltName: Full=Glucuronosyl-N-acetylglucosaminyl-proteoglycan 4-alpha-N-acetylglucosaminyltransferase; AltName: Full=Multiple exostosis-like protein && PF09258:Glycosyl transferase family 64 domain|PF03016:Exostosin family	-
170749	426.16246526344	429.53645381251	407.713518122881	450.000910727141	428.86640099803	937.496612999189	958.805997150434	1111.89322805131	1064.67050623287	956.121719783744	428.4559497848	1005.79761284351	-1.23022862121135	4.92613354566031e-43	4.19421380884983e-40	Mtmr4	NC_000077.7	87482780	87507128	+	9077	protein_coding	myotubularin related protein 4%2C transcript variant X2 && - && PF01363:FYVE zinc finger|PF06602:Myotubularin-like phosphatase domain	FYVE
64136	1510.93964957038	1185.08471929244	1037.6358636412	1281.32789439977	1207.17949910557	3466.62425851852	3884.71701072185	3398.26279267465	4502.69299500862	3600.54798346261	1244.43352520187	3770.56900807725	-1.59908563127628	1.64888215682919e-41	1.33369833255129e-38	Sdf2l1	NC_000082.7	16948002	16950247	-	1108	protein_coding	stromal cell-derived factor 2-like 1 && Q9ESP1.2 RecName: Full=Stromal cell-derived factor 2-like protein 1; Short=SDF2-like protein 1; Flags: Precursor && PF02815:MIR domain	-
74840	2492.08187073371	1521.08575081597	1714.18238276481	1261.44833609456	1676.28521674045	8407.69247293228	8158.58503850577	9318.62485873398	13912.0782798234	8501.88885656991	1733.0167114299	9659.77390131307	-2.47873563975341	1.76808066161756e-41	1.36201146966606e-38	Manf	NC_000075.7	106765952	106769137	-	868	protein_coding	mesencephalic astrocyte-derived neurotrophic factor && - && PF10208:Degradation arginine-rich protein for mis-folding	-
270166	643.117902124827	705.602166199408	556.514072182327	637.049482053483	604.648678937964	1763.56944822388	1786.60105339469	1899.3973436036	1390.40213138303	1689.27819126761	629.386460299602	1705.84963357456	-1.43833339433368	8.72651269919967e-41	6.41676345158878e-38	Clpx	NC_000075.7	65201533	65237940	+	2961	protein_coding	caseinolytic mitochondrial matrix peptidase chaperone subunit%2C transcript variant X1 && Q9JHS4.2 RecName: Full=ATP-dependent Clp protease ATP-binding subunit clpX-like, mitochondrial; Flags: Precursor && PF07724:AAA domain (Cdc48 subfamily)|PF10431:C-terminal, D2-small domain, of ClpB protein	-
64540	2618.96205925532	2767.01390014105	2797.45041631758	2515.66774189631	2764.86462470582	1323.63763597631	1347.9570142125	1242.27470413613	1142.93817588026	1368.94820571888	2692.79174846322	1285.15114718482	1.06644456714766	1.3698084489345e-40	9.63451794713627e-38	Tspan4	NC_000073.7	141055149	141073340	+	3162	protein_coding	tetraspanin 4%2C transcript variant 1 && - && PF00335:Tetraspanin family	Tetraspannin
75104	126.880188521615	108.065196625135	194.432723971009	161.747315301523	192.725148102819	4.80274904200404	1.94090282823975	11.4735698954638	6.90597085124022	1.94729474497707	156.77011450442	5.41409747238498	4.88221818741803	3.70686773548396e-40	2.4985833065385e-37	Mmd2	NC_000071.7	142549229	142594886	-	7485	protein_coding	monocyte to macrophage differentiation-associated 2%2C transcript variant X2 && Q8R189.1 RecName: Full=Monocyte to macrophage differentiation factor 2; AltName: Full=Progestin and adipoQ receptor family member X && PF03006:Haemolysin-III related	-
26874	316.716195775329	410.466124996309	611.074275337457	380.422456658888	560.173644760391	83.5678333308704	75.6952103013501	79.2719374595682	86.3246356405027	64.2607265842435	455.770539505675	77.824068663307	2.55071941169207	4.25579043293178e-40	2.7538368733415e-37	Abcd2	NC_000081.7	91029878	91076706	-	6553	protein_coding	ATP-binding cassette%2C sub-family D (ALD)%2C member 2%2C transcript variant X2 && Q61285.1 RecName: Full=ATP-binding cassette sub-family D member 2; AltName: Full=Adrenoleukodystrophy-related protein && PF06472:ABC transporter transmembrane region 2|PF00005:ABC transporter	ABC_tran
382044	444.564935354361	415.006679476357	380.929418392181	407.530945256909	325.091321250359	931.733314148785	1017.03308199763	1033.66434240042	1119.91827304279	986.304788330888	394.624659946033	1017.7307599841	-1.36520795408195	8.43855432706978e-39	5.25040359034646e-36	Ces1b	NC_000074.7	93783353	93806645	-	2008	protein_coding	carboxylesterase 1B%2C transcript variant 1 && P23953.4 RecName: Full=Carboxylesterase 1C; AltName: Full=Liver carboxylesterase N; AltName: Full=Lung surfactant convertase; AltName: Full=PES-N; Flags: Precursor && PF00135:Carboxylesterase family	COesterase
240638	530.765979464466	566.661199109949	680.514533898531	553.013167399619	599.354032012062	166.17511685334	174.681254541577	188.792377370814	239.406989509661	167.467348068028	586.061782376926	187.304617268684	1.64889122927004	5.87015397885245e-37	3.51709188577393e-34	Slc16a12	NC_000085.7	34645801	34725223	-	4937	protein_coding	solute carrier family 16 (monocarboxylic acid transporters)%2C member 12%2C transcript variant X1 && - && PF07690:Major Facilitator Superfamily	MFS_1
64209	6868.96409920072	6881.66436996025	6247.63926310926	6249.41023813033	6624.6622336881	12955.8958157101	12828.3972432506	15791.8043833929	14143.42830334	12931.0107540203	6574.46804081773	13730.1072999428	-1.06235473368145	1.03046924306469e-36	5.95353605180625e-34	Herpud1	NC_000074.7	95113057	95121999	+	2038	protein_coding	homocysteine-inducible%2C endoplasmic reticulum stress-inducible%2C ubiquitin-like domain member 1%2C transcript variant 1 && Q9JJK5.1 RecName: Full=Homocysteine-responsive endoplasmic reticulum-resident ubiquitin-like domain member 1 protein && PF00240:Ubiquitin family	ubiquitin
22190	5131.38350219478	4289.00776185303	5676.24513552099	5123.50434502588	5821.99375972141	2347.58373173158	2032.12526116701	1993.27200638467	2005.03353714341	2282.22944111313	5208.42690086322	2132.04879550796	1.28832650369478	3.22172150187457e-36	1.79716512882155e-33	Ubc	NC_000071.7	125463029	125467081	-	2408	protein_coding	ubiquitin C && P0CG50.2 RecName: Full=Polyubiquitin-C; Contains: RecName: Full=Ubiquitin; Contains: RecName: Full=Ubiquitin-related 1; Contains: RecName: Full=Ubiquitin-related 2; Flags: Precursor && PF00240:Ubiquitin family	ubiquitin
15375	324.464604234664	208.865506082193	264.864986225813	191.566652759345	265.791275680261	877.942524878339	766.6566171547	803.149892682468	915.041137789329	935.675124961484	251.110604996455	859.693059493264	-1.77685720643651	4.58121228458584e-36	2.47034237092484e-33	Foxa1	NC_000078.7	57585750	57594815	-	5140	protein_coding	forkhead box A1%2C transcript variant X5 && P35582.2 RecName: Full=Hepatocyte nuclear factor 3-alpha; Short=HNF-3-alpha; Short=HNF-3A; AltName: Full=Forkhead box protein A1 && PF00250:Forkhead domain|PF08430:Forkhead N-terminal region|PF09354:HNF3 C-terminal domain	Fork_head
12401	5596.2880097549	5685.68231991569	7241.62696422635	5897.90350264267	7275.90380557399	1847.13728155476	2258.24044065694	1418.5504598028	2231.77958009246	1847.98271298324	6339.48092042272	1920.73809501804	1.72271685839982	4.83549788140417e-36	2.52334997507985e-33	Serpina6	NC_000078.7	103612889	103623477	-	1611	protein_coding	serine (or cysteine) peptidase inhibitor%2C clade A%2C member 6 && Q06770.1 RecName: Full=Corticosteroid-binding globulin; Short=CBG; AltName: Full=Serpin A6; AltName: Full=Transcortin; Flags: Precursor && PF00079:Serpin (serine protease inhibitor)	Serpin
69049	1044.09803989543	652.931734230855	665.634478492587	532.229992807803	759.252369174291	100.857729882085	133.922295148542	108.477388102567	130.062451031691	52.576958114381	730.829322920193	105.179364455853	2.79835508111053	5.667633732202e-36	2.86516596518224e-33	Nat8f5	NC_000072.7	85794200	85797954	-	986	protein_coding	N-acetyltransferase 8 (GCN5-related) family member 5 && Q9QXS8.2 RecName: Full=Probable N-acetyltransferase CML5; AltName: Full=Camello-like protein 5 && PF00583:Acetyltransferase (GNAT) family	Acetyltransf_1
234421	13.5597148038367	6.35677627206674	1.98400738745927	3.61446514640274	3.17678815554097	150.806319918927	99.9564956543469	251.375485891526	158.837329578525	138.257926893372	5.73835035306129	159.846711587339	-4.79245504759114	1.13960512470259e-35	5.58648245524661e-33	Cib3	NC_000074.7	72958179	72966925	-	804	protein_coding	calcium and integrin binding family member 3%2C transcript variant X1 && Q96Q77.3 RecName: Full=Calcium and integrin-binding family member 3; AltName: Full=Kinase-interacting protein 3; Short=KIP 3 && PF13499:EF-hand domain pair	-
18551	352.552584899755	366.876801987852	446.401662178337	506.025120496383	468.046788249702	131.595323750911	123.247329593224	125.166217041424	141.572402450424	146.047105873281	427.980591562406	133.525675741853	1.68076783553623	1.94688490400337e-33	9.26316385060661e-31	Pcsk4	NC_000076.7	80157117	80165583	-	3310	protein_coding	proprotein convertase subtilisin/kexin type 4%2C transcript variant X29 && P29121.1 RecName: Full=Proprotein convertase subtilisin/kexin type 4; AltName: Full=KEX2-like endoprotease 3; AltName: Full=Neuroendocrine convertase 3; Short=NEC 3; AltName: Full=Prohormone convertase 3; Flags: Precursor && PF00082:Subtilase family|PF16470:Peptidase S8 pro-domain|PF01483:Proprotein convertase P-domain	Peptidase_S8
171508	912.375096086728	906.294674217515	708.290637322961	951.507949790521	799.491685811143	2076.70868576255	2250.47682934399	1877.49325562135	1860.00814926737	2118.65668253506	855.592008645774	2036.66872050606	-1.25093363416504	1.26698706622273e-32	5.85601422008147e-30	Creld1	NC_000072.7	113460317	113470304	+	2252	protein_coding	cysteine-rich with EGF-like domains 1%2C transcript variant 2 && - && PF11938:TLR4 regulator and MIR-interacting MSAP|PF07645:Calcium-binding EGF domain	EGF_CA
13198	130.754392751283	108.065196625135	118.048439553827	96.6869426662732	103.775079747672	438.97126243917	287.253618579482	410.962412619341	366.016455115732	443.009554482284	111.466010268838	389.242660647202	-1.80477208252009	8.88861686016916e-32	3.99419874852657e-29	Ddit3	NC_000076.7	127126662	127132160	+	2542	protein_coding	DNA-damage inducible transcript 3%2C transcript variant X2 && P35639.1 RecName: Full=DNA damage-inducible transcript 3 protein; Short=DDIT-3; AltName: Full=C/EBP zeta; AltName: Full=C/EBP-homologous protein; Short=CHOP; AltName: Full=C/EBP-homologous protein 10; Short=CHOP-10; AltName: Full=CCAAT/enhancer-binding protein homologous protein; AltName: Full=Growth arrest and DNA-damage-inducible pro…	-
77699	87.1695951675218	138.032856193449	114.080424778908	114.759268398287	117.541161755016	579.211534465688	340.628446356075	461.02889943591	390.187353095072	532.58511275123	114.316661258636	460.728269220795	-2.01076493967001	2.80112596735503e-31	1.22469769659196e-28	9030616G12Rik	NC_000076.7	128807066	128813982	+	642	lncRNA	RIKEN cDNA 9030616G12 gene && - && -	-
18451	77.4840845933527	117.14630558523	83.3283102732895	91.2652449466691	96.3625740514093	329.468584281477	256.199173327646	343.164045055236	391.338348236946	353.433996213339	93.1173038899901	334.720829422929	-1.84351064858429	3.19083969042891e-31	1.3583740440018e-28	P4ha1	NC_000076.7	59159019	59209126	+	4213	protein_coding	procollagen-proline%2C 2-oxoglutarate 4-dioxygenase (proline 4-hydroxylase)%2C alpha 1 polypeptide%2C transcript variant X4 && Q60715.2 RecName: Full=Prolyl 4-hydroxylase subunit alpha-1; Short=4-PH alpha-1; AltName: Full=Procollagen-proline,2-oxoglutarate-4-dioxygenase subunit alpha-1; Flags: Precursor && PF08336:Prolyl 4-Hydroxylase alpha-subunit, N-terminal region|PF03171:2OG-Fe(II) oxygenase …	2OG-FeII_Oxy
11671	11466.6759687588	13075.8887916413	12528.0146481116	12265.6874743177	12867.0509593261	5952.52716265981	7332.73088508976	5934.96479138083	5887.34015068229	6113.53185185553	12440.6635684311	6244.21896833364	0.994397678047829	6.86764415854411e-31	2.80147585388604e-28	Aldh3a2	NC_000077.7	61114243	61158354	-	8986	protein_coding	aldehyde dehydrogenase family 3%2C subfamily A2%2C transcript variant 4 && - && PF00171:Aldehyde dehydrogenase family	Aldedh
414105	128.817290636449	109.881418417154	127.968476491123	86.7471635136657	119.659020525376	349.640130257894	353.244314739634	318.130801646951	334.939586285151	415.747428052605	114.614673916754	354.340452196447	-1.63135907223862	7.05460646655609e-31	2.80147585388604e-28	4732465J04Rik	NC_000076.7	95608995	95630846	+	603	lncRNA	RIKEN cDNA 4732465J04 gene && - && -	-
106759	192.741660425965	175.26540292984	178.560664871335	178.012408460335	175.782277939933	426.484114929959	407.589593930347	375.498651124271	422.415217067527	417.694722797583	180.072482925482	409.936459969937	-1.18690610337102	7.1002355201414e-31	2.80147585388604e-28	Ticam1	NC_000083.7	56576462	56583767	-	2830	protein_coding	toll-like receptor adaptor molecule 1 && Q80UF7.1 RecName: Full=TIR domain-containing adapter molecule 1; Short=TICAM-1; AltName: Full=Toll-interleukin-1 receptor domain-containing adapter protein inducing interferon beta; Short=TIR domain-containing adapter protein inducing IFN-beta && PF12721:RIP homotypic interaction motif	-
16780	275.068500306402	459.504113380824	567.426112813353	458.133457306547	597.236173241702	46.1063908032388	99.9564956543469	79.2719374595682	36.8318445399478	56.4715476043352	471.473671409766	63.7276432122874	2.88393370089415	2.82450373068678e-30	1.08790468693619e-27	Lamb3	NC_000067.7	192976661	193026186	+	4293	protein_coding	laminin%2C beta 3%2C transcript variant X2 && - && PF00055:Laminin N-terminal (Domain VI)|PF00053:Laminin EGF domain	Laminin_EGF
105892	306.062134143743	615.699187494464	713.250655791609	1031.02618301138	730.661275774422	99.8971800736841	101.897398482587	82.4010928856038	110.495533619843	117.811332071113	679.339887243124	102.500507426566	2.72864776976129	5.86726686676436e-30	2.20732037450342e-27	9030619P08Rik	NC_000081.7	75299455	75303678	-	857	transcribed_pseudogene	RIKEN cDNA 9030619P08 gene && P35461.1 RecName: Full=Lymphocyte antigen 6G; Short=Ly-6G; AltName: Full=Ly-6G.1; Flags: Precursor && -	-
19049	320.590400004997	422.271566644433	387.873444248288	369.57906121968	337.798473872523	113.344877391295	132.951843734423	148.113356832351	108.193543336097	136.310632148395	367.622589197984	127.782850688512	1.5238786299065	2.19488461751052e-29	8.06969283124264e-27	Ppp1r1b	NC_000077.7	98239232	98248622	+	2114	protein_coding	protein phosphatase 1%2C regulatory inhibitor subunit 1B%2C transcript variant 1 && Q60829.2 RecName: Full=Protein phosphatase 1 regulatory subunit 1B; AltName: Full=DARPP-32; AltName: Full=Dopamine- and cAMP-regulated neuronal phosphoprotein && PF05395:Protein phosphatase inhibitor 1/DARPP-32	-
54610	69.7356761340174	82.6380915368676	63.4882363986968	45.1808143300342	44.4750341775735	409.194218378745	223.203825247571	280.580936534524	302.711722312696	377.775180525553	61.1035705154379	318.693176599818	-2.38106721206148	2.57132759490152e-29	9.24363700060486e-27	Tbc1d8	NC_000067.7	39410576	39517860	-	7895	protein_coding	TBC1 domain family%2C member 8%2C transcript variant 2 && - && PF00566:Rab-GTPase-TBC domain|PF02893:GRAM domain	TBC
17769	47.4590018134285	53.5785428645625	61.5042290112375	67.7712214950513	69.8893394219013	180.583363979352	262.992333226486	274.322625682453	240.557984651534	211.281479830013	60.0404669212362	233.947557473968	-1.96285584695309	3.11877095593054e-29	1.09679038595844e-26	Mthfr	NC_000070.7	148123534	148144019	+	6141	protein_coding	methylenetetrahydrofolate reductase%2C transcript variant 2 && Q9WU20.2 RecName: Full=Methylenetetrahydrofolate reductase && PF02219:Methylenetetrahydrofolate reductase|PF15736:Domain of unknown function (DUF4684)	-
234729	774.840845933527	921.732559449677	725.154700116365	868.375251423258	709.482688070816	329.468584281477	381.38740574911	336.905734203165	336.090581427024	344.671169860942	799.917208998729	345.704695104344	1.21069880686159	4.33967708818714e-29	1.49367992033199e-26	Vac14	NC_000074.7	111345161	111447030	+	3489	protein_coding	Vac14 homolog (S. cerevisiae)%2C transcript variant X2 && - && PF12755:Vacuolar 14 Fab1-binding region|PF11916:Vacuolar protein 14 C-terminal Fig4p binding	-
20442	640.212248952577	858.16479672901	663.650471105127	726.50749442695	567.586150456653	1697.29151144423	1988.45494753162	1600.04147451286	1700.01982454697	1669.80524381784	691.224232334063	1731.1226003707	-1.32372801751792	7.03989616067371e-29	2.37259167065039e-26	St3gal1	NC_000081.7	66974724	67048795	-	6205	protein_coding	ST3 beta-galactoside alpha-2%2C3-sialyltransferase 1%2C transcript variant X4 && P54751.1 RecName: Full=CMP-N-acetylneuraminate-beta-galactosamide-alpha-2,3-sialyltransferase 1; Short=Alpha 2,3-ST 1; Short=Beta-galactoside alpha-2,3-sialyltransferase 1; AltName: Full=Gal-NAc6S; AltName: Full=Gal-beta-1,3-GalNAc-alpha-2,3-sialyltransferase; AltName: Full=ST3Gal I; Short=ST3GalI; AltName: Full=ST3G…	Glyco_transf_29
100042226	140.439903325452	105.340863937106	141.856528203338	90.3616286600684	162.016195932589	514.854697302834	358.096571810233	585.152064668655	575.497570936685	476.113565146895	128.003024011711	501.94289397306	-1.97379089317745	5.80582287937767e-28	1.91675095346312e-25	Gm3734	NC_000084.7	46763740	46774670	+	1191	lncRNA	predicted gene 3734%2C transcript variant X1 && - && -	-
102022	3645.62618011724	3352.7454280672	3023.62725848793	3206.03058485923	3028.53804161572	7029.30349787712	6608.77413015633	7888.60082903572	9522.18280871839	7015.12931877991	3251.31349862947	7612.79811691349	-1.22723174421995	1.03460579118487e-27	3.34736357679953e-25	Ces2a	NC_000074.7	105460635	105468266	+	1964	protein_coding	carboxylesterase 2A%2C transcript variant 1 && Q8QZR3.1 RecName: Full=Pyrethroid hydrolase Ces2a; AltName: Full=carboxylesterase 2A; Flags: Precursor && PF00135:Carboxylesterase family	COesterase
52004	1219.40578128789	1089.73307521144	1292.58081292972	957.833263796726	1287.65813237927	2527.20654590253	2846.33399761359	2439.69818049908	3093.87494135562	2550.95611591997	1169.44221312101	2691.61395625816	-1.20295071685528	2.49940279915313e-27	7.92800766311769e-25	Cdk2ap2	NC_000085.7	4146204	4149019	+	2286	protein_coding	CDK2-associated protein 2%2C transcript variant X1 && Q9CPY4.1 RecName: Full=Cyclin-dependent kinase 2-associated protein 2; Short=CDK2-associated protein 2; AltName: Full=DOC-1-related protein; Short=DOC-1R && PF09806:Cyclin-dependent kinase 2-associated protein	-
235320	40.6791444115102	31.7838813603337	24.8000923432409	13.5542442990103	14.8250113925245	151.766869727328	216.410665348732	272.236522065096	258.973906921508	145.073458500792	25.1284747613239	208.892284512691	-3.05198847150665	5.01351389211237e-27	1.55968488909042e-24	Zbtb16	NC_000075.7	48563097	48747525	-	8201	protein_coding	zinc finger and BTB domain containing 16%2C transcript variant 2 && Q05516.2 RecName: Full=Zinc finger and BTB domain-containing protein 16; AltName: Full=Promyelocytic leukemia zinc finger protein; AltName: Full=Zinc finger protein 145; AltName: Full=Zinc finger protein PLZF && PF00651:BTB/POZ domain|PF13912:C2H2-type zinc finger	BTB
21685	1813.12757948445	1874.34088936368	1974.08735052198	2000.60645853392	2079.73731249415	923.088365873177	883.110786849084	808.36515172586	1108.40832162406	965.858193508629	1948.37991807964	937.766163916161	1.05547478522822	6.52781984644892e-27	1.99246305011329e-24	Tef	NC_000081.7	81686874	81711064	+	6989	protein_coding	thyrotroph embryonic factor%2C transcript variant 2 && Q9JLC6.1 RecName: Full=Thyrotroph embryonic factor && PF07716:Basic region leucine zipper	bZIP_2
320204	321.558951062414	250.638607298631	217.248808926791	179.819641033536	211.785877036064	924.048915681578	629.822967763798	827.140084282074	691.748080265895	818.83744026286	236.210377071487	778.319497651241	-1.72053489642853	9.39380111469553e-27	2.81413927097092e-24	Etfbkmt	NC_000072.7	149042980	149052669	+	4437	protein_coding	electron transfer flavoprotein beta subunit lysine methyltransferase%2C transcript variant X4 && Q80ZM3.1 RecName: Full=Electron transfer flavoprotein beta subunit lysine methyltransferase; AltName: Full=ETFB lysine methyltransferase; Short=ETFB-KMT; AltName: Full=Protein N-lysine methyltransferase METTL20; Flags: Precursor && PF06325:Ribosomal protein L11 methyltransferase (PrmA)	-
240023	105.572065258443	206.141173394164	284.705060100406	170.783478167529	209.668018265704	16.3293467428137	37.847605150675	20.8610361735706	13.8119417024804	14.6047105873281	195.373959037249	20.6909280713736	3.23289466362438	1.62373671705202e-26	4.77585252213645e-24	Pnldc1	NC_000083.7	13107610	13129489	-	3573	protein_coding	poly(A)-specific ribonuclease (PARN)-like domain containing 1%2C transcript variant X1 && Q8NA58.2 RecName: Full=Poly(A)-specific ribonuclease PARN-like domain-containing protein 1; Flags: Precursor && PF04857:CAF1 family ribonuclease	CAF1
14718	516.237713603212	485.839329365101	332.321237399429	611.748226028663	329.32703879108	2247.68655165789	1319.81392320303	1872.27799657796	1642.4700674533	2364.98946777466	455.094709037497	1889.44760133337	-2.05301077578376	1.93623486008369e-26	5.59329845206676e-24	Got1	NC_000085.7	43488191	43514743	-	3757	protein_coding	glutamic-oxaloacetic transaminase 1%2C soluble%2C transcript variant X1 && P05201.3 RecName: Full=Aspartate aminotransferase, cytoplasmic; Short=cAspAT; AltName: Full=Cysteine aminotransferase, cytoplasmic; AltName: Full=Cysteine transaminase, cytoplasmic; Short=cCAT; AltName: Full=Glutamate oxaloacetate transaminase 1; AltName: Full=Transaminase A && PF00155:Aminotransferase class I and II	Aminotran_1_2
11522	50959.3453349332	51055.810795448	52597.0278452391	51510.646417672	51243.7108076462	30664.5920833874	30163.5708536739	27576.203717843	24731.4326134331	30632.8936332344	51473.3082401877	28753.7385803143	0.84003621494841	2.26157231567842e-26	6.41850093872454e-24	Adh1	NC_000069.7	137983346	137996459	+	1401	protein_coding	alcohol dehydrogenase 1 (class I) && P00329.2 RecName: Full=Alcohol dehydrogenase 1; AltName: Full=ADH-A2; AltName: Full=Alcohol dehydrogenase A subunit && PF08240:Alcohol dehydrogenase GroES-like domain|PF00107:Zinc-binding dehydrogenase	ADH_zinc_N
13094	113.320473717778	2529.08884538655	1092.19606679633	3740.97142652683	1138.34908906885	0.960549808400809	0.970451414119873	1.04305180867853	1.15099514187337	3.89458948995415	1722.78518029927	1.60392753260535	10.0605972811318	5.61887101666844e-26	1.56718062821802e-23	Cyp2b9	NC_000073.7	25872775	25910086	+	2082	protein_coding	cytochrome P450%2C family 2%2C subfamily b%2C polypeptide 9%2C transcript variant X1 && P12790.2 RecName: Full=Cytochrome P450 2B9; AltName: Full=CYPIIB9; AltName: Full=Cytochrome P450 clone PF26; AltName: Full=Cytochrome P450-16-alpha; AltName: Full=Testosterone 16-alpha hydroxylase && PF00067:Cytochrome P450	p450
193740	10.654061631586	14.5297743361525	7.9360295498371	11.7470117258089	11.6482232369835	128.713674325708	169.828997470978	118.907906189352	55.2477668099217	115.864037326136	11.3030200960736	117.712476424419	-3.37933662672347	9.14757641962942e-26	2.50814141932788e-23	Hspa1a	NC_000083.7	35188335	35191132	-	2798	protein_coding	heat shock protein 1A && Q61696.2 RecName: Full=Heat shock 70 kDa protein 1A; AltName: Full=Heat shock 70 kDa protein 3; Short=HSP70.3; AltName: Full=Hsp68 && PF00012:Hsp70 protein|PF10712:NAD-specific glutamate dehydrogenase	HSP70
77059	250.854723870979	379.590354531985	333.313241093158	347.892270341264	350.505626494687	48.9880402284412	96.0746899978674	38.5929169211056	27.6238834049609	31.1567159196332	332.431243266415	48.4872492944017	2.77157290227611	1.02717104450399e-25	2.76942433115683e-23	4931408D14Rik	NC_000085.7	37235822	37241494	-	3243	lncRNA	RIKEN cDNA 4931408D14 gene%2C transcript variant 2 && - && -	-
22038	406.791444115102	428.6283429165	492.0338320899	361.446514640274	491.34323472367	138.319172409716	178.563060198057	174.189652049314	183.008227557866	158.704521715632	436.048673697089	166.556926786117	1.38923455899731	1.78320680503376e-25	4.72900598115265e-23	Plscr1	NC_000075.7	92132243	92154614	+	2209	protein_coding	phospholipid scramblase 1 && Q9JJ00.1 RecName: Full=Phospholipid scramblase 1; Short=PL scramblase 1; AltName: Full=Ca(2+)-dependent phospholipid scramblase 1; AltName: Full=Transplantability-associated protein 1; Short=NOR1; Short=TRA1 && PF03803:Scramblase	Scramblase
170768	99.7607589139416	55.3947646565816	60.5122253175079	43.3735817568329	50.8286104886555	256.466798843016	232.908339388769	244.074123230776	257.822911779635	295.015153864027	61.9739882267039	257.257465421245	-2.05444570587817	2.1668566233291e-25	5.65374832187014e-23	Pfkfb3	NC_000068.8	11476241	11558882	-	6428	protein_coding	6-phosphofructo-2-kinase/fructose-2%2C6-biphosphatase 3%2C transcript variant 8 && Q16875.1 RecName: Full=6-phosphofructo-2-kinase/fructose-2,6-bisphosphatase 3; Short=6PF-2-K/Fru-2,6-P2ase 3; Short=PFK/FBPase 3; AltName: Full=6PF-2-K/Fru-2,6-P2ase brain/placenta-type isozyme; AltName: Full=Renal carcinoma antigen NY-REN-56; AltName: Full=iPFK-2; Includes: RecName: Full=6-phosphofructo-2-kinase; …	-
21743	23704.3185792214	19400.8811823477	23347.7989356207	23617.8188828821	23023.2426925906	10237.5398579358	11255.2955009623	9021.3550932606	12586.1318763853	10059.7246525516	22618.8120545325	10632.0093962191	1.08914695366059	2.27171858216541e-25	5.83326849264917e-23	Inmt	NC_000072.7	55147612	55151975	-	1023	protein_coding	indolethylamine N-methyltransferase && - && PF01234:NNMT/PNMT/TEMT family	NNMT_PNMT_TEMT
54608	1335.63190817792	1545.60474500823	1643.75012051001	1652.71418819265	1639.22268825914	815.506787332287	813.238285032454	816.709566195288	809.149584736979	685.44775023193	1563.38473002959	788.010394705788	0.988559097950893	3.90282166718562e-25	9.86499157969714e-23	Abhd2	NC_000073.7	78923002	79015257	+	6967	protein_coding	abhydrolase domain containing 2%2C transcript variant X1 && Q9QXM0.1 RecName: Full=Monoacylglycerol lipase ABHD2; AltName: Full=2-arachidonoylglycerol hydrolase; AltName: Full=Abhydrolase domain-containing protein 2; AltName: Full=Lung alpha/beta hydrolase 2; Short=MmLABH2 && PF00561:alpha/beta hydrolase fold	Abhydrolase_1
14733	366.112299703592	623.87218555855	477.153776683956	708.435168694937	469.105717634883	79.7256340972671	167.888094642738	82.4010928856038	120.854489896704	101.259326738808	528.935829655183	110.425727652224	2.26051112650648	6.92477453608752e-25	1.72341657954289e-22	Gpc1	NC_000067.7	92759367	92787933	+	7119	protein_coding	glypican 1 && Q9QZF2.1 RecName: Full=Glypican-1; Contains: RecName: Full=Secreted glypican-1; Flags: Precursor && PF01153:Glypican	-
71904	2996.69697164792	4289.00776185303	4999.69861639737	4374.40644343391	4958.96631079945	1258.32024900506	1908.87793157379	1240.18860051877	1163.65608843398	1328.05501607436	4323.75522082634	1379.81957712119	1.64754006163044	2.55405031887243e-24	6.18649711349568e-22	Paqr7	NC_000070.7	134224072	134237548	+	4200	protein_coding	progestin and adipoQ receptor family member VII%2C transcript variant 2 && Q80ZE4.2 RecName: Full=Membrane progestin receptor alpha; Short=mPR alpha; AltName: Full=PPAR-gamma-induced liver protein; AltName: Full=Progestin and adipoQ receptor family member VII && PF03006:Haemolysin-III related	-
100042427	37.7734912392594	9.08110896009534	6.94402585610746	13.5542442990103	7.41250569626226	170.017316086943	154.30177484506	181.491014710064	130.062451031691	194.729474497707	14.953075210147	166.120406234293	-3.47127490398127	2.56225076716456e-24	6.18649711349568e-22	Gm3839	NC_000080.7	11187822	11189022	+	1201	pseudogene	- && P16858.2 RecName: Full=Glyceraldehyde-3-phosphate dehydrogenase; Short=GAPDH; AltName: Full=Peptidyl-cysteine S-nitrosylase GAPDH && PF02800:Glyceraldehyde 3-phosphate dehydrogenase, C-terminal domain|PF00044:Glyceraldehyde 3-phosphate dehydrogenase, NAD binding domain	-
52468	742.878661038769	731.937382183684	847.17115444511	773.495541330186	786.784533188979	433.207963588765	421.175913728025	423.479034323483	392.489343378819	434.246728129888	776.453454437346	420.919796629796	0.882212492446814	2.86644938392489e-24	6.81919877702249e-22	Ctdsp2	NC_000076.7	126814586	126835844	+	5065	protein_coding	CTD (carboxy-terminal domain%2C RNA polymerase II%2C polypeptide A) small phosphatase 2%2C transcript variant a && Q8BX07.1 RecName: Full=Carboxy-terminal domain RNA polymerase II polypeptide A small phosphatase 2; AltName: Full=Small C-terminal domain phosphatase 2; AltName: Full=Small CTD phosphatase 2; Short=SCP2 && PF03031:NLI interacting factor-like phosphatase	NIF
227541	65.8614719043498	95.3516440810011	89.2803324356674	108.433954392082	87.8911389699667	311.218137921862	219.322019591091	285.796195577917	336.090581427024	355.381290958316	89.3637083566134	301.561645095242	-1.75257774665922	2.98765656211454e-24	7.0045391601923e-22	Camk1d	NC_000068.8	5298268	5719665	-	8719	protein_coding	calcium/calmodulin-dependent protein kinase ID%2C transcript variant X4 && Q8BW96.2 RecName: Full=Calcium/calmodulin-dependent protein kinase type 1D; AltName: Full=CaM kinase I delta; Short=CaM-KI delta; Short=CaMKI delta; AltName: Full=CaM kinase ID; AltName: Full=CaMKI-like protein kinase; Short=CKLiK; Short=mCKLiK && PF00069:Protein kinase domain	Pkinase
23965	173.370639277627	213.40606056224	214.272797845602	266.566804547202	216.021594576786	72.0412356300607	71.8134046448706	67.7983675641044	69.0597085124022	76.9181424265945	216.727579361891	71.5261717556065	1.5990021052723	3.50381605619024e-24	8.09731890585564e-22	Tenm3	NC_000074.7	48678700	51370255	-	57010	protein_coding	teneurin transmembrane protein 3%2C transcript variant X21 && Q9WTS6.1 RecName: Full=Teneurin-3; Short=Ten-3; AltName: Full=Protein Odd Oz/ten-m homolog 3; AltName: Full=Tenascin-M3; Short=Ten-m3; AltName: Full=Teneurin transmembrane protein 3 && PF06484:Teneurin Intracellular Region|PF15636:GHH signature containing HNH/Endo VII superfamily nuclease toxin	-
55947	237.295009067143	296.044152099108	340.257266949266	402.109247537305	314.502027398556	81.6467337140687	107.720106967306	85.5302483116394	112.79752390359	104.180268856273	318.041540610275	98.3749763505756	1.69466424039122	4.51922624186291e-24	1.02968342133262e-21	Dclre1a	NC_000085.7	56517593	56536716	-	4349	protein_coding	DNA cross-link repair 1A%2C transcript variant X1 && - && PF07522:DNA repair metallo-beta-lactamase	-
12916	174.339190335044	168.000515761764	137.88851342842	155.422001295318	168.369772243671	496.604250943218	325.101223730157	473.545521140052	562.836624376078	465.403444049521	160.803998612843	464.698212847805	-1.53007711204893	5.99022493209563e-24	1.34588706564599e-21	Crem	NC_000084.7	3263181	3337688	-	9121	protein_coding	cAMP responsive element modulator%2C transcript variant X30 && - && PF00170:bZIP transcription factor|PF02173:pKID domain	bZIP_1
105083	369.017952875842	391.395796180109	403.745503347962	337.952491188656	392.8628019019	810.704038290283	669.611475742712	723.877955222899	751.599827643311	746.787534698708	378.994909098894	740.516166319583	-0.966995279471915	6.82536500889374e-24	1.51251958560101e-21	Pelo	NC_000079.7	115224891	115226694	-	1572	protein_coding	pelota mRNA surveillance and ribosome rescue factor && Q80X73.3 RecName: Full=Protein pelota homolog && PF03463:eRF1 domain 1|PF03464:eRF1 domain 2|PF03465:eRF1 domain 3	-
27362	383.546218737096	452.239226212748	413.665540285259	339.759723761857	494.520022879211	917.325067022772	928.722003312718	1100.41965815585	1240.77276293949	961.963604018675	416.746146375234	1029.8406190899	-1.3053451127084	8.02175775521645e-24	1.7453893029873e-21	Dnajb9	NC_000078.7	44252680	44256851	-	1865	protein_coding	DnaJ heat shock protein family (Hsp40) member B9 && - && PF00226:DnaJ domain	DnaJ
17691	466.84160967495	494.920438325196	269.825004694461	892.772891161476	351.564555879867	73.0017854384615	66.9611475742712	101.176025441817	86.3246356405027	68.1553160741976	495.18489994719	79.1237820338501	2.64796973150625	8.09199466675201e-24	1.7453893029873e-21	Sik1	NC_000083.7	32063222	32074808	-	4553	protein_coding	salt inducible kinase 1%2C transcript variant X2 && Q60670.3 RecName: Full=Serine/threonine-protein kinase SIK1; AltName: Full=HRT-20; AltName: Full=Myocardial SNF1-like kinase; AltName: Full=Salt-inducible kinase 1; Short=SIK-1; AltName: Full=Serine/threonine-protein kinase SNF1-like kinase 1; Short=Serine/threonine-protein kinase SNF1LK && PF00069:Protein kinase domain	Pkinase
103988	3646.59473117466	4343.4944156136	4144.59143240243	3614.46514640274	3865.09225590818	6634.51752662439	6758.22364793079	6915.43349153865	7498.733349305	6678.24732789888	3922.84759630032	6897.03106865954	-0.81397497586609	9.73774633422411e-24	2.0727305585361e-21	Gck	NC_000077.7	5850816	5900081	-	3867	protein_coding	glucokinase%2C transcript variant X2 && P52792.1 RecName: Full=Glucokinase; AltName: Full=Hexokinase type IV; Short=HK IV; AltName: Full=Hexokinase-4; Short=HK4; AltName: Full=Hexokinase-D && PF00349:Hexokinase|PF03727:Hexokinase	-
14583	110.414820545528	101.708420353068	100.192373066693	76.8073843610582	110.128656058754	303.533739454656	236.790145045249	303.528076325452	398.244319088186	318.382690803752	99.8503308770201	312.095794143459	-1.64452500265923	1.42083123343963e-23	2.98503725498089e-21	Gfpt1	NC_000072.7	87019828	87069189	+	6414	protein_coding	glutamine fructose-6-phosphate transaminase 1 && P82808.3 RecName: Full=Glutamine--fructose-6-phosphate aminotransferase [isomerizing] 1; AltName: Full=D-fructose-6-phosphate amidotransferase 1; AltName: Full=Glutamine:fructose-6-phosphate amidotransferase 1; Short=GFAT 1; Short=GFAT1; AltName: Full=Hexosephosphate aminotransferase 1 && PF01380:SIS domain|PF13522:Glutamine amidotransferase domain	SIS
70789	982.110772220746	1212.32804617273	1151.71628842011	1278.61704553997	944.565011580847	2678.01286582145	2032.12526116701	2464.73142390736	2579.38011293822	2611.32225301426	1113.86743278688	2473.11438336966	-1.15025700103878	2.32549709167273e-23	4.82302133999868e-21	Kynu	NC_000068.8	43445270	43573060	+	5178	protein_coding	kynureninase%2C transcript variant 1 && - && PF00266:Aminotransferase class-V	Aminotran_5
53972	566.602368588892	611.158633014416	466.24173605293	607.23014459566	510.403963656915	229.571404207793	197.972088480454	250.332434082847	269.332863198369	206.41324296757	552.327369181763	230.724406587407	1.26217652323882	3.32192418913745e-23	6.80237564654133e-21	Ngef	NC_000067.7	87404551	87501661	-	3967	protein_coding	neuronal guanine nucleotide exchange factor%2C transcript variant 1 && Q8CHT1.1 RecName: Full=Ephexin-1; AltName: Full=Eph-interacting exchange protein; AltName: Full=Neuronal guanine nucleotide exchange factor && PF00621:RhoGEF domain|PF14604:Variant SH3 domain	RhoGEF
56473	17739.9811676481	16905.3924401135	16567.4536889787	15850.3332832626	16893.1004817817	9079.11678900445	7981.96288113595	8789.79759173397	6321.26531916855	8944.89841105219	16791.2522123569	8223.40819841902	1.02979819331172	1.23582345485936e-22	2.49898950365749e-20	Fads2	NC_000085.7	10040129	10078867	-	2907	protein_coding	fatty acid desaturase 2 && Q9Z0R9.1 RecName: Full=Fatty acid desaturase 2; AltName: Full=Delta(6) fatty acid desaturase; Short=D6D; Short=Delta(6) desaturase; Short=Delta-6 desaturase && PF00173:Cytochrome b5-like Heme/Steroid binding domain|PF00487:Fatty acid desaturase	-
66917	224.703845320723	217.946615042288	260.896971450895	187.048571326342	244.612687976654	625.317925268927	509.486992412933	552.817458599621	481.115969303069	700.052460819258	227.04173822338	573.758161280761	-1.33952036671617	2.18019109712091e-22	4.35419152816357e-20	Chordc1	NC_000075.7	18203563	18225296	+	2205	protein_coding	cysteine and histidine-rich domain (CHORD)-containing%2C zinc-binding protein 1 && Q9D1P4.1 RecName: Full=Cysteine and histidine-rich domain-containing protein 1; AltName: Full=CHORD domain-containing protein 1; Short=CHORD-containing protein 1; Short=Chp-1; AltName: Full=Protein morgana && PF04968:CHORD|PF04969:CS domain	-
18628	222.766743205889	143.481521569506	220.22482000798	126.506280124096	171.546560399212	14.4082471260121	20.3794796965173	11.4735698954638	48.3417959586815	17.5256527047937	176.905185061337	22.4257490762937	2.99563942814635	3.81674823467764e-22	7.52969953565612e-20	Per3	NC_000070.7	151081475	151129167	-	9162	protein_coding	period circadian clock 3%2C transcript variant X15 && O70361.2 RecName: Full=Period circadian protein homolog 3; Short=mPER3; AltName: Full=Circadian clock protein PERIOD 3 && PF12114:Period protein 2/3C-terminal region|PF08447:PAS fold	-
72472	840.702317837877	739.202269351761	615.042290112375	701.206238402131	629.004054797111	1327.47983520992	1352.8092712831	1390.38806096848	1456.00885446981	1435.1562270481	705.031434100251	1392.36844979588	-0.98114188433728	4.13817133633072e-22	8.06544550696651e-20	Slc16a10	NC_000076.7	39909528	40018262	-	6634	protein_coding	solute carrier family 16 (monocarboxylic acid transporters)%2C member 10%2C transcript variant X2 && Q3U9N9.1 RecName: Full=Monocarboxylate transporter 10; Short=MCT 10; AltName: Full=Aromatic amino acid transporter 1; AltName: Full=Solute carrier family 16 member 10; AltName: Full=T-type amino acid transporter 1 && PF07690:Major Facilitator Superfamily	MFS_1
67434	96.8551057416909	117.14630558523	92.2563435168563	128.313512697297	94.2447152810487	305.454839071457	267.844590297085	348.379304098629	264.728882630875	254.121964219508	105.763196564425	288.105916063511	-1.44275974914365	9.57347830978334e-22	1.84369236449244e-19	Ankrd33b	NC_000081.7	31278328	31370446	-	25012	protein_coding	ankyrin repeat domain 33B%2C transcript variant X1 && - && PF12796:Ankyrin repeats (3 copies)	-
404195	2601.52814022182	2757.93279118096	2123.87990827515	2890.66850083559	2262.93209613035	5978.46200748663	6018.73967037145	5071.31789379501	8180.12247329404	5761.07150301468	2527.38828732877	6201.94270959236	-1.2948344578502	1.27012691157814e-21	2.41727565277642e-19	Cyp2c54	NC_000085.7	40026383	40062289	-	1805	protein_coding	cytochrome P450%2C family 2%2C subfamily c%2C polypeptide 54%2C transcript variant X1 && Q6XVG2.1 RecName: Full=Cytochrome P450 2C54; AltName: Full=CYPIIC54 && PF00067:Cytochrome P450	p450
19363	282.816908765737	404.109348724243	653.730434167831	362.350130926874	641.711207419275	89.3311321812752	141.685906461501	91.7885591637106	90.9286162079962	82.7600266615257	468.943606000792	99.2988481352018	2.23808905490347	1.69704261016043e-21	3.1922160819262e-19	Rad51b	NC_000078.7	79344032	79895034	+	8011	protein_coding	RAD51 paralog B%2C transcript variant X1 && - && PF08423:Rad51	-
14311	293.470970397323	1095.1817405875	879.907276338188	643.374796059687	941.388223425306	125.832024900506	166.917643228618	157.500823110458	131.213446173564	129.495100540975	770.664601361601	142.191807590824	2.4380944973548	1.85651420288239e-21	3.45204945517568e-19	Cidec	NC_000072.7	113401595	113412721	-	1755	protein_coding	cell death-inducing DFFA-like effector c%2C transcript variant 1 && P56198.2 RecName: Full=Cell death activator CIDE-3; AltName: Full=Cell death-inducing DFFA-like effector protein C; AltName: Full=Fat-specific protein FSP27 && PF02017:CIDE-N domain	-
12304	3143.91673237529	2811.51133404552	2639.72182901457	2449.70375297446	2504.36799595146	5365.63122972692	5332.6305205887	5313.30591340843	7261.62835007909	5507.92318616766	2709.84432887226	5756.22383999416	-1.08675490937919	2.51393810592588e-21	4.6045565469321e-19	Pdia4	NC_000072.7	47773075	47790446	-	2655	protein_coding	protein disulfide isomerase associated 4%2C transcript variant 2 && P08003.3 RecName: Full=Protein disulfide-isomerase A4; AltName: Full=Endoplasmic reticulum resident protein 72; Short=ER protein 72; Short=ERp-72; Short=ERp72; Flags: Precursor && PF13848:Thioredoxin-like domain|PF00085:Thioredoxin	-
170460	2604.43379339407	2286.62323615201	2548.45748919144	2246.3900884893	2325.40892985599	1366.86237735435	1412.00680754442	1349.70904043002	1518.16259213097	1472.15482720267	2402.26270741656	1423.77912893249	0.754801225870742	2.53326038620855e-21	4.6045565469321e-19	Stard5	NC_000073.7	83281225	83291536	+	2425	protein_coding	StAR-related lipid transfer (START) domain containing 5 && Q9EPQ7.2 RecName: Full=StAR-related lipid transfer protein 5; AltName: Full=START domain-containing protein 5; Short=StARD5 && PF01852:START domain	START
67893	996.639038081999	754.640154583923	1139.81224409535	532.229992807803	1112.93478382452	213.24205746498	262.021881812366	211.739517161741	97.8345870592364	170.388290185494	907.251242678719	191.045266736763	2.24552770725781	3.206228839646e-21	5.76301821543927e-19	Tmem86a	NC_000073.7	46700388	46704524	+	1791	protein_coding	transmembrane protein 86A && Q9D8N3.1 RecName: Full=Lysoplasmalogenase-like protein TMEM86A; AltName: Full=Transmembrane protein 86A && PF07947:YhhN-like protein	YhhN
11639	1571.95836618764	1848.0056733794	2100.07181962564	1586.7501992708	2096.68018265704	813.585687715485	897.667558060882	890.766244611464	965.684924031757	782.812487480784	1840.69324822411	870.103380380075	1.08118932981605	4.39268119612513e-21	7.8088355724963e-19	Ak4	NC_000070.7	101273675	101324968	+	8158	protein_coding	adenylate kinase 4%2C transcript variant X1 && Q9WUR9.1 RecName: Full=Adenylate kinase 4, mitochondrial; Short=AK 4; AltName: Full=Adenylate kinase 3-like; AltName: Full=Adenylate kinase isoenzyme 4; AltName: Full=GTP:AMP phosphotransferase AK4 && PF00406:Adenylate kinase|PF05191:Adenylate kinase, active site lid|PF08333:Protein of unknown function (DUF1725)	ADK
22361	3249.48879763373	4894.71772949139	7252.53900485738	4902.11835480871	7434.74321335104	1465.79900761963	1979.72088480454	1602.12757813022	1293.71853946567	1391.34209528612	5546.72142002845	1546.54162106124	1.84242255291172	5.6982038113099e-21	9.95933626894027e-19	Vnn1	NC_000076.7	23770586	23781242	+	2417	protein_coding	vanin 1 && Q9Z0K8.3 RecName: Full=Pantetheinase; AltName: Full=Pantetheine hydrolase; AltName: Full=Vascular non-inflammatory molecule 1; Short=Vanin-1; Flags: Precursor && PF00795:Carbon-nitrogen hydrolase	CN_hydrolase
17133	366.112299703592	530.336763269568	577.346149750649	740.965355012561	498.755740419932	124.871475092105	208.647054035773	116.821802571995	97.8345870592364	138.257926893372	542.70326163126	137.286569130496	1.98098419951258	5.72552557959724e-21	9.95933626894027e-19	Maff	NC_000081.7	79230821	79243278	+	3285	protein_coding	v-maf musculoaponeurotic fibrosarcoma oncogene family%2C protein F (avian)%2C transcript variant 2 && O54791.1 RecName: Full=Transcription factor MafF; AltName: Full=V-maf musculoaponeurotic fibrosarcoma oncogene homolog F && PF03131:bZIP Maf transcription factor	bZIP_Maf
69561	343.835625383003	492.196105637167	504.929880108385	451.808143300342	544.289703982686	111.423777774494	183.415317268656	113.69264714596	174.951261564752	99.3120319938308	467.411891682317	136.559007149539	1.77672867781208	6.27088947939786e-21	1.07919339476829e-18	2310015A16Rik	NC_000083.7	32126851	32131417	-	1916	lncRNA	RIKEN cDNA 2310015A16 gene%2C transcript variant X2 && - && -	-
108961	157.873822358956	149.838297841573	108.12840261653	89.4580123734678	113.305444214294	770.360946337449	363.919280294952	465.201106670624	421.264221925653	822.732029752814	123.720795880964	568.695516996298	-2.20088944196324	8.21445965589204e-21	1.39879277740385e-18	E2f8	NC_000073.7	48516177	48531821	-	3964	protein_coding	E2F transcription factor 8%2C transcript variant X1 && Q58FA4.1 RecName: Full=Transcription factor E2F8; Short=E2F-8 && PF02319:E2F/DP family winged-helix DNA-binding domain	E2F_TDP
22027	6722.71288953076	5902.72082406197	5878.61388904183	4444.88851378877	6373.69596940036	11757.1296548259	12447.0098375015	11426.6325640733	12849.7097638743	11491.9599374822	5864.52641716474	11994.4883515514	-1.03234742653892	8.46007165383099e-21	1.42561019941692e-18	Hsp90b1	NC_000076.7	86526705	86541308	-	2759	protein_coding	heat shock protein 90%2C beta (Grp94)%2C member 1 && - && -	-
229905	2884.34504898755	1539.24796873616	1700.2943310526	2112.6548780724	1627.57446502216	6191.70406495161	4644.58046797771	5303.91844713032	6139.40808675255	6391.99500038725	1972.82333837417	5734.32121343989	-1.53930469724043	1.36133280508814e-20	2.27033822555781e-18	Kyat3	NC_000069.7	142406780	142450672	+	2620	protein_coding	kynurenine aminotransferase 3%2C transcript variant 2 && Q71RI9.1 RecName: Full=Kynurenine--oxoglutarate transaminase 3; AltName: Full=Cysteine-S-conjugate beta-lyase 2; AltName: Full=Kynurenine aminotransferase 3; AltName: Full=Kynurenine aminotransferase III; Short=KATIII; AltName: Full=Kynurenine--glyoxylate transaminase; AltName: Full=Kynurenine--oxoglutarate transaminase III && PF00155:Amino…	Aminotran_1_2
331026	277.974153478653	239.741276546517	235.104875413924	225.904071650171	285.910933998687	539.828992321255	602.650328168441	634.175499676546	786.129681899512	511.164870556482	252.92706221759	614.789874524447	-1.28118997100526	1.60112870012571e-20	2.64300601856466e-18	Gmppb	NC_000075.7	107926438	107929120	+	1825	protein_coding	GDP-mannose pyrophosphorylase B%2C transcript variant X1 && - && PF00132:Bacterial transferase hexapeptide (six repeats)|PF00483:Nucleotidyl transferase	Hexapep
17988	141.408454382869	138.940967089459	134.912502347231	186.144955039741	155.662619621507	494.683151326417	420.205462313905	487.105194652873	291.201770893963	502.402044204085	151.413899696161	439.119524678249	-1.53669670492701	1.92284040132898e-20	3.14199890629282e-18	Ndrg1	NC_000081.7	66801167	66841490	-	2890	protein_coding	N-myc downstream regulated gene 1 && Q62433.1 RecName: Full=Protein NDRG1; AltName: Full=N-myc downstream-regulated gene 1 protein; Short=Protein Ndr1 && PF03096:Ndr family	Ndr
17725	7090.76229134919	10726.6059036646	9241.5064107853	6937.06223223345	9939.1112093025	28171.9653305873	17554.4956300144	24921.6368647561	21410.8116291284	27671.0583261242	8787.00960946701	23945.9935561221	-1.44636220290386	2.98394258716849e-20	4.82712392326247e-18	mt-Rnr2	NC_005089.1	1094	2675	+	1582	rRNA	16S ribosomal RNA && - && PF15040:Humanin family	-
56791	2986.04291001633	2810.60322314951	3833.10227257132	2923.19868715321	3934.98159533008	1432.17976432561	1740.01938551693	1534.32921056612	1551.5414512453	1453.65552712539	3297.58573764409	1542.34506775587	1.09610264309465	3.40442891777025e-20	5.4528164953237e-18	Ube2l6	NC_000068.8	84629172	84640347	+	1387	protein_coding	ubiquitin-conjugating enzyme E2L 6 && Q9QZU9.3 RecName: Full=Ubiquitin/ISG15-conjugating enzyme E2 L6; AltName: Full=E2 ubiquitin-conjugating enzyme L6; AltName: Full=UbcM8; AltName: Full=Ubiquitin carrier protein L6; AltName: Full=Ubiquitin-protein ligase L6 && PF00179:Ubiquitin-conjugating enzyme	UQ_con
67470	1632.97708280491	1531.98308156808	1329.28494959771	1538.85853608097	1294.01170869035	791.493042122266	857.879050081968	826.097032473395	759.656793636424	801.311787558066	1465.42307174841	807.287541174424	0.86023584336744	4.41261618884073e-20	6.99832275361535e-18	Abcg8	NC_000083.7	84983730	85007761	+	3749	protein_coding	ATP binding cassette subfamily G member 8%2C transcript variant 2 && Q9DBM0.1 RecName: Full=ATP-binding cassette sub-family G member 8; AltName: Full=Sterolin-2 && PF01061:ABC-2 type transporter|PF00005:ABC transporter	ABC2_membrane
67426	2248.97555532206	2507.29418388232	2475.04921585545	3104.82556075995	2469.42332624051	4679.79866652874	4439.81521959842	4681.21651734924	5054.01966796597	4728.03164080434	2561.11356841206	4716.57634244934	-0.880735073959764	7.41224285210121e-20	1.1641539089169e-17	Coq8a	NC_000067.7	179992803	180023585	-	4557	protein_coding	coenzyme Q8A%2C transcript variant 1 && Q60936.2 RecName: Full=Atypical kinase COQ8A, mitochondrial; AltName: Full=Chaperone activity of bc1 complex-like; Short=Chaperone-ABC1-like; AltName: Full=Coenzyme Q protein 8A; AltName: Full=aarF domain-containing protein kinase 3; Flags: Precursor && PF03109:ABC1 family	ABC1
12512	565.633817531475	1010.72742725861	2099.07981593191	722.893029280548	2182.45346285664	97.0155306484817	78.6065645437097	126.209268850102	89.7776210661228	110.995800463693	1316.15751057184	100.520957114422	3.71063233608328	1.07240017000836e-19	1.6680978413678e-17	Cd63	NC_000076.7	128731577	128748691	+	1389	protein_coding	CD63 antigen%2C transcript variant X3 && P41731.2 RecName: Full=CD63 antigen; AltName: CD_antigen=CD63 && PF00335:Tetraspanin family	Tetraspannin
231510	282.816908765737	340.541586003575	484.097802540063	242.169164808983	528.405763204981	58.5935383124493	117.424621108505	89.7024555463535	50.6437862424283	56.4715476043352	375.606245064668	74.5671897628142	2.33002739018815	2.30813665448583e-19	3.55606920567783e-17	Gpat3	NC_000071.7	100994095	101046968	+	3051	protein_coding	glycerol-3-phosphate acyltransferase 3 && - && PF01553:Acyltransferase	Acyltransferase
226781	220.829641091055	239.741276546517	257.920960369706	199.699199338751	241.435899821113	449.537310331579	489.107512716416	585.152064668655	572.044585511065	443.009554482284	231.925395433429	507.770205542	-1.13024681593803	2.62230348454328e-19	4.0019814593827e-17	Slc30a10	NC_000067.7	185187045	185200959	+	5836	protein_coding	solute carrier family 30%2C member 10 && Q3UVU3.1 RecName: Full=Zinc transporter 10; Short=ZnT-10; AltName: Full=Solute carrier family 30 member 10 && PF01545:Cation efflux family|PF13900:Putative domain of unknown function	-
66978	184.99325196663	204.324951602145	226.176842170357	177.108792173734	207.550159495343	442.813461672773	412.441851000946	443.297018688375	481.115969303069	357.328585703293	200.030799481642	427.399377273691	-1.09533152075999	3.04269148439487e-19	4.60015141523885e-17	Luc7l	NC_000083.7	26471874	26504484	+	6650	protein_coding	Luc7-like%2C transcript variant X1 && Q9CYI4.2 RecName: Full=Putative RNA-binding protein Luc7-like 1 && PF03194:LUC7 N_terminus	-
54194	146.251209669953	197.968175330078	147.808550365716	181.626873606738	170.487631014032	403.43091952834	337.717092113716	346.293200481272	447.737110188741	426.457549149979	168.828487997303	392.327174292409	-1.21463668792569	3.86623013770995e-19	5.79111156830869e-17	Akap8l	NC_000083.7	32540398	32569590	-	4161	protein_coding	A kinase (PRKA) anchor protein 8-like%2C transcript variant X2 && Q9R0L7.1 RecName: Full=A-kinase anchor protein 8-like; Short=AKAP8-like protein; AltName: Full=Neighbor of A-kinase-anchoring protein 95; Short=Neighbor of AKAP95 && PF04988:A-kinase anchoring protein 95 (AKAP95)	-
15378	6254.9027287984	4948.29627235595	6203.99110058515	4857.84115676528	6084.60824724613	9991.63910698521	10238.2624189647	10253.1992793099	10893.0180226896	10065.5665367865	5669.92790115018	10288.3370729472	-0.859698606981212	4.06490834330409e-19	6.0328460797826e-17	Hnf4a	NC_000068.8	163348731	163414827	+	4704	protein_coding	hepatic nuclear factor 4%2C alpha%2C transcript variant X2 && P49698.2 RecName: Full=Hepatocyte nuclear factor 4-alpha; Short=HNF-4-alpha; AltName: Full=Nuclear receptor subfamily 2 group A member 1; AltName: Full=Transcription factor 14; Short=TCF-14; AltName: Full=Transcription factor HNF-4 && PF00105:Zinc finger, C4 type (two domains)|PF00104:Ligand-binding domain of nuclear hormone receptor	Hormone_recep
110095	1991.34097404916	2009.6494128691	1610.0219949232	2233.73946047689	1702.75845136996	4018.94039834898	3185.99199255554	4002.18978989952	3794.8309827565	3907.2469057965	1909.50205873766	3781.84001387141	-0.985590397556839	7.73327582696608e-19	1.13728366411664e-16	Pygl	NC_000078.7	70237589	70274457	-	2821	protein_coding	liver glycogen phosphorylase && - && PF00343:Carbohydrate phosphorylase	-
11865	27.1194296076734	20.8865506082193	11.9040443247556	23.4940234516178	11.6482232369835	98.9366302652833	122.276878179104	90.745507355032	74.814684221769	91.5228530139225	19.0104542458499	95.6593106070222	-2.3238130628935	7.93261089185655e-19	1.15608870628435e-16	Arntl	NC_000073.7	112777820	112913333	+	19362	protein_coding	aryl hydrocarbon receptor nuclear translocator-like%2C transcript variant X2 && Q9WTL8.2 RecName: Full=Aryl hydrocarbon receptor nuclear translocator-like protein 1; AltName: Full=Arnt3; AltName: Full=Brain and muscle ARNT-like 1 && PF14598:PAS domain|PF00989:PAS fold|PF00010:Helix-loop-helix DNA-binding domain	HLH
68396	1719.17812691501	1044.32753041096	1207.26849526897	1089.76124164043	1332.13316655685	372.693325659514	505.605186756454	558.032717643013	561.685629234204	423.536607032514	1278.53371215844	484.31069326514	1.40110962775414	1.20110289576071e-18	1.73484299506437e-16	Nat8	NC_000072.7	85807369	85813839	-	1972	protein_coding	N-acetyltransferase 8 (GCN5-related)%2C transcript variant 1 && - && PF00583:Acetyltransferase (GNAT) family	Acetyltransf_1
27413	3236.89763388731	2911.40353260657	3045.45133974999	2637.6559405874	3095.25059288208	5207.14051134078	4700.86664999666	4584.21269914214	5311.8425797456	5170.06754791413	2985.33180794267	4994.82599762786	-0.742652040348587	1.61519868517736e-18	2.31230700266497e-16	Abcb11	NC_000068.8	69068626	69172960	-	5859	protein_coding	ATP-binding cassette%2C sub-family B (MDR/TAP)%2C member 11%2C transcript variant 1 && Q9QY30.2 RecName: Full=Bile salt export pump; AltName: Full=ATP-binding cassette sub-family B member 11; AltName: Full=Sister of P-glycoprotein && PF00664:ABC transporter transmembrane region|PF00005:ABC transporter|PF07673:Protein of unknown function (DUF1602)	ABC_membrane
17190	340.929972210752	249.730496402622	226.176842170357	226.807687936772	237.200182280392	1107.51392908613	539.570986250649	984.640907392532	653.765240584074	1159.61402063385	256.169036200179	889.021016789447	-1.79538670301189	1.80007587503461e-18	2.55437082723113e-16	Mbd1	NC_000084.7	74400676	74415808	+	6776	protein_coding	methyl-CpG binding domain protein 1%2C transcript variant X1 && - && PF01429:Methyl-CpG binding domain|PF02008:CXXC zinc finger domain	MBD
72016	1391.8078695081	830.013358952714	822.371062101869	873.796949142862	717.954123152258	2203.50126047146	2442.62620933972	2588.85458914011	2633.47688460627	2219.91600927387	927.18867257156	2417.67499056628	-1.3824667036896	2.71320911110944e-18	3.81665946003629e-16	Tedc2	NC_000083.7	24434028	24439825	-	2295	protein_coding	tubulin epsilon and delta complex 2 && Q6GQV0.1 RecName: Full=Uncharacterized protein C16orf59 homolog && PF15764:Domain of unknown function (DUF4693)	-
15519	1346.2859698095	1404.84755612675	1651.68615005985	1021.99002014537	1795.94423726583	3457.97931024291	3313.12112780525	3285.61319733737	2899.35676237902	3580.10138864035	1444.15078668146	3307.23435728098	-1.1958912350901	4.29648359413478e-18	5.99174268123433e-16	Hsp90aa1	NC_000078.7	110657470	110662829	-	2850	protein_coding	heat shock protein 90%2C alpha (cytosolic)%2C class A member 1 && - && PF02518:Histidine kinase-, DNA gyrase B-, and HSP90-like ATPase|PF00183:Hsp90 protein	HATPase_c
13909	4496.01400852929	3123.9014822728	2395.68892035707	2843.68045393235	2575.31626475854	8440.35116641791	6578.69013631862	9029.69950773003	11345.3591134458	8543.75569358692	3086.92022597001	8787.57112349985	-1.50920650634301	4.79853904005684e-18	6.62571479083924e-16	Ces3b	NC_000074.7	105810365	105820561	+	3179	protein_coding	carboxylesterase 3B%2C transcript variant X2 && Q8VCU1.2 RecName: Full=Carboxylesterase 3B; AltName: Full=Liver carboxylesterase 31-like; Flags: Precursor && PF00135:Carboxylesterase family	COesterase
235047	104.603514201026	57.2109864486006	63.4882363986968	60.5422912022459	65.65362188118	207.478758614575	197.972088480454	178.361859284028	231.350023516547	228.807132534806	70.2997300263499	208.793972486082	-1.57130983459715	4.83299960016709e-18	6.62571479083924e-16	Zfp809	NC_000075.7	22136980	22165413	+	2629	protein_coding	zinc finger protein 809%2C transcript variant X1 && - && PF00096:Zinc finger, C2H2 type|PF01352:KRAB box	KRAB
20357	106.54061631586	199.784397122097	84.3203139670192	166.265396734526	130.24831437718	22.0926455932186	34.9362509083154	19.8179843648921	32.2278639724544	15.5783579598166	137.431807703336	24.9306205597394	2.46781870928489	5.37703540513685e-18	7.30960518898309e-16	Sema5b	NC_000082.7	35361517	35484631	+	5219	protein_coding	sema domain%2C seven thrombospondin repeats (type 1 and type 1-like)%2C transmembrane domain (TM) and short cytoplasmic domain%2C (semaphorin) 5B%2C transcript variant X6 && Q60519.2 RecName: Full=Semaphorin-5B; AltName: Full=Semaphorin-G; Short=Sema G; Flags: Precursor && PF00090:Thrombospondin type 1 domain|PF01437:Plexin repeat|PF01403:Sema domain	Sema
27409	1159.35561572804	1042.51130861895	946.371523818074	1196.38796345931	1011.27756284721	601.304180058906	596.827619683722	606.013100842226	644.557279449087	620.213376275198	1071.18079489431	613.783111261828	0.804128634682082	6.11523801956352e-18	8.24385045353992e-16	Abcg5	NC_000083.7	84965602	84990439	-	2411	protein_coding	ATP binding cassette subfamily G member 5 && Q99PE8.1 RecName: Full=ATP-binding cassette sub-family G member 5; AltName: Full=Sterolin-1 && PF01061:ABC-2 type transporter|PF00005:ABC transporter	ABC_tran
12491	1037.31818249351	2600.82960617131	3435.30879138573	2507.5351953169	3392.80975011775	356.3639789167	389.151017062069	431.823448792911	534.061745829244	385.564359505461	2594.76030509704	419.392910021277	2.62951028915409	6.32478229123472e-18	8.45586802688463e-16	Cd36	NC_000071.7	17986688	18093957	-	4057	protein_coding	CD36 molecule%2C transcript variant 1 && Q08857.2 RecName: Full=Platelet glycoprotein 4; AltName: Full=Glycoprotein IIIb; Short=GPIIIB; AltName: Full=PAS IV; AltName: Full=PAS-4; AltName: Full=Platelet glycoprotein IV; Short=GPIV; AltName: CD_antigen=CD36 && PF01130:CD36 family	-
100043820	152.062516014455	117.14630558523	102.176380454153	87.6507798002664	87.8911389699667	338.113532557085	238.731047873489	331.690475159772	300.40973202895	351.486701468362	109.385424164814	312.086297817531	-1.51191838147421	6.43421251056015e-18	8.53166031010914e-16	9030622O22Rik	NC_000068.8	147786379	147882433	-	14545	lncRNA	RIKEN cDNA 9030622O22 gene%2C transcript variant X15 && - && -	-
116701	689.608352880839	863.613462105067	772.770877415388	852.110158264446	768.782733640914	463.945557457591	395.944176960908	434.952604218947	455.794076181854	437.167670247353	789.377116861331	437.560817013331	0.852021037883607	6.87314785840016e-18	9.03958641506824e-16	Fgfrl1	NC_000071.7	108842051	108854816	+	2700	protein_coding	fibroblast growth factor receptor-like 1%2C transcript variant X2 && Q91V87.1 RecName: Full=Fibroblast growth factor receptor-like 1; Short=FGF receptor-like protein 1; AltName: Full=Fibroblast growth factor receptor 5; Short=FGFR-5; Flags: Precursor && PF07679:Immunoglobulin I-set domain	I-set
56275	163.685128703458	151.654519633592	148.800554059446	132.831594130301	120.717949910557	329.468584281477	262.992333226486	322.303008881666	339.543566852644	310.593511823843	143.537949287471	312.980201013223	-1.12276141094491	7.62349123079567e-18	9.94558206778883e-16	Rbm14	NC_000085.7	4850594	4861662	-	3168	protein_coding	RNA binding motif protein 14 && - && PF00076:RNA recognition motif. (a.k.a. RRM, RBD, or RNP domain)	RRM_1
236732	263.445887617399	237.925054754498	256.928956675976	224.09683907697	261.55555813954	469.708856307995	443.496296252782	471.459417522695	595.064488348532	491.691923106711	248.790459252877	494.284196307743	-0.990105264792507	8.35304256459999e-18	1.08101735654027e-15	Rbm10	NC_000086.8	20483596	20517128	+	3848	protein_coding	RNA binding motif protein 10%2C transcript variant X3 && Q99KG3.1 RecName: Full=RNA-binding protein 10; AltName: Full=RNA-binding motif protein 10 && PF14259:RNA recognition motif (a.k.a. RRM, RBD, or RNP domain)|PF00641:Zn-finger in Ran binding protein and others|PF01585:G-patch domain	G-patch
74080	113.320473717778	115.330083793211	135.90450604096	116.566500971488	112.246514829114	26.8953946352226	32.9953480800757	30.2485024516773	54.0967716680484	28.2357738021676	118.67361587051	34.4943581274383	1.794612113901	1.37396762146423e-17	1.75844629576365e-15	Nmnat3	NC_000075.7	98169487	98302586	+	3213	protein_coding	nicotinamide nucleotide adenylyltransferase 3%2C transcript variant X4 && Q99JR6.1 RecName: Full=Nicotinamide/nicotinic acid mononucleotide adenylyltransferase 3; Short=NMN/NaMN adenylyltransferase 3; AltName: Full=Nicotinamide-nucleotide adenylyltransferase 3; Short=NMN adenylyltransferase 3; AltName: Full=Nicotinate-nucleotide adenylyltransferase 3; Short=NaMN adenylyltransferase 3 && PF01467:C…	CTP_transf_2
216233	160.779475531207	81.7299806408581	78.3682918046413	56.0242097692424	102.716150362491	885.626923345546	418.264559485665	543.429992321514	1065.82150137474	968.779135626095	95.923621621688	776.384422430712	-3.01744270133278	1.38049502109157e-17	1.75844629576365e-15	Socs2	NC_000076.7	95219765	95253176	-	13085	protein_coding	suppressor of cytokine signaling 2%2C transcript variant X17 && O35717.1 RecName: Full=Suppressor of cytokine signaling 2; Short=SOCS-2; AltName: Full=Cytokine-inducible SH2 protein 2; Short=CIS-2 && PF07525:SOCS box|PF00017:SH2 domain	SH2
230073	210.175579459469	197.968175330078	225.184838476628	236.747467089379	193.784077487999	92.2127816064776	101.897398482587	73.013626607497	63.3047328030353	91.5228530139225	212.772027568711	84.3902785027038	1.32908977721673	1.84662478807777e-17	2.33381634349485e-15	Ddx58	NC_000070.7	40203775	40239843	-	4963	protein_coding	DEAD/H box helicase 58%2C transcript variant X1 && Q6Q899.2 RecName: Full=Probable ATP-dependent RNA helicase DDX58; AltName: Full=DEAD box protein 58; AltName: Full=RIG-I-like receptor 1; Short=RLR-1; AltName: Full=Retinoic acid-inducible gene 1 protein; Short=RIG-1; AltName: Full=Retinoic acid-inducible gene I protein; Short=RIG-I && PF11648:C-terminal domain of RIG-I|PF00271:Helicase conserved…	Helicase_C
216867	461.998854387865	639.310070790712	740.034755522309	774.399157616787	694.657676678291	259.348448268218	298.899035548921	286.839247386596	307.31570288019	294.041506491538	662.080102999193	289.288788115093	1.19499160113241	2.85948995942939e-17	3.58588907547979e-15	Slc16a11	NC_000077.7	70104713	70107240	+	1915	protein_coding	solute carrier family 16 (monocarboxylic acid transporters)%2C member 11%2C transcript variant X2 && Q5NC32.1 RecName: Full=Monocarboxylate transporter 11; Short=MCT 11; AltName: Full=Solute carrier family 16 member 11 && PF07690:Major Facilitator Superfamily	MFS_1
novel.282	17.4339190335044	19.0703288162002	10.912040631026	22.5904071650171	20.1196583184261	70.120136013259	83.4588216143091	65.7122639467473	93.230606491743	75.9444950541059	18.0252707928348	77.6932646240329	-2.1027170337256	3.06016989717725e-17	3.80802834051049e-15	-	NC_000086.8	9195216	9198890	-	1152	-	-	-
69083	54.2388592153469	149.838297841573	242.048901270032	142.771373282908	211.785877036064	25.9348448268218	25.2317367671167	23.9901915996062	23.0199028374674	24.3411843122134	160.136661729185	24.5035720686451	2.7062929018444	3.6458283389382e-17	4.50218053732849e-15	Sult1c2	NC_000083.7	54136665	54152986	-	1465	protein_coding	sulfotransferase family%2C cytosolic%2C 1C%2C member 2 && - && PF00685:Sulfotransferase domain	Sulfotransfer_1
21847	163.685128703458	171.632959345802	238.080886495113	127.409896410697	195.90193625836	541.750091938056	340.628446356075	641.476862337296	619.235386327873	617.292434157733	179.342161442686	552.076644223407	-1.62303569633144	3.99434804116831e-17	4.8951945653015e-15	Klf10	NC_000081.7	38291708	38300955	-	4021	protein_coding	Kruppel-like factor 10%2C transcript variant 2 && - && -	-
71773	3650.46893540433	2745.21923863682	2840.10657514795	2630.42701029459	2779.68963609835	6661.41292125961	4728.03928959202	5715.92391155834	6594.05116779254	6432.88819003177	2929.18227911641	6026.46309604685	-1.0408084461485	4.6155541249604e-17	5.61397135935973e-15	Ugt2b1	NC_000071.7	87064498	87074362	-	2545	protein_coding	UDP glucuronosyltransferase 2 family%2C polypeptide B1 && P09875.1 RecName: Full=UDP-glucuronosyltransferase 2B1; Short=UDPGT 2B1; AltName: Full=UDPGTr-2; Flags: Precursor && PF00201:UDP-glucoronosyl and UDP-glucosyl transferase	UDPGT
18700	16.4653679760874	26.3352159842765	31.7441181993484	17.168709445413	27.5321640146884	87.4100325644736	78.6065645437097	87.6163519289965	102.43856762673	100.285679366319	23.8491151239627	91.2714392060458	-1.94009039070691	4.93221282416343e-17	5.95435872063372e-15	Piga	NC_000086.8	163202776	163216912	+	5819	protein_coding	phosphatidylinositol glycan anchor biosynthesis%2C class A%2C transcript variant 2 && Q64323.1 RecName: Full=N-acetylglucosaminyl-phosphatidylinositol biosynthetic protein; AltName: Full=GlcNAc-PI synthesis protein; AltName: Full=Phosphatidylinositol-glycan biosynthesis class A protein; Short=PIG-A && PF00534:Glycosyl transferases group 1|PF08288:PIGA (GPI anchor biosynthesis)|PF15832:FAM27 D and…	Glycos_transf_1
102635257	128.817290636449	208.865506082193	195.424727664739	261.145106827598	158.839407777048	572.487685806882	438.644039182183	496.49266093098	746.995847075817	609.503255177824	190.618407797605	572.824697634737	-1.58535918366231	5.81381473715375e-17	6.96667266688416e-15	Gm32643	NC_000074.7	129173107	129219480	-	14800	lncRNA	predicted gene%2C 32643%2C transcript variant X13 && - && -	-
227620	360.30099335909	409.5580141003	407.713518122881	331.627177182451	417.218177761047	111.423777774494	164.976740400378	150.199460449708	75.9656793636424	161.625463833097	385.283576105154	132.838224364264	1.53273786497064	6.93325351880919e-17	8.24700310101296e-15	Uap1l1	NC_000068.8	25251501	25255695	-	1763	protein_coding	UDP-N-acteylglucosamine pyrophosphorylase 1-like 1%2C transcript variant X2 && - && PF01704:UTP--glucose-1-phosphate uridylyltransferase	-
226105	1440.23542237894	1087.91685341942	571.394127588271	895.483740021278	559.11471537521	6837.19353619696	3045.27653750816	5581.37022823881	7382.48283997579	6650.9852014692	910.828971756625	5899.46166867778	-2.69517923727161	7.60102074214867e-17	8.97530748509044e-15	Cyp2c70	NC_000085.7	40141805	40175730	-	1709	protein_coding	cytochrome P450%2C family 2%2C subfamily c%2C polypeptide 70%2C transcript variant X1 && Q91W64.2 RecName: Full=Cytochrome P450 2C70; AltName: Full=CYPIIC70 && PF00067:Cytochrome P450	p450
11898	14721.0075216796	13709.7501970559	11242.377861038	16432.2621718334	10159.36852142	27445.7896754363	26603.9550666822	27940.2287990718	27385.6274105931	26178.4569040993	13252.9532546054	27110.8115711765	-1.03250257246753	8.8648020402215e-17	1.03917320728017e-14	Ass1	NC_000068.8	31360282	31410682	+	1631	protein_coding	argininosuccinate synthetase 1 && P16460.1 RecName: Full=Argininosuccinate synthase; AltName: Full=Citrulline--aspartate ligase && PF00764:Arginosuccinate synthase	-
230848	49.3961039282623	53.5785428645625	47.6161772990226	60.5422912022459	58.2411161849177	134.476973176113	137.804100805022	179.404911092707	143.874392734171	128.521453168487	53.8748462958022	144.8163661953	-1.42495710040662	9.20234240198401e-17	1.07098052544529e-14	Zbtb40	NC_000070.7	136707043	136776129	-	7408	protein_coding	zinc finger and BTB domain containing 40%2C transcript variant X1 && Q9NUA8.4 RecName: Full=Zinc finger and BTB domain-containing protein 40 && PF00651:BTB/POZ domain|PF00096:Zinc finger, C2H2 type	BTB
20219	2249.94410637948	2923.20897425469	4050.35108149811	2363.86020574739	4062.05312155172	1022.02499613846	971.421865533993	1021.14772069628	1468.66980103042	1006.75138315315	3129.88349788628	1098.00315331046	1.51146987387884	9.34156505680054e-17	1.0794178423133e-14	Apcs	NC_000067.7	172721528	172722621	-	984	protein_coding	serum amyloid P-component && P12246.2 RecName: Full=Serum amyloid P-component; Short=SAP; Flags: Precursor && PF00354:Pentaxin family	-
76303	591.784696081731	574.834197174035	531.713979839086	519.579364795394	553.820068449309	940.378262424392	1008.29901927055	908.498125358999	1195.88395240643	932.754182844019	554.346461267911	997.162708460878	-0.846370345711126	1.2428191420325e-16	1.41693181344518e-14	Osbp	NC_000085.7	11943208	11971478	+	7846	protein_coding	oxysterol binding protein && - && PF00169:PH domain|PF01237:Oxysterol-binding protein	PH
12819	118.163229004863	106.248974833115	83.3283102732895	84.9399309404644	83.6554214292455	30.7375938688259	23.290833938877	12.5166217041424	8.05696599311359	12.657415842351	95.2671732961955	17.451886269462	2.43339604874053	1.24376780311069e-16	1.41693181344518e-14	Col15a1	NC_000070.7	47207744	47313165	+	5613	protein_coding	collagen%2C type XV%2C alpha 1 && O35206.2 RecName: Full=Collagen alpha-1(XV) chain; Contains: RecName: Full=Restin; AltName: Full=Endostatin-XV; Flags: Precursor && PF01391:Collagen triple helix repeat (20 copies)|PF06482:Collagenase NC10 and Endostatin|PF13385:Concanavalin A-like lectin/glucanases superfamily	Collagen
13096	2768.11892209753	3663.31935450246	3441.26081354811	3476.21185455283	3434.10799613978	6558.63409176072	7705.38422811179	7005.135947085	10684.6879020105	6314.10321058816	3356.60378816814	7653.58907591123	-1.18901545682718	1.26567435893045e-16	1.43180518212712e-14	Cyp2c37	NC_000085.7	39980868	40000687	+	1824	protein_coding	cytochrome P450%2C family 2. subfamily c%2C polypeptide 37 && P56654.2 RecName: Full=Cytochrome P450 2C37; AltName: Full=CYPIIC37 && PF00067:Cytochrome P450	p450
233005	125.911637464198	827.289026264686	1270.75673166767	1106.92995108584	1388.2564239714	35.5403429108299	40.7589593930347	22.9471397909276	54.0967716680484	18.4993000772822	943.828754090758	34.3685027680246	4.78088365415561	1.36164879153472e-16	1.52968003476785e-14	Cyp2a22	NC_000073.7	26631056	26638838	-	2343	protein_coding	cytochrome P450%2C family 2%2C subfamily a%2C polypeptide 22 && P56593.2 RecName: Full=Cytochrome P450 2A12; AltName: Full=CYPIIA12; AltName: Full=Steroid hormones 7-alpha-hydroxylase; AltName: Full=Testosterone 7-alpha-hydroxylase && PF00067:Cytochrome P450	p450
67976	2369.07588644176	1838.92456441931	1812.39074844405	1959.94372563688	1882.77644685061	3254.34275086194	3295.65300235109	3397.21974086597	3332.13093572341	3235.43021877941	1972.62227435852	3302.95532971636	-0.743586938863147	1.46297336784722e-16	1.63217380494238e-14	Trabd	NC_000081.7	88960267	88971278	+	2965	protein_coding	TraB domain containing%2C transcript variant 2 && - && PF01963:TraB family	-
19885	889.129870708722	1191.44149556451	817.411043633221	1263.25556866776	793.138109500061	326.586934856275	402.737336859747	435.995656027625	476.511988735575	359.27588044827	990.875217614854	400.221559385499	1.30939144321498	1.98443936258967e-16	2.19878599785022e-14	Rorc	NC_000069.7	94280101	94305583	+	3564	protein_coding	RAR-related orphan receptor gamma%2C transcript variant 1 && P51450.1 RecName: Full=Nuclear receptor ROR-gamma; AltName: Full=Nuclear receptor RZR-gamma; AltName: Full=Nuclear receptor subfamily 1 group F member 3; AltName: Full=RAR-related orphan receptor C; AltName: Full=Retinoid-related orphan receptor-gamma; AltName: Full=Thymus orphan receptor; Short=TOR && PF00105:Zinc finger, C4 type (two …	zf-C4
171282	1015.04150817292	1554.68585396832	2090.15178268835	1780.12408460335	1934.66398672445	609.949128334514	749.188491700542	643.562965954653	521.400799268637	632.870792117549	1674.93344323148	631.394435475179	1.4070119965736	2.05074956205974e-16	2.24220284174934e-14	Acot4	NC_000078.7	84084028	84091497	+	4561	protein_coding	acyl-CoA thioesterase 4%2C transcript variant X1 && Q8BWN8.1 RecName: Full=Acyl-coenzyme A thioesterase 4; Short=Acyl-CoA thioesterase 4; AltName: Full=PTE-2b; AltName: Full=Peroxisomal acyl coenzyme A thioester hydrolase Ib; AltName: Full=Peroxisomal long-chain acyl-CoA thioesterase Ib; Short=PTE-Ib && PF04775:Acyl-CoA thioester hydrolase/BAAT N-terminal region|PF08840:BAAT / Acyl-CoA thioester …	-
23945	11088.9410563662	11900.7932922049	11820.7160144824	10697.9132170655	11964.8431231525	5811.32634082489	7443.36234629943	6406.42420890353	4766.27088249762	5793.2018663068	11494.6413406543	6044.11712896645	0.92724233850636	2.05134462866355e-16	2.24220284174934e-14	Mgll	NC_000072.7	88701381	88805342	+	5220	protein_coding	monoglyceride lipase%2C transcript variant X2 && O35678.1 RecName: Full=Monoglyceride lipase; Short=MGL; AltName: Full=Monoacylglycerol lipase; Short=MAGL && PF12146:Serine aminopeptidase, S33	-
109900	5234.04991428097	5214.37276488674	4568.17700962498	5855.43353717244	4855.19123105178	7917.81207064787	8747.64904687654	8360.06024655841	9007.68798030099	8065.69483369504	5145.44489140338	8419.78083561577	-0.710329956467425	2.08660758906976e-16	2.26543966230748e-14	Asl	NC_000071.7	130040099	130053222	-	2365	protein_coding	argininosuccinate lyase && Q91YI0.1 RecName: Full=Argininosuccinate lyase; Short=ASAL; AltName: Full=Arginosuccinase && PF00206:Lyase|PF14698:Argininosuccinate lyase C-terminal	-
67705	3046.09307557618	2868.72232049412	3161.51577191635	2536.45091648812	3112.19346304497	1624.28972600577	1761.36931662757	1800.30742177914	1747.21062536378	1392.31574265861	2944.99510950395	1665.09856648697	0.822719980549391	2.30650780227533e-16	2.48749178116054e-14	1810058I24Rik	NC_000072.7	35229645	35238574	+	1165	protein_coding	RIKEN cDNA 1810058I24 gene%2C transcript variant 1 && E0CX11.1 RecName: Full=Uncharacterized protein C7orf73 && PF15054:Domain of unknown function (DUF4535)	-
54140	228.57804955039	128.043636337344	176.576657483875	102.108640385877	141.896537614163	425.523565121558	501.723381099974	462.071951244588	382.130387101959	453.719675579658	155.44070427433	445.033792029548	-1.51914870134979	2.3575355791398e-16	2.52568563336056e-14	Avpr1a	NC_000076.7	122284404	122289358	+	2671	protein_coding	arginine vasopressin receptor 1A && Q62463.1 RecName: Full=Vasopressin V1a receptor; Short=V1aR; AltName: Full=AVPR V1a; AltName: Full=Antidiuretic hormone receptor 1a; AltName: Full=Vascular/hepatic-type arginine vasopressin receptor && PF00001:7 transmembrane receptor (rhodopsin family)|PF08983:Domain of unknown function (DUF1856)	7tm_1
378425	767.092437474192	741.926602039789	757.890822009443	575.603574564636	680.891594670947	1349.57248080314	1217.91652472044	1236.01639328406	1164.80708357585	1268.66252635256	704.681006151801	1247.39500174721	-0.824383144732707	2.4364970084239e-16	2.59310605955746e-14	Nlrp12	NC_000073.7	3267317	3298400	-	6752	protein_coding	NLR family%2C pyrin domain containing 12%2C transcript variant X1 && E9Q5R7.1 RecName: Full=NACHT, LRR and PYD domains-containing protein 12; AltName: Full=Monarch-1; AltName: Full=PYRIN-containing APAF1-like protein 7; Short=PYPAF7 && PF05729:NACHT domain|PF14484:Fish-specific NACHT associated domain|PF02758:PAAD/DAPIN/Pyrin domain	NACHT
12400	92.0123504546063	84.4543133288867	60.5122253175079	58.7350586290445	65.65362188118	294.888791179048	139.745003633262	239.901915996062	272.785848623989	307.672569706378	72.2735139222451	250.998825827748	-1.79526658407052	2.9315025611353e-16	3.09707365638493e-14	Cbfb	NC_000074.7	105897230	105944621	+	2990	protein_coding	core binding factor beta%2C transcript variant X2 && Q13951.2 RecName: Full=Core-binding factor subunit beta; Short=CBF-beta; AltName: Full=Polyomavirus enhancer-binding protein 2 beta subunit; Short=PEA2-beta; Short=PEBP2-beta; AltName: Full=SL3-3 enhancer factor 1 subunit beta; AltName: Full=SL3/AKV core-binding factor beta subunit && PF02312:Core binding factor beta subunit	-
12406	223.735294263306	312.39014822728	312.481163524836	244.880013668785	292.264510309769	807.82238886508	532.77782635181	542.386940512835	674.483153137795	802.285434930555	277.150225998795	671.951148759615	-1.2781764493657	2.94831763048327e-16	3.09707365638493e-14	Serpinh1	NC_000073.7	98994582	99002480	-	2478	protein_coding	serine (or cysteine) peptidase inhibitor%2C clade H%2C member 1%2C transcript variant X2 && P19324.3 RecName: Full=Serpin H1; AltName: Full=47 kDa heat shock protein; AltName: Full=Collagen-binding protein; Short=Colligin; AltName: Full=Serine protease inhibitor J6; Flags: Precursor && PF00079:Serpin (serine protease inhibitor)	Serpin
56389	568.539470703725	494.920438325196	560.482086957245	487.049178477769	613.120114019407	1042.19654211488	1032.56030462354	1098.33355453849	1430.6869613486	956.121719783744	544.822257696668	1111.97981648185	-1.02922802082233	3.00720327186868e-16	3.13855015025934e-14	Stx5a	NC_000085.7	8718788	8733006	+	2491	protein_coding	syntaxin 5A%2C transcript variant 2 && - && PF05739:SNARE domain|PF11416:Syntaxin-5 N-terminal, Sly1p-binding domain	SNARE
71839	12994.0809863052	7559.11509838336	12259.1816471109	6416.57925115146	12256.048704077	2495.5084022253	3040.42428043756	3120.81101156616	4647.71838288467	2586.00742132956	10297.0011374056	3178.09389968865	1.69610210119962	3.93614636235165e-16	4.08173331434376e-14	Osgin1	NC_000074.7	120160874	120172996	+	2291	protein_coding	oxidative stress induced growth inhibitor 1%2C transcript variant X1 && Q9UJX0.3 RecName: Full=Oxidative stress-induced growth inhibitor 1; AltName: Full=Ovary, kidney and liver protein 38; Short=huOKL38; AltName: Full=Pregnancy-induced growth inhibitor OKL38 && PF07992:Pyridine nucleotide-disulphide oxidoreductase	Pyr_redox_2
65020	192.741660425965	180.714068305897	175.584653790146	162.650931588123	166.251913473311	320.82363600587	299.869486963041	334.819630585808	354.506503696998	372.90694366311	175.588645516688	336.585240182965	-0.93804785859049	4.48937230683593e-16	4.62576915972515e-14	Zfp110	NC_000073.7	12565225	12584513	+	7297	protein_coding	zinc finger protein 110%2C transcript variant X1 && Q923B3.3 RecName: Full=Neurotrophin receptor-interacting factor 1; AltName: Full=Neurotrophin receptor-interacting factor; AltName: Full=Zinc finger protein 110 && PF02023:SCAN domain|PF01352:KRAB box	SCAN
18416	2791.36414747553	3027.64172729579	2454.21713828712	2993.68075750807	2511.78050164772	4973.72690789939	4165.17746940249	4580.04049190742	5280.76571091502	4886.73616251997	2755.73685444285	4777.28934852886	-0.793470302667743	4.62106979962641e-16	4.73133203471876e-14	Otc	NC_000086.8	10118500	10187263	+	4757	protein_coding	ornithine transcarbamylase && P11725.1 RecName: Full=Ornithine carbamoyltransferase, mitochondrial; AltName: Full=Ornithine transcarbamylase; Short=OTCase; Flags: Precursor && PF00185:Aspartate/ornithine carbamoyltransferase, Asp/Orn binding domain|PF02729:Aspartate/ornithine carbamoyltransferase, carbamoyl-P binding domain	-
666904	5.81130634450145	8.17299806408581	13.8880517122149	8.13254657940616	14.8250113925245	48.0274904200404	54.3452791907129	60.4970049033547	64.4557279449087	54.5242528593581	10.1659828185466	56.369951063675	-2.48283908517086	4.89982986054794e-16	4.98519167635749e-14	Gm8355	NC_000076.7	14621022	14623124	-	2103	pseudogene	- && P63018.1 RecName: Full=Heat shock cognate 71 kDa protein; AltName: Full=Heat shock 70 kDa protein 8 >P63017.1 RecName: Full=Heat shock cognate 71 kDa protein; AltName: Full=Heat shock 70 kDa protein 8 && PF10712:NAD-specific glutamate dehydrogenase|PF00012:Hsp70 protein	HSP70
59036	30.0250827799242	40.864990320429	35.7121329742669	20.7831745918157	31.7678815554097	123.910925283704	106.749655553186	89.7024555463535	94.3816016336163	116.837684698624	31.8306524443691	106.316464543097	-1.74296565932466	5.38279424635926e-16	5.44234140770961e-14	Dact1	NC_000078.7	71356658	71366881	+	3761	protein_coding	dishevelled-binding antagonist of beta-catenin 1%2C transcript variant 1 && Q8R4A3.1 RecName: Full=Dapper homolog 1; AltName: Full=Dapper antagonist of catenin 1; AltName: Full=Frodo homolog; AltName: Full=MDpr1; AltName: Full=Thymus-expressed novel gene 3 protein && PF15268:Dapper	-
229517	465.873058617533	494.012327429187	436.48162524104	518.675748508793	420.394965916588	760.755448253441	778.302034124138	750.997302248541	799.941623601992	789.628019088204	467.087545142628	775.924885463263	-0.730802143875521	5.54089102869123e-16	5.56739094230671e-14	Slc25a44	NC_000069.7	88317801	88334303	-	5439	protein_coding	solute carrier family 25%2C member 44%2C transcript variant X2 && - && PF00153:Mitochondrial carrier protein	Mito_carr
26941	9979.95009562383	8996.65464676645	7848.73322478889	8222.90820806623	8117.75266679235	4483.84650561498	5807.18126209332	4632.19308234135	4478.52209702928	4611.19395610571	8633.19976840755	4802.58738063693	0.84603644909242	5.73870102837298e-16	5.70426121003031e-14	Slc9a3r1	NC_000077.7	115054138	115072009	+	1956	protein_coding	solute carrier family 9 (sodium/hydrogen exchanger)%2C member 3 regulator 1%2C transcript variant X1 && - && PF09007:EBP50, C-terminal|PF00595:PDZ domain (Also known as DHR or GLGF)	PDZ
319713	188.867456196297	129.859858129363	86.3043213544784	138.253291849905	78.3607745033438	477.393254775202	360.037474638473	447.469225923089	318.825654298923	496.560159969154	124.329140406678	420.057153920968	-1.75495860436437	5.74763291855684e-16	5.70426121003031e-14	Ablim3	NC_000084.7	61932463	62044956	-	4921	protein_coding	actin binding LIM protein family%2C member 3%2C transcript variant X9 && Q69ZX8.2 RecName: Full=Actin-binding LIM protein 3; Short=abLIM-3; AltName: Full=Actin-binding LIM protein family member 3 && PF02209:Villin headpiece domain|PF00412:LIM domain|PF16182:Putative adherens-junction anchoring region of AbLIM	LIM
268822	601.4702066559	627.504629142588	663.650471105127	607.23014459566	545.348633367866	1059.48643866609	1168.42350260033	934.574420575962	1026.68766655105	995.067614683285	609.040816973428	1036.84792861534	-0.767461107887185	6.42333753662672e-16	6.33599581280551e-14	Adck5	NC_000081.7	76460559	76480012	+	2035	protein_coding	aarF domain containing kinase 5%2C transcript variant 2 && Q80V03.2 RecName: Full=Uncharacterized aarF domain-containing protein kinase 5 && PF03109:ABC1 family	ABC1
58233	76.5155335359358	59.9353191366292	62.4962327049671	46.0844306166349	56.1232574145571	139.279722218117	165.947191814498	154.371667684422	193.367183834726	149.941695363235	60.2309546817448	160.581492183	-1.41403386862082	7.24936927413244e-16	7.10745737864488e-14	Dnaja4	NC_000075.7	54606132	54623601	+	5996	protein_coding	DnaJ heat shock protein family (Hsp40) member A4%2C transcript variant X1 && Q9JMC3.1 RecName: Full=DnaJ homolog subfamily A member 4; AltName: Full=MmDjA4; Flags: Precursor && PF00226:DnaJ domain|PF00684:DnaJ central domain|PF01556:DnaJ C terminal domain	DnaJ
234135	215.986885803971	269.708936114832	210.304783070683	200.602815625352	223.434100273048	717.530706875404	373.623794436151	578.893753816584	601.970459199772	806.180024420509	224.007504177577	615.639747749684	-1.45842104516082	7.6878405901269e-16	7.4919395919568e-14	Nsd3	NC_000074.7	26091617	26209694	+	13244	protein_coding	nuclear receptor binding SET domain protein 3%2C transcript variant 2 && - && PF00855:PWWP domain|PF00856:SET domain	PWWP
71371	557.885409072139	297.860373891127	298.593111812621	391.265852098096	301.794874776392	1095.98733138532	873.406272707886	824.010928856038	1055.46254509788	1083.66952557974	369.479924330075	986.507320725374	-1.41656765787423	8.33061155201535e-16	8.06971874712289e-14	Arid5b	NC_000076.7	67928353	68114596	-	9976	protein_coding	AT rich interactive domain 5B (MRF1-like)%2C transcript variant X4 && Q8BM75.3 RecName: Full=AT-rich interactive domain-containing protein 5B; Short=ARID domain-containing protein 5B; AltName: Full=Developmentally and sexually retarded with transient immune abnormalities protein; Short=Desrt; AltName: Full=MRF1-like; AltName: Full=Modulator recognition factor protein 2; Short=MRF-2 && PF01388:ARI…	ARID
16800	270.225745019318	142.573410673497	295.617100731432	109.337570678683	212.844806421245	37.4614425276315	61.138439089552	40.6790205384626	37.9828396818212	51.6033107418925	206.119726704835	45.773010515872	2.1674627701919	1.11050043803743e-15	1.06931938012688e-13	Arhgef2	NC_000069.7	88500427	88556839	+	11986	protein_coding	rho/rac guanine nucleotide exchange factor (GEF) 2%2C transcript variant X1 && Q60875.4 RecName: Full=Rho guanine nucleotide exchange factor 2; AltName: Full=Guanine nucleotide exchange factor H1; Short=GEF-H1; AltName: Full=LBC'S first cousin; AltName: Full=Lymphoid blast crisis-like 1; AltName: Full=Oncogene LFC; AltName: Full=Rhobin && PF00621:RhoGEF domain|PF16652:Pleckstrin homology domain	RhoGEF
102633856	5.81130634450145	9.08110896009534	4.96001846864819	15.3614768722116	0	63.3962873544534	45.611216463634	105.348232676531	74.814684221769	70.1026108191747	7.04278212909132	71.8546063071125	-3.32141988335252	1.22506361513323e-15	1.17265408887635e-13	Gm31583	NC_000082.7	23903823	23908815	-	833	lncRNA	predicted gene%2C 31583 && - && -	-
240025	92.9809015120232	65.3839845126865	72.4162696422635	94.8797100930719	47.6518223331145	209.399858231376	251.346916257047	196.093740031563	184.159222699739	206.41324296757	74.6625376186319	209.482596037459	-1.48572669827139	1.38111957597616e-15	1.31425714003332e-13	Dact2	NC_000083.7	14415492	14424595	-	2967	protein_coding	dishevelled-binding antagonist of beta-catenin 2%2C transcript variant X1 && Q7TN08.2 RecName: Full=Dapper homolog 2; Short=mDpr2; AltName: Full=Dapper antagonist of catenin 2 && PF15268:Dapper	-
71724	5170.12554449146	3807.70898696798	2826.21852343574	3193.37995684682	2948.05940834202	8724.67390970455	7083.32487166095	8927.48043047953	10905.6789692502	9038.36855881109	3589.0984840168	8935.90534798126	-1.31590951674633	1.42108151762669e-15	1.34437635734778e-13	Aox3	NC_000067.7	58152294	58241380	+	7276	protein_coding	aldehyde oxidase 3%2C transcript variant X2 && G3X982.1 RecName: Full=Aldehyde oxidase 3; AltName: Full=Aldehyde oxidase homolog 1; AltName: Full=Azaheterocycle hydroxylase 3 && PF01315:Aldehyde oxidase and xanthine dehydrogenase, a/b hammerhead domain|PF03450:CO dehydrogenase flavoprotein C-terminal domain|PF01799:[2Fe-2S] binding domain|PF02738:Molybdopterin-binding domain of aldehyde dehydroge…	Fer2
18984	6731.42984904752	7664.45596232047	7973.72569019882	8404.53508167297	8142.1080426515	4338.80348454645	5220.0581565508	4974.31407558791	4318.53377230888	4417.43812898049	7783.25092517825	4653.82952359491	0.741908374000787	1.51962848122511e-15	1.42924592678945e-13	Por	NC_000071.7	135698894	135764180	+	3053	protein_coding	P450 (cytochrome) oxidoreductase%2C transcript variant X2 && P37040.2 RecName: Full=NADPH--cytochrome P450 reductase; Short=CPR; Short=P450R && PF00175:Oxidoreductase NAD-binding domain|PF00667:FAD binding domain|PF00258:Flavodoxin	NAD_binding_1
227449	177.244843507294	178.897846513878	150.784561446905	153.614768722116	145.073325769704	351.561229874696	337.717092113716	271.193470256418	309.617693163937	350.513054095873	161.12306919198	324.120507900928	-1.00818209810702	2.10828202010515e-15	1.9714264878174e-13	Zcchc2	NC_000067.7	105916929	105961807	+	7883	protein_coding	zinc finger%2C CCHC domain containing 2%2C transcript variant X1 && Q69ZB8.3 RecName: Full=Zinc finger CCHC domain-containing protein 2 && PF00098:Zinc knuckle	zf-CCHC
16161	20.3395722057551	15.4378852321621	13.8880517122149	15.3614768722116	16.9428701628852	60.514637929251	64.0497933319116	54.2386940512835	84.022645356756	82.7600266615257	16.3939712370458	69.1171594661456	-2.07540281778149	2.14324824069696e-15	1.99260498791694e-13	Il12rb1	NC_000074.7	71261005	71276186	+	5590	protein_coding	interleukin 12 receptor%2C beta 1%2C transcript variant X1 && - && PF00041:Fibronectin type III domain	fn3
19016	207.269926287218	346.898362275642	347.201292805373	318.072932883441	303.912733546752	125.832024900506	123.247329593224	74.0566784161756	93.230606491743	126.57415842351	304.671049559685	108.588159565032	1.48569860571528	2.3074678825896e-15	2.13302331066582e-13	Pparg	NC_000072.7	115337840	115467365	+	3714	protein_coding	peroxisome proliferator activated receptor gamma%2C transcript variant X6 && P37238.3 RecName: Full=Peroxisome proliferator-activated receptor gamma; Short=PPAR-gamma; AltName: Full=Nuclear receptor subfamily 1 group C member 3 && PF00104:Ligand-binding domain of nuclear hormone receptor|PF00105:Zinc finger, C4 type (two domains)|PF12577:PPAR gamma N-terminal region	zf-C4
69638	232.452253780058	63.5677627206674	103.168384147882	56.9278260558431	82.5964920440651	1014.34059767125	725.897657761665	835.484498751502	794.186647892625	1084.64317295223	107.742543749703	890.910515005855	-3.04822950617954	3.01971613262501e-15	2.77397332511487e-13	Enho	NC_000070.7	41638144	41640302	-	1247	protein_coding	energy homeostasis associated && Q8K1D8.1 RecName: Full=Adropin; AltName: Full=Energy homeostasis-associated protein; Flags: Precursor >Q6UWT2.2 RecName: Full=Adropin; AltName: Full=Energy homeostasis-associated protein; Flags: Precursor && -	-
12279	4063.07168586393	2608.09449333938	2653.60988072678	2664.76442918542	2522.36979549953	6492.35615498107	6134.22338865172	5683.58930548931	8242.2762109552	6082.37513593589	2902.38205692301	6526.96403920264	-1.16910212549935	3.0351318448744e-15	2.77397332511487e-13	C9	NC_000081.7	6474827	6528306	+	2263	protein_coding	complement component 9%2C transcript variant 2 && P06683.2 RecName: Full=Complement component C9; Flags: Precursor && PF00057:Low-density lipoprotein receptor domain class A|PF01823:MAC/Perforin domain	Ldl_recept_a
66071	868.790298502967	779.15914877618	875.93926156327	909.941600606889	897.972118632913	1507.10264938087	1258.67548411348	1353.88124766473	1371.98620911306	1387.44750579617	866.360485616444	1375.81861921366	-0.667556058708601	3.08120796688045e-15	2.80026411686658e-13	Ethe1	NC_000073.7	24286968	24308350	+	1815	protein_coding	ethylmalonic encephalopathy 1%2C transcript variant 1 && Q9DCM0.2 RecName: Full=Persulfide dioxygenase ETHE1, mitochondrial; AltName: Full=Ethylmalonic encephalopathy protein 1 homolog; AltName: Full=Hepatoma subtracted clone one protein; AltName: Full=Sulfur dioxygenase ETHE1; Flags: Precursor && PF00753:Metallo-beta-lactamase superfamily	Lactamase_B
384059	464.904507560116	668.369619463017	514.849917045682	645.182028632889	498.755740419932	117.187076624899	241.642402115848	170.0174448146	64.4557279449087	120.732274188579	558.412362624327	142.806985137767	1.96533716420368	3.20142471583787e-15	2.89326523062063e-13	Tlr12	NC_000070.7	128509239	128512412	-	3174	protein_coding	toll-like receptor 12 && - && PF01582:TIR domain|PF13855:Leucine rich repeat	TIR
15377	1249.43086406781	913.559561385591	1302.50084986701	1114.15888137864	1397.78678843803	3137.15567423704	1908.87793157379	3632.94944962732	2761.23734535421	3067.96287071138	1195.48738902742	2901.63665430075	-1.27951248545829	3.33216529648022e-15	2.99469100006447e-13	Foxa3	NC_000073.7	18747208	18757464	-	2039	protein_coding	forkhead box A3 && P35584.1 RecName: Full=Hepatocyte nuclear factor 3-gamma; Short=HNF-3-gamma; Short=HNF-3G; AltName: Full=Forkhead box protein A3 && PF08430:Forkhead N-terminal region|PF00250:Forkhead domain	Fork_head
103466	159.81092447379	129.859858129363	100.192373066693	128.313512697297	105.892938518032	263.190647501822	270.755944539445	279.537884725846	276.238834049609	259.963848454439	124.813921377035	269.937431854232	-1.11053367582875	3.70815895445279e-15	3.31419267437474e-13	Nt5dc3	NC_000076.7	86614857	86674253	+	6100	protein_coding	5'-nucleotidase domain containing 3%2C transcript variant X2 && Q3UHB1.1 RecName: Full=5'-nucleotidase domain-containing protein 3; AltName: Full=GRP94-neighboring nucleotidase && PF05761:5' nucleotidase family	-
21807	2206.35930879572	2455.53186280978	3168.45979777246	2698.19823178964	3006.30052452694	880.824174303542	1544.95865127884	1190.1221137022	976.043880308618	802.285434930555	2706.96994513891	1078.84685090475	1.32705996674199	4.592119279416e-15	4.07949630877612e-13	Tsc22d1	NC_000080.7	76652401	76745205	+	9939	protein_coding	TSC22 domain family%2C member 1%2C transcript variant 4 && P62500.2 RecName: Full=TSC22 domain family protein 1; AltName: Full=Regulatory protein TSC-22; AltName: Full=TGFB-stimulated clone 22 homolog; AltName: Full=TSC22-related inducible leucine zipper 1b; AltName: Full=Transforming growth factor beta-1-induced transcript 4 protein && PF01166:TSC-22/dip/bun family	-
20111	423.256812091189	573.017975382016	558.498079569786	483.434713331366	605.707608323144	250.703499992611	278.519555852404	262.849055786989	197.97116440222	182.072058655356	528.7830377395	234.423066937916	1.17235627711036	4.61487188295747e-15	4.07949630877612e-13	Rps6ka1	NC_000070.7	133574601	133615466	-	3670	protein_coding	ribosomal protein S6 kinase polypeptide 1%2C transcript variant X1 && Q15418.2 RecName: Full=Ribosomal protein S6 kinase alpha-1; Short=S6K-alpha-1; AltName: Full=90 kDa ribosomal protein S6 kinase 1; Short=p90-RSK 1; Short=p90RSK1; Short=p90S6K; AltName: Full=MAP kinase-activated protein kinase 1a; Short=MAPK-activated protein kinase 1a; Short=MAPKAP kinase 1a; Short=MAPKAPK-1a; AltName: Full=Ri…	Pkinase
98952	972.425261646576	1305.86346846171	1471.14147780105	1597.59359471001	1400.96357659357	481.235454008805	753.070297357021	604.970049033547	453.492085898108	509.217575811505	1349.59747584258	560.397092421797	1.26759847427559	4.94016043778083e-15	4.34331388054242e-13	Fam102a	NC_000068.8	32425371	32459762	+	4217	protein_coding	family with sequence similarity 102%2C member A && - && PF10358:N-terminal C2 in EEIG1 and EHBP1 proteins	-
80861	159.81092447379	266.076492530793	228.160849557817	289.157211712219	224.493029658228	81.6467337140687	91.2224329272681	64.6692121380688	84.022645356756	103.206621483785	233.539701586569	84.9535291239893	1.45847970976969	5.25978608403767e-15	4.59932753953932e-13	Dhx58	NC_000077.7	100585710	100595165	-	2480	protein_coding	DEXH (Asp-Glu-X-His) box polypeptide 58%2C transcript variant X1 && Q99J87.2 RecName: Full=Probable ATP-dependent RNA helicase DHX58; AltName: Full=Probable ATP-dependent helicase LGP2; AltName: Full=Protein D11Lgp2; AltName: Full=RIG-I-like receptor 3; Short=RLR-3; AltName: Full=RIG-I-like receptor Lgp2; Short=RLR && PF11648:C-terminal domain of RIG-I|PF00271:Helicase conserved C-terminal domain…	Helicase_C
20516	1356.94003144109	1079.74385535534	1134.85222562671	1273.19534782036	1176.47054693534	713.688507641801	797.711062406536	704.059970858007	676.785143421541	713.683524034098	1204.24040143577	721.185641672397	0.739242391143318	5.3151316932013e-15	4.62273577424287e-13	Slc20a2	NC_000074.7	22966716	23059632	+	4308	protein_coding	solute carrier family 20%2C member 2 && Q80UP8.2 RecName: Full=Sodium-dependent phosphate transporter 2; AltName: Full=Phosphate transporter 2; Short=PiT-2; AltName: Full=Solute carrier family 20 member 2; AltName: Full=Type III sodium-dependent phosphate transporter && PF01384:Phosphate transporter family	-
14456	844.576522067544	1633.69150192115	1276.70875383004	1524.40067549535	1234.71166312026	400.549270103137	677.375087055671	468.33026209666	437.378153911881	392.379891112881	1302.81782328687	475.202532856046	1.45498582934208	5.68977114502056e-15	4.92210843919774e-13	Gas6	NC_000074.7	13515374	13544535	-	2593	protein_coding	growth arrest specific 6 && Q61592.2 RecName: Full=Growth arrest-specific protein 6; Short=GAS-6; AltName: Full=AXL receptor tyrosine kinase ligand; Flags: Precursor && PF07645:Calcium-binding EGF domain|PF14670:Coagulation Factor Xa inhibitory site|PF00594:Vitamin K-dependent carboxylation/gamma-carboxyglutamic (GLA) domain|PF02210:Laminin G domain|PF00054:Laminin G domain	Laminin_G_2
72056	665.394576445416	951.700219017992	950.339538592993	951.507949790521	915.973918180979	280.480544053036	420.205462313905	345.250148672593	486.870945012435	287.225974884119	886.98324040558	364.006614987218	1.28637106089032	6.18913885847628e-15	5.32562230391334e-13	1810055G02Rik	NC_000085.7	3758293	3767882	+	2352	protein_coding	RIKEN cDNA 1810055G02 gene%2C transcript variant 2 && Q9D8N1.1 RecName: Full=Uncharacterized protein C11orf24 homolog; Flags: Precursor && -	-
15446	1217.46867917305	1387.59344910257	1790.566667182	1698.79861880929	1842.53713021376	660.858268179756	692.902309681589	661.294846702188	940.363030910543	716.604466151564	1587.39290889613	734.404584325128	1.11255490672653	6.2389953604899e-15	5.34011788077487e-13	Hpgd	NC_000074.7	56747587	56774081	+	1719	protein_coding	hydroxyprostaglandin dehydrogenase 15 (NAD) && Q8VCC1.1 RecName: Full=15-hydroxyprostaglandin dehydrogenase [NAD(+)]; Short=15-PGDH; AltName: Full=Prostaglandin dehydrogenase 1 && PF00106:short chain dehydrogenase	adh_short
330657	52.3017571005131	49.0379883845148	49.6001846864819	49.6988957630376	58.2411161849177	150.806319918927	111.601912623785	117.864854380674	128.911455889817	149.941695363235	51.775988423893	131.825247635288	-1.35129533316185	6.41788009901607e-15	5.46431822956753e-13	Prss53	NC_000073.7	127484616	127490594	-	3002	protein_coding	protease%2C serine 53%2C transcript variant X1 && Q571E5.2 RecName: Full=Serine protease 53; AltName: Full=Polyserine protease 3; Short=Polyserase-3; Flags: Precursor && PF00089:Trypsin	Trypsin
13121	758.37547795744	901.754119737467	684.48254867345	752.71236673837	782.548815648258	1318.83488693431	1477.99750370457	1279.82456924856	1802.4583921737	1414.70963222584	775.974665750997	1458.76499685739	-0.910030738046119	9.16987870235942e-15	7.76655119204546e-13	Cyp51	NC_000071.7	4130674	4154697	-	4353	protein_coding	cytochrome P450%2C family 51 && - && PF00067:Cytochrome P450	p450
21887	381.609116622262	425.904010228471	382.91342577964	388.555003238294	346.269908953965	155.609068960931	235.819693631129	135.596735128209	132.364441315438	130.468747913464	385.050292964527	157.971737389834	1.28370952822197	9.84868259318746e-15	8.29802803697883e-13	Tle3	NC_000075.7	61279608	61325779	+	5242	protein_coding	transducin-like enhancer of split 3%2C transcript variant X4 && Q08122.3 RecName: Full=Transducin-like enhancer protein 3; AltName: Full=ESG; AltName: Full=Grg-3 && PF03920:Groucho/TLE N-terminal Q-rich domain	-
53321	108.477718430694	67.2002063047055	78.3682918046413	53.3133609094404	54.0053986441964	17.2898965512146	16.4976740400378	11.4735698954638	13.8119417024804	6.81553160741976	72.2729952187355	13.1777227593233	2.45445278102795	1.0662291374203e-14	8.93698899277106e-13	Cntnap1	NC_000077.7	101065429	101081550	+	7044	protein_coding	contactin associated protein-like 1%2C transcript variant X3 && O54991.2 RecName: Full=Contactin-associated protein 1; Short=Caspr; Short=Caspr1; AltName: Full=MHDNIV; AltName: Full=NCP1; AltName: Full=Neurexin IV; AltName: Full=Neurexin-4; AltName: Full=Paranodin; Flags: Precursor && PF02210:Laminin G domain|PF00754:F5/8 type C domain	Laminin_G_2
53357	1854.77527495338	2380.15865844099	2190.34415575504	1969.88350478949	2016.20154938333	944.220461657995	1381.9228137067	1027.40603154835	881.662278675001	957.095367156232	2082.27262866445	1038.46139054886	1.00338989905528	1.19992022750709e-14	1.0005726556898e-12	Pla2g6	NC_000081.7	79170428	79212915	-	5299	protein_coding	phospholipase A2%2C group VI%2C transcript variant X25 && P97819.3 RecName: Full=85/88 kDa calcium-independent phospholipase A2; Short=CaI-PLA2; AltName: Full=Group VI phospholipase A2; Short=GVI PLA2; AltName: Full=Intracellular membrane-associated calcium-independent phospholipase A2 beta; Short=iPLA2-beta; AltName: Full=Patatin-like phospholipase domain-containing protein 9; Short=PNPLA9 && PF…	-
394434	290.565317225073	297.860373891127	164.67261315912	387.651386951694	174.723348554753	54.7513390788461	95.1042385837475	41.7220723471412	25.3218931212141	46.7350738794498	263.094607956353	52.7269234020797	2.31472913091016	1.28714790362314e-14	1.06780469932879e-12	Ugt1a9	NC_000067.7	87998501	88147724	+	3216	protein_coding	UDP glucuronosyltransferase 1 family%2C polypeptide A9 && Q62452.3 RecName: Full=UDP-glucuronosyltransferase 1-9; Short=UDPGT 1-9; Short=UGT1*9; Short=UGT1-09; Short=UGT1.9; AltName: Full=UDP-glucuronosyltransferase 1-7; Short=UDPGT; AltName: Full=UDP-glucuronosyltransferase 1A9; AltName: Full=UGT1A12; AltName: Full=UGTP4; Flags: Precursor && PF00201:UDP-glucoronosyl and UDP-glucosyl transferase	UDPGT
20526	2260.59816801106	2515.46718194641	2555.40151504755	2453.31821812086	2626.1448752472	1265.04409766387	1259.6459355276	1294.42729457005	1765.62654763375	1255.03146313772	2482.18599167462	1367.9550677066	0.860225026813326	1.2979050905482e-14	1.0712352372346e-12	Slc2a2	NC_000069.7	28752052	28782510	+	2571	protein_coding	solute carrier family 2 (facilitated glucose transporter)%2C member 2 && P14246.3 RecName: Full=Solute carrier family 2, facilitated glucose transporter member 2; AltName: Full=Glucose transporter type 2, liver; Short=GLUT-2 && PF00083:Sugar (and other) transporter	Sugar_tr
28018	543.357143210886	446.790560836691	517.825928126871	498.796190203578	509.345034271735	927.891114915181	846.233633112529	904.325918124285	1260.33968035134	910.360293276782	503.222971329952	969.830127956023	-0.945991432489559	1.43937779807566e-14	1.18197028626751e-12	Ubfd1	NC_000073.7	121666318	121681422	+	5259	protein_coding	ubiquitin family domain containing 1%2C transcript variant X2 && Q78JW9.2 RecName: Full=Ubiquitin domain-containing protein UBFD1 && PF00240:Ubiquitin family	ubiquitin
66111	391.294627196431	282.422488658965	367.041366679966	309.940386304035	333.562756331801	670.463766263765	622.059356450839	670.682312980294	791.884657608878	561.794533925886	336.85232503424	663.376925445932	-0.977597102018942	1.4568747231688e-14	1.1902960806415e-12	Tmed3	NC_000075.7	89581256	89587096	-	1324	protein_coding	transmembrane p24 trafficking protein 3 && - && PF01105:emp24/gp25L/p24 family/GOLD	-
15516	13650.7586032339	14262.7897327257	13539.8584157158	12981.3515733054	13465.346061953	22416.3508786497	23235.5182082721	22300.447669547	17729.9291654174	22507.8063098175	13580.0208773868	21638.0104463407	-0.672123863483583	2.15342182410405e-14	1.75054798233825e-12	Hsp90ab1	NC_000083.7	45878704	45884187	-	2507	protein_coding	heat shock protein 90 alpha (cytosolic)%2C class B member 1 && - && PF02518:Histidine kinase-, DNA gyrase B-, and HSP90-like ATPase|PF00183:Hsp90 protein	HATPase_c
18815	23579.3754928146	25596.0137149247	23151.3822042623	24096.7355147805	22972.4140821019	32131.3516408155	32928.3869325014	33920.0448182258	32915.0080721528	32124.5214078868	23879.1842017768	32803.8625743164	-0.458080237220964	2.20779204984453e-14	1.78577259951675e-12	Plg	NC_000083.7	12597496	12638271	+	2755	protein_coding	plasminogen && P20918.3 RecName: Full=Plasminogen; Contains: RecName: Full=Plasmin heavy chain A; Contains: RecName: Full=Activation peptide; Contains: RecName: Full=Angiostatin; Contains: RecName: Full=Plasmin heavy chain A, short form; Contains: RecName: Full=Plasmin light chain B; Flags: Precursor && PF00089:Trypsin|PF00051:Kringle domain|PF00024:PAN domain	Trypsin
13664	278.94270453607	317.838813603337	339.265263255536	264.759571974001	375.919931739014	584.974833316092	677.375087055671	651.907380424081	707.862012252122	518.95404953639	315.345257021592	628.214672516871	-0.994981143391533	2.31072090409432e-14	1.85972796345939e-12	Eif1a	NC_000084.7	46730771	46743292	+	3235	protein_coding	eukaryotic translation initiation factor 1A%2C transcript variant 2 && Q60872.3 RecName: Full=Eukaryotic translation initiation factor 1A; Short=eIF-1A; AltName: Full=Eukaryotic translation initiation factor 4C; Short=eIF-4C >Q6VV72.3 RecName: Full=Eukaryotic translation initiation factor 1A; Short=eIF-1A; AltName: Full=Eukaryotic translation initiation factor 4C; Short=eIF-4C; AltName: Full=Live…	-
100043497	34.8678380670087	54.486653760572	52.5761957676708	54.2169771960411	43.4161047923932	0	0	2.08610361735706	2.30199028374674	0	47.9127539167372	0.87761878022076	5.87721783620405	2.5801374808154e-14	2.06628138748271e-12	Nat8f7	NC_000072.7	85683689	85685877	-	1610	protein_coding	N-acetyltransferase 8 (GCN5-related) family member 7%2C transcript variant X1 && Q9JIY8.1 RecName: Full=Probable N-acetyltransferase CML3; AltName: Full=Camello-like protein 3 && PF00583:Acetyltransferase (GNAT) family	Acetyltransf_1
13549	374.829259220344	367.784912883861	351.169307580292	455.422608446745	424.630683457309	203.636559380971	229.02653373229	212.78256897042	215.23609153032	218.097011437432	394.76735431771	215.755753010287	0.871626363920875	2.92885568906645e-14	2.33399499911468e-12	Dyrk1b	NC_000073.7	27878880	27896896	+	13573	protein_coding	dual-specificity tyrosine-(Y)-phosphorylation regulated kinase 1b%2C transcript variant X6 && - && PF00069:Protein kinase domain	Pkinase
71514	324.464604234664	446.790560836691	443.425651097148	408.434561543509	448.986059316457	937.496612999189	644.379738975596	828.183136090752	819.508541013839	848.046861437516	414.420287405694	815.522978103378	-0.9767983678133	3.72863865330091e-14	2.95677389678671e-12	Sfpq	NC_000070.7	126914504	126944894	+	13555	protein_coding	splicing factor proline/glutamine rich (polypyrimidine tract binding protein associated)%2C transcript variant X7 && Q5SVZ6.1 RecName: Full=Zinc finger MYM-type protein 1 && PF00076:RNA recognition motif. (a.k.a. RRM, RBD, or RNP domain)|PF08075:NOPS (NUC059) domain|PF05699:hAT family C-terminal dimerisation region|PF14291:Domain of unknown function (DUF4371)	hATC
214403	1330.78915289083	1152.3927270361	1169.57235490724	982.230903534944	1177.52947632052	2035.40504400131	1878.79393773607	1814.91014710064	1856.55516384175	2154.68163531713	1162.50292293793	1948.06918559938	-0.745233495996824	4.54668809724269e-14	3.58789138288269e-12	Gm4788	NC_000067.7	139625657	139708977	-	2887	protein_coding	predicted gene 4788%2C transcript variant 2 && - && PF00084:Sushi repeat (SCR repeat)	Sushi
102637974	26.1508785502565	24.5189941922574	66.4642474798857	36.1446514640274	52.9464692590161	156.569618769332	114.513266866145	179.404911092707	153.082353869158	200.571358732639	41.2450481890886	160.828301865996	-1.96882491731893	4.76011983494308e-14	3.73808051310069e-12	Gm34654	NC_000075.7	77703779	77759379	-	3181	lncRNA	predicted gene%2C 34654%2C transcript variant X3 && - && PF16740:Spindle and kinetochore-associated protein 2	-
22668	1268.80188521615	1304.9553575657	1345.15700869739	1353.61719732783	1350.13496610491	1955.67940990405	1793.39421329353	1830.55592423082	1906.0479549423	1973.58322403427	1324.5332829824	1891.85214528099	-0.514407966616986	5.30030851835844e-14	4.14217830441954e-12	Sf1	NC_000085.7	6413703	6428068	+	4382	protein_coding	splicing factor 1%2C transcript variant 3 && Q64213.6 RecName: Full=Splicing factor 1; AltName: Full=CW17; AltName: Full=Mammalian branch point-binding protein; Short=BBP; Short=mBBP; AltName: Full=Transcription factor ZFM1; Short=mZFM; AltName: Full=Zinc finger gene in MEN1 locus; AltName: Full=Zinc finger protein 162 && PF00013:KH domain|PF16275:Splicing factor 1 helix-hairpin domain	KH_1
107272	141.408454382869	48.1298774885053	54.5602031551301	27.1084885980205	79.4197038885242	1.92109961680162	0.970451414119873	5.21525904339265	10.3589562768603	5.84188423493122	70.1253455026097	4.86153011722114	3.87940791430958	7.32855733218505e-14	5.6997149982095e-12	Psat1	NC_000085.7	15882487	15902423	-	6229	protein_coding	phosphoserine aminotransferase 1%2C transcript variant 1 && Q99K85.1 RecName: Full=Phosphoserine aminotransferase; Short=PSAT; AltName: Full=Endometrial progesterone-induced protein; Short=EPIP; AltName: Full=Phosphohydroxythreonine aminotransferase && PF00266:Aminotransferase class-V	Aminotran_5
277010	781.620703335445	832.737691640743	661.666463717668	871.08610028306	716.895193767078	334.271333323481	443.496296252782	369.240340272199	479.964974161195	347.592111978408	772.801230548799	394.913011197613	0.97021926024641	7.8823643006481e-14	6.10110082734853e-12	Marveld1	NC_000085.7	42135828	42140142	+	3077	protein_coding	MARVEL (membrane-associating) domain containing 1 && Q7TQJ1.1 RecName: Full=MARVEL domain-containing protein 1 && PF01284:Membrane-associating domain	-
16016	26.1508785502565	28.1514377762956	21.824081262052	15.3614768722116	36.003599096131	102.778829498887	59.1975362613123	123.080113424066	110.495533619843	105.153916228762	25.4982947113893	100.141185806574	-1.97821051671269	8.3947068346295e-14	6.46672249827626e-12	Ighg2b	NC_000078.7	113267934	113271553	-	1222	C_region	- && P01867.3 RecName: Full=Ig gamma-2B chain C region && PF07654:Immunoglobulin C1-set domain	C1-set
140559	299.282276741825	302.400928371175	332.321237399429	320.783781743243	238.259111665573	117.187076624899	170.799448885098	133.510631510852	96.6835919173631	133.38969003093	298.609467184249	130.314087793828	1.19412067837705	8.68821660261416e-14	6.63910529624128e-12	Igsf8	NC_000067.7	172139934	172147410	+	2280	protein_coding	immunoglobulin superfamily%2C member 8 && Q8R366.2 RecName: Full=Immunoglobulin superfamily member 8; Short=IgSF8; AltName: Full=CD81 partner 3; AltName: Full=Glu-Trp-Ile EWI motif-containing protein 2; Short=EWI-2; AltName: Full=Keratinocyte-associated transmembrane protein 4; Short=KCT-4; AltName: Full=Prostaglandin regulatory-like protein; Short=PGRL; AltName: CD_antigen=CD316; Flags: Precurso…	V-set
76500	437.785077952443	441.341895460634	356.12932604894	526.808295088199	343.093120798424	195.952160913765	228.05608231817	196.093740031563	210.632110962827	180.124763910379	421.031543069728	202.171771627341	1.05981892647959	8.70056452248966e-14	6.63910529624128e-12	Ip6k2	NC_000075.7	108660928	108683532	+	3410	protein_coding	inositol hexaphosphate kinase 2%2C transcript variant 4 && Q9R0U1.2 RecName: Full=Inositol hexakisphosphate kinase 2; Short=InsP6 kinase 2; AltName: Full=P(i)-uptake stimulator; Short=PiUS && PF03770:Inositol polyphosphate kinase	-
80888	2382.6356012456	2965.89018636714	3670.41366679966	2877.11425653658	3431.99013736942	5856.47218181973	5469.4641699796	5570.93971015203	6881.79995326088	5349.21866445202	3065.60876966368	5825.57893593285	-0.926257610322002	9.25561855100235e-14	7.02949020185751e-12	Hspb8	NC_000071.7	116546550	116560923	-	1816	protein_coding	heat shock protein 8 && - && PF00011:Hsp20/alpha crystallin family	-
70291	494.92959034004	404.109348724243	461.281717584281	526.808295088199	457.457494397899	235.334703058198	297.928584134801	206.524258118349	241.708979793408	202.518653477616	468.917289226933	236.803035716474	0.985382043456215	9.59822419413159e-14	7.25293381104692e-12	Mkrn2os	NC_000072.7	115560508	115569537	-	2539	protein_coding	makorin%2C ring finger protein 2%2C opposite strand && H3BPM6.1 RecName: Full=MKRN2 opposite strand protein; AltName: Full=MKRN2 antisense RNA 1; AltName: Full=MKRN2 antisense gene protein 1 && PF16044:Domain of unknown function (DUF4796)	-
68332	658.614719043498	582.099084342111	520.80193920806	540.362539387209	642.770136804456	305.454839071457	377.505600092631	318.130801646951	319.976649440797	272.62126429679	588.929683757067	318.737830909725	0.88540082117258	9.63949291818686e-14	7.25293381104692e-12	Sdhaf1	NC_000073.7	30020834	30021800	-	967	protein_coding	succinate dehydrogenase complex assembly factor 1 && Q3U276.1 RecName: Full=Succinate dehydrogenase assembly factor 1, mitochondrial; Short=SDH assembly factor 1; Short=SDHAF1; AltName: Full=LYR motif-containing protein 8 && PF05347:Complex 1 protein (LYR family)	-
68241	2830.10618977221	2595.38094079525	3525.58112751513	3134.64489821777	3421.40084351762	1809.67583902712	1816.6850472324	1951.54993403753	1912.95392579354	1786.64292851647	3101.4227999636	1855.50153492141	0.741072142792099	1.00280959963773e-13	7.51039393210166e-12	Mcrip2	NC_000083.7	26082672	26087738	-	1104	protein_coding	MAPK regulated corepressor interacting protein 2%2C transcript variant X1 && Q9CQB2.1 RecName: Full=MAPK regulated corepressor interacting protein 2; AltName: Full=Protein FAM195A && PF14799:FAM195 family	-
56812	729.318946234932	853.624242248962	795.586962371169	890.965658588275	803.727403351865	1215.09550762702	1249.9414213864	1273.56625839648	1236.168782372	1212.19097874823	814.644642559041	1237.39258970603	-0.602525766594897	1.12296298716953e-13	8.37150794628643e-12	Dnajb2	NC_000067.7	75213039	75222336	+	3515	protein_coding	DnaJ heat shock protein family (Hsp40) member B2%2C transcript variant X4 && - && PF00226:DnaJ domain	DnaJ
11829	83.2953909378542	74.4650934727818	84.3203139670192	112.952035825086	105.892938518032	25.9348448268218	28.1430910094763	30.2485024516773	29.9258736887076	36.0249527820759	92.1851545441546	30.0554529517518	1.6166023478747	1.1421472533884e-13	8.47546610920371e-12	Aqp4	NC_000084.7	15522451	15544039	-	6007	protein_coding	aquaporin 4%2C transcript variant 3 && P55088.2 RecName: Full=Aquaporin-4; Short=AQP-4; AltName: Full=Mercurial-insensitive water channel; Short=MIWC; AltName: Full=WCH4 && PF00230:Major intrinsic protein	-
223693	512.363509373545	729.213049495656	615.042290112375	738.254506152759	651.241571885898	361.166727958704	377.505600092631	321.259957072987	284.295800042722	330.066459273614	649.222985404047	334.858908888132	0.954285907715331	1.25677630284178e-13	9.28350239774952e-12	Tmem184b	NC_000081.7	79244884	79287503	-	7108	protein_coding	transmembrane protein 184b%2C transcript variant 1 && Q8BG09.1 RecName: Full=Transmembrane protein 184B && PF03619:Organic solute transporter Ostalpha	-
15107	7890.78546477556	9764.00835389451	11370.3463375291	11205.7455701351	11454.4391594955	5656.67782167236	5389.88715402177	6057.00185299622	6308.60437260794	5591.65686020167	10337.064977166	5800.76561229999	0.833555309233659	1.27030678885257e-13	9.34079678330362e-12	Hadh	NC_000069.7	131027068	131065750	-	1789	protein_coding	hydroxyacyl-Coenzyme A dehydrogenase && Q61425.2 RecName: Full=Hydroxyacyl-coenzyme A dehydrogenase, mitochondrial; Short=HCDH; AltName: Full=Medium and short-chain L-3-hydroxyacyl-coenzyme A dehydrogenase; AltName: Full=Short-chain 3-hydroxyacyl-CoA dehydrogenase; Flags: Precursor && PF00725:3-hydroxyacyl-CoA dehydrogenase, C-terminal domain|PF02737:3-hydroxyacyl-CoA dehydrogenase, NAD binding d…	3HCDH_N
13170	1781.1653945897	1174.18738854033	2169.51207818672	1477.41262859212	2093.5033945015	485.077653242408	234.849242217009	196.093740031563	315.372668873303	526.743228516299	1739.15617688207	351.627306576117	2.3058242441511	1.52890269002481e-13	1.11914293287472e-11	Dbp	NC_000073.7	45354518	45359627	+	2529	protein_coding	D site albumin promoter binding protein%2C transcript variant X1 && - && PF07716:Basic region leucine zipper	bZIP_2
16912	497.835243512291	765.537485336037	820.38705471441	818.67635566022	766.664874870553	245.900750950607	385.26921140559	221.126983439848	346.449537703884	297.936095981492	733.820202818702	299.336515896284	1.2939734482353	1.5813020965601e-13	1.15228486558796e-11	Psmb9	NC_000083.7	34400961	34406304	-	1110	protein_coding	proteasome (prosome%2C macropain) subunit%2C beta type 9 (large multifunctional peptidase 2)%2C transcript variant X1 && P28076.1 RecName: Full=Proteasome subunit beta type-9; AltName: Full=LMP-2d; AltName: Full=Low molecular mass protein 2; AltName: Full=Macropain chain 7; AltName: Full=Multicatalytic endopeptidase complex chain 7; AltName: Full=Proteasome chain 7; AltName: Full=Proteasome subun…	Proteasome
21753	9.68551057416909	6.35677627206674	12.8960480184853	9.03616286600685	5.29464692590161	39.3825421444332	41.7294108071545	51.1095386252479	63.3047328030353	43.8141317619842	8.65382893132591	47.868071228371	-2.46180786124668	1.59144542284424e-13	1.15447590158526e-11	Tes	NC_000072.7	17065148	17105824	+	2442	protein_coding	testin LIM domain protein && Q2LAP6.1 RecName: Full=Testin && PF00412:LIM domain|PF06297:PET Domain	LIM
67139	106.54061631586	91.7192004969629	81.3443028858303	65.0603726352493	68.8304100367209	237.255802675	143.626809289741	295.183661856024	254.369926354015	245.359137867111	82.6989804741247	235.159067608378	-1.50631257083579	1.85105642500699e-13	1.33680981193473e-11	Mis12	NC_000077.7	70910394	70918197	+	3402	protein_coding	MIS12 kinetochore complex component%2C transcript variant X2 && Q9CY25.1 RecName: Full=Protein MIS12 homolog && PF05859:Mis12 protein	-
50780	239.232111181976	88.0867569129248	96.2243582917748	113.855652111686	93.1857858958684	518.696896536437	362.948828880832	544.473044130192	347.600532845758	471.245328284452	126.116932878846	448.992926135534	-1.83204304555237	2.05984156494865e-13	1.47687016577676e-11	Rgs3	NC_000070.7	62478079	62621256	+	11820	protein_coding	regulator of G-protein signaling 3%2C transcript variant X1 && - && PF00168:C2 domain|PF00615:Regulator of G protein signaling domain|PF00595:PDZ domain (Also known as DHR or GLGF)	RGS
19298	2593.77973176248	2414.66687248935	2556.39351874128	2851.81300051176	2431.30186837402	1671.35666661741	1862.29626369604	1710.60496623279	1644.77205773705	1713.61937557983	2569.59099837578	1720.52986597262	0.578636658044872	2.06325435782622e-13	1.47687016577676e-11	Pex19	NC_000067.7	171954322	171964064	+	3131	protein_coding	peroxisomal biogenesis factor 19%2C transcript variant 1 && - && PF04614:Pex19 protein family	-
115486453	11.6226126890029	41.7731012164386	71.4242659485339	64.1567563486486	65.65362188118	0	1.94090282823975	3.12915542603559	3.45298542562011	0	50.9260716167608	1.70460873597909	4.95159658398033	2.10241532702798e-13	1.49827192710712e-11	LOC115486453	NC_000073.7	26616804	26635088	+	601	pseudogene	- && P24454.1 RecName: Full=Cytochrome P450 2A8; AltName: Full=CYPIIA8; AltName: Full=Cytochrome P450-AFB; AltName: Full=Cytochrome P450-MC1 && PF00067:Cytochrome P450	p450
novel.96	29.0565317225073	48.1298774885053	92.2563435168563	38.8555003238294	105.892938518032	9.60549808400809	5.82270848471924	8.34441446942823	2.30199028374674	3.89458948995415	62.8382383139461	5.99384016237129	3.37493955183549	2.27037972907402e-13	1.60521797238982e-11	-	NC_000072.7	71141523	71143373	+	986	-	-	-
233107	125.911637464198	86.2705351209057	96.2243582917748	76.8073843610582	109.069726673573	294.888791179048	197.001637066334	223.213087057205	231.350023516547	221.991600927387	98.856728382302	233.689027949304	-1.24391606870604	2.27233056609549e-13	1.60521797238982e-11	Kctd15	NC_000073.7	34336424	34354934	-	6174	protein_coding	potassium channel tetramerisation domain containing 15%2C transcript variant 1 && Q8K0E1.1 RecName: Full=BTB/POZ domain-containing protein KCTD15; AltName: Full=Potassium channel tetramerization domain-containing protein 15 && PF02214:BTB/POZ domain	K_tetra
231915	215.018334746554	193.427620850031	189.472705502361	180.723257320137	224.493029658228	405.352019145141	334.805737871356	409.919360810662	516.796818701143	362.196822565736	200.626989615462	405.814151818808	-1.01576998296494	2.44589874024868e-13	1.72031756178274e-11	Uspl1	NC_000071.7	149121338	149152246	+	3968	protein_coding	ubiquitin specific peptidase like 1%2C transcript variant X1 && - && -	-
11539	253.76037704323	294.227930307089	257.920960369706	299.096990864827	289.087722154228	74.9228850552631	151.3904206027	105.348232676531	136.968421882931	86.6546161514798	278.818796147816	111.056915273781	1.33067192992838	2.56623525557111e-13	1.79714232594692e-11	Adora1	NC_000067.7	134126953	134163195	-	5819	protein_coding	adenosine A1 receptor%2C transcript variant 5 && Q60612.4 RecName: Full=Adenosine receptor A1 && PF07679:Immunoglobulin I-set domain|PF00001:7 transmembrane receptor (rhodopsin family)	7tm_1
226169	146.251209669953	111.697640209173	104.160387841612	93.9760938064712	129.189384991999	272.79614558583	243.583304944088	219.040879822491	245.161965219028	247.306432612088	117.054943303842	245.577745636705	-1.07143970523927	2.60300415163822e-13	1.81383818596853e-11	Pprc1	NC_000085.7	46044955	46061348	+	6593	protein_coding	peroxisome proliferative activated receptor%2C gamma%2C coactivator-related 1%2C transcript variant 2 && - && PF00076:RNA recognition motif. (a.k.a. RRM, RBD, or RNP domain)	RRM_1
232370	966.613955302075	1870.70844577964	1831.23881862491	1781.02770088995	1830.88890697678	588.817032549696	898.638009475002	585.152064668655	635.3493183141	612.42419729529	1656.09556551467	664.076124460549	1.31819755902823	2.612501065282e-13	1.81383818596853e-11	Clstn3	NC_000072.7	124407715	124441743	-	4070	protein_coding	calsyntenin 3%2C transcript variant 1 && Q99JH7.1 RecName: Full=Calsyntenin-3; AltName: Full=Alcadein-beta; Short=Alc-beta; Flags: Precursor && PF00028:Cadherin domain	Cadherin
14079	2481.42780910212	2440.09397757762	3802.3501580657	2311.45046112455	3994.28164090018	1221.81935628583	1399.39093916086	1403.9477344813	1422.62999535549	1146.9566047915	3005.92080935403	1318.94892601499	1.18835947146504	2.65692740562566e-13	1.83679977097463e-11	Fabp2	NC_000069.7	122688721	122693155	+	965	protein_coding	fatty acid binding protein 2%2C intestinal && P55050.2 RecName: Full=Fatty acid-binding protein, intestinal; AltName: Full=Fatty acid-binding protein 2; AltName: Full=Intestinal-type fatty acid-binding protein; Short=I-FABP && PF00061:Lipocalin / cytosolic fatty-acid binding protein family	-
71760	504.615100914209	296.952262995118	315.457174606025	347.892270341264	255.201981828458	790.532492313866	914.16523210092	694.672504579901	893.172230093735	725.36729250396	344.023758137015	803.581950318476	-1.22340107111448	2.7707729352863e-13	1.90735292655857e-11	Etnppl	NC_000069.7	130411097	130429399	+	2718	protein_coding	ethanolamine phosphate phospholyase%2C transcript variant 2 && Q8BWU8.1 RecName: Full=Ethanolamine-phosphate phospho-lyase; AltName: Full=Alanine--glyoxylate aminotransferase 2-like 1 && PF00202:Aminotransferase class-III	Aminotran_3
56739	59.0816145024314	79.913758848839	57.536214236319	84.9399309404644	51.8875398738358	17.2898965512146	17.4681254541577	16.6888289388565	19.5669174118473	17.5256527047937	66.6718116803779	17.7078842121739	1.91860838630426	2.88817154038904e-13	1.97974368681667e-11	Rec8	NC_000080.7	55855459	55862852	+	2387	protein_coding	REC8 meiotic recombination protein%2C transcript variant 1 && - && PF04825:N terminus of Rad21 / Rec8 like protein|PF04824:Conserved region of Rad21 / Rec8 like protein	Rad21_Rec8_N
12226	677.017189134419	1057.0410829551	995.971708504556	1131.32759082406	1038.8097268619	429.365764355162	518.221055140012	451.641433157803	550.175677815471	430.352138639934	980.033459656005	475.951213821676	1.0427297177459	3.00343454035858e-13	2.05006584638737e-11	Btg1	NC_000076.7	96452863	96458675	+	5010	protein_coding	BTG anti-proliferation factor 1 && P62324.1 RecName: Full=Protein BTG1; AltName: Full=B-cell translocation gene 1 protein >P62325.1 RecName: Full=Protein BTG1; AltName: Full=B-cell translocation gene 1 protein && PF07742:BTG family	-
22433	4736.21467076868	3500.76750411675	2769.67431289315	2971.99396662965	2873.93435137939	7900.52217409665	6849.44608085806	6332.36753048735	6472.04568275396	8210.76829219583	3370.51696115753	7153.02995207837	-1.08558539863832	3.29440607051959e-13	2.2392271849914e-11	Xbp1	NC_000077.7	5470641	5475993	+	2247	protein_coding	X-box binding protein 1%2C transcript variant 1 && O35426.2 RecName: Full=X-box-binding protein 1; Short=XBP-1; AltName: Full=Tax-responsive element-binding protein 5; Short=TREB-5; Contains: RecName: Full=X-box-binding protein 1, cytoplasmic form; Contains: RecName: Full=X-box-binding protein 1, luminal form && PF07716:Basic region leucine zipper	bZIP_2
381101	301.219378856659	237.016943858488	330.337230011969	289.157211712219	355.800273420588	101.818279690486	148.479066360341	114.735698954638	169.196285855385	122.679568933556	302.706207571985	131.381779958881	1.20583851421929	3.32000489341547e-13	2.24718490212477e-11	Dnph1	NC_000083.7	46807715	46810544	+	1106	protein_coding	2'-deoxynucleoside 5'-phosphate N-hydrolase 1 && - && PF05014:Nucleoside 2-deoxyribosyltransferase	-
225049	744.815763153603	747.375267415847	712.25865209788	1078.01422991462	680.891594670947	352.521779683097	462.905324535179	388.015272828413	336.090581427024	341.750227743477	792.671101450579	376.256637243438	1.07503636604912	3.50214106511871e-13	2.36058900043439e-11	Ttc7	NC_000083.7	87590245	87689198	+	6967	protein_coding	tetratricopeptide repeat domain 7%2C transcript variant X2 && Q8BGB2.1 RecName: Full=Tetratricopeptide repeat protein 7A; Short=TPR repeat protein 7A && PF13414:TPR repeat	-
110593	304.125032028909	278.790045074927	238.080886495113	243.976397382185	217.080523961966	462.98500764919	454.171261808101	504.837075400408	444.284124763121	438.141317619842	256.41057698862	460.883757448132	-0.844788990515575	3.94588075275973e-13	2.64865198910349e-11	Prdm2	NC_000070.7	142833961	142939560	-	12559	protein_coding	PR domain containing 2%2C with ZNF domain%2C transcript variant X14 && Q63755.1 RecName: Full=PR domain zinc finger protein 2; AltName: Full=PR domain-containing protein 2; AltName: Full=Retinoblastoma protein-interacting zinc finger protein; AltName: Full=Zinc finger protein RIZ && PF00856:SET domain|PF03154:Atrophin-1 family	SET
69834	3944.90845685907	4371.6458533899	3890.63848680764	4725.91317892158	4076.87813294424	2602.12943095779	3045.27653750816	2674.38483745175	2511.47139956769	2592.82295293698	4201.99682178449	2685.21703168447	0.646013738096246	4.19926245936035e-13	2.80708548781291e-11	Rab43	NC_000072.7	87765835	87789146	-	4881	protein_coding	RAB43%2C member RAS oncogene family%2C transcript variant 4 && Q8CG50.1 RecName: Full=Ras-related protein Rab-43 && PF00071:Ras family	Ras
83814	329.307359521749	413.190457684338	261.888975144624	317.16931659684	231.905535354491	625.317925268927	782.183839780618	754.126457674577	732.032910231463	556.926297063443	310.692328860408	690.117486003805	-1.14967257243662	4.26845064380232e-13	2.8415936652177e-11	Nedd4l	NC_000084.7	65017551	65350897	+	18467	protein_coding	neural precursor cell expressed%2C developmentally down-regulated gene 4-like%2C transcript variant X17 && Q8CFI0.2 RecName: Full=E3 ubiquitin-protein ligase NEDD4-like; AltName: Full=HECT-type E3 ubiquitin transferase NED4L; AltName: Full=NEDD4.2; AltName: Full=Nedd4-2 && PF00632:HECT-domain (ubiquitin-transferase)|PF00397:WW domain|PF00168:C2 domain	HECT
57752	173.370639277627	165.276183073735	163.68060946539	167.169013021127	186.371571791737	451.45840994838	509.486992412933	425.56513794084	240.557984651534	425.483901777491	171.173603325923	410.510485346236	-1.26387686031777	4.49381344284751e-13	2.97936147807148e-11	Tacc2	NC_000073.7	130154735	130369435	+	15301	protein_coding	transforming%2C acidic coiled-coil containing protein 2%2C transcript variant X1 && - && PF05010:Transforming acidic coiled-coil-containing protein (TACC)|PF16211:C-terminus of histone H2A|PF00125:Core histone H2A/H2B/H3/H4|PF02994:L1 transposable element	Histone
14261	2323.55398674316	3534.36760726911	2754.7942574872	3420.18764478359	2933.23439694949	1690.56766278542	1782.71924773821	1677.22730835508	1525.06856298222	1595.80804350871	2993.22757864651	1654.27816507393	0.855500521478362	6.21964150647963e-13	4.10674043470697e-11	Fmo1	NC_000067.7	162657130	162694179	-	3470	protein_coding	flavin containing monooxygenase 1%2C transcript variant 1 && P50285.1 RecName: Full=Dimethylaniline monooxygenase [N-oxide-forming] 1; AltName: Full=Dimethylaniline oxidase 1; AltName: Full=Hepatic flavin-containing monooxygenase 1; Short=FMO 1 && PF00743:Flavin-binding monooxygenase-like	FMO-like
12411	6142.55080613804	4570.52213961598	4714.99355629697	5202.11896196014	4749.29829253375	9188.61946716214	9355.15163211557	9108.9714451896	7178.75669986421	9187.33660680184	5075.89675130897	8803.76717022667	-0.794516076629918	6.52846219315112e-13	4.29312735360186e-11	Cbs	NC_000083.7	31831597	31856207	-	2829	protein_coding	cystathionine beta-synthase%2C transcript variant X2 && Q91WT9.3 RecName: Full=Cystathionine beta-synthase; AltName: Full=Beta-thionase; AltName: Full=Serine sulfhydrase && PF00571:CBS domain|PF00291:Pyridoxal-phosphate dependent enzyme	PALP
67054	1937.10211483382	1589.19406801668	1513.79763663143	1854.2206201046	1628.63339440734	2820.17423746477	2531.90773943875	3345.06715043204	3057.04309681567	2734.00182194781	1704.58956679877	2897.63880921981	-0.765195766266355	6.93299441120022e-13	4.54069030728688e-11	Paics	NC_000071.7	77099149	77115356	+	2491	protein_coding	phosphoribosylaminoimidazole carboxylase%2C phosphoribosylaminoribosylaminoimidazole%2C succinocarboxamide synthetase%2C transcript variant 1 && Q9DCL9.4 RecName: Full=Multifunctional protein ADE2; Includes: RecName: Full=Phosphoribosylaminoimidazole-succinocarboxamide synthase; AltName: Full=SAICAR synthetase; Includes: RecName: Full=Phosphoribosylaminoimidazole carboxylase; AltName: Full=AIR ca…	-
109006	585.004838679813	600.261302262302	594.210212544053	562.049330265626	564.409362301112	336.192432940283	367.801085951432	305.614179942809	374.073421108845	395.300833230346	581.187009210581	355.796390634743	0.708017220038164	6.96698691789676e-13	4.54455432946838e-11	Ciapin1	NC_000074.7	95546446	95565454	-	5111	protein_coding	cytokine induced apoptosis inhibitor 1 && Q8WTY4.1 RecName: Full=Anamorsin; AltName: Full=Cytokine-induced apoptosis inhibitor 1; AltName: Full=Fe-S cluster assembly protein DRE2 homolog && PF05093:Cytokine-induced anti-apoptosis inhibitor 1, Fe-S biogenesis	-
231691	1990.37242299175	1352.1771241582	1377.89313059047	1734.94327027331	1492.03150371907	3355.20048074402	2534.81909368111	2905.94233897838	3029.41921341071	3663.83506267437	1589.48349034656	3097.84323789772	-0.962697634491202	7.59149977843333e-13	4.93203581990827e-11	Sds	NC_000071.7	120614612	120621997	+	1469	protein_coding	serine dehydratase && Q8VBT2.3 RecName: Full=L-serine dehydratase/L-threonine deaminase; Short=SDH; AltName: Full=L-serine deaminase; AltName: Full=L-threonine dehydratase; Short=TDH && PF00291:Pyridoxal-phosphate dependent enzyme	PALP
22781	10.654061631586	9.98921985610487	7.9360295498371	7.22893029280548	7.41250569626226	74.9228850552631	29.1135424235962	43.8081759644982	44.8888105330614	68.1553160741976	8.64414940531914	52.1777460101233	-2.59352194516564	8.02654466992585e-13	5.19381652501562e-11	Ikzf4	NC_000076.7	128466708	128505668	-	9571	protein_coding	IKAROS family zinc finger 4%2C transcript variant X9 && Q8C208.2 RecName: Full=Zinc finger protein Eos; AltName: Full=Ikaros family zinc finger protein 4 && -	-
241041	25.1823274928396	33.6001031523528	46.624173605293	75.0001517878568	33.8857403257703	134.476973176113	118.395072522625	175.232703857993	170.347280997259	161.625463833097	42.8584992728225	152.015498877417	-1.82152225733573	8.26478966077579e-13	5.32667340009442e-11	Gm4956	NC_000067.7	21355470	21368536	-	1148	transcribed_pseudogene	predicted gene 4956 && Q08393.2 RecName: Full=Glutathione S-transferase; AltName: Full=Class-alpha && PF02798:Glutathione S-transferase, N-terminal domain|PF00043:Glutathione S-transferase, C-terminal domain	GST_N
20867	1660.09651241258	1578.29673726457	2188.36014836758	1378.91845335264	2046.91050155356	3542.50769338218	3044.30608609404	3463.9750566214	3160.63265958427	3383.42461939767	1770.51647059019	3318.96922301591	-0.906932746706792	8.48601110311853e-13	5.44754768314081e-11	Stip1	NC_000085.7	6998064	7017394	-	2173	protein_coding	stress-induced phosphoprotein 1 && Q60864.1 RecName: Full=Stress-induced-phosphoprotein 1; Short=STI1; Short=mSTI1; AltName: Full=Hsc70/Hsp90-organizing protein; Short=Hop && PF13414:TPR repeat|PF00515:Tetratricopeptide repeat	TPR_1
17724	7076.23402548794	11551.1705972413	10215.6540380278	6783.44746351134	10329.856152434	24632.3392866303	16459.8264348872	21537.976797403	17803.5928544973	24656.6460608997	9191.27245534048	21018.0762868635	-1.19331970318805	8.52966496985269e-13	5.45392846708723e-11	mt-Rnr1	NC_005089.1	70	1024	+	955	rRNA	s-rRNA && - && -	-
228368	251.823274928396	195.24384264205	194.432723971009	212.349827351161	141.896537614163	438.97126243917	341.598897770195	414.091568045376	459.247061607475	469.298033539475	199.149241301356	424.641364680338	-1.09062241388259	9.28683328339221e-13	5.91468905611952e-11	Slc35c1	NC_000068.8	92283109	92290863	-	3255	protein_coding	solute carrier family 35%2C member C1%2C transcript variant 2 && Q8BLX4.1 RecName: Full=GDP-fucose transporter 1; AltName: Full=Solute carrier family 35 member C1 && PF03151:Triose-phosphate Transporter family	-
68393	87.1695951675218	274.249490594879	234.112871720194	323.494630603045	240.376970435933	16.3293467428137	22.3203825247571	13.5596735128209	40.2848299655679	5.84188423493122	231.880711704315	19.6672233961782	3.5671218211483	9.87757878997278e-13	6.26625851315254e-11	Mogat1	NC_000067.7	78487697	78597882	+	2514	protein_coding	monoacylglycerol O-acyltransferase 1%2C transcript variant X3 && - && PF03982:Diacylglycerol acyltransferase	-
11637	7480.11981643079	7209.49240341969	8188.99049173816	6345.19356451001	8071.15977384442	4865.1847795501	4941.53860069839	4533.10316051689	4203.43425812155	4950.02324173172	7458.99120998861	4698.65680812373	0.666526247809865	1.01858712549987e-12	6.43659528484822e-11	Ak2	NC_000070.7	128887017	128905322	+	3339	protein_coding	adenylate kinase 2%2C transcript variant 3 && Q9WTP6.5 RecName: Full=Adenylate kinase 2, mitochondrial; Short=AK 2; AltName: Full=ATP-AMP transphosphorylase 2; AltName: Full=ATP:AMP phosphotransferase; AltName: Full=Adenylate monophosphate kinase; Contains: RecName: Full=Adenylate kinase 2, mitochondrial, N-terminally processed && PF00406:Adenylate kinase|PF05191:Adenylate kinase, active site lid	ADK
18742	5.81130634450145	12.7135525441335	5.95202216237782	12.6506280124096	8.47143508144258	96.0549808400809	65.0202447460315	89.7024555463535	19.5669174118473	80.8127319165486	9.11978882897298	70.2314660921724	-2.93985233988162	1.03550903587097e-12	6.51806602073334e-11	Pitx3	NC_000085.7	46123720	46136764	-	2055	protein_coding	paired-like homeodomain transcription factor 3 && O35160.1 RecName: Full=Pituitary homeobox 3; AltName: Full=Homeobox protein PITX3; AltName: Full=Paired-like homeodomain transcription factor 3 && PF03826:OAR domain|PF00046:Homeobox domain	Homeobox
73174	343.835625383003	393.212017972128	499.969861639737	384.036921805291	416.159248375867	223.808105357388	241.642402115848	196.093740031563	214.085096388447	208.360537712547	407.442735035205	216.797976321159	0.909124026261051	1.0868774473072e-12	6.81489010274753e-11	Tbkbp1	NC_000077.7	97026997	97042332	-	9702	protein_coding	TBK1 binding protein 1%2C transcript variant 2 && - && PF12845:TBD domain	-
11981	2031.05156740326	2336.56933543253	2906.57082262784	2339.46256600917	2759.56997777992	1236.22760341184	1597.36302764131	1444.62675501976	1284.51057833068	1200.50721027837	2474.64485385054	1352.64703493639	0.871253670997983	1.15351569746773e-12	7.20479669418357e-11	Atp9a	NC_000068.8	168476358	168584290	-	5313	protein_coding	ATPase%2C class II%2C type 9A%2C transcript variant X2 && O70228.3 RecName: Full=Probable phospholipid-transporting ATPase IIA; AltName: Full=ATPase class II type 9A && PF12710:haloacid dehalogenase-like hydrolase|PF16209:Phospholipid-translocating ATPase N-terminal|PF16212:Phospholipid-translocating P-type ATPase C-terminal|PF00122:E1-E2 ATPase	E1-E2_ATPase
102634670	106.54061631586	142.573410673497	93.2483472105859	108.433954392082	91.0679271255077	34.5797931024291	35.9067023224353	29.2054506429988	44.8888105330614	46.7350738794498	108.372851143507	38.2631660960749	1.50588272998782	1.29678393939648e-12	8.04751614003111e-11	Gm32202	NC_000082.7	84535971	84542902	-	630	lncRNA	predicted gene%2C 32202 && - && -	-
69179	294.43952145474	318.746924499346	265.856989919543	329.81994460925	271.085922606163	126.792574708907	182.444865854536	139.768942362923	162.290315004145	123.653216306044	295.989860617808	146.989982847311	1.01195321080539	1.29838765688825e-12	8.04751614003111e-11	Stimate	NC_000080.7	30547533	30599167	+	3836	protein_coding	STIM activating enhancer%2C transcript variant X1 && Q3UF25.1 RecName: Full=Store-operated calcium entry regulator STIMATE; AltName: Full=STIM-activating enhancer encoded by TMEM110; Short=STIMATE; AltName: Full=Transmembrane protein 110 && PF12400:Vaculolar membrane protein	-
104445	582.099185507562	585.73152792615	656.70644524902	586.446970003844	602.530820167603	848.165480817914	1034.50120745178	939.789679619355	935.75905034305	897.702877434431	602.702989770836	931.183659133307	-0.627814641162162	1.35564595061342e-12	8.37033761186001e-11	Cdc42ep1	NC_000081.7	78726847	78735102	+	2542	protein_coding	CDC42 effector protein (Rho GTPase binding) 1 && Q91W92.1 RecName: Full=Cdc42 effector protein 1; AltName: Full=Binder of Rho GTPases 5 && PF14957:Cdc42 effector|PF00786:P21-Rho-binding domain	PBD
12660	218.892538976221	293.319819411079	408.705521816611	160.843699014922	362.15384973167	722.333455917408	825.854153416012	875.120467481286	768.864754771411	699.07881344677	288.783085790101	778.250329006577	-1.43140099419951	1.38448234909542e-12	8.51588249479719e-11	Chka	NC_000085.7	3901585	3944369	+	9842	protein_coding	choline kinase alpha%2C transcript variant X2 && O54804.3 RecName: Full=Choline kinase alpha; Short=CK; AltName: Full=CHETK-alpha; AltName: Full=Ethanolamine kinase; Short=EK && PF01633:Choline/ethanolamine kinase	Choline_kinase
13195	368.049401818425	286.963043139013	300.57711920008	391.265852098096	272.144851991343	675.266515305769	656.995607359154	690.500297345186	493.776915863676	734.130118856357	323.800053649391	650.133890946028	-1.00555424414659	1.49109928821824e-12	9.13693681269187e-11	Ddc	NC_000077.7	11764101	11848144	-	2577	protein_coding	dopa decarboxylase%2C transcript variant 1 && O88533.1 RecName: Full=Aromatic-L-amino-acid decarboxylase; Short=AADC; AltName: Full=DOPA decarboxylase; Short=DDC && PF00282:Pyridoxal-dependent decarboxylase conserved domain	-
117591	560.79106224439	496.736660117215	540.642013082652	569.278260558431	461.69321193862	275.677795011032	359.067023224353	256.590744934918	279.691819475229	291.120564374073	525.828241588262	292.429589403921	0.846031533052428	1.50267098452207e-12	9.16479782072158e-11	Slc2a9	NC_000071.7	38506616	38660488	-	4377	protein_coding	solute carrier family 2 (facilitated glucose transporter)%2C member 9%2C transcript variant X8 && Q5RB09.1 RecName: Full=Solute carrier family 2, facilitated glucose transporter member 9; AltName: Full=Glucose transporter type 9; Short=GLUT-9 && PF00083:Sugar (and other) transporter	Sugar_tr
104174	1318.19798914441	1143.311618076	1050.53191165969	1243.37601036254	1018.69006854347	1745.31900186427	2083.55918611537	2063.15647756613	1910.65193550979	1749.6443283619	1154.82151955722	1910.46618588349	-0.725843694421684	1.50697670786422e-12	9.16479782072158e-11	Gldc	NC_000085.7	30075841	30152841	-	3785	protein_coding	glycine decarboxylase && Q91W43.1 RecName: Full=Glycine dehydrogenase (decarboxylating), mitochondrial; AltName: Full=Glycine cleavage system P protein; AltName: Full=Glycine decarboxylase; AltName: Full=Glycine dehydrogenase (aminomethyl-transferring); Flags: Precursor && PF02347:Glycine cleavage system P-protein|PF01212:Beta-eliminating lyase	Beta_elim_lyase
14245	187.89890513888	228.843945794403	175.584653790146	190.663036472744	158.839407777048	1263.12299804706	320.248966659558	1487.39187917558	1225.80982609514	1238.47945780542	188.365989794644	1107.01062555655	-2.5547017062998	1.57443612150755e-12	9.53919593169572e-11	Lpin1	NC_000078.7	16585670	16697020	-	7483	protein_coding	lipin 1%2C transcript variant X1 && - && PF08235:LNS2 (Lipin/Ned1/Smp2)|PF04571:lipin, N-terminal conserved region|PF16876:Lipin/Ned1/Smp2 multi-domain protein middle domain	-
12696	286.691112995405	267.892714322813	201.376749827116	258.434257967796	239.318041050753	115.265977008097	127.129135249703	122.037061615388	136.968421882931	137.284279520884	250.742575232776	127.736975055401	0.974821364669815	1.58298829221769e-12	9.55522447880806e-11	Cirbp	NC_000076.7	80001824	80008620	+	2139	protein_coding	cold inducible RNA binding protein%2C transcript variant 4 && P60826.1 RecName: Full=Cold-inducible RNA-binding protein; AltName: Full=A18 hnRNP; AltName: Full=Glycine-rich RNA-binding protein CIRP >P60825.1 RecName: Full=Cold-inducible RNA-binding protein; AltName: Full=A18 hnRNP; AltName: Full=Glycine-rich RNA-binding protein CIRP >P60824.1 RecName: Full=Cold-inducible RNA-binding protein; AltN…	RRM_1
11883	1023.75846768967	1227.76593140489	1262.82070211783	1264.15918495436	1137.29015968367	660.858268179756	744.336234629943	540.300836895478	561.685629234204	763.339540031013	1183.15888917008	654.104101794079	0.854258879301685	2.05438788756984e-12	1.23545847052853e-10	Arsa	NC_000081.7	89356679	89361627	-	3491	protein_coding	arylsulfatase A && P50428.2 RecName: Full=Arylsulfatase A; Short=ASA; AltName: Full=Cerebroside-sulfatase; Flags: Precursor && PF14707:C-terminal region of aryl-sulfatase|PF00884:Sulfatase	Sulfatase
110794	258.603132330315	235.200722066469	227.168845864087	272.892118553407	176.841207325114	100.857729882085	131.981392320303	110.563491719924	96.6835919173631	87.6282635239684	234.141205227878	105.542893872729	1.15006138857852	2.0742561936369e-12	1.24278675720238e-10	Cebpe	NC_000080.7	54947820	54949631	-	1238	protein_coding	CCAAT/enhancer binding protein (C/EBP)%2C epsilon && Q6PZD9.1 RecName: Full=CCAAT/enhancer-binding protein epsilon; Short=C/EBP epsilon && PF07716:Basic region leucine zipper	bZIP_2
30931	1556.46154926897	1354.90145684622	1790.566667182	1350.90634846802	1786.4138727992	881.784724111942	980.155928261072	857.388586733751	956.47696289677	931.78053547153	1567.84997891288	921.517347495013	0.766318255144083	2.18983678872425e-12	1.30719519303292e-10	Tor1a	NC_000068.8	30850573	30857930	-	1452	protein_coding	torsin family 1%2C member A (torsin A) && - && PF06309:Torsin	-
22183	92.9809015120232	108.065196625135	93.2483472105859	74.0965355012561	86.8322095847864	222.847555548988	253.287819085287	200.265947266278	148.478373301665	227.833485162318	91.0446380867572	210.542636072907	-1.21159055834328	2.28183283224455e-12	1.35710329879485e-10	Zrsr1	NC_000077.7	22922005	22926496	+	4492	protein_coding	zinc finger (CCCH type)%2C RNA binding motif and serine/arginine rich 1 && - && PF00642:Zinc finger C-x8-C-x5-C-x3-H type (and similar)|PF13893:RNA recognition motif. (a.k.a. RRM, RBD, or RNP domain)	zf-CCCH
192654	377.734912392594	475.850109508996	477.153776683956	562.049330265626	430.984259768391	238.216352483401	282.401361508883	187.749325562135	227.897038090927	185.966648145311	464.754477723913	224.446145158131	1.05013413138512	2.3491079815656e-12	1.39199706292259e-10	Pla2g15	NC_000074.7	106876986	106891350	+	3542	protein_coding	phospholipase A2%2C group XV%2C transcript variant 1 && Q8VEB4.1 RecName: Full=Group XV phospholipase A2; AltName: Full=1-O-acylceramide synthase; Short=ACS; AltName: Full=LCAT-like lysophospholipase; Short=LLPL; AltName: Full=Lysophospholipase 3; AltName: Full=Lysosomal phospholipase A2; Short=LPLA2; Flags: Precursor && PF02450:Lecithin:cholesterol acyltransferase	-
330192	398.074484598349	472.217665924958	460.289713890552	496.085341343776	382.273508050096	771.321496145849	798.681513820655	698.844711814615	668.728177428428	793.522608578158	441.788142761546	746.219701557541	-0.755856197247668	2.56051636296213e-12	1.51173259867294e-10	Vps37b	NC_000071.7	124142704	124170323	-	2512	protein_coding	vacuolar protein sorting 37B && Q8R0J7.1 RecName: Full=Vacuolar protein sorting-associated protein 37B; Short=Vps37B; AltName: Full=ESCRT-I complex subunit VPS37B && PF07200:Modifier of rudimentary (Mod(r)) protein	-
14544	282.816908765737	328.736144355451	297.601108118891	360.542898353673	348.387767724326	123.910925283704	175.651705955697	149.15640864103	189.914198409106	110.995800463693	323.616965463616	149.925807750646	1.11300647382842	2.63782680438101e-12	1.55171360779897e-10	Gda	NC_000085.7	21368671	21450025	-	5417	protein_coding	guanine deaminase && - && PF01979:Amidohydrolase family|PF13054:Protein of unknown function (DUF3915)	Amidohydro_1
105246587	55.2074102727638	26.3352159842765	70.4322622548043	23.4940234516178	63.5357631108193	0.960549808400809	0	1.04305180867853	9.20796113498696	2.92094211746561	47.8009350148563	2.82650097390638	4.14080686138602	2.69407089053508e-12	1.57905742015167e-10	Gm41857	NC_000085.7	46657035	46670532	+	6970	lncRNA	predicted gene%2C 41857 && P27786.1 RecName: Full=Steroid 17-alpha-hydroxylase/17,20 lyase; AltName: Full=17-alpha-hydroxyprogesterone aldolase; AltName: Full=CYPXVII; AltName: Full=Cytochrome P450 17A1; AltName: Full=Cytochrome P450-C17; Short=Cytochrome P450c17 && -	-
70314	110.414820545528	124.411192753306	115.072428472638	113.855652111686	110.128656058754	216.123706890182	207.676602621653	226.342242483241	195.669174118473	203.492300850104	114.776549988382	209.860805392731	-0.870144053171382	2.77121945237396e-12	1.6184121689911e-10	Rabep2	NC_000073.7	126027596	126045079	+	2882	protein_coding	rabaptin%2C RAB GTPase binding effector protein 2%2C transcript variant X1 && Q91WG2.3 RecName: Full=Rab GTPase-binding effector protein 2; AltName: Full=Rabaptin-5beta && PF03528:Rabaptin|PF09311:Rabaptin-like protein	-
53897	55.2074102727638	149.838297841573	93.2483472105859	114.759268398287	97.4215034365896	25.9348448268218	34.9362509083154	21.9040879822491	19.5669174118473	29.2094211746561	102.09496543196	26.310304460778	1.95203330588254	3.05147090444872e-12	1.77567067702399e-10	Gal3st1	NC_000077.7	3933636	3949328	+	2902	protein_coding	galactose-3-O-sulfotransferase 1%2C transcript variant 1 && Q9JHE4.2 RecName: Full=Galactosylceramide sulfotransferase; Short=GalCer sulfotransferase; AltName: Full=3'-phosphoadenosine-5'-phosphosulfate:GalCer sulfotransferase; AltName: Full=3'-phosphoadenylylsulfate:galactosylceramide 3'-sulfotransferase; AltName: Full=Cerebroside sulfotransferase && PF06990:Galactose-3-O-sulfotransferase	-
30954	238.26356012456	226.119613106374	312.481163524836	287.349979139018	339.916332642883	124.871475092105	108.690558381426	141.85504598028	153.082353869158	133.38969003093	280.826129707534	132.37782467078	1.0861456420432	3.27558433849911e-12	1.8992518940466e-10	Siva1	NC_000078.7	112611262	112615586	+	782	protein_coding	SIVA1%2C apoptosis-inducing factor%2C transcript variant 1 && O54926.1 RecName: Full=Apoptosis regulatory protein Siva; AltName: Full=CD27-binding protein; Short=CD27BP && PF05458:Cd27 binding protein (Siva)	-
217664	437.785077952443	334.184809731509	407.713518122881	310.844002590635	414.041389605506	679.108714539372	667.670572914473	740.566784161756	976.043880308618	696.157871329304	380.913759600595	751.909564650704	-0.981113149546665	3.43046316121417e-12	1.98195009139149e-10	Mgat2	NC_000078.7	69230932	69233547	+	2616	protein_coding	mannoside acetylglucosaminyltransferase 2 && Q921V5.1 RecName: Full=Alpha-1,6-mannosyl-glycoprotein 2-beta-N-acetylglucosaminyltransferase; AltName: Full=Beta-1,2-N-acetylglucosaminyltransferase II; AltName: Full=GlcNAc-T II; Short=GNT-II; AltName: Full=Mannoside acetylglucosaminyltransferase 2; AltName: Full=N-glycosyl-oligosaccharide-glycoprotein N-acetylglucosaminyltransferase II && PF05060:N-…	-
20682	20.3395722057551	11.8054416481239	6.94402585610746	18.0723257320137	11.6482232369835	65.317386971255	47.5521192918738	100.132973633139	48.3417959586815	72.0499055641518	13.7619177357967	66.6788362838202	-2.2721255652046	3.56625703841354e-12	2.05307260179416e-10	Sox9	NC_000077.7	112673036	112678583	+	4146	protein_coding	SRY (sex determining region Y)-box 9 && Q04887.2 RecName: Full=Transcription factor SOX-9 && PF12444:Sox developmental protein N terminal|PF00505:HMG (high mobility group) box	HMG_box
233871	356.426789129422	327.828033459442	223.200831089168	284.639130279216	245.671617361835	581.132634082489	596.827619683722	551.774406790942	486.870945012435	674.737629134556	287.553280263817	578.268646940829	-1.00754380390056	3.86184666619545e-12	2.21535792620723e-10	Atxn2l	NC_000073.7	126090880	126106991	-	9253	protein_coding	ataxin 2-like%2C transcript variant X7 && Q7TQH0.1 RecName: Full=Ataxin-2-like protein && PF14438:Ataxin 2 SM domain|PF06741:LsmAD domain	-
110784	101.697861028775	123.503081857297	90.272336129397	98.4941752394746	112.246514829114	47.0669406116396	28.1430910094763	31.2915542603559	42.5868202493147	46.7350738794498	105.242793816812	39.1646960020473	1.42622393071642	3.92997227049184e-12	2.24647213497337e-10	Nr3c2	NC_000074.7	77624711	77971641	+	8969	protein_coding	nuclear receptor subfamily 3%2C group C%2C member 2%2C transcript variant X2 && Q8VII8.2 RecName: Full=Mineralocorticoid receptor; Short=MR; AltName: Full=Nuclear receptor subfamily 3 group C member 2 && PF00105:Zinc finger, C4 type (two domains)|PF00104:Ligand-binding domain of nuclear hormone receptor	zf-C4
100503842	172.40208822021	238.833165650507	279.745041631758	225.904071650171	218.139453347146	90.291681989676	124.217781007344	84.4871965029609	112.79752390359	85.6809687789913	227.004764099958	99.4950304365124	1.19105058653666	4.11689533189418e-12	2.34503576704409e-10	2410022M11Rik	NC_000080.7	57049446	57051356	+	1911	lncRNA	RIKEN cDNA 2410022M11 gene && - && -	-
50767	152.062516014455	153.470741425611	116.064432166368	143.674989569509	173.664419169573	250.703499992611	290.164972821842	274.322625682453	317.67465915705	276.515853786745	147.787419669103	281.87632228814	-0.931273974198554	4.41956346735891e-12	2.50860625303386e-10	Pnpla6	NC_000074.7	3565341	3594267	+	8623	protein_coding	patatin-like phospholipase domain containing 6%2C transcript variant X7 && Q3TRM4.2 RecName: Full=Neuropathy target esterase; AltName: Full=Patatin-like phospholipase domain-containing protein 6 && PF01734:Patatin-like phospholipase|PF00027:Cyclic nucleotide-binding domain	cNMP_binding
380660	234.389355894892	368.693023779871	409.69752551034	417.470724409516	488.166446568129	146.964120685324	148.479066360341	127.252320658781	202.575144969713	148.968047990746	383.68341523255	154.847740132981	1.31040418677267	4.58260995029091e-12	2.59205878202294e-10	Acss3	NC_000076.7	106769375	106959622	-	5751	protein_coding	acyl-CoA synthetase short-chain family member 3%2C transcript variant X1 && - && PF00501:AMP-binding enzyme|PF13193:AMP-binding enzyme C-terminal domain	AMP-binding
72022	15.4968169186705	42.6812121124481	56.5442105425893	45.1808143300342	58.2411161849177	2.88164942520243	3.88180565647949	3.12915542603559	0	7.7891789799083	43.628834017732	3.53635789752516	3.59338797037355	4.62748976152372e-12	2.60832410704422e-10	Slc35f2	NC_000075.7	53678733	53725445	+	2994	protein_coding	solute carrier family 35%2C member F2%2C transcript variant X2 && - && PF06027:Solute carrier family 35	-
83961	65.8614719043498	119.870638273258	87.2963250482081	150.000303575714	123.894738066098	17.2898965512146	30.0839938377161	34.4207096863915	23.0199028374674	39.91954227203	109.384695373526	28.9468090369639	1.91711628225433	4.70082177973452e-12	2.64045812259602e-10	Nrg4	NC_000075.7	55127506	55190937	-	3319	protein_coding	neuregulin 4 && Q9WTX4.1 RecName: Full=Pro-neuregulin-4, membrane-bound isoform; Short=Pro-NRG4; Contains: RecName: Full=Neuregulin-4; Short=NRG-4 && -	-
20338	1520.62516014455	1581.0210699526	1557.44579915553	1372.59313934644	1488.85471556353	2099.76188116417	2212.62922419331	2435.52597326437	2673.76171457184	2208.232240804	1504.10797683253	2325.98220679954	-0.628587025544135	4.7195612171569e-12	2.64181113529229e-10	Sel1l	NC_000078.7	91772817	91815931	-	6300	protein_coding	sel-1 suppressor of lin-12-like (C. elegans)%2C transcript variant 2 && Q9Z2G6.2 RecName: Full=Protein sel-1 homolog 1; AltName: Full=Suppressor of lin-12-like protein 1; Short=Sel-1L; Flags: Precursor && PF08238:Sel1 repeat	-
73242	96.8551057416909	132.584190817392	119.040443247556	119.27734983129	109.069726673573	261.26954788502	210.587956864012	221.126983439848	199.122159544093	269.700322179325	115.365363262301	232.36139398246	-1.01031700456563	5.50968962525529e-12	3.07345686440534e-10	Atat1	NC_000083.7	36208487	36220971	-	4257	protein_coding	alpha tubulin acetyltransferase 1%2C transcript variant 4 && Q8K341.1 RecName: Full=Alpha-tubulin N-acetyltransferase 1; Short=Alpha-TAT; Short=Alpha-TAT1; Short=TAT; AltName: Full=Acetyltransferase mec-17 homolog && PF05301:Touch receptor neuron protein Mec-17	-
53376	288.628215110239	196.151953538059	152.768568834364	222.289606503768	133.425102532721	45.145840994838	63.0793419177917	67.7983675641044	14.9629368443538	26.2884790571905	198.65268930383	43.4549932756557	2.18927039257248	5.56574693455391e-12	3.09405801238071e-10	Usp2	NC_000075.7	43978318	44006924	+	6486	protein_coding	ubiquitin specific peptidase 2%2C transcript variant 3 && O88623.2 RecName: Full=Ubiquitin carboxyl-terminal hydrolase 2; AltName: Full=41 kDa ubiquitin-specific protease; AltName: Full=Deubiquitinating enzyme 2; AltName: Full=Ubiquitin thioesterase 2; AltName: Full=Ubiquitin-specific-processing protease 2 && PF00443:Ubiquitin carboxyl-terminal hydrolase	UCH
329679	174.339190335044	267.892714322813	226.176842170357	217.771525070765	238.259111665573	61.4751877376518	87.3406272707886	68.8414193727829	132.364441315438	82.7600266615257	224.88787671291	86.5563404716373	1.38286052639895	5.63030226160637e-12	3.11922601664405e-10	Fnip2	NC_000069.7	79363278	79475458	-	20757	protein_coding	folliculin interacting protein 2%2C transcript variant X5 && Q80TD3.2 RecName: Full=Folliculin-interacting protein 2; AltName: Full=FNIP1-like protein; AltName: Full=O6-methylguanine-induced apoptosis 1 protein && PF14636:Folliculin-interacting protein N-terminus|PF14638:Folliculin-interacting protein C-terminus|PF14637:Folliculin-interacting protein middle domain	-
104086	3444.16756017453	3270.10733653033	2443.3050976561	3618.98322783574	2074.44266556825	6208.99396150283	6187.59821642831	6033.01166139661	5154.15624530895	6355.97004760517	2970.20117755299	5987.94602644838	-1.01135367278225	5.74096304082137e-12	3.1696777853709e-10	Cyp27a1	NC_000067.7	74752311	74777056	+	2397	protein_coding	cytochrome P450%2C family 27%2C subfamily a%2C polypeptide 1%2C transcript variant X2 && - && PF00067:Cytochrome P450	p450
14635	3033.50191182976	3162.95025080121	4110.86330681562	3643.38086757396	4012.28344044824	1954.71886009565	2337.81745661477	2038.12323415785	1633.26210631831	2084.57902449796	3592.59595549376	2009.70013633691	0.837695077248056	5.76247325943175e-12	3.17073231013019e-10	Galk1	NC_000077.7	115899183	115903545	-	1506	protein_coding	galactokinase 1 && - && PF10509:Galactokinase galactose-binding signature|PF08544:GHMP kinases C terminal|PF00288:GHMP kinases N terminal domain	GHMP_kinases
234852	1764.70002661361	1640.95638908923	1732.03844925195	1968.97988850289	1716.5245333773	1179.55516471619	1250.91187280052	1160.9166630592	1108.40832162406	1260.87334737266	1764.639857367	1192.13307391452	0.56554026772483	6.01705376659501e-12	3.29958911126127e-10	Chmp1a	NC_000074.7	123931000	123939527	-	2171	protein_coding	charged multivesicular body protein 1A && Q921W0.1 RecName: Full=Charged multivesicular body protein 1a; AltName: Full=Chromatin-modifying protein 1a; Short=CHMP1a && PF03357:Snf7	ESCRT-III
234673	3728.9215710551	4987.34504088436	4466.00062917083	5601.51736063764	4589.39995537152	2823.05588688998	2877.38844286542	2790.16358821507	2887.84681096028	2715.50252187053	4674.63691142389	2818.79145016026	0.729894049000837	6.28401614347917e-12	3.43434220111698e-10	Ces2e	NC_000074.7	105652892	105661304	+	2699	protein_coding	carboxylesterase 2E%2C transcript variant 1 && Q8BK48.1 RecName: Full=Pyrethroid hydrolase Ces2e; AltName: Full=carboxylesterase 2E; Flags: Precursor && PF00135:Carboxylesterase family	COesterase
20818	452.313343813696	382.314687220014	324.385207849591	375.000758939284	358.977061576129	656.055519137752	583.241299886044	660.251794893509	776.921720764525	646.501855332389	378.598211879743	664.594438002844	-0.810656785568935	6.5146038459993e-12	3.54837530022662e-10	Srprb	NC_000075.7	103065232	103079264	-	2991	protein_coding	signal recognition particle receptor%2C B subunit && P47758.1 RecName: Full=Signal recognition particle receptor subunit beta; Short=SR-beta && PF09439:Signal recognition particle receptor beta subunit	-
102633636	47.4590018134285	41.7731012164386	93.2483472105859	69.5784540682527	67.7714806515406	13.4476973176113	15.527222625918	19.8179843648921	13.8119417024804	10.7101210973739	63.9660769920493	14.6629934216551	2.12568887169783	7.31756050851207e-12	3.9723549109463e-10	Gm31418	NC_000085.7	55115729	55129272	+	2162	lncRNA	predicted gene%2C 31418%2C transcript variant X1 && - && -	-
51800	274.099949248985	244.281831026565	258.912964063435	224.09683907697	260.496628754359	501.406999985222	443.496296252782	475.631624757409	353.355508555125	491.691923106711	252.377642434063	453.11647053145	-0.846381676076409	7.73931251475158e-12	4.18725279435238e-10	Bok	NC_000067.7	93613297	93623492	+	1559	protein_coding	BCL2-related ovarian killer && Q792S6.1 RecName: Full=Bcl-2-related ovarian killer protein >O35425.1 RecName: Full=Bcl-2-related ovarian killer protein; AltName: Full=Apoptosis activator Mtd; AltName: Full=Protein matador && PF00452:Apoptosis regulator proteins, Bcl-2 family	-
26464	1589.39228522115	2160.39582160668	2737.9301946938	1934.64246961207	2672.73776819513	1030.66994441407	1122.81228613669	1036.79349782646	1292.56754432379	941.517009196416	2219.01970786577	1084.87205637949	1.03253679136013	7.82021528460425e-12	4.21692075530143e-10	Vnn3	NC_000076.7	23727360	23745741	+	1811	protein_coding	vanin 3 && Q9QZ25.3 RecName: Full=Vascular non-inflammatory molecule 3; Short=Vanin-3; Flags: Precursor && PF00795:Carbon-nitrogen hydrolase	CN_hydrolase
104479	211.144130516886	135.308523505421	163.68060946539	155.422001295318	162.016195932589	389.022672402328	253.287819085287	351.508459524664	443.133129621247	401.142717465277	165.514292143121	367.618959619761	-1.15108696020286	8.25266430299577e-12	4.4353272567961e-10	Ccdc117	NC_000077.7	5478887	5492217	-	3402	protein_coding	coiled-coil domain containing 117 && - && PF15810:Coiled-coil domain-containing protein 117	-
217830	551.105551670221	776.434816088152	550.562050019949	858.43547227065	597.236173241702	262.230097693421	350.332960497274	299.355869090738	375.224416250719	304.751627588912	666.754812658135	318.378994224213	1.06792899305431	8.36217477435674e-12	4.47930136836983e-10	Dglucy	NC_000078.7	100745316	100838869	+	3731	protein_coding	D-glutamate cyclase%2C transcript variant 1 && Q8BH86.1 RecName: Full=UPF0317 protein C14orf159 homolog, mitochondrial; Flags: Precursor && PF14336:Domain of unknown function (DUF4392)|PF07286:Protein of unknown function (DUF1445)	-
108167326	359.332442301673	547.590870293749	678.530526511072	478.013015611762	550.643280293768	1231.42485436984	837.49957038545	1217.24146072784	1149.8441467315	1161.56131537883	522.822027002405	1119.51426951869	-1.09864712563641	8.55761494072137e-12	4.56886260383002e-10	Gm2788	NC_000073.7	48531048	48536356	+	1390	lncRNA	predicted gene 2788 && - && -	-
17060	72.6413293062682	57.2109864486006	48.6081809927522	39.7591166104301	46.5928929479342	2.88164942520243	16.4976740400378	7.3013626607497	11.5099514187337	10.7101210973739	52.9625012611971	9.78015172841951	2.44006326387004	8.70948376389676e-12	4.63464864633414e-10	Blnk	NC_000085.7	40917371	40982664	-	1783	protein_coding	B cell linker%2C transcript variant 2 && - && PF00017:SH2 domain	SH2
15502	1950.66182963765	1924.2869886442	2727.01815406277	1908.43759730065	2687.56277958766	4144.77242324949	3767.29238961335	3966.72602840445	4204.58525326342	3967.61304289079	2239.59346984659	4010.1978274843	-0.840696561376373	9.10562358347006e-12	4.82790015986335e-10	Dnaja1	NC_000070.7	40722468	40734965	+	3604	protein_coding	DnaJ heat shock protein family (Hsp40) member A1%2C transcript variant 2 && P63036.1 RecName: Full=DnaJ homolog subfamily A member 1; AltName: Full=DnaJ-like protein 1; AltName: Full=Heat shock protein J2; Short=HSJ-2; Flags: Precursor >P63037.1 RecName: Full=DnaJ homolog subfamily A member 1; AltName: Full=DnaJ protein homolog 2; AltName: Full=Heat shock 40 kDa protein 4; AltName: Full=Heat shoc…	DnaJ_C
105242394	7.74840845933527	0.908110896009534	1.98400738745927	3.61446514640274	6.35357631108193	44.1852911864372	21.3499311106372	35.46376149507	35.6808493980745	45.7614265069613	4.12171364005775	36.488251939436	-3.1643802844456	9.13233262606284e-12	4.82790015986335e-10	Gm38678	NC_000075.7	74773080	74783827	+	8207	lncRNA	predicted gene%2C 38678 && - && -	-
18559	1999.0893825085	2138.60116010245	2158.60003755569	2518.37859075611	2254.46066104891	1057.56533904929	1502.25878905756	1307.98696808288	912.739147505582	980.462904095957	2213.82596639433	1152.20262955825	0.941886272396387	9.48262211484635e-12	4.99675498214558e-10	Pctp	NC_000077.7	89873370	89893720	-	2844	protein_coding	phosphatidylcholine transfer protein%2C transcript variant 2 && P53808.2 RecName: Full=Phosphatidylcholine transfer protein; Short=PC-TP; AltName: Full=START domain-containing protein 2; Short=StARD2; AltName: Full=StAR-related lipid transfer protein 2 && PF01852:START domain	START
102634823	43.5847975837609	35.4163249443718	43.648162524104	34.337418890826	49.7696811034751	0	9.70451414119873	4.17220723471412	6.90597085124022	0	41.3512770093076	4.15653844543061	3.33437453326592	9.66140433023231e-12	5.07443304708338e-10	Gm32317	NC_000070.7	47229380	47245354	-	4222	lncRNA	predicted gene%2C 32317%2C transcript variant X4 && - && -	-
228869	164.653679760874	132.584190817392	160.704598384201	138.253291849905	169.428701628852	363.087827575506	373.623794436151	357.766770376736	224.444052665307	298.909743353981	153.124892488245	323.566437681536	-1.08234315262089	9.98518888073142e-12	5.21984188141369e-10	Ncoa5	NC_000068.8	164842273	164876794	-	4214	protein_coding	nuclear receptor coactivator 5%2C transcript variant X1 && Q91W39.1 RecName: Full=Nuclear receptor coactivator 5; Short=NCoA-5; AltName: Full=Coactivator independent of AF-2; Short=CIA && -	-
54338	180.150496679545	442.250006356643	362.081348211318	311.747618877236	380.155649279736	140.240272026518	130.040489492063	124.123165232745	136.968421882931	113.916742581159	335.277023880896	129.057818243083	1.37765016849935	1.00253407734654e-11	5.21984188141369e-10	Slc23a2	NC_000068.8	131894416	131987240	-	8382	protein_coding	solute carrier family 23 (nucleobase transporters)%2C member 2%2C transcript variant 2 && Q9EPR4.2 RecName: Full=Solute carrier family 23 member 2; AltName: Full=Na(+)/L-ascorbic acid transporter 2; AltName: Full=Sodium-dependent vitamin C transporter 2; Short=SVCT-2; Short=mSVCT2; AltName: Full=Yolk sac permease-like molecule 2 && PF00860:Permease family	-
19340	186.930354081463	299.676595683146	284.705060100406	311.747618877236	271.085922606163	115.265977008097	141.685906461501	131.424527893495	117.401504471084	135.336984775907	270.829110269683	128.222980122017	1.07847462301994	1.00350548625806e-11	5.21984188141369e-10	Rab3d	NC_000075.7	21818787	21829623	-	4241	protein_coding	RAB3D%2C member RAS oncogene family%2C transcript variant X2 && P35276.1 RecName: Full=Ras-related protein Rab-3D && PF00071:Ras family	Ras
novel.143	18.4024700909213	6.35677627206674	11.9040443247556	8.13254657940616	14.8250113925245	53.7907892704453	62.1088905036719	62.5831085207118	34.5298542562011	59.3924897218008	11.9241697319349	54.4810264545662	-2.20589606982913	1.0445171536995e-11	5.41575448570409e-10	-	NC_000075.7	43126892	43128227	+	1336	-	-	-
73166	1987.4667698195	2087.74694992592	1838.18284448102	2545.48707935413	1944.19435119107	3332.14728534241	3972.05763799264	3215.72872615591	3316.01700373718	3395.10838786753	2080.61559895433	3446.21180821913	-0.727836575463824	1.05337779310132e-11	5.44424682396169e-10	Tm7sf2	NC_000085.7	6112851	6117880	-	1479	protein_coding	transmembrane 7 superfamily member 2 && Q71KT5.2 RecName: Full=Delta(14)-sterol reductase; Short=Delta-14-SR; AltName: Full=C-14 sterol reductase; Short=C14SR; AltName: Full=Sterol C14-reductase; AltName: Full=Transmembrane 7 superfamily member 2 && PF01222:Ergosterol biosynthesis ERG4/ERG24 family	-
17837	3048.99872874843	2490.04007685814	1927.46317691669	2683.74037120403	1865.83357668773	4899.76457265253	4079.77774495995	4557.09335211649	4612.03753348659	4559.59064536382	2403.215186083	4541.65276971588	-0.918056515413804	1.09242988136985e-11	5.62810133468792e-10	Mug2	NC_000072.7	121983688	122062927	+	5003	protein_coding	murinoglobulin 2%2C transcript variant X1 && P28666.2 RecName: Full=Murinoglobulin-2; Short=MuG2; Flags: Precursor && PF07678:A-macroglobulin complement component|PF07677:A-macroglobulin receptor|PF00207:Alpha-2-macroglobulin family|PF07703:Alpha-2-macroglobulin family N-terminal region|PF10569:Alpha-macro-globulin thiol-ester bond-forming region|PF01835:MG2 domain	A2M_comp
69757	148.188311784787	168.908626657773	112.096417391449	157.229233868519	169.428701628852	342.916281599089	278.519555852404	281.623988343203	275.087838907735	285.278680139141	151.170258266276	292.685268968314	-0.953457990533605	1.10611169719155e-11	5.67359540209368e-10	Leng1	NC_000073.7	3663106	3668839	-	2213	protein_coding	leukocyte receptor cluster (LRC) member 1 && Q9DB98.1 RecName: Full=Leukocyte receptor cluster member 1 homolog && PF04153:NOT2 / NOT3 / NOT5 family|PF10197:N-terminal domain of CBF1 interacting co-repressor CIR	-
107141	7990.5462236895	8221.12794157431	6289.3034182459	8867.18662041252	6406.52278034095	13243.100208422	13159.3211754655	11497.5600870634	15666.1948760384	13251.340739569	7554.93739685264	13363.5034173117	-0.822706714047764	1.10861040746635e-11	5.67359540209368e-10	Cyp2c50	NC_000085.7	40078123	40102399	+	2932	protein_coding	cytochrome P450%2C family 2%2C subfamily c%2C polypeptide 50%2C transcript variant 1 && Q91X77.2 RecName: Full=Cytochrome P450 2C50; AltName: Full=CYPIIC50 && PF00067:Cytochrome P450	p450
56520	91.0437993971894	61.7515409286483	97.2163619855045	110.241186965284	121.776879295737	28.8164942520243	41.7294108071545	29.2054506429988	21.868907695594	29.2094211746561	96.4059537144726	30.1659369144856	1.66877260383331	1.11178200065754e-11	5.67359540209368e-10	Nme4	NC_000083.7	26310708	26314650	-	1131	protein_coding	NME/NM23 nucleoside diphosphate kinase 4%2C transcript variant X1 && Q9WV84.1 RecName: Full=Nucleoside diphosphate kinase, mitochondrial; Short=NDK; Short=NDP kinase, mitochondrial; AltName: Full=Nucleoside diphosphate kinase D; Short=NDPKD; AltName: Full=nm23-M4; Flags: Precursor && PF00334:Nucleoside diphosphate kinase	NDK
11611	3130.35701757145	3163.85836169722	2020.71152412727	3883.74279980974	2180.33560408628	6535.5808963591	6026.50328168441	5853.60675030391	5487.94483645223	6706.48310170105	2875.80106145839	6122.02377330014	-1.0898925647041	1.12701064342287e-11	5.73322364108548e-10	Agxt	NC_000067.7	93062962	93073143	+	1553	protein_coding	alanine-glyoxylate aminotransferase%2C transcript variant 1 && O35423.3 RecName: Full=Serine--pyruvate aminotransferase, mitochondrial; Short=SPT; AltName: Full=Alanine--glyoxylate aminotransferase; Short=AGT; Flags: Precursor && PF00266:Aminotransferase class-V	Aminotran_5
71706	666.363127502833	776.434816088152	534.689990920275	736.447273579558	559.11471537521	197.873260530567	403.707788273867	280.580936534524	293.503761177709	249.253727357066	654.609984693205	284.983894774747	1.20037946934342	1.16482421552896e-11	5.90700982276236e-10	Slc46a3	NC_000071.7	147812707	147831670	-	5023	protein_coding	solute carrier family 46%2C member 3%2C transcript variant 2 && - && PF07690:Major Facilitator Superfamily	MFS_1
11941	42.616246526344	21.7946615042288	70.4322622548043	49.6988957630376	41.2982460220326	3.84219923360323	8.73406272707886	4.17220723471412	9.20796113498696	5.84188423493122	45.1680624140895	6.35966291306288	2.83600792529309	1.32239867134178e-11	6.68513853321748e-10	Atp2b2	NC_000072.7	113720792	114019574	-	12835	protein_coding	ATPase%2C Ca++ transporting%2C plasma membrane 2%2C transcript variant 1 && - && PF00122:E1-E2 ATPase|PF12424:Plasma membrane calcium transporter ATPase C terminal|PF12710:haloacid dehalogenase-like hydrolase|PF00690:Cation transporter/ATPase, N-terminus|PF00689:Cation transporting ATPase, C-terminus	Cation_ATPase_C
218100	54.2388592153469	33.6001031523528	43.648162524104	26.2048723114199	50.8286104886555	134.476973176113	84.4292730284289	136.639786936887	163.441310146019	115.864037326136	41.7041215383758	126.970276122717	-1.60934313160985	1.37600874665596e-11	6.9344839547207e-10	Zfp322a	NC_000079.7	23537273	23553378	-	5197	protein_coding	zinc finger protein 322A%2C transcript variant 2 && Q8BZ89.1 RecName: Full=Zinc finger protein 322; AltName: Full=Zinc finger protein 322A && PF00096:Zinc finger, C2H2 type	zf-C2H2
66082	1524.49936437421	1759.01080557047	2003.84746133387	1634.64186246064	2002.43546737599	859.692078518724	1236.35510158872	1036.79349782646	973.741890024871	924.96500386411	1784.88699222304	1006.30951436458	0.826536018669852	1.39173048704928e-11	6.99193294689323e-10	Abhd6	NC_000080.7	14413000	14466885	-	14243	protein_coding	abhydrolase domain containing 6%2C transcript variant 3 && - && PF12697:Alpha/beta hydrolase family	-
102631757	84.2639419952711	57.2109864486006	65.4722437861561	89.4580123734678	82.5964920440651	28.8164942520243	23.290833938877	26.0762952169632	24.1708979793408	26.2884790571905	75.8003353295121	25.7286000888791	1.55669595865465	1.60300785799747e-11	8.02843904607586e-10	Gm15318	NC_000083.7	31371726	31382026	+	1698	lncRNA	predicted gene 15318%2C transcript variant 2 && - && PF00088:Trefoil (P-type) domain	-
108958	1437.32976920669	1844.37322979536	1609.02999122947	2193.98034386646	1623.33874748143	666.621567030161	1123.78273755081	821.924825238681	870.152327256268	659.15927117474	1741.61041631588	828.328145650132	1.07241374397982	1.74899609099443e-11	8.73256474198051e-10	Miga2	NC_000068.8	30254232	30275532	+	4157	protein_coding	mitoguardin 2%2C transcript variant X4 && Q8BK03.1 RecName: Full=Mitoguardin 2; AltName: Full=Protein FAM73B && PF10265:Uncharacterized conserved protein (DUF2217)	-
213484	405.822893057685	428.6283429165	481.121791458874	367.771828646479	440.514624235014	219.965906123785	291.135424235962	233.643605143991	204.87713525346	223.938895672364	424.77189606291	234.712193285912	0.853914319264149	1.99020904002887e-11	9.90634204324522e-10	Nudt18	NC_000080.7	70815264	70820128	+	4253	protein_coding	nudix (nucleoside diphosphate linked moiety X)-type motif 18%2C transcript variant 1 && Q3U2V3.1 RecName: Full=8-oxo-dGDP phosphatase NUDT18; AltName: Full=2-hydroxy-dADP phosphatase; AltName: Full=7,8-dihydro-8-oxoguanine phosphatase; AltName: Full=MutT homolog 3; AltName: Full=Nucleoside diphosphate-linked moiety X motif 18; Short=Nudix motif 18 && PF00293:NUDIX domain	NUDIX
12753	191.773109368548	158.011295905659	211.296786764413	166.265396734526	232.964464739671	326.586934856275	337.717092113716	346.293200481272	369.469440541352	382.643417387995	192.062210702563	352.542017076122	-0.878709193028331	2.03642063322471e-11	1.01052688906982e-09	Clock	NC_000071.7	76357715	76452675	-	10151	protein_coding	circadian locomotor output cycles kaput%2C transcript variant X11 && O08785.1 RecName: Full=Circadian locomoter output cycles protein kaput; Short=mCLOCK && PF14598:PAS domain|PF00010:Helix-loop-helix DNA-binding domain|PF00989:PAS fold	HLH
320311	133.660045923533	149.838297841573	117.056435860097	138.253291849905	136.601890688262	73.0017854384615	69.8725018166308	44.8512277731768	55.2477668099217	48.6823686244269	135.081992432674	58.3311300925235	1.20888033451708	2.08556262663779e-11	1.03174760278653e-09	Rnf152	NC_000067.7	105204642	105284665	-	8619	protein_coding	ring finger protein 152%2C transcript variant X1 && - && PF14634:zinc-RING finger domain	-
19708	354.489687014589	292.41170851507	282.721052712947	338.856107475257	278.498428302425	491.801501901214	580.329945643684	571.592391155834	470.757013026208	521.874991653856	309.395396804057	527.271168676159	-0.768757060417687	2.14749964542521e-11	1.05914944402572e-09	Dpf2	NC_000085.7	5946544	5962899	-	3356	protein_coding	D4%2C zinc and double PHD fingers family 2%2C transcript variant 2 && Q61103.1 RecName: Full=Zinc finger protein ubi-d4; AltName: Full=Apoptosis response zinc finger protein; AltName: Full=BRG1-associated factor 45D; Short=BAF45D; AltName: Full=D4, zinc and double PHD fingers family 2; AltName: Full=Protein requiem && PF00628:PHD-finger|PF14051:N-terminal domain of DPF2/REQ.	PHD
15903	2590.87407859023	1869.80033488363	2345.09673197686	1587.6538155574	2344.46965878923	4882.47467610131	3684.80401941316	4549.79198945574	8245.72919638082	4910.10369945969	2147.57892395947	5254.58071616215	-1.29085496299061	2.19441437538292e-11	1.07899821734254e-09	Id3	NC_000070.7	135871133	135872703	+	953	protein_coding	inhibitor of DNA binding 3 && P41133.1 RecName: Full=DNA-binding protein inhibitor ID-3; AltName: Full=ID-like protein inhibitor HLH 462; AltName: Full=Inhibitor of DNA binding 3; AltName: Full=Inhibitor of differentiation 3 && PF00010:Helix-loop-helix DNA-binding domain	HLH
13844	10.654061631586	41.7731012164386	50.5921883802115	28.0121048846212	56.1232574145571	0	1.94090282823975	1.04305180867853	2.30199028374674	3.89458948995415	37.4309427054829	1.83610688212383	4.35282338387412	2.24525499347363e-11	1.10065121301281e-09	Ephb2	NC_000070.7	136374850	136563637	-	11063	protein_coding	Eph receptor B2%2C transcript variant 2 && P54763.3 RecName: Full=Ephrin type-B receptor 2; AltName: Full=Neural kinase; AltName: Full=Nuk receptor tyrosine kinase; AltName: Full=Tyrosine-protein kinase receptor EPH-3; AltName: Full=Tyrosine-protein kinase receptor SEK-3; Flags: Precursor && PF00041:Fibronectin type III domain|PF07699:GCC2 and GCC3|PF01404:Ephrin receptor ligand binding domain|PF…	Pkinase_Tyr
17000	3638.84632271533	3437.19974139609	4317.20007511138	4068.08052227628	4112.88173204037	2331.25438498876	2898.73837397606	2415.70798889947	2227.17559952497	2382.51512047945	3914.84167870789	2451.07829357374	0.67530271365212	2.30413516153301e-11	1.12610255311539e-09	Ltbr	NC_000072.7	125283534	125291026	-	2329	protein_coding	lymphotoxin B receptor%2C transcript variant X1 && P50284.1 RecName: Full=Tumor necrosis factor receptor superfamily member 3; AltName: Full=Lymphotoxin-beta receptor; Flags: Precursor && PF00020:TNFR/NGFR cysteine-rich region	-
29820	52.3017571005131	77.1894261608104	103.168384147882	59.6386749156452	108.010797288393	17.2898965512146	21.3499311106372	17.731880747535	27.6238834049609	25.314831684702	80.0618079226488	21.8620846998099	1.8741597748624	2.33603922126368e-11	1.13825621934887e-09	Tnfrsf19	NC_000080.7	61201283	61284304	-	4917	protein_coding	tumor necrosis factor receptor superfamily%2C member 19%2C transcript variant 1 && Q9JLL3.2 RecName: Full=Tumor necrosis factor receptor superfamily member 19; AltName: Full=TRADE; AltName: Full=Toxicity and JNK inducer; Flags: Precursor && -	-
109077	273.131398191568	223.395280418345	177.568661177605	201.506431911953	221.316241502687	431.286863971963	358.096571810233	439.124811453661	384.432377385706	400.169070092789	219.383602640432	402.62193894287	-0.87608546614652	2.36466538204479e-11	1.14874450106122e-09	Ints5	NC_000085.7	8870351	8875254	+	3294	protein_coding	integrator complex subunit 5 && - && PF14838:Integrator complex subunit 5 C-terminus|PF14837:Integrator complex subunit 5 N-terminus	-
68465	3708.58199884934	4753.0524297139	4430.28849619656	4849.70861018587	4521.62847471998	8013.86705148795	6391.39301339348	6435.62965954653	8107.60977935602	8044.2745915003	4452.65200193313	7398.55481905685	-0.732520803234849	2.70444919409391e-11	1.30987648541489e-09	Adipor2	NC_000072.7	119330111	119394489	-	4389	protein_coding	adiponectin receptor 2%2C transcript variant 1 && - && PF03006:Haemolysin-III related	-
414069	118.163229004863	118.962527377249	108.12840261653	93.0724775198705	74.1250569626226	201.71545976417	204.765248379293	236.772760570026	252.067936070268	187.913942890288	102.490338696227	216.647069534809	-1.07595605461564	2.72343410510557e-11	1.31125572932061e-09	BC024978	NC_000073.7	26894973	26909611	+	8117	protein_coding	cDNA sequence BC024978%2C transcript variant 3 && A6QQD2.3 RecName: Full=UPF0692 protein C19orf54 homolog && -	-
67701	154.968169186705	349.622694963671	341.249270642995	425.603270988922	382.273508050096	83.5678333308704	138.774552219142	132.467579702173	107.042548194223	88.6019108964569	330.743382766478	110.090884868573	1.58754335496674	2.72350822186886e-11	1.31125572932061e-09	Wfdc2	NC_000068.8	164404635	164410430	+	713	protein_coding	WAP four-disulfide core domain 2%2C transcript variant 2 && Q9DAU7.1 RecName: Full=WAP four-disulfide core domain protein 2; AltName: Full=WAP domain-containing protein HE4; Flags: Precursor && PF00095:WAP-type (Whey Acidic Protein) 'four-disulfide core'	-
69890	332.213012694	268.800825218822	281.729049019217	267.470420833803	310.266309857834	467.787756691194	478.432547161097	479.803831992123	514.494828417396	435.220375502376	292.095923524735	475.147867952837	-0.702276024178419	2.75154056785861e-11	1.3208211206602e-09	Zfp219	NC_000080.7	52243532	52258597	-	9127	protein_coding	zinc finger protein 219%2C transcript variant X7 && Q9P2Y4.2 RecName: Full=Zinc finger protein 219 && -	-
56397	896.878279168057	849.083687768914	982.083656792341	833.134216245831	985.86325760288	1350.53303061154	1269.35044966879	1341.36462596059	1345.51332084997	1327.08136870188	909.408619515605	1326.76855915855	-0.545560114825323	2.7911371565186e-11	1.33586466807696e-09	Morf4l2	NC_000086.8	135633691	135644435	-	2494	protein_coding	mortality factor 4 like 2%2C transcript variant 7 && Q9R0Q4.1 RecName: Full=Mortality factor 4-like protein 2; AltName: Full=MORF-related gene X protein; AltName: Full=Sid 393; AltName: Full=Transcription factor-like protein MRGX && PF05712:MRG	-
68778	1915.79399157065	1472.95587332746	1452.29340762019	1517.17174520255	1533.32974974111	2429.23046544565	2403.80815277493	2610.75867712236	2883.24283039279	2372.77864675457	1578.30895349239	2539.96375449806	-0.686220216167048	2.86355888233404e-11	1.36460988415541e-09	Gucd1	NC_000076.7	75342648	75353806	-	3352	protein_coding	guanylyl cyclase domain containing 1%2C transcript variant 2 && Q8BZI6.2 RecName: Full=Protein GUCD1; AltName: Full=Guanylyl cyclase domain-containing protein 1; AltName: Full=Protein LLN4 && PF09778:Guanylylate cyclase	-
16819	102.666412086192	614.791076598455	238.080886495113	294.578909431823	255.201981828458	41.3036417612348	56.2861820189526	37.5498651124271	34.5298542562011	26.2884790571905	301.063853288008	39.1916044412012	2.94102050716608	2.86806800156296e-11	1.36460988415541e-09	Lcn2	NC_000068.8	32274649	32277751	-	853	protein_coding	lipocalin 2 && P11672.1 RecName: Full=Neutrophil gelatinase-associated lipocalin; Short=NGAL; AltName: Full=Lipocalin-2; AltName: Full=SV-40-induced 24P3 protein; AltName: Full=Siderocalin LCN2; AltName: Full=p25; Flags: Precursor && PF00061:Lipocalin / cytosolic fatty-acid binding protein family	-
14082	264.414438674816	255.179161778679	204.352760908305	243.072781095584	220.257312117507	139.279722218117	122.276878179104	111.606543528603	135.817426741058	133.38969003093	237.455290914978	128.474052139562	0.887134624987068	2.94803233712865e-11	1.39854308263138e-09	Fadd	NC_000073.7	144132060	144136178	-	2876	protein_coding	Fas (TNFRSF6)-associated via death domain && - && PF00531:Death domain|PF01335:Death effector domain	Death
17112	271.194296076734	242.465609234546	314.465170912295	340.663340048458	284.852004613507	153.687969344129	141.685906461501	156.457771301779	171.498276139132	167.467348068028	290.728084177108	158.159454262914	0.879518893837643	3.16020794342939e-11	1.49481531873852e-09	Tm4sf1	NC_000069.7	57193032	57295145	-	3690	protein_coding	transmembrane 4 superfamily member 1%2C transcript variant X2 && - && PF05805:L6 membrane protein	-
18633	3080.96091364319	2793.34911612533	3185.32386056587	3603.62175096353	3137.60776828929	2003.70690032409	2316.46752550414	2056.89816671406	1841.59222699739	1982.34605038666	3160.17268191744	2040.20217398527	0.631095862064636	3.24786476556478e-11	1.53179907616739e-09	Pex16	NC_000068.8	92205021	92211565	+	1863	protein_coding	peroxisomal biogenesis factor 16%2C transcript variant 2 && Q91XC9.2 RecName: Full=Peroxisomal membrane protein PEX16; AltName: Full=Peroxin-16; AltName: Full=Peroxisomal biogenesis factor 16 && PF08610:Peroxisomal membrane protein (Pex16)	-
105243558	10.654061631586	33.6001031523528	41.6641551366448	28.9157211712219	27.5321640146884	0	0	1.04305180867853	0	0	28.4732410212988	0.208610361735706	6.67255771957728	3.41496170449508e-11	1.60592545039584e-09	Gm39447	NC_000075.7	115279563	115368862	+	2951	lncRNA	predicted gene%2C 39447%2C transcript variant X1 && - && -	-
67892	1185.5064942783	1128.78184373985	1386.82116383403	1326.5087087298	1274.95097975711	633.962873544534	626.911613521438	668.596209362937	939.21203576867	650.396444822343	1260.51383806782	703.815835403984	0.841855099902278	3.42720129172257e-11	1.60700971873032e-09	Coa6	NC_000074.7	127149240	127152174	+	763	protein_coding	cytochrome c oxidase assembly factor 6 && Q8BGD8.1 RecName: Full=Cytochrome c oxidase assembly factor 6 homolog && PF02297:Cytochrome oxidase c subunit VIb	-
671535	365.143748646175	393.212017972128	331.329233705699	461.74792245295	343.093120798424	204.597109189372	194.090282823975	151.242512258387	227.897038090927	212.255127202501	378.905208715075	198.016413913032	0.937690066147641	3.8059674384816e-11	1.77945477607852e-09	Parp10	NC_000081.7	76117195	76127640	-	3395	protein_coding	poly (ADP-ribose) polymerase family%2C member 10%2C transcript variant 1 && - && PF00644:Poly(ADP-ribose) polymerase catalytic domain	-
242425	409.697097287352	346.898362275642	296.609104425162	304.518688584431	336.739544487342	194.991611105364	173.710803127457	120.994009806709	127.760460747944	187.913942890288	338.892559411986	161.074165535553	1.070017065342	3.89627366496322e-11	1.81642706276974e-09	Gabbr2	NC_000070.7	46662318	46991714	-	5578	protein_coding	gamma-aminobutyric acid (GABA) B receptor%2C 2 && Q80T41.2 RecName: Full=Gamma-aminobutyric acid type B receptor subunit 2; Short=GABA-B receptor 2; Short=GABA-B-R2; Short=GABA-BR2; Short=GABABR2; Short=Gb2; AltName: Full=G-protein coupled receptor 51; Flags: Precursor && PF01094:Receptor family ligand binding region|PF00003:7 transmembrane sweet-taste receptor of 3 GCPR	7tm_3
210757	12.5911637464198	45.4055448004767	28.7681071181595	75.9037680744575	36.003599096131	0	1.94090282823975	3.12915542603559	4.60398056749348	0	39.7344365671289	1.93480776435376	4.4193793146028	4.0401277488276e-11	1.87807892508e-09	Themis	NC_000076.7	28544356	28759816	+	6497	protein_coding	thymocyte selection associated%2C transcript variant 2 && - && PF12736:Cell-cycle sustaining, positive selection,	-
67009	559.822511186973	727.396827703637	651.746426780372	711.146017554739	570.762938612194	352.521779683097	338.687543527836	412.005464428019	421.264221925653	358.302233075782	644.174944367583	376.556248528077	0.776543638187118	4.07859191398743e-11	1.89052668746632e-09	Ttc23	NC_000073.7	67295180	67378370	+	9677	protein_coding	tetratricopeptide repeat domain 23%2C transcript variant X4 && Q8CHY7.1 RecName: Full=Tetratricopeptide repeat protein 23; Short=TPR repeat protein 23 && -	-
14463	418.414056804105	294.227930307089	277.761034244298	348.795886627864	313.443098013375	720.412356300607	619.148002208479	616.443618929011	498.380896431169	695.184223956816	330.528401199346	629.913819565216	-0.930983022101242	4.09443858515598e-11	1.89244951405909e-09	Gata4	NC_000080.7	63436363	63509161	-	3698	protein_coding	GATA binding protein 4%2C transcript variant X1 && - && -	-
22750	9.68551057416909	4.54055448004767	6.94402585610746	7.22893029280548	18.0017995480655	49.9485900368421	40.7589593930347	37.5498651124271	70.2107036542756	43.8141317619842	9.28016415023903	48.4564499917127	-2.40040076946013	4.15112751935437e-11	1.91318489688307e-09	Zfp9	NC_000072.7	118438911	118456922	-	4609	protein_coding	zinc finger protein 9%2C transcript variant X1 && P17030.2 RecName: Full=Zinc finger protein 25; AltName: Full=Zinc finger protein KOX19 && PF00096:Zinc finger, C2H2 type|PF01352:KRAB box	KRAB
74137	199.521517827883	120.778749169268	98.2083656792341	140.060524423106	123.894738066098	286.243842903441	300.839938377161	307.700283560166	300.40973202895	277.489501159233	136.492779033118	294.53665960579	-1.10885948104977	4.65698479064256e-11	2.14022849313138e-09	Nuak2	NC_000067.7	132243816	132261226	+	3483	protein_coding	NUAK family%2C SNF1-like kinase%2C 2%2C transcript variant A && Q8BZN4.2 RecName: Full=NUAK family SNF1-like kinase 2; AltName: Full=Omphalocele kinase 2 && PF00069:Protein kinase domain	Pkinase
74200	81.3582888230203	118.054416481239	106.144395229071	107.530338105481	105.892938518032	170.017316086943	229.99698514641	213.825620779099	256.671916637761	197.650416615173	103.796075431369	213.632451053077	-1.03880205852272	4.84804210061561e-11	2.22172172979203e-09	Khdc4	NC_000069.7	88593087	88620240	+	3790	protein_coding	KH domain containing 4%2C pre-mRNA splicing factor%2C transcript variant X2 && Q3TCX3.1 RecName: Full=UPF0469 protein KIAA0907 && -	-
71774	221.798192148472	197.968175330078	189.472705502361	233.133001942977	219.198382732327	340.034632173886	458.05306746458	420.349878897447	662.973201719061	405.037306955232	212.314091531243	457.289617442041	-1.10534801966362	4.86425908850491e-11	2.22285647668768e-09	Shroom1	NC_000077.7	53347904	53358593	+	3440	protein_coding	shroom family member 1%2C transcript variant 1 && Q5SX79.2 RecName: Full=Protein Shroom1 && PF08688:Apx/Shroom domain ASD1|PF08687:Apx/Shroom domain ASD2	-
71544	312.841991545662	276.065712386898	313.473167218565	228.614920509973	262.61448752472	482.196003817206	423.116816556265	468.33026209666	531.759755545497	544.268881221092	278.722055837164	489.934343847344	-0.813894280218049	4.93433502563655e-11	2.24852782280908e-09	Arhgap42	NC_000075.7	8992508	9239032	-	10507	protein_coding	Rho GTPase activating protein 42%2C transcript variant 3 && B2RQE8.1 RecName: Full=Rho GTPase-activating protein 42; AltName: Full=Rho-type GTPase-activating protein 42 && PF16746:BAR domain of APPL family|PF00169:PH domain|PF14604:Variant SH3 domain|PF00620:RhoGAP domain	RhoGAP
100503019	83.2953909378542	52.670431968553	54.5602031551301	44.2771980434335	38.1214578664916	260.308998076619	99.9564956543469	154.371667684422	172.649271281005	262.884790571905	54.5849363942925	190.03424465366	-1.79960135772506	5.13000094494983e-11	2.33112430579925e-09	Gm16551	NC_000075.7	74755719	74760154	+	2707	lncRNA	predicted gene 16551%2C transcript variant 1 && - && -	-
223978	971.456710589159	1096.99796237952	868.003232013433	1090.66485792703	1053.63473825442	591.698681974898	646.320641803835	648.778224998045	709.013007393996	661.106565919717	1016.15150023271	651.383424418098	0.642401050031053	5.30205084934624e-11	2.40255676722336e-09	Cpped1	NC_000082.7	11621548	11727377	-	6324	protein_coding	calcineurin-like phosphoesterase domain containing 1%2C transcript variant X1 && Q8BFS6.1 RecName: Full=Serine/threonine-protein phosphatase CPPED1; AltName: Full=Calcineurin-like phosphoesterase domain-containing protein 1 && PF00149:Calcineurin-like phosphoesterase	Metallophos
22213	662.488923273166	521.255654309473	547.58603893876	615.362691175066	515.698610582817	911.561768172368	817.120090688933	1025.31992793099	936.910045484923	944.437951313881	572.478383655856	927.06995671822	-0.694883308995929	5.36369475507532e-11	2.42370083946518e-09	Ube2g2	NC_000076.7	77458155	77481824	+	1982	protein_coding	ubiquitin-conjugating enzyme E2G 2 && - && PF00179:Ubiquitin-conjugating enzyme	UQ_con
63986	247.949070698729	253.36293998666	274.78502316311	296.386142005025	327.20918002072	132.555873559312	155.27222625918	147.070305023673	169.196285855385	105.153916228762	279.938471174848	141.849721385262	0.982651853278979	5.73622074654258e-11	2.58481456871363e-09	Gmfg	NC_000073.7	28136894	28147655	+	2451	protein_coding	glia maturation factor%2C gamma%2C transcript variant 1 && Q9ERL7.1 RecName: Full=Glia maturation factor gamma; Short=GMF-gamma && PF00241:Cofilin/tropomyosin-type actin-binding protein	Cofilin_ADF
22419	215.018334746554	170.724848449792	129.952483878582	218.675141357366	153.544760851147	43.2247413780364	69.8725018166308	36.5068133037485	77.1166745055158	20.4465948222593	177.583113856688	49.4334651652382	1.85002968980861	5.78576865465702e-11	2.59989943128852e-09	Wnt5b	NC_000072.7	119409492	119521880	-	3307	protein_coding	wingless-type MMTV integration site family%2C member 5B%2C transcript variant X3 && P22726.2 RecName: Full=Protein Wnt-5b; Flags: Precursor && PF00110:wnt family	wnt
68567	115.257575832612	167.092404865754	248.000923432409	146.385838429311	222.375170887868	48.0274904200404	85.3997244425488	68.8414193727829	47.1908008168082	45.7614265069613	179.822382689591	59.0441723118283	1.60418722302439	6.27096704163066e-11	2.81012282084374e-09	Cgref1	NC_000071.7	31090487	31102824	-	1331	protein_coding	cell growth regulator with EF hand domain 1%2C transcript variant 1 && Q8R1U2.1 RecName: Full=Cell growth regulator with EF hand domain protein 1; AltName: Full=Cell growth regulatory gene 11 protein; AltName: Full=Hydrophobestin; Flags: Precursor && -	-
227231	8294.67125571841	5942.67770348639	3793.42212482213	7215.37604850647	3533.64735834674	15414.9033252162	11627.9488439843	14035.3051375783	17855.3876358816	14737.1266299865	5755.95889817603	14734.1343145294	-1.35596194430879	6.39207719815866e-11	2.85648157001692e-09	Cps1	NC_000067.7	67151294	67270426	+	5646	protein_coding	carbamoyl-phosphate synthetase 1%2C transcript variant X1 && Q8C196.2 RecName: Full=Carbamoyl-phosphate synthase [ammonia], mitochondrial; AltName: Full=Carbamoyl-phosphate synthetase I; Short=CPSase I; Flags: Precursor && PF00988:Carbamoyl-phosphate synthase small chain, CPSase domain|PF02787:Carbamoyl-phosphate synthetase large chain, oligomerisation domain|PF02786:Carbamoyl-phosphate synthase …	CPSase_L_D2
70573	181.119047736962	187.978955473974	157.728587303012	160.843699014922	122.835808680917	288.164942520243	316.367161003079	278.494832917167	391.338348236946	310.593511823843	162.101219641957	316.991759300256	-0.964286393943677	6.53916452916802e-11	2.91416155890774e-09	Tbccd1	NC_000082.7	22631964	22676441	-	4107	protein_coding	TBCC domain containing 1%2C transcript variant X10 && Q640P7.1 RecName: Full=TBCC domain-containing protein 1 && -	-
13370	4627.73695233799	3488.05395157262	3930.31863455682	4113.26133660632	4034.52095753703	2551.22029111255	2432.92169519852	2895.5118208916	2763.53933563796	2463.327852396	4038.77836652216	2621.30419904733	0.623766319268763	6.91420668214869e-11	3.07283300816262e-09	Dio1	NC_000070.7	107148662	107164365	-	1689	protein_coding	deiodinase%2C iodothyronine%2C type I && - && PF00837:Iodothyronine deiodinase	-
20846	777.746499105778	1276.8039197894	1179.49239184454	1266.87003381416	1001.74719838058	558.07943868087	689.02050402511	522.568956147943	516.796818701143	565.68912341584	1100.53200858689	570.430968194181	0.947903919281816	7.44795743079869e-11	3.30097554405563e-09	Stat1	NC_000067.7	52158588	52201024	+	5783	protein_coding	signal transducer and activator of transcription 1%2C transcript variant 2 && P42225.1 RecName: Full=Signal transducer and activator of transcription 1 && PF02864:STAT protein, DNA binding domain|PF12162:STAT1 TAZ2 binding domain|PF02865:STAT protein, protein interaction domain|PF00017:SH2 domain|PF01017:STAT protein, all-alpha domain	STAT_bind
101214	84.2639419952711	76.2813152648009	138.880517122149	83.132698367263	147.191184540065	274.717245202631	244.553756358208	220.08393163117	329.184610575784	250.227374729554	105.94993145791	263.753383699469	-1.3189034121881	7.63596371170559e-11	3.37505423399621e-09	Tra2a	NC_000072.7	49220855	49241182	-	2698	protein_coding	transformer 2 alpha%2C transcript variant X6 && Q6PFR5.1 RecName: Full=Transformer-2 protein homolog alpha; Short=TRA-2 alpha; Short=TRA2-alpha; AltName: Full=Transformer-2 protein homolog A && PF00076:RNA recognition motif. (a.k.a. RRM, RBD, or RNP domain)	RRM_1
109095	225.67239637814	209.773616978202	197.408735052198	175.301559600533	154.603690236327	365.969477000708	322.189869487798	366.111184846164	415.509246216286	311.567159196332	192.55199964908	356.269387349458	-0.885498332916968	9.39565900227934e-11	4.14151432370226e-09	Rbm15b	NC_000075.7	106758127	106764274	-	6148	protein_coding	RNA binding motif protein 15B && Q6PHZ5.2 RecName: Full=Putative RNA-binding protein 15B; AltName: Full=RNA-binding motif protein 15B && PF07744:SPOC domain|PF00076:RNA recognition motif. (a.k.a. RRM, RBD, or RNP domain)	RRM_1
19039	1273.64464050323	1944.26542835641	1602.08596537336	2103.61871520639	1528.0351028152	770.360946337449	1046.14662442122	864.689949394501	597.366478632279	805.20637704802	1690.32997045092	816.754075166694	1.04903981867077	9.91629291890901e-11	4.35912691709758e-09	Lgals3bp	NC_000077.7	118283573	118292787	-	2299	protein_coding	lectin%2C galactoside-binding%2C soluble%2C 3 binding protein%2C transcript variant X1 && Q07797.1 RecName: Full=Galectin-3-binding protein; AltName: Full=Cyp-C-associated protein; Short=CyCAP; AltName: Full=Lectin galactoside-binding soluble 3-binding protein; AltName: Full=Protein MAMA; Flags: Precursor && PF07707:BTB And C-terminal Kelch|PF00530:Scavenger receptor cysteine-rich domain	SRCR
12012	2831.07474082962	2915.94408708661	2688.33001000732	2936.75293145222	2706.6235085209	3792.25064356639	3688.68582506964	3986.54401276934	4285.15491319456	3769.96262627562	2815.74505557934	3904.51960417511	-0.471252979019255	1.04159164686196e-10	4.56634907080921e-09	Baat	NC_000070.7	49489416	49507915	-	3305	protein_coding	bile acid-Coenzyme A: amino acid N-acyltransferase%2C transcript variant X1 && Q91X34.1 RecName: Full=Bile acid-CoA:amino acid N-acyltransferase; Short=BACAT; Short=BAT; AltName: Full=Glycine N-choloyltransferase; AltName: Full=Long-chain fatty-acyl-CoA hydrolase && PF08840:BAAT / Acyl-CoA thioester hydrolase C terminal	-
16424	6782.76305509061	6905.2752532565	5710.96526480152	6490.67578665272	5666.3311400999	8634.38222771487	10307.1644693672	10021.6417777833	9425.49921680102	9032.52667457616	6311.20209998025	9484.24287324851	-0.587519482258074	1.11749974223672e-10	4.88589008923336e-09	Itih1	NC_000080.7	30651137	30665246	-	3089	protein_coding	inter-alpha trypsin inhibitor%2C heavy chain 1%2C transcript variant 1 && Q61702.2 RecName: Full=Inter-alpha-trypsin inhibitor heavy chain H1; Short=ITI heavy chain H1; Short=ITI-HC1; Short=Inter-alpha-inhibitor heavy chain 1; Flags: Precursor && PF06668:Inter-alpha-trypsin inhibitor heavy chain C-terminus|PF00092:von Willebrand factor type A domain|PF08487:Vault protein inter-alpha-trypsin domain	VWA
66885	769.998090646443	637.493848998693	595.202216237782	764.459378464179	679.832665285767	1278.49179498148	962.687802806914	1255.83437764895	1588.37329578525	1205.37544714081	689.397239926573	1258.15254367268	-0.867265827918818	1.13257312376205e-10	4.93844620568699e-09	Acadsb	NC_000073.7	131012330	131047940	+	4362	protein_coding	acyl-Coenzyme A dehydrogenase%2C short/branched chain && Q9DBL1.1 RecName: Full=Short/branched chain specific acyl-CoA dehydrogenase, mitochondrial; Short=SBCAD; AltName: Full=2-methyl branched chain acyl-CoA dehydrogenase; Short=2-MEBCAD; AltName: Full=2-methylbutyryl-coenzyme A dehydrogenase; Short=2-methylbutyryl-CoA dehydrogenase; Flags: Precursor && PF00441:Acyl-CoA dehydrogenase, C-terminal…	-
624219	1342.41176557984	741.01849114378	1282.66077599242	558.434865119223	1288.71706176445	6347.31313391254	3323.79609336056	10372.1071854993	19385.0601794313	6709.40404381851	1042.64859191994	9227.53612720444	-3.14574160681053	1.25261776621595e-10	5.44720365700951e-09	Angptl8	NC_000075.7	21746806	21748643	+	865	protein_coding	angiopoietin-like 8 && Q8R1L8.2 RecName: Full=Angiopoietin-like protein 8; AltName: Full=Betatrophin; AltName: Full=Lipasin; AltName: Full=Refeeding-induced fat and liver protein; Flags: Precursor && -	-
102631624	6.77985740191836	1.81622179201907	1.98400738745927	0	2.11785877036064	60.514637929251	21.3499311106372	22.9471397909276	26.4728882630875	35.0513054095873	2.53958907035147	33.2671805006981	-3.72711701673259	1.3538970322915e-10	5.87184779929749e-09	Gm29919	NC_000073.7	36902563	36903879	-	360	lncRNA	predicted gene%2C 29919 && - && -	-
18514	206.301375229802	230.660167586422	249.984930819869	253.916176534792	273.203781376523	130.63477394251	131.010940906183	140.811994171601	141.572402450424	145.073458500792	242.813286309481	137.820713994302	0.816964027040121	1.36188446926095e-10	5.89069653990225e-09	Pbx1	NC_000067.7	167946933	168259898	-	9500	protein_coding	pre B cell leukemia homeobox 1%2C transcript variant b && - && PF00046:Homeobox domain|PF03792:PBC domain	PBC
71911	7367.76789377042	7314.8332673568	7708.86070397301	7030.13470975333	7670.88446624625	4714.37845963117	4983.26801150555	4391.24811453661	3328.67795029779	5050.30892109804	7418.49620821996	4493.57629141383	0.723039048093484	1.53172869690997e-10	6.60767336797667e-09	Bdh1	NC_000082.7	31241115	31277719	+	3651	protein_coding	3-hydroxybutyrate dehydrogenase%2C type 1%2C transcript variant 1 && Q80XN0.2 RecName: Full=D-beta-hydroxybutyrate dehydrogenase, mitochondrial; AltName: Full=3-hydroxybutyrate dehydrogenase; Short=BDH; Flags: Precursor && PF00106:short chain dehydrogenase	adh_short
216345	65.8614719043498	64.4758736166769	87.2963250482081	56.0242097692424	56.1232574145571	177.70171455415	112.572364037905	150.199460449708	145.025387876045	171.361937557983	65.9562275506069	151.372172895158	-1.19953630819654	1.54714788229916e-10	6.65643917339191e-09	Zfc3h1	NC_000076.7	115220691	115268677	+	7386	protein_coding	zinc finger%2C C3H1-type containing%2C transcript variant X1 && O60293.3 RecName: Full=Zinc finger C3H1 domain-containing protein; AltName: Full=Coiled-coil domain-containing protein 131; AltName: Full=Proline/serine-rich coiled-coil protein 2 && PF10650:Putative zinc-finger domain	-
59038	2123.06391785786	2727.05702071663	2486.9532601802	2353.01681030818	2617.67344016576	4020.86149796579	3731.38568729091	3953.16635489163	3252.71227093414	3950.087390186	2461.55288984573	3781.64264025369	-0.619620487019161	1.58369004047488e-10	6.79558455829236e-09	Pxmp4	NC_000068.8	154427678	154445646	-	2807	protein_coding	peroxisomal membrane protein 4%2C transcript variant X1 && Q9JJW0.3 RecName: Full=Peroxisomal membrane protein 4; AltName: Full=24 kDa peroxisomal intrinsic membrane protein && -	-
24110	86.2010441101049	236.108832962479	322.401200462132	326.205479462847	257.319840598818	66.2779367796558	69.8725018166308	67.7983675641044	87.4756307823761	73.0235529366403	245.647279519276	72.8895979758815	1.75421139618617	1.7009056786211e-10	7.27924633943216e-09	Usp18	NC_000072.7	121222865	121247876	+	1771	protein_coding	ubiquitin specific peptidase 18 && - && PF00443:Ubiquitin carboxyl-terminal hydrolase	UCH
18671	28.0879806650904	61.7515409286483	31.7441181993484	41.5663491836315	48.7107517182948	2.88164942520243	12.6158683835583	3.12915542603559	4.60398056749348	0	42.3721481390027	4.64613076045797	3.18577741699816	1.79966791462702e-10	7.68159046303992e-09	Abcb1a	NC_000071.7	8617091	8798575	+	5177	protein_coding	ATP-binding cassette%2C sub-family B (MDR/TAP)%2C member 1A && P21447.3 RecName: Full=Multidrug resistance protein 1A; AltName: Full=ATP-binding cassette sub-family B member 1A; AltName: Full=MDR1A; AltName: Full=Multidrug resistance protein 3; AltName: Full=P-glycoprotein 3 && PF00005:ABC transporter|PF00664:ABC transporter transmembrane region|PF07673:Protein of unknown function (DUF1602)	ABC_membrane
224111	123.005984291947	109.881418417154	118.048439553827	113.855652111686	93.1857858958684	207.478758614575	184.385768682776	190.878480988171	204.87713525346	227.833485162318	111.595456054097	203.09072574026	-0.862581648631433	2.05489539436367e-10	8.74790599858449e-09	Ubxn7	NC_000082.7	32151018	32212568	+	11542	protein_coding	UBX domain protein 7 && O94888.2 RecName: Full=UBX domain-containing protein 7 >Q5REY7.2 RecName: Full=UBX domain-containing protein 7 && PF14555:UBA-like domain|PF13899:Thioredoxin-like|PF00789:UBX domain	UBX
239463	31.962184894758	32.6919922563432	27.7761034244298	18.9759420186144	18.0017995480655	2.88164942520243	1.94090282823975	3.12915542603559	0	1.94729474497707	25.8816044284422	1.97980048489097	3.68081481897495	2.10943558734431e-10	8.95651955287899e-09	Fam83a	NC_000081.7	57847983	57874102	+	3405	protein_coding	family with sequence similarity 83%2C member A%2C transcript variant X1 && - && PF07894:Protein of unknown function (DUF1669)	-
21969	340.929972210752	338.725364211556	345.217285417914	270.181269693605	371.684214198293	499.485900368421	554.127757462447	523.612007956622	581.252546646052	528.690523261276	333.347621146424	537.433747138963	-0.689860105545813	2.38181869961931e-10	1.00865657339638e-08	Top1	NC_000068.8	160487817	160564684	+	3847	protein_coding	topoisomerase (DNA) I && - && PF01028:Eukaryotic DNA topoisomerase I, catalytic core|PF02919:Eukaryotic DNA topoisomerase I, DNA binding fragment|PF14370:C-terminal topoisomerase domain	-
67475	1285.26725319224	919.008226761648	936.451486880778	815.965506800418	965.743599284454	1662.7117183418	1576.01309653067	1677.22730835508	1942.87979948225	1630.8593489183	984.487214583907	1697.93825432562	-0.786299520847229	2.51611085672629e-10	1.06274478666478e-08	Ero1b	NC_000079.7	12580701	12624422	+	5433	protein_coding	endoplasmic reticulum oxidoreductase 1 beta%2C transcript variant X2 && Q8R2E9.1 RecName: Full=ERO1-like protein beta; Short=ERO1-L-beta; AltName: Full=Endoplasmic reticulum oxidoreductase beta; AltName: Full=Endoplasmic reticulum oxidoreductin-1-like protein B; AltName: Full=Oxidoreductin-1-L-beta; Flags: Precursor && PF04137:Endoplasmic Reticulum Oxidoreductin 1 (ERO1)	-
210135	123.974535349364	114.421972897201	100.192373066693	95.7833263796726	91.0679271255077	210.360408039777	177.592608783937	228.428346100598	193.367183834726	184.993000772822	105.088026963688	198.948309506372	-0.919248834376845	2.59183090229239e-10	1.09187626318708e-08	Zfp180	NC_000073.7	23781303	23807134	+	4047	protein_coding	zinc finger protein 180%2C transcript variant X1 && Q9UJW8.2 RecName: Full=Zinc finger protein 180; AltName: Full=HHZ168 && PF00096:Zinc finger, C2H2 type	zf-C2H2
230784	130.754392751283	124.411192753306	90.272336129397	109.337570678683	90.0089977403274	27.8559444436235	45.611216463634	43.8081759644982	18.4159222699739	48.6823686244269	108.956898010599	36.8747255532313	1.55756081847502	2.64796182366314e-10	1.11262541354282e-08	Sesn2	NC_000070.7	132220115	132237767	-	2658	protein_coding	sestrin 2 && P58043.1 RecName: Full=Sestrin-2 && PF04636:PA26 p53-induced protein (sestrin)	PA26
17215	113.320473717778	98.9840876650392	128.960480184853	87.6507798002664	177.900136710294	52.8302394620445	46.5816678777539	43.8081759644982	33.3788591143277	45.7614265069613	121.363191615646	44.4720737851171	1.44090032045578	2.66271481178514e-10	1.11592584223441e-08	Mcm3	NC_000067.7	20873188	20890536	-	3035	protein_coding	minichromosome maintenance complex component 3 && P25206.2 RecName: Full=DNA replication licensing factor MCM3; AltName: Full=DNA polymerase alpha holoenzyme-associated protein P1; AltName: Full=P1-MCM3 && PF14551:MCM N-terminal domain|PF00493:MCM2/3/5 family	MCM
109658	174.339190335044	179.805957409888	109.12040631026	188.855803899543	127.071526221639	324.665835239473	303.75129261952	335.862682394486	277.389829191482	320.329985548729	155.838576835275	312.399924998738	-1.00110171020602	2.82026098033076e-10	1.17736821038923e-08	Txlna	NC_000070.7	129519870	129534867	-	4997	protein_coding	taxilin alpha%2C transcript variant X1 && Q6PAM1.1 RecName: Full=Alpha-taxilin && PF09728:Myosin-like coiled-coil protein	-
73102	816.488541402454	1085.19252073139	975.139630936234	1073.49614848161	996.452551454683	575.369335232084	694.843212509829	626.874137015796	635.3493183141	572.50465502326	989.353878601275	620.988131619014	0.672340996954352	2.82387875150537e-10	1.17736821038923e-08	Slc22a23	NC_000079.7	34363141	34530666	-	8169	protein_coding	solute carrier family 22%2C member 23%2C transcript variant X4 && Q3UHH2.1 RecName: Full=Solute carrier family 22 member 23 && PF00083:Sugar (and other) transporter	Sugar_tr
64697	2476.58505381504	2410.1263180093	1981.03137637809	1860.54593411081	1913.48539902084	3626.07552671305	2981.22674417625	3413.90856980483	4173.50838443284	3801.11934219525	2128.35481626682	3599.16771346444	-0.757725883006161	2.87611786090723e-10	1.1960657747017e-08	Keg1	NC_000085.7	12673154	12697266	+	1672	protein_coding	kidney expressed gene 1 && Q9DCY0.1 RecName: Full=Glycine N-acyltransferase-like protein Keg1; AltName: Full=Acyl-CoA:glycine N-acyltransferase protein Keg1; AltName: Full=Kidney-expressed gene 1 protein && PF08444:Aralkyl acyl-CoA:amino acid N-acyltransferase, C-terminal region|PF06021:Aralkyl acyl-CoA:amino acid N-acyltransferase	-
106200	360.30099335909	315.114480915308	308.513148749917	269.277653407004	256.260911213638	489.880402284412	572.566334330725	578.893753816584	624.99036203724	443.009554482284	301.893437528992	541.868081390249	-0.842692720843124	2.93152862648958e-10	1.21598304078774e-08	Txndc11	NC_000082.7	10892775	10952541	-	3122	protein_coding	thioredoxin domain containing 11%2C transcript variant X7 && Q8K2W3.1 RecName: Full=Thioredoxin domain-containing protein 11 && PF00085:Thioredoxin	-
67800	11713.6564884001	11339.5807584711	10866.4084611144	12674.1220358612	10866.7333507205	8088.78993654321	7995.54920093363	8630.21066500615	8855.75662157371	8052.0637704802	11492.1002189135	8324.47403890738	0.465333430837229	2.99848360401225e-10	1.24057466143494e-08	Dgat2	NC_000073.7	98802870	98831920	-	2251	protein_coding	diacylglycerol O-acyltransferase 2 && Q9DCV3.1 RecName: Full=Diacylglycerol O-acyltransferase 2; AltName: Full=Acyl-CoA retinol O-fatty-acyltransferase; Short=ARAT; Short=Retinol O-fatty-acyltransferase; AltName: Full=Diglyceride acyltransferase 2 && PF03982:Diacylglycerol acyltransferase	-
71720	54.2388592153469	159.827517697678	70.4322622548043	86.7471635136657	90.0089977403274	25.9348448268218	30.0839938377161	26.0762952169632	20.7179125537207	24.3411843122134	92.2509600843645	25.430846149487	1.8577220291861	3.14435155130523e-10	1.29760650626186e-08	Osbpl3	NC_000072.7	50270307	50433334	-	7551	protein_coding	oxysterol binding protein-like 3%2C transcript variant X7 && Q9DBS9.2 RecName: Full=Oxysterol-binding protein-related protein 3; Short=ORP-3; Short=OSBP-related protein 3 && PF01237:Oxysterol-binding protein|PF15409:Pleckstrin homology domain	-
52808	47.4590018134285	39.04876852841	21.824081262052	30.7229537444233	36.003599096131	79.7256340972671	122.276878179104	74.0566784161756	107.042548194223	117.811332071113	35.0116808888889	100.182614191577	-1.5163707326159	3.19993051906487e-10	1.31718259559574e-08	Tspyl2	NC_000086.8	151119847	151125480	-	2762	protein_coding	TSPY-like 2%2C transcript variant 1 && - && PF00956:Nucleosome assembly protein (NAP)	-
29816	339.961421153335	381.406576324004	444.417654790878	341.566956335059	422.512824686949	686.793113006578	629.822967763798	615.400567120332	557.081648666711	717.578113524052	385.973086658045	641.335282016294	-0.734234130008819	3.22515170178718e-10	1.32419490050282e-08	Hip1r	NC_000071.7	124111665	124141278	+	4527	protein_coding	huntingtin interacting protein 1 related%2C transcript variant X5 && Q9JKY5.2 RecName: Full=Huntingtin-interacting protein 1-related protein; Short=HIP1-related protein && PF01608:I/LWEQ domain|PF16515:Clathrin-binding domain of Huntingtin-interacting protein 1|PF07651:ANTH domain	-
74246	291.53386828249	293.319819411079	271.809012081921	248.494478815188	278.498428302425	453.379509565182	542.482340493009	485.019091035516	736.636890798957	436.194022874865	276.731121378621	530.742370953506	-0.938301666936526	3.28311088449207e-10	1.34217874800725e-08	Gale	NC_000070.7	135690550	135695489	+	2156	protein_coding	galactose-4-epimerase%2C UDP%2C transcript variant X4 && Q8R059.1 RecName: Full=UDP-glucose 4-epimerase; AltName: Full=Galactowaldenase; AltName: Full=UDP-N-acetylglucosamine 4-epimerase; Short=UDP-GlcNAc 4-epimerase; AltName: Full=UDP-galactosamine 4-epimerase; Short=UDP-GalNAc 4-epimerase; AltName: Full=UDP-galactose 4-epimerase && PF16363:GDP-mannose 4,6 dehydratase	-
102640551	14.5282658612536	19.0703288162002	24.8000923432409	22.5904071650171	14.8250113925245	55.7118888872469	52.4043763624731	57.3678494773191	55.2477668099217	73.9972003091288	19.1628211156473	58.945816369218	-1.61818496142472	3.28554604816016e-10	1.34217874800725e-08	Gm36587	NC_000082.7	91162373	91176210	-	6314	lncRNA	predicted gene%2C 36587%2C transcript variant X1 && - && -	-
223665	1110.92806285719	1060.67352653914	1044.57988949731	1130.42397453746	1093.87405489127	695.438061282186	797.711062406536	657.122639467474	807.998589595106	760.418597913548	1088.09590166447	743.73779013297	0.549297577363755	3.55441686578499e-10	1.44835772387415e-08	C030006K11Rik	NC_000081.7	76605665	76608045	-	1821	protein_coding	RIKEN cDNA C030006K11 gene%2C transcript variant 1 && - && PF14956:Domain of unknown function (DUF4505)	-
11647	621.809778861655	671.093952151046	946.371523818074	502.410655349981	889.500683551471	244.940201142206	450.289456151621	273.279573873775	203.726140111586	262.884790571905	726.237318746445	287.024032370219	1.33790527624786	3.67973190074397e-10	1.49565384317425e-08	Alpl	NC_000070.7	137469042	137523695	-	3699	protein_coding	alkaline phosphatase%2C liver/bone/kidney%2C transcript variant 1 && P09242.2 RecName: Full=Alkaline phosphatase, tissue-nonspecific isozyme; Short=AP-TNAP; Short=TNSALP; AltName: Full=Alkaline phosphatase 2; AltName: Full=Alkaline phosphatase liver/bone/kidney isozyme; Flags: Precursor && PF00245:Alkaline phosphatase	-
12580	128.817290636449	182.530290097916	237.088882801383	175.301559600533	253.084123058097	83.5678333308704	85.3997244425488	91.7885591637106	85.1736404986294	83.7336740340142	195.364429238876	85.9326862939547	1.18357187465674	3.7666312883859e-10	1.52713770306312e-08	Cdkn2c	NC_000070.7	109518073	109523953	-	2253	protein_coding	cyclin dependent kinase inhibitor 2C%2C transcript variant 1 && Q60772.1 RecName: Full=Cyclin-dependent kinase 4 inhibitor C; AltName: Full=Cyclin-dependent kinase 6 inhibitor; AltName: Full=p18-INK4c; AltName: Full=p18-INK6 && PF13857:Ankyrin repeats (many copies)	-
105244290	28.0879806650904	30.8757704643242	107.136398922801	52.4097446228397	82.5964920440651	6.72384865880566	11.6454169694385	9.38746627810676	12.6609465606071	2.92094211746561	60.221277343824	8.66772411688472	2.80426321975861	3.88693353783821e-10	1.57197309604022e-08	Gm39929	NC_000068.8	128443435	128447302	-	1171	lncRNA	predicted gene%2C 39929 && - && -	-
244723	112.351922660361	15.4378852321621	76.3842844171821	82.2290820806623	77.3018451181635	6.72384865880566	18.4385768682776	11.4735698954638	3.45298542562011	5.84188423493122	72.7410039017063	9.18617301661968	2.97567500662004	3.89695851563911e-10	1.57209720467566e-08	Olfm2	NC_000075.7	20578986	20657660	-	5284	protein_coding	olfactomedin 2%2C transcript variant X1 && Q8BM13.2 RecName: Full=Noelin-2; AltName: Full=Olfactomedin-2; Flags: Precursor && PF02191:Olfactomedin-like domain|PF12308:Neurogenesis glycoprotein	-
20503	679.92284230667	1274.98769799739	1295.55682401091	1146.68906769627	1454.96897523776	540.789542129655	640.497933319116	444.340070497053	573.195580652938	531.611465378741	1170.4250814498	546.086918395501	1.09962846209045	4.0665997479594e-10	1.63645234136167e-08	Slc16a7	NC_000076.7	125055139	125225455	-	12233	protein_coding	solute carrier family 16 (monocarboxylic acid transporters)%2C member 7%2C transcript variant X1 && - && PF07690:Major Facilitator Superfamily	MFS_1
226098	9.68551057416909	18.1622179201907	16.8640627934038	26.2048723114199	11.6482232369835	73.9623352468623	33.9657994941956	78.2288856508897	157.686334436652	80.8127319165486	16.5129773672334	84.9312173490296	-2.35292884130075	4.10964552262636e-10	1.64967085904533e-08	Hectd2	NC_000085.7	36531420	36598535	+	12012	protein_coding	HECT domain E3 ubiquitin protein ligase 2%2C transcript variant X1 && Q8CDU6.2 RecName: Full=Probable E3 ubiquitin-protein ligase HECTD2; AltName: Full=HECT domain-containing protein 2; AltName: Full=HECT-type E3 ubiquitin transferase HECTD2 && PF00632:HECT-domain (ubiquitin-transferase)	HECT
243382	1339.50611240758	1217.77671154879	1895.71905871734	1313.8580807174	1981.25687967238	779.005894613056	611.38439089552	689.457245536508	950.721987187403	797.417198068112	1549.6233686127	765.59734326012	1.01736940686719	4.14252412472866e-10	1.65809031619455e-08	Ppm1k	NC_000072.7	57483487	57512537	-	9503	protein_coding	protein phosphatase 1K (PP2C domain containing)%2C transcript variant 4 && Q8BXN7.1 RecName: Full=Protein phosphatase 1K, mitochondrial; AltName: Full=Protein phosphatase 2C isoform kappa; Short=PP2C-kappa; Flags: Precursor && PF00481:Protein phosphatase 2C	PP2C
19245	307.03068520116	381.406576324004	391.841459023207	452.711759586943	381.214578664916	183.465013404554	239.701499287609	198.179843648921	117.401504471084	156.757226970655	382.841011760046	179.101017556564	1.09394299522202	4.15750955834934e-10	1.65809031619455e-08	Ptp4a3	NC_000081.7	73594994	73630615	+	5721	protein_coding	protein tyrosine phosphatase 4a3%2C transcript variant 3 && Q9D658.1 RecName: Full=Protein tyrosine phosphatase type IVA 3; AltName: Full=Protein-tyrosine phosphatase 4a3; AltName: Full=Protein-tyrosine phosphatase of regenerating liver 3; Short=PRL-3; Flags: Precursor && PF00102:Protein-tyrosine phosphatase	Y_phosphatase
233115	31.962184894758	42.6812121124481	42.6561588303744	33.4338026042253	31.7678815554097	139.279722218117	61.138439089552	102.219077250496	204.87713525346	114.890389953647	36.5002479994431	124.480952753054	-1.76630995374791	4.16136903242249e-10	1.65809031619455e-08	Dpy19l3	NC_000073.7	35384925	35453879	-	7671	protein_coding	dpy-19-like 3 (C. elegans) && - && PF10034:Q-cell neuroblast polarisation|PF00607:gag gene protein p24 (core nucleocapsid protein)	-
117586	33.8992870095918	39.9568794244195	19.8400738745927	55.1205934826418	31.7678815554097	8.64494827560728	5.82270848471924	5.21525904339265	3.45298542562011	5.84188423493122	36.1169430693311	5.7955570928541	2.62916228592981	4.18619574593954e-10	1.66388424034555e-08	A1bg	NC_000081.7	60789438	60793119	-	1823	protein_coding	alpha-1-B glycoprotein && Q19LI2.1 RecName: Full=Alpha-1B-glycoprotein; AltName: Full=Alpha-1-B glycoprotein; Flags: Precursor && PF13895:Immunoglobulin domain	-
66684	191.773109368548	449.514893524719	734.082733359932	453.615375873544	659.713006967341	157.530168577733	140.715455047382	156.457771301779	202.575144969713	142.152516383326	497.739823818817	159.886211255987	1.63895181979076	4.2523182114891e-10	1.68602332615831e-08	Tceal8	NC_000086.8	135069733	135073000	-	2358	protein_coding	transcription elongation factor A (SII)-like 8%2C transcript variant 2 && Q9CZY2.1 RecName: Full=Transcription elongation factor A protein-like 8; Short=TCEA-like protein 8; AltName: Full=Transcription elongation factor S-II protein-like 8 && PF04538:Brain expressed X-linked like family	-
109711	326.401706349498	381.406576324004	230.144856945276	276.506583699809	285.910933998687	143.121921451721	177.592608783937	155.414719493101	135.817426741058	158.704521715632	300.074131463455	154.130239637089	0.96070716680876	4.93086789050712e-10	1.95028483776855e-08	Actn1	NC_000078.7	80214316	80307165	-	4660	protein_coding	actinin%2C alpha 1%2C transcript variant X3 && - && PF00307:Calponin homology (CH) domain|PF08726:Ca2+ insensitive EF hand|PF00435:Spectrin repeat	CH
15379	59.0816145024314	35.4163249443718	19.8400738745927	21.6867908784164	11.6482232369835	367.89057661751	170.799448885098	192.964584605528	120.854489896704	379.72247527053	29.5346054873592	246.446315055074	-3.0594561796282	5.0785509798136e-10	2.00379802927914e-08	Onecut1	NC_000075.7	74769203	74796930	+	1824	protein_coding	one cut domain%2C family member 1 && O08755.1 RecName: Full=Hepatocyte nuclear factor 6; Short=HNF-6; AltName: Full=One cut domain family member 1; AltName: Full=One cut homeobox 1 && PF00046:Homeobox domain|PF02376:CUT domain	CUT
69309	104.603514201026	183.438400993926	162.688605771661	168.072629307727	208.609088880523	82.6072835224696	73.7543074731103	53.195642242605	56.3987619517951	73.9972003091288	165.482447830973	67.9906390998218	1.27906735088178	5.86136290033712e-10	2.30703814206213e-08	Slc16a13	NC_000077.7	70107615	70113638	-	4349	protein_coding	solute carrier family 16 (monocarboxylic acid transporters)%2C member 13%2C transcript variant X1 && Q8CE94.1 RecName: Full=Monocarboxylate transporter 13; Short=MCT 13; AltName: Full=Solute carrier family 16 member 13 && PF07690:Major Facilitator Superfamily	MFS_1
225020	829.079705148874	871.786460169153	936.451486880778	737.350889866159	939.270364654946	608.988578526113	533.74827776593	550.731354982263	584.705532071672	503.375691576574	862.787781343982	556.30988698451	0.632887302622803	5.92221422371175e-10	2.32533154118896e-08	Fez2	NC_000083.7	78676641	78725581	-	4745	protein_coding	fasciculation and elongation protein zeta 2 (zygin II)%2C transcript variant 4 && Q6TYB5.1 RecName: Full=Fasciculation and elongation protein zeta-2; AltName: Full=Zygin II; AltName: Full=Zygin-2 && PF07763:FEZ-like protein	-
22187	7438.47212096186	11727.3441110671	11788.971896283	11197.6130235557	12365.1184307506	4652.90327189352	5892.58098653587	6171.73755195086	6915.17881237521	4614.11489822318	10903.5039165237	5649.30310419573	0.948726926500365	6.01244663910665e-10	2.3550447767755e-08	Ubb	NC_000077.7	62441997	62444039	+	1620	protein_coding	ubiquitin B%2C transcript variant 1 && - && PF00240:Ubiquitin family	ubiquitin
109222	2605.40234445148	2537.26184345064	3404.55667688012	2391.87231063201	3419.28298474726	1389.91557275597	1100.49190361194	1740.85346868447	1818.57232415992	1388.42115316865	2871.6752320323	1487.65088447619	0.949076231604414	6.04863145435361e-10	2.36349543567822e-08	Rarres1	NC_000069.7	67386219	67422856	-	1411	protein_coding	retinoic acid receptor responder (tazarotene induced) 1 && - && PF06907:Latexin	-
207304	1090.58849065144	938.986666473858	1041.60387841612	910.84521689349	1064.22403210622	1686.72546355182	1304.28670057711	1565.62076482647	1536.57851440095	1560.75673809913	1009.24965690823	1530.7936362911	-0.601377427062499	6.07660992212361e-10	2.36870647494443e-08	Hectd1	NC_000078.7	51790504	51876540	-	9210	protein_coding	HECT domain E3 ubiquitin protein ligase 1%2C transcript variant X4 && Q69ZR2.2 RecName: Full=E3 ubiquitin-protein ligase HECTD1; AltName: Full=HECT domain-containing protein 1; AltName: Full=HECT-type E3 ubiquitin transferase HECTD1; AltName: Full=Protein open mind && PF13857:Ankyrin repeats (many copies)|PF06701:Mib_herc2|PF00632:HECT-domain (ubiquitin-transferase)|PF07738:Sad1 / UNC-like C-term…	HECT
14296	153.031067071872	227.027724002384	261.888975144624	211.44621106456	216.021594576786	94.1338812232793	122.276878179104	82.4010928856038	92.0796113498696	113.916742581159	213.883114372045	100.961641243803	1.08087415365206	6.12958724729426e-10	2.3836137716221e-08	Frat1	NC_000085.7	41818409	41821022	+	2614	protein_coding	frequently rearranged in advanced T cell lymphomas && P70339.2 RecName: Full=Proto-oncogene FRAT1; AltName: Full=Frequently rearranged in advanced T-cell lymphomas 1; Short=FRAT-1 && PF05350:Glycogen synthase kinase-3 binding	-
54720	424.225363148606	529.428652373558	463.265724971741	646.98926120609	484.989658412588	817.427886949088	1096.61009795546	860.517742159787	1019.78169569981	806.180024420509	509.779732022516	920.103489436929	-0.851059242849704	6.18893987207002e-10	2.40092278922007e-08	Rcan1	NC_000082.7	92188839	92263057	-	2532	protein_coding	regulator of calcineurin 1%2C transcript variant 1 && P53805.4 RecName: Full=Calcipressin-1; AltName: Full=Adapt78; AltName: Full=Down syndrome critical region protein 1; AltName: Full=Myocyte-enriched calcineurin-interacting protein 1; Short=MCIP1; AltName: Full=Regulator of calcineurin 1 && PF04847:Calcipressin	-
232878	48.4275528708454	46.3136556964862	34.7201292805373	39.7591166104301	40.2393166368522	87.4100325644736	84.4292730284289	89.7024555463535	116.25050932921	103.206621483785	41.8919542190303	96.1997783904503	-1.19538269524711	6.44172957876002e-10	2.49301099032538e-08	Zscan22	NC_000073.7	12631736	12643010	+	4145	protein_coding	zinc finger and SCAN domain containing 22%2C transcript variant 1 && P10073.2 RecName: Full=Zinc finger and SCAN domain-containing protein 22; AltName: Full=Krueppel-related zinc finger protein 2; AltName: Full=Protein HKR2; AltName: Full=Zinc finger protein 50 && PF02023:SCAN domain|PF00096:Zinc finger, C2H2 type	SCAN
77975	90.0752483397725	64.4758736166769	62.4962327049671	72.2893029280548	56.1232574145571	169.056766278542	128.099586663823	130.381476084816	254.369926354015	199.59771136015	69.0919830008057	176.301093348269	-1.34836206489106	6.75519255719256e-10	2.6080847254822e-08	Tmem50b	NC_000082.7	91371390	91394568	-	2564	protein_coding	transmembrane protein 50B && Q9D1X9.1 RecName: Full=Transmembrane protein 50B && PF05255:Uncharacterised protein family (UPF0220)	-
320302	21.308123263172	19.9784397122097	34.7201292805373	21.6867908784164	39.1803872516719	68.1990363964574	59.1975362613123	102.219077250496	95.5325967754897	92.496500386411	27.3747740772015	83.5289494140332	-1.61566099155039	7.10499649790413e-10	2.73660781777607e-08	Glt28d2	NC_000069.7	85777153	85794825	-	2737	protein_coding	glycosyltransferase 28 domain containing 2 && Q5I0K7.1 RecName: Full=UDP-N-acetylglucosamine transferase subunit ALG13 homolog; AltName: Full=Glycosyltransferase 28 domain-containing protein 1 && PF04101:Glycosyltransferase family 28 C-terminal domain	-
224132	609.218615115236	611.158633014416	596.194219931512	553.013167399619	618.414760945308	935.575513382388	756.952103013501	1046.18096410456	965.684924031757	923.017709119133	597.599879281218	925.482242730269	-0.63083795108667	7.18162775016789e-10	2.75955325687568e-08	Slc49a4	NC_000082.7	35514432	35589740	-	5409	protein_coding	solute carrier family 49 member 4 && - && -	-
207798	436.816526895026	185.254622785945	241.056897576302	196.988350478949	255.201981828458	45.145840994838	98.0155928261072	87.6163519289965	119.70349475483	54.5242528593581	263.063675912936	81.001106672826	1.70254481821671	7.23773493361044e-10	2.77452222798616e-08	Gramd1c	NC_000082.7	43800713	43883822	-	4931	protein_coding	GRAM domain containing 1C%2C transcript variant X1 && - && PF02893:GRAM domain|PF16016:Domain of unknown function (DUF4782)	GRAM
13423	436.816526895026	457.687891588805	572.386131282001	430.121352421926	541.112915827145	298.730990412652	306.66264686188	302.485024516773	293.503761177709	295.015153864027	487.62496360298	299.279515366608	0.703118713102987	7.41698190090421e-10	2.83651338560112e-08	Dnase2a	NC_000074.7	85635384	85638332	+	1758	protein_coding	deoxyribonuclease II alpha%2C transcript variant 2 && P56542.1 RecName: Full=Deoxyribonuclease-2-alpha; AltName: Full=Acid DNase; AltName: Full=Deoxyribonuclease II alpha; Short=DNase II alpha; AltName: Full=Lysosomal DNase II; Flags: Precursor && PF03265:Deoxyribonuclease II	-
20342	1546.7760386948	351.43891675569	115.072428472638	172.590710740731	106.951867903213	10676.511120375	6256.50026683082	14556.8310419176	13246.8030878206	11095.6854568794	458.565992513415	11166.4661947647	-4.60586715689535	7.55338854330106e-10	2.88186713360805e-08	Selenbp2	NC_000069.7	94600880	94611713	+	1695	protein_coding	selenium binding protein 2 && Q63836.2 RecName: Full=Selenium-binding protein 2; AltName: Full=56 kDa acetaminophen-binding protein; Short=AP56 && PF05694:56kDa selenium binding protein (SBP56)	-
16790	2648.01859097783	3255.57756219418	2915.4988558714	3157.23530538279	2651.55918049153	1568.57783711852	2228.15644681923	1751.28398677125	1452.55586904419	1613.33369621351	2925.57789898355	1722.78156719334	0.763855031655893	7.64487039666628e-10	2.90990749192636e-08	Anpep	NC_000073.7	79471551	79497958	-	3850	protein_coding	alanyl (membrane) aminopeptidase && P97449.4 RecName: Full=Aminopeptidase N; Short=AP-N; Short=mAPN; AltName: Full=Alanyl aminopeptidase; AltName: Full=Aminopeptidase M; Short=AP-M; AltName: Full=Membrane protein p161; AltName: Full=Microsomal aminopeptidase; AltName: CD_antigen=CD13 && PF11838:ERAP1-like C-terminal domain|PF01433:Peptidase family M1	-
13544	184.99325196663	214.31417145825	145.824542978257	179.819641033536	128.130455606819	298.730990412652	304.72174403364	357.766770376736	322.278639724544	311.567159196332	170.616412608698	319.013060748781	-0.899649681333675	7.81884965629729e-10	2.96914391760379e-08	Dvl3	NC_000082.7	20335694	20352763	+	4931	protein_coding	dishevelled segment polarity protein 3%2C transcript variant X2 && - && PF02377:Dishevelled specific domain|PF00778:DIX domain|PF00595:PDZ domain (Also known as DHR or GLGF)|PF12316:Segment polarity protein dishevelled (Dsh) C terminal|PF00610:Domain found in Dishevelled, Egl-10, and Pleckstrin (DEP)	DIX
20186	2249.94410637948	2613.54315871544	2669.48193982645	2303.31791454514	2650.50025110635	1743.39790224747	1788.54195622293	1752.32703857993	1732.24768851942	1848.95636035573	2497.35747411457	1773.0941891851	0.493894688562697	7.87823332684266e-10	2.98468806857924e-08	Nr1h4	NC_000076.7	89290096	89369484	-	2596	protein_coding	nuclear receptor subfamily 1%2C group H%2C member 4%2C transcript variant 2 && Q60641.3 RecName: Full=Bile acid receptor; AltName: Full=Farnesoid X-activated receptor; AltName: Full=Farnesol receptor HRR-1; AltName: Full=Nuclear receptor subfamily 1 group H member 4; AltName: Full=Retinoid X receptor-interacting protein 14; Short=RXR-interacting protein 14 && PF00104:Ligand-binding domain of nucl…	zf-C4
13803	127.848739579032	393.212017972128	203.360757214576	421.98880584252	193.784077487999	62.4357375460526	100.926947068467	68.8414193727829	52.945776526175	93.4701477588996	268.038879619251	75.7240056544754	1.82265595781818	7.90997676639117e-10	2.98971248013808e-08	Enc1	NC_000079.7	97377613	97389548	+	6971	protein_coding	ectodermal-neural cortex 1 && O35709.2 RecName: Full=Ectoderm-neural cortex protein 1; Short=ENC-1 && PF01344:Kelch motif|PF00651:BTB/POZ domain|PF07707:BTB And C-terminal Kelch	BACK
433022	471.684364962035	344.174029587613	254.944949288517	361.446514640274	282.734145843146	750.189400361032	578.389042815444	593.496479138083	757.354803352677	827.600266615257	342.996800864317	701.405998456499	-1.03139752967941	8.28379347125117e-10	3.12370459171166e-08	Plcxd2	NC_000082.7	45779624	45830776	-	7337	protein_coding	phosphatidylinositol-specific phospholipase C%2C X domain containing 2 && B2RXA1.1 RecName: Full=PI-PLC X domain-containing protein 2 && -	-
109270	142.377005440286	168.000515761764	168.640627934038	163.554547874724	151.426902080786	55.7118888872469	102.867849896707	82.4010928856038	64.4557279449087	63.2870792117549	158.79991981832	73.7447277652442	1.10596987000054	8.72489748295053e-10	3.28238759492304e-08	Prr5	NC_000081.7	84547407	84590610	+	8929	protein_coding	proline rich 5 (renal)%2C transcript variant X1 && Q812A5.2 RecName: Full=Proline-rich protein 5; AltName: Full=Protein observed with Rictor-1; Short=Protor-1 && PF08539:HbrB-like	-
225896	2219.91902359955	2024.17918720525	2502.82531927988	2167.77547155504	2516.01621918845	3222.64460718471	3260.71675144277	3206.3412598778	3492.1192604438	3213.03632921217	2286.14304416563	3278.97164163225	-0.520535653041936	9.12658682259119e-10	3.42554048791317e-08	Ubxn1	NC_000085.7	8848912	8853030	+	1139	protein_coding	UBX domain protein 1%2C transcript variant 2 && - && PF00789:UBX domain|PF00627:UBA/TS-N domain	UBX
67812	912.375096086728	936.26233378583	932.483472105859	672.290517230909	818.552414744389	1402.40272026518	1689.5559119827	1301.7286572308	1412.27103907862	1286.18817905736	854.392766790743	1418.42930152293	-0.731531822099395	9.37829968522123e-10	3.51186930573666e-08	Ubxn4	NC_000067.7	128171635	128207115	+	4380	protein_coding	UBX domain protein 4%2C transcript variant X1 && Q8VCH8.1 RecName: Full=UBX domain-containing protein 4; AltName: Full=Erasin; AltName: Full=UBX domain-containing protein 2 && PF00789:UBX domain	UBX
230594	95.886554684274	114.421972897201	126.976472797394	106.626721818881	127.071526221639	47.0669406116396	46.5816678777539	53.195642242605	26.4728882630875	61.3397844667779	114.196649683878	46.9313846923728	1.27514863070752	9.74510562949374e-10	3.6407984704e-08	Tut4	NC_000070.7	108316607	108416612	+	12446	protein_coding	terminal uridylyl transferase 4%2C transcript variant 3 && B2RX14.2 RecName: Full=Terminal uridylyltransferase 4; Short=TUTase 4; AltName: Full=Zinc finger CCHC domain-containing protein 11 && PF01909:Nucleotidyltransferase domain|PF03828:Cid1 family poly A polymerase	NTP_transf_2
229285	289.596766167656	314.206370019299	305.537137668728	268.374037120403	243.553758591474	419.760266271153	431.850879283343	501.707919974373	481.115969303069	439.11496499233	284.253613913512	454.709999964854	-0.676028963385826	1.03015028641423e-09	3.83980211597304e-08	Spg20	NC_000069.7	55019500	55044753	+	4483	protein_coding	spastic paraplegia 20%2C spartin (Troyer syndrome) homolog (human)%2C transcript variant X4 && Q8R1X6.1 RecName: Full=Spartin && PF06911:Senescence-associated protein	-
98685	180.150496679545	167.092404865754	135.90450604096	148.193071002512	149.309043310425	285.28329309504	289.194521407722	244.074123230776	298.107741745203	240.490901004669	156.129904379839	271.430116096682	-0.796658881903944	1.03293677213959e-09	3.84133750871313e-08	Trmt1l	NC_000067.7	151304293	151333934	+	3052	protein_coding	tRNA methyltransferase 1 like%2C transcript variant 1 && A2RSY6.1 RecName: Full=TRMT1-like protein && PF02005:N2,N2-dimethylguanosine tRNA methyltransferase	TRM
73737	690.576903938256	754.640154583923	795.586962371169	730.121959573353	794.197038885242	490.840952092813	570.625431502485	475.631624757409	483.417959586815	522.848639026345	753.024603870389	508.672921393174	0.564951308670948	1.07934857890832e-09	4.00472980756877e-08	1110008P14Rik	NC_000068.8	32269113	32271927	-	657	protein_coding	RIKEN cDNA 1110008P14 gene && P58686.1 RecName: Full=UPF0184 protein C9orf16 homolog && PF03670:Uncharacterised protein family (UPF0184)	-
102640678	60.0501655598483	36.3244358403814	40.6721514429151	18.0723257320137	30.7089521702293	143.121921451721	97.0451414119873	128.295372467459	80.5696599311359	155.783579598166	37.1656061490776	120.963134972094	-1.70576894284993	1.12856567188234e-09	4.17775901007794e-08	Gm36691	NC_000068.8	172983705	172989925	-	2223	lncRNA	predicted gene%2C 36691 && - && -	-
59027	752.564171612938	840.910689704829	1220.16454328745	733.736424719756	1169.05804123908	414.957517229149	408.560045344467	502.750971783051	574.346575794812	378.748827898041	943.28677411281	455.872787609904	1.04958474310622	1.15019215199528e-09	4.24809553489214e-08	Nampt	NC_000078.7	32870334	32903368	+	4547	protein_coding	nicotinamide phosphoribosyltransferase && Q99KQ4.1 RecName: Full=Nicotinamide phosphoribosyltransferase; Short=NAmPRTase; Short=Nampt; AltName: Full=Pre-B-cell colony-enhancing factor 1 homolog; Short=PBEF; AltName: Full=Visfatin && PF04095:Nicotinate phosphoribosyltransferase (NAPRTase) family	-
15361	349.646931727504	437.709451876595	496.001846864819	537.651690527407	505.109316731014	212.281507656579	288.224069993602	215.911724396456	139.270412166678	240.490901004669	465.223847545468	219.235723043597	1.08320260533042	1.15380906367185e-09	4.25174697563088e-08	Hmga1	NC_000083.7	27775548	27782646	+	2046	protein_coding	high mobility group AT-hook 1%2C transcript variant 4 && P17095.4 RecName: Full=High mobility group protein HMG-I/HMG-Y; Short=HMG-I(Y); AltName: Full=High mobility group AT-hook protein 1; Short=High mobility group protein A1 && -	-
18087	154.968169186705	132.584190817392	204.352760908305	120.180966117891	177.900136710294	290.086042137044	274.637750195924	312.915542603559	352.204513413251	292.094211746561	157.997244748118	304.387612019268	-0.947576733494351	1.26246206777878e-09	4.64155656146756e-08	Nktr	NC_000075.7	121542244	121585908	+	19634	protein_coding	natural killer tumor recognition sequence%2C transcript variant X1 && P30415.4 RecName: Full=NK-tumor recognition protein; Short=NK-TR protein; AltName: Full=Natural-killer cells cyclophilin-related protein; Includes: RecName: Full=Putative peptidyl-prolyl cis-trans isomerase; Short=PPIase; AltName: Full=Rotamase && PF00160:Cyclophilin type peptidyl-prolyl cis-trans isomerase/CLD	Pro_isomerase
72333	529.797428407049	583.007195238121	539.650009388923	567.47102798523	602.530820167603	778.045344804655	952.012837251595	999.243632714031	1052.00955967226	770.155071638433	564.491296237385	910.293289216195	-0.688713888667503	1.29696254259558e-09	4.75758799355299e-08	Palld	NC_000074.7	61964465	62355741	-	7867	protein_coding	palladin%2C cytoskeletal associated protein%2C transcript variant 1 && Q9ET54.2 RecName: Full=Palladin && PF07679:Immunoglobulin I-set domain	I-set
18408	2424.28329671452	2061.41173394164	2243.91235521644	2353.01681030818	2364.58931710766	3484.87470487813	3012.28118942809	3434.7696059784	4232.20913666838	3370.76720355532	2289.44270265769	3506.98036810166	-0.615062112312025	1.34285169145429e-09	4.91477642820271e-08	Slc25a15	NC_000074.7	22865566	22888637	-	3775	protein_coding	solute carrier family 25 (mitochondrial carrier ornithine transporter)%2C member 15%2C transcript variant 1 && Q9WVD5.1 RecName: Full=Mitochondrial ornithine transporter 1; AltName: Full=Solute carrier family 25 member 15 && PF00153:Mitochondrial carrier protein	Mito_carr
76080	152.062516014455	120.778749169268	157.728587303012	145.48222214271	144.014396384524	270.875045969028	252.317367671167	241.988019613419	225.59504780718	230.754427279783	144.013294202794	244.305981668116	-0.764642959519724	1.35791848370862e-09	4.95870142459468e-08	Ttpal	NC_000068.8	163444206	163460933	+	5133	protein_coding	tocopherol (alpha) transfer protein-like%2C transcript variant X6 && Q9D3D0.3 RecName: Full=Alpha-tocopherol transfer protein-like && PF00650:CRAL/TRIO domain|PF03765:CRAL/TRIO, N-terminal domain	CRAL_TRIO_N
53607	549.168449555387	617.515409286483	577.346149750649	431.928584995127	543.230774597505	849.126030626315	874.376724122005	819.838721621324	869.001332114394	818.83744026286	543.83787363703	846.23604974938	-0.638076185827312	1.3892474732879e-09	5.06167936382397e-08	Snrpa	NC_000073.7	26886431	26895696	-	1570	protein_coding	small nuclear ribonucleoprotein polypeptide A%2C transcript variant 3 && Q62189.3 RecName: Full=U1 small nuclear ribonucleoprotein A; Short=U1 snRNP A; Short=U1-A; Short=U1A && PF00076:RNA recognition motif. (a.k.a. RRM, RBD, or RNP domain)	RRM_1
73836	1477.04036256079	1332.19868444599	1766.75857853248	1762.05175887133	1651.9298408813	1018.18279690486	1017.03308199763	1014.88940984421	771.166745055158	1053.4864570326	1597.99584505838	974.95169816689	0.71215275663293	1.42171565475687e-09	5.1683357633712e-08	Slc35b2	NC_000083.7	45874844	45878597	+	2508	protein_coding	solute carrier family 35%2C member B2%2C transcript variant X1 && Q91ZN5.1 RecName: Full=Adenosine 3'-phospho 5'-phosphosulfate transporter 1; AltName: Full=PAPS transporter 1; AltName: Full=Solute carrier family 35 member B2 && PF08449:UAA transporter family	-
71145	10.654061631586	7.26488716807627	0	3.61446514640274	3.17678815554097	42.2641915696356	23.290833938877	38.5929169211056	31.076868830581	38.9458948995415	4.9420404203212	34.8341412319481	-2.806962833036	1.44014907849811e-09	5.22360799167352e-08	Scara5	NC_000080.7	65903852	66002275	+	5630	protein_coding	scavenger receptor class A%2C member 5%2C transcript variant 1 && - && PF01391:Collagen triple helix repeat (20 copies)|PF00530:Scavenger receptor cysteine-rich domain	SRCR
22724	1632.97708280491	1316.76079921382	1248.93265040561	1612.05145529562	1314.13136700878	2180.44806506984	2222.33373833451	2236.30307780677	2019.99647398776	2148.8397510822	1424.97067094575	2161.58422125622	-0.601029637433664	1.54205532794571e-09	5.58072238035297e-08	Zbtb7b	NC_000069.7	89284951	89300980	-	5008	protein_coding	zinc finger and BTB domain containing 7B%2C transcript variant X4 && Q64321.2 RecName: Full=Zinc finger and BTB domain-containing protein 7B; AltName: Full=Krueppel-related zinc finger protein cKrox; Short=c-Krox; AltName: Full=T-helper-inducing POZ/Krueppel-like factor; AltName: Full=Zinc finger protein 67; Short=Zfp-67; AltName: Full=Zinc finger protein Th-POK && PF00651:BTB/POZ domain	BTB
15490	405.822893057685	408.64990320429	351.169307580292	326.205479462847	322.973462479998	582.09318389089	630.793419177917	542.386940512835	540.967716680484	559.847239180909	362.964209157022	571.217699888607	-0.654076078045162	1.62422197125212e-09	5.86496402431821e-08	Hsd17b7	NC_000067.7	169777104	169796913	-	5687	protein_coding	hydroxysteroid (17-beta) dehydrogenase 7%2C transcript variant X3 && - && PF00106:short chain dehydrogenase	adh_short
12041	478.464222363953	380.498465427995	448.385669565796	390.362235811496	504.050387345833	191.149411871761	280.460458680643	273.279573873775	257.822911779635	245.359137867111	440.352196103015	249.614298814585	0.818813682935348	1.63697565400231e-09	5.89785192757137e-08	Bckdk	NC_000073.7	127503245	127508836	+	2857	protein_coding	branched chain ketoacid dehydrogenase kinase && O55028.1 RecName: Full=[3-methyl-2-oxobutanoate dehydrogenase [lipoamide]] kinase, mitochondrial; AltName: Full=Branched-chain alpha-ketoacid dehydrogenase kinase; Short=BCKD-kinase; Short=BCKDHKIN; Flags: Precursor && PF02518:Histidine kinase-, DNA gyrase B-, and HSP90-like ATPase|PF10436:Mitochondrial branched-chain alpha-ketoacid dehydrogenase ki…	HATPase_c
70769	279.911255593487	274.249490594879	266.848993613272	227.711304223373	256.260911213638	420.720816079554	378.47605150675	377.584754741628	418.962231641907	433.273080757399	260.99639104773	405.803386945448	-0.637053963518378	1.73541623086507e-09	6.23862852593427e-08	Nolc1	NC_000085.7	46064286	46073982	+	3665	protein_coding	nucleolar and coiled-body phosphoprotein 1%2C transcript variant 3 && P41777.1 RecName: Full=Nucleolar and coiled-body phosphoprotein 1; AltName: Full=140 kDa nucleolar phosphoprotein; Short=Nopp140; AltName: Full=Nucleolar 130 kDa protein; AltName: Full=Nucleolar phosphoprotein p130 && PF05022:SRP40, C-terminal domain	-
22156	67.7985740191836	56.3028755525911	37.6961403617262	39.7591166104301	42.3571754072129	254.545699226214	60.1679876754321	133.510631510852	272.785848623989	246.3327852396	48.7827763902288	193.468590455217	-1.98645161751943	1.76523920582424e-09	6.33176821122366e-08	Tuft1	NC_000069.7	94520060	94566179	-	2984	protein_coding	tuftelin 1%2C transcript variant 2 && - && -	-
17524	679.92284230667	745.559045623828	750.946796153335	620.78438889467	722.18984069298	430.326314163562	499.782478271735	435.995656027625	349.902523129504	470.271680911964	703.880582734297	437.255730500878	0.685180433990709	1.77096761542846e-09	6.3382617510589e-08	Mpp1	NC_000086.8	74153339	74174622	-	2525	protein_coding	membrane protein%2C palmitoylated && P70290.1 RecName: Full=55 kDa erythrocyte membrane protein; Short=p55; AltName: Full=Membrane protein, palmitoylated 1 && PF00595:PDZ domain (Also known as DHR or GLGF)|PF07653:Variant SH3 domain|PF00625:Guanylate kinase	PDZ
71775	9498.58022008762	8976.67620705424	8014.39784164174	9689.47744121914	8473.55294021294	11844.5396873904	12793.4609923423	12367.4652955013	11961.1415143481	12283.5352513154	8930.53693004314	12250.0285481795	-0.455917237035402	1.79402818047761e-09	6.40662116458857e-08	1300017J02Rik	NC_000075.7	103127722	103165496	-	2282	protein_coding	RIKEN cDNA 1300017J02 gene && Q9DBD0.1 RecName: Full=Inhibitor of carbonic anhydrase; Flags: Precursor && PF00405:Transferrin	-
107829	426.16246526344	381.406576324004	357.121329742669	337.048874902055	386.509225590818	178.66226436255	280.460458680643	180.447962901386	202.575144969713	177.203821792914	377.649694364597	203.869930541441	0.888730585854599	1.81634488617821e-09	6.47202890389975e-08	Thoc5	NC_000077.7	4845283	4878867	+	2333	protein_coding	THO complex 5%2C transcript variant X1 && Q8BKT7.2 RecName: Full=THO complex subunit 5 homolog; AltName: Full=Fms-interacting protein; Short=FMIP && PF09766:Fms-interacting protein	-
13178	69.7356761340174	93.535422288982	87.2963250482081	64.1567563486486	80.4786332737045	36.5008927192307	18.4385768682776	19.8179843648921	36.8318445399478	30.1830685471447	79.0405626187121	28.3544734078986	1.48199378371767	1.85017671851511e-09	6.57808984075141e-08	Dck	NC_000071.7	88912872	88931136	+	3057	protein_coding	deoxycytidine kinase && - && PF01712:Deoxynucleoside kinase	-
18949	59.0816145024314	51.7623210725434	56.5442105425893	54.2169771960411	44.4750341775735	120.068726050101	123.247329593224	101.176025441817	92.0796113498696	116.837684698624	53.2160314982358	110.681875426727	-1.05779092442556	1.85924292944334e-09	6.59582738368528e-08	Pnn	NC_000078.7	59113705	59120803	+	3469	protein_coding	pinin && - && -	-
211924	95.886554684274	102.616531249077	72.4162696422635	149.096687289113	104.834009132852	48.9880402284412	23.290833938877	35.46376149507	35.6808493980745	43.8141317619842	104.970010399516	37.4475233644894	1.48708320493208	1.87989924320342e-09	6.65451423573341e-08	Dsg1c	NC_000084.7	20380397	20418088	+	4088	protein_coding	desmoglein 1 gamma && Q7TSF0.1 RecName: Full=Desmoglein-1-gamma; Short=Dsg1-gamma; AltName: Full=Desmoglein-6; Flags: Precursor && PF00028:Cadherin domain|PF01049:Cadherin cytoplasmic region	Cadherin
69993	422.288261033772	470.401444132939	483.105798846333	496.988957630376	486.048587797768	302.573189646255	293.076327064202	289.968402812631	258.973906921508	350.513054095873	471.766609888238	299.020976108094	0.656193814668087	1.91684637993807e-09	6.77048556512187e-08	Chn2	NC_000072.7	54016917	54278797	+	13508	protein_coding	chimerin 2%2C transcript variant 2 && P52757.2 RecName: Full=Beta-chimaerin; AltName: Full=Beta-chimerin; AltName: Full=Rho GTPase-activating protein 3 && PF00620:RhoGAP domain|PF00130:Phorbol esters/diacylglycerol binding domain (C1 domain)|PF00017:SH2 domain	RhoGAP
231630	154.968169186705	159.827517697678	158.720590996742	131.9279778437	149.309043310425	250.703499992611	325.101223730157	231.557501526634	290.050775752089	239.51725363218	150.95065980705	267.386050926734	-0.824958727326455	2.05649192759388e-09	7.2479019417617e-08	Ficd	NC_000071.7	113873821	113878670	+	3369	protein_coding	FIC domain containing%2C transcript variant X2 && Q8BIX9.1 RecName: Full=Adenosine monophosphate-protein transferase FICD; AltName: Full=AMPylator FICD; AltName: Full=FIC domain-containing protein && PF02661:Fic/DOC family	Fic
16880	2251.88120849431	1563.76696292842	1343.17300130993	1415.96672110327	1350.13496610491	3726.93325659514	2286.38353166642	3074.9167319843	3038.6271745457	3735.88496823852	1584.98457198817	3172.54913260602	-1.00115410742852	2.10277377419658e-09	7.39490681416914e-08	Lifr	NC_000081.7	7120091	7226970	+	10755	protein_coding	LIF receptor alpha%2C transcript variant X2 && P42703.1 RecName: Full=Leukemia inhibitory factor receptor; Short=LIF receptor; Short=LIF-R; AltName: Full=D-factor/LIF receptor; AltName: CD_antigen=CD118; Flags: Precursor && PF00041:Fibronectin type III domain	fn3
11529	184.99325196663	253.36293998666	287.681071181595	159.03646644172	313.443098013375	479.314354392004	433.791782111583	561.161873069049	673.332157995921	471.245328284452	239.703365517996	523.769099170602	-1.12832248317277	2.28255683426015e-09	8.00974444855238e-08	Adh7	NC_000069.7	137903828	137937803	+	2449	protein_coding	alcohol dehydrogenase 7 (class IV)%2C mu or sigma polypeptide%2C transcript variant X1 && Q64437.2 RecName: Full=Alcohol dehydrogenase class 4 mu/sigma chain; AltName: Full=ADH-C2; AltName: Full=Alcohol dehydrogenase 7; AltName: Full=Alcohol dehydrogenase class IV mu/sigma chain; AltName: Full=Gastric alcohol dehydrogenase; AltName: Full=Retinol dehydrogenase && PF00107:Zinc-binding dehydrogenase…	ADH_N
329910	79.4211867081865	132.584190817392	65.4722437861561	211.44621106456	82.5964920440651	27.8559444436235	38.8180565647949	36.5068133037485	26.4728882630875	22.3938895672364	114.304064884072	30.4095184284982	1.91198238099497	2.3015788176502e-09	8.05363489626091e-08	Acot11	NC_000070.7	106601752	106662204	-	5876	protein_coding	acyl-CoA thioesterase 11%2C transcript variant 1 && - && PF01852:START domain|PF03061:Thioesterase superfamily|PF10223:Uncharacterized conserved protein (DUF2181)	START
14194	2319.6797825135	2490.04007685814	2525.64140423566	2740.66819725988	2809.33965888339	3775.92129682358	3401.43220649015	3604.787050793	4423.27433021936	3922.82526375632	2577.07382395011	3825.64802961648	-0.569859417603296	2.30502129997453e-09	8.05363489626091e-08	Fh1	NC_000067.7	175428944	175453201	-	1632	protein_coding	fumarate hydratase 1 && P97807.3 RecName: Full=Fumarate hydratase, mitochondrial; Short=Fumarase; AltName: Full=EF-3; Flags: Precursor && PF10415:Fumarase C C-terminus|PF00206:Lyase	-
74551	173.370639277627	162.551850385707	191.45671288982	129.217128983898	220.257312117507	87.4100325644736	94.1337871696277	92.8316109723891	70.2107036542756	79.8390845440601	175.370728730912	84.8850437809652	1.04247166657867	2.38561452998089e-09	8.31725996799587e-08	Pck2	NC_000080.7	55777721	55787477	+	3405	protein_coding	phosphoenolpyruvate carboxykinase 2 (mitochondrial) && Q8BH04.1 RecName: Full=Phosphoenolpyruvate carboxykinase [GTP], mitochondrial; Short=PEPCK-M; Flags: Precursor && PF00821:Phosphoenolpyruvate carboxykinase	-
74610	733.1931504646	684.715615591189	848.16315813884	662.350738078302	774.077380566816	437.050162822368	509.486992412933	447.469225923089	523.702789552383	395.300833230346	740.500008567949	462.602000788224	0.67906991345695	2.39990528779572e-09	8.3490898582089e-08	Abcb8	NC_000071.7	24598679	24617757	+	5774	protein_coding	ATP-binding cassette%2C sub-family B (MDR/TAP)%2C member 8%2C transcript variant X2 && Q9CXJ4.1 RecName: Full=ATP-binding cassette sub-family B member 8, mitochondrial; Flags: Precursor && PF00005:ABC transporter|PF00664:ABC transporter transmembrane region|PF07673:Protein of unknown function (DUF1602)	ABC_membrane
66494	3934.25439522748	3935.75262330532	3793.42212482213	4486.4548629724	3934.98159533008	2849.9512815252	3035.57202336696	2882.99519918746	3042.08015997132	3039.72709690921	4016.97312033148	2970.06515219203	0.435762584939844	2.40636289412741e-09	8.35359067345473e-08	Prelid1	NC_000079.7	55469868	55473085	+	1089	protein_coding	PRELI domain containing 1 && Q8R107.1 RecName: Full=PRELI domain-containing protein 1, mitochondrial; AltName: Full=Px19-like protein; Flags: Precursor && PF04707:PRELI-like family	MSF1
69288	473.621467076868	573.926086278026	432.513610466122	488.85641105097	428.86640099803	155.609068960931	307.633098276	281.623988343203	229.048033232801	193.755827125219	479.556795174003	233.534003187631	1.03896741475676	2.41424877400444e-09	8.36301978952244e-08	Rhobtb1	NC_000076.7	68987106	69127621	+	6560	protein_coding	Rho-related BTB domain containing 1%2C transcript variant X2 && Q9DAK3.2 RecName: Full=Rho-related BTB domain-containing protein 1 && PF00651:BTB/POZ domain|PF00071:Ras family	Ras
269378	23049.5780644076	22880.7621358562	21228.8790458142	26444.330627369	20738.0730793714	31701.9858764603	32181.1393436291	33196.1668630029	30961.7693163936	32486.7182304525	22868.3245905637	32105.5559259877	-0.489444940236019	2.43040639526869e-09	8.4010009094576e-08	Ahcy	NC_000068.8	154901230	154916417	-	2543	protein_coding	S-adenosylhomocysteine hydrolase && P50247.3 RecName: Full=Adenosylhomocysteinase; Short=AdoHcyase; AltName: Full=CUBP; AltName: Full=Liver copper-binding protein; AltName: Full=S-adenosyl-L-homocysteine hydrolase && PF00670:S-adenosyl-L-homocysteine hydrolase, NAD binding domain|PF05221:S-adenosyl-L-homocysteine hydrolase	-
27400	1299.79551905349	1110.61962581966	801.538984533547	942.471786924514	811.139909048127	1903.8097202504	2263.09269772754	1716.86327708486	1511.25662127973	1889.84955000025	993.113165075868	1856.97437326856	-0.902886666445034	2.45662829288849e-09	8.4735343057691e-08	Hsd17b6	NC_000076.7	127826800	127843517	-	1642	protein_coding	hydroxysteroid (17-beta) dehydrogenase 6%2C transcript variant X7 && Q9R092.1 RecName: Full=17-beta-hydroxysteroid dehydrogenase type 6; Short=17-beta-HSD 6; Short=17-beta-HSD6; AltName: Full=17-beta-HSD9; AltName: Full=3-alpha->beta-hydroxysteroid epimerase; Short=3-alpha->beta-HSE; AltName: Full=Oxidative 3-alpha hydroxysteroid dehydrogenase; Flags: Precursor && PF00106:short chain dehydrogenase	adh_short
13853	52.3017571005131	44.4974339044672	76.3842844171821	68.674837781652	48.7107517182948	20.171545976417	23.290833938877	19.8179843648921	11.5099514187337	14.6047105873281	58.1138129844218	17.8790052572495	1.6932615075417	2.48043766270849e-09	8.53745533396495e-08	Epm2a	NC_000076.7	11218435	11335408	+	4079	protein_coding	epilepsy%2C progressive myoclonic epilepsy%2C type 2 gene alpha%2C transcript variant X1 && Q9WUA5.2 RecName: Full=Laforin; AltName: Full=Glucan phosphatase; AltName: Full=Lafora PTPase; Short=LAFPTPase && -	-
71704	235.357906952309	266.984603426803	248.992927126139	269.277653407004	278.498428302425	149.845770110526	181.474414440416	150.199460449708	151.931358727285	124.626863678533	259.822303842936	151.615573481294	0.776961558788651	2.48695436615438e-09	8.54171141853065e-08	Arhgef3	NC_000080.7	26836418	27125873	+	5871	protein_coding	Rho guanine nucleotide exchange factor (GEF) 3%2C transcript variant X3 && - && PF00621:RhoGEF domain	RhoGEF
320700	31.962184894758	44.4974339044672	41.6641551366448	25.3012560248192	11.6482232369835	4.80274904200404	3.88180565647949	3.12915542603559	4.60398056749348	0	31.0146506395345	3.28353813840252	3.25249656482546	2.50058485262312e-09	8.57033075442464e-08	A930033H14Rik	NC_000076.7	69045592	69048928	-	2969	protein_coding	RIKEN cDNA A930033H14 gene && - && -	-
68346	310.904889430828	259.719716258727	376.961403617262	310.844002590635	338.857403257703	168.096216470142	177.592608783937	149.15640864103	218.68907695594	176.230174420425	319.457483031031	177.952897054295	0.84508918946645	2.70423540343763e-09	9.24871376774009e-08	Sirt5	NC_000079.7	43518849	43549073	+	3580	protein_coding	sirtuin 5%2C transcript variant X6 && Q8K2C6.1 RecName: Full=NAD-dependent protein deacylase sirtuin-5, mitochondrial; AltName: Full=Regulatory protein SIR2 homolog 5; AltName: Full=SIR2-like protein 5; Flags: Precursor && PF02146:Sir2 family	SIR2
666892	15.4968169186705	14.5297743361525	7.9360295498371	3.61446514640274	4.23571754072129	45.145840994838	55.3157306048328	44.8512277731768	44.8888105330614	30.1830685471447	9.16256069835684	44.0769356906107	-2.25944239801418	2.84063063688974e-09	9.69470080442308e-08	Gm8350	NC_000071.7	106705598	106735264	-	13136	misc_RNA	predicted gene 8350 && - && -	-
19123	10344.1252932126	9941.08997861637	10052.9654322561	9697.60998779855	9954.99515008021	12090.440438341	13232.1050315245	12989.1241734737	12980.9232100479	12385.7682254267	9998.15716839277	12735.6722157627	-0.349126034036677	2.94384044598031e-09	1.00167767672655e-07	Proc	NC_000084.7	32256179	32272623	-	2213	protein_coding	protein C%2C transcript variant 2 && P33587.2 RecName: Full=Vitamin K-dependent protein C; AltName: Full=Anticoagulant protein C; AltName: Full=Autoprothrombin IIA; AltName: Full=Blood coagulation factor XIV; Contains: RecName: Full=Vitamin K-dependent protein C light chain; Contains: RecName: Full=Vitamin K-dependent protein C heavy chain; Contains: RecName: Full=Activation peptide; Flags: Precu…	Trypsin
11988	1374.37395047459	1287.70125054152	1508.83761816278	1402.41247680426	1411.55287044537	2060.37933901973	1828.33046420184	1864.97663391721	2303.14127888861	2068.02701916565	1396.9756332857	2024.97094703861	-0.535469824269235	2.94738563467787e-09	1.00167767672655e-07	Slc7a2	NC_000074.7	41315404	41375107	+	9067	protein_coding	solute carrier family 7 (cationic amino acid transporter%2C y+ system)%2C member 2%2C transcript variant 2 && P18581.3 RecName: Full=Cationic amino acid transporter 2; Short=CAT-2; Short=CAT2; AltName: Full=20.5; AltName: Full=Low affinity cationic amino acid transporter 2; AltName: Full=Solute carrier family 7 member 2; AltName: Full=T-cell early activation protein; Short=TEA && PF13906:C-termin…	-
26379	1407.30468642677	1051.59241757904	1302.50084986701	1411.44863967027	1298.24742623107	872.179226027934	885.051689677324	843.82891322093	870.152327256268	866.546161514798	1294.21880395483	867.551663539451	0.576898548305156	2.99627959386986e-09	1.01615964339691e-07	Esrra	NC_000085.7	6888345	6899416	-	2579	protein_coding	estrogen related receptor%2C alpha%2C transcript variant X1 && Q5QJV7.2 RecName: Full=Steroid hormone receptor ERR1; AltName: Full=Estrogen-related receptor alpha; Short=ERR-alpha; AltName: Full=Nuclear receptor subfamily 3 group B member 1 >O08580.4 RecName: Full=Steroid hormone receptor ERR1; AltName: Full=Estrogen receptor-like 1; AltName: Full=Estrogen-related receptor alpha; Short=ERR-alpha;…	Hormone_recep
209086	82.3268398804372	127.135525441335	193.440720277279	166.265396734526	188.489430562097	53.7907892704453	52.4043763624731	54.2386940512835	75.9656793636424	42.8404843894956	151.531582579135	55.848004687468	1.4432339883779	3.13201419904005e-09	1.05997057945337e-07	Samd9l	NC_000072.7	3372257	3399571	-	5473	protein_coding	sterile alpha motif domain containing 9-like && Q69Z37.2 RecName: Full=Sterile alpha motif domain-containing protein 9-like; Short=SAM domain-containing protein 9-like && -	-
224903	356.426789129422	420.455344852414	311.489159831106	344.277805194861	386.509225590818	558.07943868087	569.654980088365	613.314463502975	515.64582355927	573.478302395749	363.831664919724	566.034601645446	-0.637772746417394	3.21412076290847e-09	1.0854870893856e-07	Safb	NC_000083.7	56891982	56913294	+	3189	protein_coding	scaffold attachment factor B%2C transcript variant 1 && D3YXK2.2 RecName: Full=Scaffold attachment factor B1; Short=SAF-B1 && PF00076:RNA recognition motif. (a.k.a. RRM, RBD, or RNP domain)|PF02037:SAP domain	RRM_1
22601	515.269162545795	602.985634950331	590.242197769134	500.603422776779	511.462893042096	814.546237523886	728.809012004025	811.494307151896	814.904560446346	880.177224729638	544.112662216827	809.986268371158	-0.573729175609832	3.34454664705701e-09	1.12634703695397e-07	Yap1	NC_000075.7	7932000	8004890	-	4482	protein_coding	yes-associated protein 1%2C transcript variant X5 && P46938.2 RecName: Full=Transcriptional coactivator YAP1; Short=Yes-associated protein 1; AltName: Full=Protein yorkie homolog; AltName: Full=Yes-associated protein YAP65 homolog && PF00397:WW domain	WW
668215	15.4968169186705	19.9784397122097	10.912040631026	27.1084885980205	25.4143052443277	100.857729882085	37.847605150675	62.5831085207118	72.5126939380223	92.496500386411	19.7820182208509	73.259527575581	-1.88828627870706	3.34903211210275e-09	1.12634703695397e-07	Hectd2os	NC_000085.7	36596818	36666879	-	2662	lncRNA	Hectd2%2C opposite strand && - && -	-
12349	115.257575832612	126.227414545325	204.352760908305	121.988198691092	217.080523961966	70.120136013259	61.138439089552	66.7553157554259	55.2477668099217	67.1816687017091	156.98129478786	64.0886652739735	1.28844940351542	3.3602293969213e-09	1.12776827705386e-07	Car2	NC_000069.7	14951329	14965830	+	1947	protein_coding	carbonic anhydrase 2%2C transcript variant 2 && P00920.4 RecName: Full=Carbonic anhydrase 2; AltName: Full=Carbonate dehydratase II; AltName: Full=Carbonic anhydrase II; Short=CA-II && PF00194:Eukaryotic-type carbonic anhydrase	-
14858	186.930354081463	108.065196625135	124.992465409934	273.795734840007	75.1839863478029	558.07943868087	646.320641803835	546.559147747549	948.419996903657	549.137118083535	153.793547460869	649.703268643889	-2.07753201890954	3.40067163586587e-09	1.13897857253421e-07	Gsta2	NC_000075.7	78238300	78254474	-	1015	protein_coding	glutathione S-transferase%2C alpha 2 (Yc2)%2C transcript variant X1 && - && PF00043:Glutathione S-transferase, C-terminal domain|PF02798:Glutathione S-transferase, N-terminal domain	GST_N
242669	46.4904507560116	29.0595486723051	26.7840997307002	29.8193374578226	50.8286104886555	10.5660478924089	7.76361131295898	4.17220723471412	9.20796113498696	6.81553160741976	36.596409421099	7.70507183649774	2.24365063292381	3.83763712037049e-09	1.28267470446763e-07	Azin2	NC_000070.7	128824026	128856250	-	3362	protein_coding	antizyme inhibitor 2%2C transcript variant 2 && Q8BVM4.1 RecName: Full=Antizyme inhibitor 2; Short=AzI2; AltName: Full=Arginine decarboxylase-like protein; Short=ADC; Short=ARGDC; AltName: Full=Ornithine decarboxylase-like protein; Short=ODC-like protein; AltName: Full=ornithine decarboxylase paralog; Short=ODC-p && PF00278:Pyridoxal-dependent decarboxylase, C-terminal sheet domain|PF02784:Pyrido…	-
15529	1626.19722540299	1595.55084428875	1701.28633474633	1503.61750090354	1742.99776800681	2307.24063977874	2219.42238409215	2173.71996928605	2539.09528297265	2148.8397510822	1633.92993466968	2277.66360544236	-0.479234254304768	3.86487423759723e-09	1.28911485652805e-07	Sdc2	NC_000081.7	32920869	33034867	+	3313	protein_coding	syndecan 2 && P43407.1 RecName: Full=Syndecan-2; Short=SYND2; AltName: Full=Fibroglycan; AltName: Full=Heparan sulfate proteoglycan core protein; Short=HSPG; AltName: CD_antigen=CD362; Flags: Precursor && PF01034:Syndecan domain	-
68177	3041.25032028909	4057.4394833706	4959.02646495446	4790.97355155683	4660.3482241786	2280.34524514352	2392.16273580549	2370.8567611263	2920.07467493274	2498.37915780559	4301.80760886992	2492.36371496273	0.787557329551719	3.93847099006973e-09	1.3109597779086e-07	Ebpl	NC_000080.7	61577212	61597894	-	2077	protein_coding	emopamil binding protein-like && Q9D0P0.1 RecName: Full=Emopamil-binding protein-like; AltName: Full=Emopamil-binding-related protein && PF05241:Emopamil binding protein	EBP
21355	489.118283995539	513.082656245387	535.681994614004	511.446818215987	502.991457960653	273.756695394231	359.067023224353	316.044698029594	308.466698022063	376.801533153064	510.464242206314	326.827329564661	0.642700933158741	4.00333535727834e-09	1.32981429311482e-07	Tap2	NC_000083.7	34423453	34435295	+	2490	protein_coding	transporter 2%2C ATP-binding cassette%2C sub-family B (MDR/TAP) && P36371.1 RecName: Full=Antigen peptide transporter 2; Short=APT2; AltName: Full=ATP-binding cassette sub-family B member 3; AltName: Full=Histocompatibility antigen modifier 2 && PF00664:ABC transporter transmembrane region|PF00005:ABC transporter|PF07673:Protein of unknown function (DUF1602)	ABC_membrane
80286	149.156862842204	138.940967089459	217.248808926791	195.181117905748	201.196583184261	95.0944310316801	71.8134046448706	100.132973633139	93.230606491743	79.8390845440601	180.344867989692	88.0221000690985	1.0352859387657	4.01837424635488e-09	1.33207459391973e-07	Tusc3	NC_000074.7	39472505	39620091	+	4614	protein_coding	tumor suppressor candidate 3%2C transcript variant 4 && Q13454.1 RecName: Full=Tumor suppressor candidate 3; AltName: Full=Magnesium uptake/transporter TUSC3; AltName: Full=Protein N33; Flags: Precursor && PF04756:OST3 / OST6 family	-
217082	713.822129316262	853.624242248962	820.38705471441	706.627936121735	836.554214292455	528.302394620445	526.955117867091	541.343888704157	566.289609801698	529.664170633764	786.203115338765	538.511036325431	0.54611479550867	4.05484108570032e-09	1.34141440170499e-07	Hlf	NC_000077.7	90227361	90281743	-	5942	protein_coding	hepatic leukemia factor && Q8BW74.1 RecName: Full=Hepatic leukemia factor && PF07716:Basic region leucine zipper	bZIP_2
59043	1109.95951179978	1059.76541564313	1173.54036968216	1202.71327746551	1112.93478382452	803.980189631477	804.504222305375	887.637089185428	797.639633318245	740.945650463777	1131.78267168302	806.94135698086	0.488298977842045	4.07390797637434e-09	1.3449716190573e-07	Wsb2	NC_000071.7	117495370	117516666	+	2631	protein_coding	WD repeat and SOCS box-containing 2 && O54929.2 RecName: Full=WD repeat and SOCS box-containing protein 2; Short=WSB-2; AltName: Full=SOCS box-containing WD protein SWiP-2 && PF07525:SOCS box|PF00400:WD domain, G-beta repeat	SOCS_box
110382	4215.13420187839	2261.19613106374	1999.87944655895	1684.34075822368	1919.83897533192	5875.68317798775	5155.03791180476	5816.05688519148	4808.85770274694	5935.35438269012	2416.07790261134	5518.19801208421	-1.1915536674709	4.13626966381348e-09	1.3618217328135e-07	C8b	NC_000070.7	104623514	104661745	+	2239	protein_coding	complement component 8%2C beta polypeptide%2C transcript variant 1 && - && PF00090:Thrombospondin type 1 domain|PF01823:MAC/Perforin domain|PF00057:Low-density lipoprotein receptor domain class A	Ldl_recept_a
17913	968.551057416909	886.316234505305	793.60295498371	801.507646214807	958.331093588192	618.594076610121	558.009563118927	643.562965954653	543.269706964231	575.425597140726	881.661797341785	587.772381957731	0.584364374967521	4.14178335009114e-09	1.3618217328135e-07	Myo1c	NC_000077.7	75541345	75565469	+	5908	protein_coding	myosin IC%2C transcript variant 4 && Q9WTI7.2 RecName: Full=Unconventional myosin-Ic; AltName: Full=Myosin I beta; Short=MMI-beta; Short=MMIb && PF00063:Myosin head (motor domain)|PF06017:Unconventional myosin tail, actin- and lipid-binding	Myosin_head
69772	180.150496679545	167.092404865754	99.2003693729637	135.542442990103	106.951867903213	270.875045969028	286.283167165362	260.762952169632	356.808493980745	258.016553709462	137.787516362316	286.549242598846	-1.05332380086723	4.21234520021728e-09	1.38221315018083e-07	Bdh2	NC_000069.7	134986982	135010187	+	1172	protein_coding	3-hydroxybutyrate dehydrogenase%2C type 2%2C transcript variant 1 && Q8JZV9.1 RecName: Full=3-hydroxybutyrate dehydrogenase type 2; AltName: Full=Dehydrogenase/reductase SDR family member 6; AltName: Full=R-beta-hydroxybutyrate dehydrogenase && PF00106:short chain dehydrogenase	adh_short
67629	566.602368588892	407.741792308281	515.841920739411	613.555458601865	534.759339516063	229.571404207793	311.514903932479	239.901915996062	366.016455115732	232.70172202476	527.700175950902	275.941280255365	0.936950451541885	4.25332890614809e-09	1.39283606710036e-07	Spc24	NC_000075.7	21666730	21671741	-	1612	protein_coding	SPC24%2C NDC80 kinetochore complex component%2C homolog (S. cerevisiae)%2C transcript variant 4 && Q9D083.1 RecName: Full=Kinetochore protein Spc24 && PF08286:Spc24 subunit of Ndc80	-
72289	61.0187166172653	49.0379883845148	22.8160849557817	46.0844306166349	36.003599096131	87.4100325644736	159.154031915659	112.649595337281	134.666431599184	104.180268856273	42.9921639340655	119.612072054574	-1.47236120413594	4.26382065091334e-09	1.39345104383485e-07	Malat1	NC_000085.7	5845718	5852700	-	6983	lncRNA	metastasis associated lung adenocarcinoma transcript 1 (non-coding RNA) && - && -	-
69894	44.5533486411778	74.4650934727818	57.536214236319	65.0603726352493	50.8286104886555	6.72384865880566	13.5863197976782	13.5596735128209	25.3218931212141	22.3938895672364	58.4887278948367	16.3171249315511	1.85500850706562	4.27555986227507e-09	1.39447040104887e-07	Fam241b	NC_000076.7	61943435	61946829	-	2129	protein_coding	family with sequence similarity 241%2C member B%2C transcript variant 2 && Q9D882.1 RecName: Full=Uncharacterized protein C10orf35 homolog && PF15378:Domain of unknown function (DUF4605)	-
102634451	461.030303330449	424.995899332462	494.017839477359	421.085189555919	505.109316731014	276.638344819433	264.933236054725	340.034889629201	305.013712596443	267.753027434348	461.247709685441	290.87464210683	0.665570861563876	4.52477774138937e-09	1.47278329019026e-07	Ndufab1-ps	NC_000073.7	80156304	80158021	+	532	protein_coding	NADH:ubiquinone oxidoreductase subunit AB1b && Q9CR21.1 RecName: Full=Acyl carrier protein, mitochondrial; Short=ACP; AltName: Full=CI-SDAP; AltName: Full=NADH-ubiquinone oxidoreductase 9.6 kDa subunit; Flags: Precursor && PF00550:Phosphopantetheine attachment site	PP-binding
16852	1185.5064942783	3208.35579560168	4245.77580916285	4432.23788577636	3926.51016024863	774.203145571052	847.204084526649	856.345534925073	1161.35409815023	825.65297187028	3399.67722901356	892.951967008657	1.92886965037519	4.65024849220991e-09	1.51058373209799e-07	Lgals1	NC_000081.7	78810925	78814665	+	800	protein_coding	lectin%2C galactose binding%2C soluble 1 && P16045.3 RecName: Full=Galectin-1; Short=Gal-1; AltName: Full=14 kDa lectin; AltName: Full=Beta-galactoside-binding lectin L-14-I; AltName: Full=Galaptin; AltName: Full=Lactose-binding lectin 1; AltName: Full=Lectin galactoside-binding soluble 1; AltName: Full=S-Lac lectin 1 && PF00337:Galactoside-binding lectin	-
66961	221.798192148472	155.28696321763	179.552668565064	165.361780447925	177.900136710294	376.535524893117	358.096571810233	336.905734203165	852.887400128167	397.248127975323	179.979948217877	464.334671802001	-1.36634071779555	4.75155322844546e-09	1.54039832818762e-07	Neat1	NC_000085.7	5874736	5895508	-	20773	lncRNA	nuclear paraspeckle assembly transcript 1 (non-protein coding)%2C transcript variant MENbeta && - && -	-
74167	697.356761340174	796.413255800361	889.827313275485	757.230448171374	810.080979662947	549.434490405263	580.329945643684	515.267593487193	482.266964444942	516.033107418925	790.181751650068	528.666420280001	0.578777713006617	4.78283869072462e-09	1.54743962999704e-07	Nudt9	NC_000071.7	104193407	104213244	+	2815	protein_coding	nudix (nucleoside diphosphate linked moiety X)-type motif 9%2C transcript variant X2 && Q8BVU5.1 RecName: Full=ADP-ribose pyrophosphatase, mitochondrial; AltName: Full=ADP-ribose diphosphatase; AltName: Full=ADP-ribose phosphohydrolase; AltName: Full=Adenosine diphosphoribose pyrophosphatase; Short=ADPR-PPase; AltName: Full=Nucleoside diphosphate-linked moiety X motif 9; Short=Nudix motif 9; Flag…	NUDIX
12616	3334.72129068642	3507.12428038882	4048.36707411065	4508.14165385081	4368.08371386883	2540.65424322014	2812.36819811939	2561.73524211447	2207.60868211312	2578.21824234965	3953.28760258111	2540.11692158335	0.637937041056151	4.94343736822496e-09	1.59620731149252e-07	Cenpb	NC_000068.8	131019209	131021987	-	2779	protein_coding	centromere protein B && P27790.2 RecName: Full=Major centromere autoantigen B; AltName: Full=Centromere protein B; Short=CENP-B && PF04218:CENP-B N-terminal DNA-binding domain|PF09026:Centromere protein B dimerisation domain|PF03184:DDE superfamily endonuclease|PF03221:Tc5 transposase DNA-binding domain	DDE
20441	2199.5794513938	2137.69304920644	2039.55959430813	2304.22153083175	2016.20154938333	1360.13852869555	1651.70830683202	1538.50141780083	1217.75286010203	1449.76093763543	2139.45103502469	1443.57241021317	0.567337717414664	5.80322929765874e-09	1.87008200104347e-07	St3gal3	NC_000070.7	117789349	117992169	-	2974	protein_coding	ST3 beta-galactoside alpha-2%2C3-sialyltransferase 3%2C transcript variant X14 && P97325.2 RecName: Full=CMP-N-acetylneuraminate-beta-1,4-galactoside alpha-2,3-sialyltransferase; AltName: Full=Beta-galactoside alpha-2,3-sialyltransferase 3; Short=Alpha 2,3-ST 3; AltName: Full=Gal beta-1,3(4) GlcNAc alpha-2,3 sialyltransferase; AltName: Full=N-acetyllactosaminide alpha-2,3-sialyltransferase; AltNa…	Glyco_transf_29
11727	2945.36376560482	3391.79419659561	2470.0891973868	2580.72811453156	2519.19300734399	4384.90987534969	5626.67729906702	4384.98980368454	4043.44593340115	4282.10114420459	2781.43365629255	4544.4248111414	-0.708234244003722	5.81474467778243e-09	1.87008200104347e-07	Ang	NC_000080.7	51328534	51339466	+	1275	protein_coding	angiogenin%2C ribonuclease%2C RNase A family%2C 5%2C transcript variant 2 && P21570.1 RecName: Full=Angiogenin; AltName: Full=Angiogenin-1; AltName: Full=Ribonuclease 5; Short=RNase 5; Flags: Precursor && PF00074:Pancreatic ribonuclease	-
67724	62.9558187320991	47.2217665924958	49.6001846864819	51.506128336239	66.7125512663603	121.029275858502	121.306426764984	93.8746627810676	124.307475322324	109.048505718716	55.5992899227352	113.913269289119	-1.03817272058803	6.04843870126337e-09	1.9413808109194e-07	Pop1	NC_000081.7	34495457	34530799	+	4538	protein_coding	processing of precursor 1%2C ribonuclease P/MRP family%2C (S. cerevisiae)%2C transcript variant 1 && - && PF08170:POPLD (NUC188) domain|PF06978:Ribonucleases P/MRP protein subunit POP1	-
56613	236.326458009726	259.719716258727	225.184838476628	295.482525718424	243.553758591474	145.043021068522	156.2426776733	167.931341197243	140.421407308551	144.099811128304	252.053459410996	150.747651675184	0.742451412907323	6.5769680446182e-09	2.10684380312453e-07	Rps6ka4	NC_000085.7	6806573	6819513	-	4676	protein_coding	ribosomal protein S6 kinase%2C polypeptide 4%2C transcript variant X2 && Q9Z2B9.2 RecName: Full=Ribosomal protein S6 kinase alpha-4; Short=S6K-alpha-4; AltName: Full=90 kDa ribosomal protein S6 kinase 4; AltName: Full=Nuclear mitogen- and stress-activated protein kinase 2; AltName: Full=RSK-like protein kinase; Short=RLSK && PF00433:Protein kinase C terminal domain|PF00069:Protein kinase domain	Pkinase
71586	151.093964957038	192.519509954021	272.80101577565	216.867908784164	248.848405517376	106.62102873249	107.720106967306	109.520439911246	120.854489896704	92.496500386411	216.42616099765	107.442513178831	1.0108824517085	6.64454658778493e-09	2.12428518084184e-07	Ifih1	NC_000068.8	62426137	62476599	-	5635	protein_coding	interferon induced with helicase C domain 1%2C transcript variant 2 && Q8R5F7.1 RecName: Full=Interferon-induced helicase C domain-containing protein 1; AltName: Full=Helicase with 2 CARD domains; Short=Helicard; AltName: Full=Interferon induced with helicase C domain protein 1; AltName: Full=Melanoma differentiation-associated protein 5; Short=MDA-5; AltName: Full=RIG-I-like receptor 2; Short=RL…	Helicase_C
223697	1435.39266709186	1751.74591840239	1858.02291835561	1770.18430545074	1844.65498898412	1235.26705360344	1186.8620794686	1239.14554871009	1062.36851594912	1171.29778910371	1732.00015965694	1178.98819736699	0.554487020511984	6.69517412409325e-09	2.13624914803662e-07	Sun2	NC_000081.7	79608269	79626757	-	4355	protein_coding	Sad1 and UNC84 domain containing 2%2C transcript variant X1 && Q8BJS4.3 RecName: Full=SUN domain-containing protein 2; AltName: Full=Protein unc-84 homolog B; AltName: Full=Sad1/unc-84 protein-like 2 && PF07738:Sad1 / UNC-like C-terminal	-
245038	125.911637464198	118.962527377249	96.2243582917748	112.952035825086	100.598291592131	44.1852911864372	54.3452791907129	62.5831085207118	51.7947813843016	59.3924897218008	110.929770110088	54.4601900007929	1.02828899311678	6.83262657752003e-09	2.17581496347523e-07	Dclk3	NC_000075.7	111268149	111318679	+	3498	protein_coding	doublecortin-like kinase 3 && Q8BWQ5.2 RecName: Full=Serine/threonine-protein kinase DCLK3; AltName: Full=CLICK-I and II-related; Short=CLr; AltName: Full=Doublecortin-like and CAM kinase-like 3; AltName: Full=Doublecortin-like kinase 3 && PF00069:Protein kinase domain|PF03607:Doublecortin	Pkinase
243771	340.929972210752	388.671463492081	388.865447942018	583.736121144042	399.216378212982	198.833810338967	222.233373833451	257.633796743597	240.557984651534	202.518653477616	420.283876600375	224.355523809033	0.907264559183252	6.90911693694651e-09	2.19585038681697e-07	Parp12	NC_000072.7	39063346	39095283	-	3229	protein_coding	poly (ADP-ribose) polymerase family%2C member 12 && Q8BZ20.3 RecName: Full=Poly [ADP-ribose] polymerase 12; Short=PARP-12; AltName: Full=ADP-ribosyltransferase diphtheria toxin-like 12; Short=ARTD12; AltName: Full=Zinc finger CCCH domain-containing protein 1 && PF02825:WWE domain|PF00644:Poly(ADP-ribose) polymerase catalytic domain	WWE
71754	2621.86771242757	2614.45126961145	2533.57743378549	3222.29567801804	2354.00002325586	1478.28615512884	1649.76740400378	1536.41531418347	816.055555588219	1434.18257967562	2669.23842341968	1382.94140171599	0.94834264703198	7.23573433826377e-09	2.29514655666849e-07	Cyp2d40	NC_000081.7	82644034	82648323	-	1102	protein_coding	cytochrome P450%2C family 2%2C subfamily d%2C polypeptide 40 && P12938.2 RecName: Full=Cytochrome P450 2D3; AltName: Full=CYPIID3; AltName: Full=Cytochrome P450-DB3; AltName: Full=Debrisoquine 4-hydroxylase && PF00067:Cytochrome P450	p450
12228	34.8678380670087	19.9784397122097	20.8320775683224	15.3614768722116	11.6482232369835	78.7650842888663	82.4883702001892	60.4970049033547	44.8888105330614	70.1026108191747	20.5376110913472	67.3483761489293	-1.71445383119883	7.29816871839556e-09	2.31042026139892e-07	Btg3	NC_000082.7	78156748	78174069	-	1428	protein_coding	BTG anti-proliferation factor 3%2C transcript variant 2 && P50615.1 RecName: Full=Protein BTG3; AltName: Full=Abundant in neuroepithelium area protein; AltName: Full=BTG family member 3; AltName: Full=Protein Tob5 && PF07742:BTG family	-
20411	655.709065871247	902.662230633477	950.339538592993	881.025879435667	861.968519536782	581.132634082489	517.250603725892	458.942795818553	494.927911005549	566.662770788329	850.341046814033	523.783343084162	0.698508267287258	7.39630991316694e-09	2.33691612236917e-07	Sorbs1	NC_000085.7	40280484	40502399	-	10099	protein_coding	sorbin and SH3 domain containing 1%2C transcript variant X40 && Q62417.2 RecName: Full=Sorbin and SH3 domain-containing protein 1; AltName: Full=Ponsin; AltName: Full=SH3 domain protein 5; AltName: Full=SH3P12; AltName: Full=c-Cbl-associated protein; Short=CAP && PF14604:Variant SH3 domain|PF00018:SH3 domain|PF07653:Variant SH3 domain|PF02208:Sorbin homologous domain	SH3_2
235036	265.382989732233	192.519509954021	208.320775683224	179.819641033536	155.662619621507	552.316139830465	294.046778478321	338.991837820522	695.201065691515	550.110765456024	200.341107204904	486.13331745537	-1.27809144292134	7.7492531452838e-09	2.44365824817263e-07	Ppan	NC_000075.7	20799471	20803475	+	1671	protein_coding	peter pan homolog && Q91YU8.2 RecName: Full=Suppressor of SWI4 1 homolog; Short=Ssf-1; AltName: Full=Peter Pan homolog && PF04427:Brix domain	-
68564	220.829641091055	231.568278482431	254.944949288517	179.819641033536	275.321640146884	423.602465504757	322.189869487798	447.469225923089	520.249804126763	423.536607032514	232.496830008485	427.409594414984	-0.878805467774227	7.77370457093994e-09	2.44430215116069e-07	Nufip2	NC_000077.7	77576566	77608792	+	11054	protein_coding	nuclear fragile X mental retardation protein interacting protein 2%2C transcript variant X2 && Q5F2E7.1 RecName: Full=Nuclear fragile X mental retardation-interacting protein 2; AltName: Full=82 kDa FMRP-interacting protein; Short=82-FIP; AltName: Full=FMRP-interacting protein 2 && PF15293:Nuclear fragile X mental retardation-interacting protein 2	-
109674	366.112299703592	273.34137969887	292.641089650243	374.097142652683	262.61448752472	510.051948260829	503.664283928214	532.999474234728	702.107036542756	529.664170633764	313.761279846022	555.697382720058	-0.822883075238722	7.78151454440103e-09	2.44430215116069e-07	Ampd2	NC_000069.7	107981375	107993982	-	4047	protein_coding	adenosine monophosphate deaminase 2%2C transcript variant 3 && Q9DBT5.1 RecName: Full=AMP deaminase 2; AltName: Full=AMP deaminase isoform L && PF00962:Adenosine/AMP deaminase	-
76560	94.9180036268571	132.584190817392	167.648624240309	151.807536148915	142.955466999344	79.7256340972671	55.3157306048328	53.195642242605	43.7378153911881	29.2094211746561	137.982764366563	52.2368487021098	1.39876235803351	8.04970777328052e-09	2.52364578775889e-07	Prss8	NC_000073.7	127524889	127529321	-	1896	protein_coding	protease%2C serine 8 (prostasin) && Q9ESD1.2 RecName: Full=Prostasin; AltName: Full=Channel-activating protease 1; Short=CAP1; AltName: Full=Serine protease 8; Contains: RecName: Full=Prostasin light chain; Contains: RecName: Full=Prostasin heavy chain; Flags: Precursor && PF00089:Trypsin	Trypsin
12408	2076.57346710185	2263.01235285576	2261.76842170357	1707.83478167529	2467.30546747015	1316.91378731751	1489.642920674	1289.21203552666	1518.16259213097	1323.18677921192	2155.29889816133	1387.42362297221	0.635422532200359	8.49623328094828e-09	2.65535400119106e-07	Cbr1	NC_000082.7	93404725	93407237	+	1081	protein_coding	carbonyl reductase 1 && P48758.3 RecName: Full=Carbonyl reductase [NADPH] 1; AltName: Full=15-hydroxyprostaglandin dehydrogenase [NADP(+)]; AltName: Full=NADPH-dependent carbonyl reductase 1; AltName: Full=Prostaglandin 9-ketoreductase; AltName: Full=Prostaglandin-E(2) 9-reductase && PF00106:short chain dehydrogenase	adh_short
11305	358.363891244256	285.146821346994	196.416731358468	292.771676858622	231.905535354491	502.367549793623	547.334597563608	477.717728374766	531.759755545497	444.956849227262	272.920931232566	500.827296100951	-0.874654835265627	8.5026480349692e-09	2.65535400119106e-07	Abca2	NC_000068.8	25318611	25338556	+	10913	protein_coding	ATP-binding cassette%2C sub-family A (ABC1)%2C member 2%2C transcript variant 2 && P41234.4 RecName: Full=ATP-binding cassette sub-family A member 2; AltName: Full=ATP-binding cassette transporter 2; Short=ATP-binding cassette 2 && PF12698:ABC-2 family transporter protein|PF00005:ABC transporter	ABC_tran
209815	49.3961039282623	64.4758736166769	46.624173605293	74.0965355012561	60.3589749552784	142.16137164332	108.690558381426	113.69264714596	115.099514187337	130.468747913464	58.9903323213533	122.022567854301	-1.04683272820168	8.56925183843431e-09	2.67099782255013e-07	Tbc1d25	NC_000086.8	8020709	8042420	-	2534	protein_coding	TBC1 domain family%2C member 25%2C transcript variant 2 && A1A5B6.1 RecName: Full=TBC1 domain family member 25 && PF00566:Rab-GTPase-TBC domain	TBC
58207	231.483702722641	259.719716258727	250.976934513598	243.976397382185	247.789476132195	388.062122593927	342.569349184315	376.541702932949	347.600532845758	396.274480602835	246.789245401869	370.209637631957	-0.585554567529503	8.72260255771749e-09	2.71356810723453e-07	Slc43a3	NC_000068.8	84766889	84788853	+	3370	protein_coding	solute carrier family 43%2C member 3%2C transcript variant X3 && - && PF07690:Major Facilitator Superfamily	MFS_1
321018	449.407690641446	128.043636337344	126.976472797394	38.8555003238294	99.5393622069503	2129.53892522459	830.706410486611	1590.65400823476	2709.44256396991	2173.18093539442	168.564532461393	1886.70456866206	-3.48455657752512	9.00483710194667e-09	2.79599327827622e-07	Serpina4-ps1	NC_000078.7	104044218	104053179	+	1353	transcribed_pseudogene	serine (or cysteine) peptidase inhibitor%2C clade A%2C member 4%2C pseudogene 1 && Q5RCR2.1 RecName: Full=Kallistatin; AltName: Full=Serpin A4; Flags: Precursor && PF00079:Serpin (serine protease inhibitor)	Serpin
13116	42.616246526344	66.292095408696	94.2403509043155	99.3977915260753	84.7143508144258	23.0531954016194	20.3794796965173	36.5068133037485	19.5669174118473	25.314831684702	77.4521670359713	24.9642474996869	1.63294430208643	9.03685011008376e-09	2.80055793545642e-07	Cyp46a1	NC_000078.7	108300525	108328497	+	2945	protein_coding	cytochrome P450%2C family 46%2C subfamily a%2C polypeptide 1%2C transcript variant X1 && Q9WVK8.1 RecName: Full=Cholesterol 24-hydroxylase; Short=CH24H; AltName: Full=Cytochrome P450 46A1 && PF00067:Cytochrome P450	p450
171281	704.136618742093	2139.50927099846	1793.54267826318	2068.37768002897	1708.05309829586	375.574975084716	608.47303665316	378.627806550306	186.461212983486	385.564359505461	1682.72386926571	386.940278155426	2.12021595914893	9.25818694471707e-09	2.86366520467855e-07	Acot3	NC_000078.7	84098918	84107174	+	3436	protein_coding	acyl-CoA thioesterase 3%2C transcript variant 2 && Q9QYR7.1 RecName: Full=Acyl-coenzyme A thioesterase 3; Short=Acyl-CoA thioesterase 3; AltName: Full=PTE-Ia; AltName: Full=Peroxisomal acyl-coenzyme A thioester hydrolase 2a; AltName: Full=Peroxisomal long-chain acyl-CoA thioesterase 2 && PF04775:Acyl-CoA thioester hydrolase/BAAT N-terminal region|PF08840:BAAT / Acyl-CoA thioester hydrolase C term…	-
102639366	85.232493052688	33.6001031523528	90.272336129397	39.7591166104301	77.3018451181635	233.413603441397	163.035837572139	179.404911092707	132.364441315438	222.965248299875	65.2331788126063	186.236808344311	-1.51860148973625	9.29049216994853e-09	2.86817350826827e-07	Gm35696	NC_000076.7	121345852	121362567	+	1961	lncRNA	predicted gene%2C 35696%2C transcript variant X2 && - && -	-
18024	701.230965569842	724.672495015608	731.106722278743	707.531552408336	722.18984069298	480.274904200404	505.605186756454	538.214733278121	406.3012850813	517.006754791413	717.346315193102	489.480572821538	0.550200731647104	9.39619177776048e-09	2.8952798931206e-07	Nfe2l2	NC_000068.8	75505857	75535007	-	3818	protein_coding	nuclear factor%2C erythroid derived 2%2C like 2%2C transcript variant 1 && Q60795.2 RecName: Full=Nuclear factor erythroid 2-related factor 2; Short=NF-E2-related factor 2; Short=NFE2-related factor 2; AltName: Full=Nuclear factor, erythroid derived 2, like 2 && PF03131:bZIP Maf transcription factor	bZIP_Maf
15980	361.269544416507	459.504113380824	503.937876414656	566.567411698629	513.580751812456	269.914496160627	296.958132720681	295.183661856024	264.728882630875	303.777980216424	480.971939544614	286.112630716926	0.748937510052667	9.90618159006026e-09	3.04662166506473e-07	Ifngr2	NC_000082.7	91343947	91360895	+	2105	protein_coding	interferon gamma receptor 2 && P38484.2 RecName: Full=Interferon gamma receptor 2; Short=IFN-gamma receptor 2; Short=IFN-gamma-R2; AltName: Full=Interferon gamma receptor accessory factor 1; Short=AF-1; AltName: Full=Interferon gamma receptor beta-chain; Short=IFN-gamma-R-beta; AltName: Full=Interferon gamma transducer 1; Flags: Precursor && PF01108:Tissue factor|PF09294:Interferon-alpha/beta rec…	-
69719	155.936720244122	82.6380915368676	62.4962327049671	56.9278260558431	50.8286104886555	202.676009572571	204.765248379293	209.653413544384	306.164707738316	244.385490494623	81.7654962060911	233.528973945837	-1.51245856875872	1.00787566715187e-08	3.09381492742235e-07	Cad	NC_000071.7	31211964	31235823	+	7348	protein_coding	carbamoyl-phosphate synthetase 2%2C aspartate transcarbamylase%2C and dihydroorotase%2C transcript variant X1 && - && PF02786:Carbamoyl-phosphate synthase L chain, ATP binding domain|PF02142:MGS-like domain|PF00988:Carbamoyl-phosphate synthase small chain, CPSase domain|PF02787:Carbamoyl-phosphate synthetase large chain, oligomerisation domain|PF01979:Amidohydrolase family|PF00185:Aspartate/ornit…	CPSase_L_D2
51897	849.419277354629	615.699187494464	591.234201462864	657.832656645298	622.650478486029	1087.34238310972	960.746899978674	1045.13791229589	1136.03220502902	1026.22433060292	667.367160288657	1051.09674620324	-0.655017834879053	1.01943407570494e-08	3.12336837929524e-07	Atg13	NC_000068.8	91504957	91540947	-	3793	protein_coding	autophagy related 13%2C transcript variant X1 && Q91YI1.2 RecName: Full=Autophagy-related protein 13 && PF10033:Autophagy-related protein 13	-
21813	293.470970397323	379.590354531985	250.976934513598	403.012863823905	273.203781376523	169.056766278542	205.735699793413	132.467579702173	157.686334436652	136.310632148395	320.050980928667	160.251402471835	0.998384543233697	1.02824627826076e-08	3.14441210650744e-07	Tgfbr2	NC_000075.7	115916763	116004431	-	4788	protein_coding	transforming growth factor%2C beta receptor II%2C transcript variant 2 && - && PF08917:Transforming growth factor beta receptor 2 ectodomain|PF07714:Protein tyrosine kinase	Pkinase_Tyr
68481	31.962184894758	21.7946615042288	9.92003693729637	21.6867908784164	14.8250113925245	82.6072835224696	77.6361131295898	65.7122639467473	41.4358251074413	66.2080213292205	20.0377371214448	66.7199014070937	-1.73354478171954	1.07120236959581e-08	3.2695925911229e-07	Mpzl1	NC_000067.7	165419745	165462144	-	4031	protein_coding	myelin protein zero-like 1%2C transcript variant 3 && Q3TEW6.1 RecName: Full=Myelin protein zero-like protein 1; AltName: Full=Protein zero-related; Flags: Precursor && -	-
666168	854.262032641714	737.386047559742	1265.79671319902	729.218343286752	1360.72425995671	372.693325659514	485.225707059936	512.138438061158	220.991067239687	436.194022874865	989.477479328788	405.448512179032	1.28608050473076	1.08194451923827e-08	3.29616129712193e-07	Cyp4a31	NC_000070.7	115420824	115436212	+	2531	protein_coding	cytochrome P450%2C family 4%2C subfamily a%2C polypeptide 31%2C transcript variant X1 && - && PF00067:Cytochrome P450	p450
20249	80625.0956725557	146612.687938947	185067.217098507	135938.226923634	187817.010402508	65274.162229877	52506.2737609557	52037.8547349718	92742.5845515886	60629.9955322337	147212.04760723	64638.1741619254	1.18744111836849	1.08823049974048e-08	3.30907984855297e-07	Scd1	NC_000085.7	44382889	44396148	-	4837	protein_coding	stearoyl-Coenzyme A desaturase 1 && P13516.2 RecName: Full=Acyl-CoA desaturase 1; AltName: Full=Delta(9)-desaturase 1; Short=Delta-9 desaturase 1; AltName: Full=Fatty acid desaturase 1; AltName: Full=Stearoyl-CoA desaturase 1 && PF00487:Fatty acid desaturase	-
115490364	38.7420422966764	43.5893230084576	29.7601108118891	24.3976397382185	38.1214578664916	118.147626433299	57.2566334330725	103.262129059174	86.3246356405027	95.4174425038767	34.9221147443466	92.0816934139851	-1.39997350052584	1.09035138390215e-08	3.30930850607599e-07	Gm52871	NC_000072.7	113411843	113414559	+	817	lncRNA	predicted gene%2C 52871 && - && -	-
15902	2665.45251001133	2746.12734953283	3516.65309427156	1890.36527156863	3639.54029686477	5421.34311861416	5185.12190564248	4710.42196799224	6580.23922609006	5439.76787009346	2891.62770444983	5467.37881768648	-0.919095061320262	1.09521324756295e-08	3.31783983255166e-07	Id2	NC_000078.7	25143798	25146091	-	1272	protein_coding	inhibitor of DNA binding 2 && P41136.3 RecName: Full=DNA-binding protein inhibitor ID-2; AltName: Full=Inhibitor of DNA binding 2; AltName: Full=Inhibitor of differentiation 2 && PF00010:Helix-loop-helix DNA-binding domain	HLH
69608	896.878279168057	996.197652922459	977.123638323693	913.556065753292	994.334692684323	1406.24491949878	1443.06125279625	1396.64637182055	1957.8427363266	1341.6860792892	955.618065770365	1509.09627194628	-0.658675914151557	1.10135427537943e-08	3.33020712389028e-07	Sec24d	NC_000069.7	123058451	123159290	+	6670	protein_coding	Sec24 related gene family%2C member D (S. cerevisiae)%2C transcript variant X1 && O94855.2 RecName: Full=Protein transport protein Sec24D; AltName: Full=SEC24-related protein D && PF04810:Sec23/Sec24 zinc finger|PF04811:Sec23/Sec24 trunk domain|PF08033:Sec23/Sec24 beta-sandwich domain|PF00626:Gelsolin repeat|PF04815:Sec23/Sec24 helical domain	-
20148	2394.2582139346	2390.14787829709	2131.81593782499	2651.21018488641	2251.28387289337	3054.54839071457	3433.45710315611	3390.9614300139	3328.67795029779	3172.14313956765	2363.74321756729	3275.95760275	-0.47055278233444	1.15938092388573e-08	3.49912410554095e-07	Dhrs3	NC_000070.7	144618712	144654779	+	4826	protein_coding	dehydrogenase/reductase (SDR family) member 3%2C transcript variant X2 && O88876.2 RecName: Full=Short-chain dehydrogenase/reductase 3; AltName: Full=Retinal short-chain dehydrogenase/reductase 1; Short=retSDR1 && PF00106:short chain dehydrogenase|PF08659:KR domain	adh_short
71683	102.666412086192	165.276183073735	104.160387841612	135.542442990103	104.834009132852	46.1063908032388	61.138439089552	66.7553157554259	33.3788591143277	44.7877791344727	122.495887024899	50.4333567794034	1.27917983553041	1.16336020799102e-08	3.50459554649362e-07	Gypc	NC_000084.7	32661373	32693087	-	2182	protein_coding	glycophorin C%2C transcript variant 2 && P04921.1 RecName: Full=Glycophorin-C; AltName: Full=Glycoconnectin; AltName: Full=Glycophorin-D; Short=GPD; AltName: Full=Glycoprotein beta; AltName: Full=PAS-2'; AltName: Full=Sialoglycoprotein D; AltName: CD_antigen=CD236 && -	-
68966	398.074484598349	241.557498338536	282.721052712947	247.590862528588	309.207380472654	461.063908032388	505.605186756454	566.377132112441	596.215483490406	514.085812673948	295.830255730215	528.669504613127	-0.837874733330839	1.17776134946504e-08	3.54138389410705e-07	Ngdn	NC_000080.7	55252911	55261595	+	1201	protein_coding	neuroguidin%2C EIF4E binding protein && Q9DB96.1 RecName: Full=Neuroguidin; AltName: Full=EIF4E-binding protein && PF04000:Sas10/Utp3/C1D family	-
76432	223.735294263306	203.416840706136	198.400738745927	201.506431911953	153.544760851147	462.024457840789	279.490007266523	313.958594412237	372.922425966972	414.773780680117	196.120813295694	368.633853233328	-0.909660796611087	1.2054038353105e-08	3.61745927934324e-07	2310001H17Rik	NC_000072.7	129209586	129215445	-	769	lncRNA	RIKEN cDNA 2310001H17 gene%2C transcript variant 3 && - && -	-
18631	3423.82798796877	4426.13250715047	3973.96679708093	3929.82723042638	4103.35136757375	2172.76366660263	2701.73673690973	2448.04259496851	1378.8921799643	2179.02281962935	3971.42117804006	2176.0915996149	0.867654328939774	1.20753416013188e-08	3.61745927934324e-07	Pex11a	NC_000073.7	79385705	79392879	-	2338	protein_coding	peroxisomal biogenesis factor 11 alpha%2C transcript variant 2 && Q9Z211.1 RecName: Full=Peroxisomal membrane protein 11A; AltName: Full=Peroxin-11A; AltName: Full=Peroxisomal biogenesis factor 11A; AltName: Full=Protein PEX11 homolog alpha; Short=PEX11-alpha && PF05648:Peroxisomal biogenesis factor 11 (PEX11)	-
70209	693.482557110507	622.055963766531	633.890360293238	689.459226676322	590.88259693062	463.945557457591	429.909976455104	461.02889943591	386.734367669452	461.508854559567	645.954140955444	440.625531115525	0.551247091139342	1.22298268500638e-08	3.65696689377972e-07	Tmem143	NC_000073.7	45546403	45566837	+	2326	protein_coding	transmembrane protein 143%2C transcript variant X6 && Q8VD26.1 RecName: Full=Transmembrane protein 143 && PF12576:Protein of unknown function (DUF3754)	-
56018	45317.5354254797	43819.9831760441	54270.538076561	49834.4382060277	53402.8678240288	33813.2743553253	36979.0511350378	36458.8329205493	32229.0149675962	35464.1318955225	49329.0725416283	34988.8610548062	0.495522364338936	1.23057031548068e-08	3.67286641947066e-07	Stard10	NC_000073.7	100966293	100995833	+	1948	protein_coding	START domain containing 10%2C transcript variant 1 && Q9JMD3.1 RecName: Full=PCTP-like protein; Short=PCTP-L; AltName: Full=START domain-containing protein 10; Short=StARD10; AltName: Full=Serologically defined colon cancer antigen 28 homolog; AltName: Full=StAR-related lipid transfer protein 10 && PF01852:START domain	START
54446	47.4590018134285	61.7515409286483	50.5921883802115	75.9037680744575	57.1821867997374	112.384327582895	109.661009795546	133.510631510852	119.70349475483	115.864037326136	58.5777371992966	118.224700194052	-1.00890179127552	1.24169541553542e-08	3.69924617626454e-07	Nfat5	NC_000074.7	108020072	108106149	+	20917	protein_coding	nuclear factor of activated T cells 5%2C transcript variant X2 && Q9WV30.2 RecName: Full=Nuclear factor of activated T-cells 5; Short=NF-AT5; AltName: Full=Rel domain-containing transcription factor NFAT5; AltName: Full=T-cell transcription factor NFAT5 && PF16179:Rel homology dimerisation domain|PF00554:Rel homology DNA-binding domain	RHD
108767	1128.3619818907	1548.32907769626	1359.0450604096	1514.46089634275	1230.47594557953	757.873798828238	993.74224805875	865.733001203179	766.562764487664	856.809687789913	1356.13459238377	848.144300073549	0.677140123681367	1.24591608264395e-08	3.7049971450241e-07	Pnrc1	NC_000070.7	33245423	33248787	-	3045	protein_coding	proline-rich nuclear receptor coactivator 1 && Q63647.2 RecName: Full=Proline-rich nuclear receptor coactivator 1; AltName: Full=Proline-rich protein 2 && PF15365:Proline-rich nuclear receptor coactivator	-
215160	377.734912392594	484.931218469091	387.873444248288	512.350434502588	486.048587797768	206.518208806174	329.953480800757	232.600553335312	173.800266422879	210.307832457524	449.787719482066	230.636068364529	0.962312862716647	1.26214124504893e-08	3.74635943507459e-07	Rhbdd2	NC_000071.7	135661508	135675230	+	4366	protein_coding	rhomboid domain containing 2%2C transcript variant 2 && Q8VEK2.1 RecName: Full=Rhomboid domain-containing protein 2; AltName: Full=Rhomboid-like protein 7 && PF01694:Rhomboid family	Rhomboid
11744	601.4702066559	616.607298390474	397.793481185585	656.025424072097	438.396765464653	309.29703830506	305.69219544776	270.150418447739	230.199028374674	323.250927666194	542.058635153742	287.717921648286	0.913321026748866	1.26668370857482e-08	3.75295647502104e-07	Anxa11	NC_000080.7	25842575	25887228	+	2477	protein_coding	annexin A11%2C transcript variant X1 && P97384.2 RecName: Full=Annexin A11; AltName: Full=Annexin XI; AltName: Full=Annexin-11; AltName: Full=Calcyclin-associated annexin 50; Short=CAP-50 && PF00191:Annexin	-
67838	1829.59294746054	1577.38862636856	1179.49239184454	1214.46028919132	1346.95817794937	2373.5185765584	2569.75534458942	2390.67474549119	2082.15021164893	2420.4873680065	1429.57848656287	2367.31724925889	-0.727735033050533	1.29122905589713e-08	3.81868600315319e-07	Dnajb11	NC_000082.7	22676595	22698384	+	3236	protein_coding	DnaJ heat shock protein family (Hsp40) member B11%2C transcript variant 1 && - && PF00226:DnaJ domain|PF01556:DnaJ C terminal domain	DnaJ
622434	396.137382483516	270.617047010841	324.385207849591	340.663340048458	331.444897561441	603.225279675708	426.998622212744	661.294846702188	595.064488348532	606.582313060359	332.649574990769	578.633109999906	-0.798634616038806	1.3203067083535e-08	3.89755504033476e-07	Arhgef26	NC_000069.7	62244946	62369642	+	6875	protein_coding	Rho guanine nucleotide exchange factor (GEF) 26 && Q96DR7.4 RecName: Full=Rho guanine nucleotide exchange factor 26; AltName: Full=SH3 domain-containing guanine exchange factor && PF14604:Variant SH3 domain|PF00621:RhoGEF domain	RhoGEF
11668	17892.0436836626	22312.2847149543	17159.6798941353	26281.6796957809	17262.6668372096	11066.4943425857	14245.2563078656	11813.604785093	9570.52460467707	10652.6759023971	20181.6709651485	11469.7111885237	0.815213006960111	1.3604393360704e-08	4.00871168298922e-07	Aldh1a1	NC_000085.7	20469947	20620827	+	3021	protein_coding	aldehyde dehydrogenase family 1%2C subfamily A1%2C transcript variant 1 && P24549.5 RecName: Full=Retinal dehydrogenase 1; Short=RALDH 1; Short=RalDH1; AltName: Full=ALDH-E1; AltName: Full=ALHDII; AltName: Full=Aldehyde dehydrogenase family 1 member A1; AltName: Full=Aldehyde dehydrogenase, cytosolic && PF00171:Aldehyde dehydrogenase family	Aldedh
17919	273.131398191568	322.379368083385	270.817008388191	298.193374578226	306.030592317113	183.465013404554	211.558408278132	180.447962901386	176.102256706626	182.072058655356	294.110348311697	186.729139989211	0.654623459891217	1.37199920031934e-08	4.03542382973927e-07	Myo5b	NC_000084.7	74575435	74905769	+	8463	protein_coding	myosin VB%2C transcript variant X1 && P21271.2 RecName: Full=Unconventional myosin-Vb && PF01843:DIL domain|PF00063:Myosin head (motor domain)	Myosin_head
227292	4083.41125806969	3854.93075356047	3948.17470104396	4327.41839653068	3992.16378212981	3138.11622404544	3106.41497659771	3179.22191285216	2814.18312188039	3120.53982882576	4041.21977826692	3071.69521284029	0.395595723787328	1.3869715708302e-08	4.07205791312525e-07	Ctdsp1	NC_000067.7	74430274	74436444	+	3393	protein_coding	CTD (carboxy-terminal domain%2C RNA polymerase II%2C polypeptide A) small phosphatase 1%2C transcript variant X1 && - && PF03031:NLI interacting factor-like phosphatase	NIF
53901	81.3582888230203	125.319303649316	66.4642474798857	115.662884684888	45.5339635627539	14.4082471260121	38.8180565647949	26.0762952169632	21.868907695594	12.657415842351	86.8677376399726	22.7657844891431	1.93504048207839	1.40342542616997e-08	4.11290092738253e-07	Rcan2	NC_000083.7	44112243	44350407	+	4172	protein_coding	regulator of calcineurin 2%2C transcript variant 5 && Q9JHG2.1 RecName: Full=Calcipressin-2; AltName: Full=Calcineurin inhibitory protein ZAKI-4; AltName: Full=Down syndrome candidate region 1-like protein 1; AltName: Full=Myocyte-enriched calcineurin-interacting protein 2; Short=MCIP2; AltName: Full=Regulator of calcineurin 2 && PF04847:Calcipressin	-
55946	492.992488225207	421.363455748424	416.641551366448	413.856259263113	388.627084361178	669.503216455364	603.620779582561	670.682312980294	909.286162079962	666.948450154648	426.696167792874	704.008184250566	-0.721123656390785	1.4148156894697e-08	4.13878361818288e-07	Ap3m1	NC_000080.7	21083810	21102603	-	4950	protein_coding	adaptor-related protein complex 3%2C mu 1 subunit && - && PF01217:Clathrin adaptor complex small chain|PF00928:Adaptor complexes medium subunit family	Adap_comp_sub
26381	37.7734912392594	51.7623210725434	46.624173605293	28.9157211712219	60.3589749552784	7.68439846720647	15.527222625918	10.4305180867853	13.8119417024804	1.94729474497707	45.0869364087192	9.88027512547345	2.19769382210297	1.46047106915266e-08	4.2646282465131e-07	Esrrg	NC_000067.7	187340707	187947082	+	11211	protein_coding	estrogen-related receptor gamma%2C transcript variant X2 && P62510.1 RecName: Full=Estrogen-related receptor gamma; AltName: Full=Estrogen receptor-related protein 3; AltName: Full=Nuclear receptor subfamily 3 group B member 3 >P62508.1 RecName: Full=Estrogen-related receptor gamma; AltName: Full=ERR gamma-2; AltName: Full=Estrogen receptor-related protein 3; AltName: Full=Nuclear receptor subfam…	Hormone_recep
74205	161.748026588624	174.357292033831	156.736583609283	145.48222214271	200.137653799081	106.62102873249	76.66566171547	98.0468700157817	88.6266259242495	73.0235529366403	167.692355634706	88.5967478649263	0.919671205267298	1.47047297484028e-08	4.28609753405247e-07	Acsl3	NC_000067.7	78635542	78685460	+	3950	protein_coding	acyl-CoA synthetase long-chain family member 3%2C transcript variant 1 && Q9CZW4.2 RecName: Full=Long-chain-fatty-acid--CoA ligase 3; AltName: Full=Long-chain acyl-CoA synthetase 3; Short=LACS 3 && PF00501:AMP-binding enzyme	AMP-binding
18113	306.062134143743	282.422488658965	173.600646402687	738.254506152759	182.135854251015	1601.23653060415	1543.98819986472	1465.48779119333	1816.27033387618	1442.94540602801	336.495125921834	1573.98565231328	-2.22518891300943	1.48822545951576e-08	4.33004015442202e-07	Nnmt	NC_000075.7	48449300	48518955	-	2645	protein_coding	nicotinamide N-methyltransferase%2C transcript variant X3 && O55239.1 RecName: Full=Nicotinamide N-methyltransferase && PF01234:NNMT/PNMT/TEMT family	NNMT_PNMT_TEMT
243385	147.21976072737	163.459961281716	191.45671288982	148.193071002512	154.603690236327	313.139237538664	212.528859692252	274.322625682453	328.03361543391	320.329985548729	160.986639227549	289.670864779202	-0.847054125837867	1.5201585142142e-08	4.41500974586051e-07	Gprin3	NC_000072.7	59317988	59403291	-	14763	protein_coding	GPRIN family member 3 && Q8BWS5.1 RecName: Full=G protein-regulated inducer of neurite outgrowth 3; Short=GRIN3 && PF15235:G protein-regulated inducer of neurite outgrowth C-terminus	-
66816	46.4904507560116	47.2217665924958	52.5761957676708	37.9518840372288	36.003599096131	81.6467337140687	89.2815300990283	106.39128448521	94.3816016336163	92.496500386411	44.0487792499076	92.8395300636669	-1.07353776448077	1.52460756564427e-08	4.41999580455686e-07	Thap2	NC_000076.7	115204303	115220340	-	4976	protein_coding	THAP domain containing%2C apoptosis associated protein 2 && Q9D305.1 RecName: Full=THAP domain-containing protein 2 && PF05485:THAP domain	THAP
240514	826.174051976623	845.451244184876	1008.86775652304	991.267066400951	1037.75079747672	603.225279675708	681.256892712151	551.774406790942	621.53737661162	662.080213292205	941.902183312441	623.974833816525	0.593473880490149	1.56598818104051e-08	4.53184093107198e-07	Ccdc85b	NC_000085.7	5503191	5507591	-	4401	protein_coding	coiled-coil domain containing 85B%2C transcript variant 2 && Q6PDY0.1 RecName: Full=Coiled-coil domain-containing protein 85B; AltName: Full=Hepatitis delta antigen-interacting protein A homolog; Short=Delta-interacting protein A homolog && PF10226:Uncharacterized conserved proteins (DUF2216)	-
226143	6364.34899828651	3826.77931578418	3363.8845254372	3506.93480829726	3631.06886178332	8206.93756297651	8383.72976658158	6816.34356971419	7321.48009745651	8484.36320386511	4138.60330191769	7842.57084011878	-0.922205666429355	1.57540083800162e-08	4.55093917077718e-07	Cyp2c23	NC_000085.7	43993461	44017695	-	2227	protein_coding	cytochrome P450%2C family 2%2C subfamily c%2C polypeptide 23%2C transcript variant X1 && P24470.2 RecName: Full=Cytochrome P450 2C23; AltName: Full=Arachidonic acid epoxygenase; AltName: Full=CYPIIC23 && PF00067:Cytochrome P450	p450
434402	1058.62630575668	1103.35473865158	1449.317396539	1301.20745270499	1318.3670845495	728.096754767813	869.524467051406	776.030545656826	778.072715906398	877.256282612172	1246.17459564035	805.796153198923	0.62863150273297	1.59082722433309e-08	4.58205764654572e-07	Gm5617	NC_000075.7	48406643	48407275	+	633	protein_coding	predicted gene 5617 && Q91VN2.2 RecName: Full=Uncharacterized protein C11orf71 homolog && PF15747:Domain of unknown function (DUF4687)	-
109785	199.521517827883	186.162733681954	158.720590996742	152.711152435516	159.898337162229	94.1338812232793	108.690558381426	95.9607663984247	89.7776210661228	70.1026108191747	171.402866420865	91.7330875776855	0.902091130179053	1.59183804003134e-08	4.58205764654572e-07	Pgm3	NC_000075.7	86423997	86453927	-	5358	protein_coding	phosphoglucomutase 3%2C transcript variant X1 && Q9CYR6.1 RecName: Full=Phosphoacetylglucosamine mutase; Short=PAGM; AltName: Full=Acetylglucosamine phosphomutase; AltName: Full=N-acetylglucosamine-phosphate mutase; AltName: Full=Phosphoglucomutase-3; Short=PGM 3 && PF00408:Phosphoglucomutase/phosphomannomutase, C-terminal domain|PF02878:Phosphoglucomutase/phosphomannomutase, alpha/beta/alpha dom…	-
14388	252.791825985813	274.249490594879	323.393204155862	270.181269693605	259.437699369179	161.372367811336	174.681254541577	176.275755666671	156.535339294778	186.940295517799	276.010697959868	171.161002566432	0.688285510865698	1.68555055221072e-08	4.84318850499341e-07	Gab1	NC_000074.7	81491060	81607148	-	14634	protein_coding	growth factor receptor bound protein 2-associated protein 1%2C transcript variant 1 && Q9QYY0.2 RecName: Full=GRB2-associated-binding protein 1; AltName: Full=GRB2-associated binder 1; AltName: Full=Growth factor receptor bound protein 2-associated protein 1 && PF00169:PH domain	PH
68695	31.962184894758	36.3244358403814	46.624173605293	28.9157211712219	61.4179043404587	12.4871475092105	11.6454169694385	12.5166217041424	8.05696599311359	4.86823686244269	41.0488839704226	9.91487780766952	2.04268977653454	1.72033880659385e-08	4.9343831337356e-07	Hddc3	NC_000073.7	79992822	79996464	+	3088	protein_coding	HD domain containing 3%2C transcript variant X1 && Q9D114.1 RecName: Full=Guanosine-3',5'-bis(diphosphate) 3'-pyrophosphohydrolase MESH1; AltName: Full=HD domain-containing protein 3; AltName: Full=Metazoan SpoT homolog 1; Short=MESH1; AltName: Full=Penta-phosphate guanosine-3'-pyrophosphohydrolase; Short=(ppGpp)ase && PF13328:HD domain	-
19206	61.9872676746822	63.5677627206674	63.4882363986968	83.132698367263	49.7696811034751	146.003570876923	175.651705955697	130.381476084816	97.8345870592364	212.255127202501	64.3891292529569	152.425293435835	-1.24297946654499	1.73465866560908e-08	4.9666501298333e-07	Ptch1	NC_000079.7	63656142	63721274	-	7675	protein_coding	patched 1%2C transcript variant 2 && Q61115.1 RecName: Full=Protein patched homolog 1; Short=PTC; Short=PTC1 && PF02460:Patched family	-
17842	128840.535861827	71819.766432706	105805.129965816	80036.908969369	104101.229998307	165319.266974055	154835.523122826	189391.089108995	207233.222308875	166537.514827302	98120.7142456049	176663.32326841	-0.848374703814035	1.75704467818615e-08	5.02185720123981e-07	Mup3	NC_000070.7	62001713	62005554	-	944	protein_coding	major urinary protein 3%2C transcript variant 2 && - && PF00061:Lipocalin / cytosolic fatty-acid binding protein family	-
78834	109.446269488111	87.1786460169153	59.5202216237782	58.7350586290445	67.7714806515406	188.267762446559	135.863197976782	167.931341197243	149.629368443538	180.124763910379	76.5303352818779	164.3632867949	-1.10277540719165	1.80893167728458e-08	5.16103840272181e-07	Zfp623	NC_000081.7	75812798	75821251	+	3586	protein_coding	zinc finger protein 623%2C transcript variant X1 && O75123.2 RecName: Full=Zinc finger protein 623 && PF00096:Zinc finger, C2H2 type	zf-C2H2
105242703	118.163229004863	64.4758736166769	81.3443028858303	104.819489245679	96.3625740514093	24.0137452100202	52.4043763624731	34.4207096863915	24.1708979793408	16.5520053323051	93.0330937608918	30.3123469141061	1.61530026869061	1.85035543971481e-08	5.26992956835678e-07	Gm38847	NC_000072.7	85833314	85838120	+	2491	lncRNA	predicted gene%2C 38847 && - && PF00429:ENV polyprotein (coat polyprotein)	-
110074	258.603132330315	233.38450027445	266.848993613272	219.578757643966	289.087722154228	127.753124517308	121.306426764984	140.811994171601	170.347280997259	165.520053323051	253.500621203246	145.147775954841	0.805404435897161	1.89544940284703e-08	5.3888725816971e-07	Dut	NC_000068.8	125089168	125100969	+	2512	protein_coding	deoxyuridine triphosphatase%2C transcript variant 1 && P70583.3 RecName: Full=Deoxyuridine 5'-triphosphate nucleotidohydrolase; Short=dUTPase; AltName: Full=PPAR-interacting protein 4; Short=PIP4; AltName: Full=dUTP pyrophosphatase && PF00692:dUTPase	-
novel.27	27.1194296076734	24.5189941922574	32.736121893078	33.4338026042253	55.0643280293768	99.8971800736841	74.7247588872302	84.4871965029609	139.270412166678	78.8654371715715	34.5745352653222	95.4489969604249	-1.46857979242428	1.90476215813851e-08	5.40584867231697e-07	-	NC_000068.8	32345627	32346948	+	878	-	-	-
171210	625.683983091323	1243.20381663705	1455.26941870138	1096.08655564663	1432.73145814898	340.034632173886	390.121468476189	315.001646220916	120.854489896704	369.986001545644	1170.59504644507	307.199647662668	1.9292387043082	1.96031081030038e-08	5.55375621335014e-07	Acot2	NC_000078.7	84034635	84040651	+	2200	protein_coding	acyl-CoA thioesterase 2 && Q9QYR9.2 RecName: Full=Acyl-coenzyme A thioesterase 2, mitochondrial; Short=Acyl-CoA thioesterase 2; AltName: Full=Acyl coenzyme A thioester hydrolase; AltName: Full=MTE-I; AltName: Full=Very-long-chain acyl-CoA thioesterase; Flags: Precursor && PF08840:BAAT / Acyl-CoA thioester hydrolase C terminal|PF04775:Acyl-CoA thioester hydrolase/BAAT N-terminal region	-
27883	653.771963756413	774.618594296133	800.546980839817	777.110006476589	811.139909048127	509.091398452429	507.546089584694	548.645251364906	546.722692389851	428.404843894956	763.437490883416	508.082055137367	0.588100257481002	2.04561000604168e-08	5.7852855013525e-07	Tango2	NC_000082.7	18118689	18165962	-	6942	protein_coding	transport and golgi organization 2%2C transcript variant X6 && - && PF05742:Transport and Golgi organisation 2	DUF833
230126	744.815763153603	587.547749718169	476.161772990226	623.495237754472	538.995057056784	878.90307468674	1158.71898845913	1111.89322805131	852.887400128167	1081.72223083477	594.203116134651	1016.82498443202	-0.774978247870416	2.05609777569202e-08	5.80479820547466e-07	Shb	NC_000070.7	45423276	45530828	-	2744	protein_coding	src homology 2 domain-containing transforming protein B && Q6PD21.2 RecName: Full=SH2 domain-containing adapter protein B && PF00017:SH2 domain	SH2
110960	737.067354694268	714.683275159503	435.489621547311	562.952946552226	434.161047923932	1334.20368386872	1063.61474987538	1101.46270996453	860.944366121281	1340.71243191672	576.870849175448	1140.18758834933	-0.98273348677496	2.08113963568335e-08	5.86526060739539e-07	Tars	NC_000081.7	11383749	11399744	-	2636	protein_coding	threonyl-tRNA synthetase && Q9D0R2.2 RecName: Full=Threonine--tRNA ligase, cytoplasmic; AltName: Full=Threonyl-tRNA synthetase; Short=ThrRS && PF03129:Anticodon binding domain|PF00587:tRNA synthetase class II core domain (G, H, P, S and T)|PF02824:TGS domain|PF07973:Threonyl and Alanyl tRNA synthetase second additional domain	tRNA-synt_2b
11769	1048.94079518251	1051.59241757904	1354.08504194095	1265.06280124096	1200.82592279449	657.976618754554	846.233633112529	723.877955222899	855.189390411914	732.18282411138	1184.10139574759	763.092084322655	0.634214302214845	2.09800917340329e-08	5.90252076489478e-07	Ap1s1	NC_000071.7	137063847	137074962	-	2340	protein_coding	adaptor protein complex AP-1%2C sigma 1 && P61966.1 RecName: Full=AP-1 complex subunit sigma-1A; AltName: Full=Adaptor protein complex AP-1 subunit sigma-1A; AltName: Full=Adaptor-related protein complex 1 subunit sigma-1A; AltName: Full=Clathrin assembly protein complex 1 sigma-1A small chain; AltName: Full=Clathrin coat assembly protein AP19; AltName: Full=Golgi adaptor HA1/AP1 adaptin sigma-1A…	-
667931	495.898141397457	389.57957438809	408.705521816611	472.591317892158	429.925330383211	269.914496160627	332.864835043116	221.126983439848	242.859974935281	243.411843122134	439.339977175505	262.035626540201	0.744389066625893	2.3208730975477e-08	6.51163749384846e-07	Gm8883	NC_000067.7	71927271	71930363	+	1019	lncRNA	predicted gene 8883 && - && -	-
106489	841.670868895294	925.365003033715	821.37905840814	965.965810376132	787.84346257416	592.659231783299	440.584942010422	528.827267000014	543.269706964231	648.449150077366	868.444840657488	550.758059567066	0.657272175804091	2.32256588610407e-08	6.51163749384846e-07	Sft2d1	NC_000083.7	8529920	8546274	+	1085	protein_coding	SFT2 domain containing 1%2C transcript variant 2 && Q5SSN7.1 RecName: Full=Vesicle transport protein SFT2A; AltName: Full=SFT2 domain-containing protein 1 && PF04178:Got1/Sft2-like family	-
105243881	78.4526356507696	77.1894261608104	80.3522991921006	98.4941752394746	112.246514829114	24.974295018421	41.7294108071545	43.8081759644982	44.8888105330614	23.3675369397249	89.3470102144539	35.753645852572	1.32681687178066	2.37092304192647e-08	6.63571315730875e-07	Gm39606	NC_000077.7	20403076	20406035	+	2798	lncRNA	predicted gene%2C 39606 && - && -	-
109267	104.603514201026	128.043636337344	184.512687033713	136.446059276703	173.664419169573	70.120136013259	71.8134046448706	59.4539530946762	74.814684221769	73.0235529366403	145.454063203672	69.845146182243	1.05671288755514	2.37541399870597e-08	6.63680004439836e-07	Ssc4d	NC_000071.7	135989074	136003389	-	2843	protein_coding	scavenger receptor cysteine rich family%2C 4 domains%2C transcript variant X2 && A1L0T3.2 RecName: Full=Scavenger receptor cysteine-rich domain-containing group B protein; AltName: Full=Four scavenger receptor cysteine-rich domains-containing protein; AltName: Full=S4D-SRCRB; Flags: Precursor && PF00530:Scavenger receptor cysteine-rich domain	SRCR
16151	476.527120249119	414.098568580348	504.929880108385	401.205631250704	563.350432915931	739.623352468623	659.906961601514	814.623462577931	783.827691615765	714.657171406586	472.022326620898	742.527727934084	-0.65449624576791	2.41266694385192e-08	6.72926088805044e-07	Ikbkg	NC_000086.8	73436883	73498013	+	10179	protein_coding	inhibitor of kappaB kinase gamma%2C transcript variant X2 && - && PF11577:NF-kappa-B essential modulator NEMO|PF16516:Leucine zipper of domain CC2 of NEMO, NF-kappa-B essential modulator	-
59014	289.596766167656	181.622179201907	139.872520815879	181.626873606738	193.784077487999	375.574975084716	369.741988779672	348.379304098629	386.734367669452	394.327185857858	197.300483456036	374.951564298065	-0.926365727828922	2.43557804589268e-08	6.78147092055178e-07	Rrs1	NC_000067.7	9615633	9617680	+	2048	protein_coding	ribosome biogenesis regulator 1 && Q9CYH6.1 RecName: Full=Ribosome biogenesis regulatory protein homolog && PF04939:Ribosome biogenesis regulatory protein (RRS1)	-
20615	335.11866586625	268.800825218822	277.761034244298	366.868212359878	273.203781376523	146.964120685324	153.33132343094	148.113356832351	209.481115820953	191.808532380242	304.350503813154	169.939689829962	0.843326579645144	2.57452634279402e-08	7.1560331009242e-07	Snapin	NC_000069.7	90395333	90398320	-	1916	protein_coding	SNAP-associated protein && P60192.1 RecName: Full=SNARE-associated protein Snapin; AltName: Full=Biogenesis of lysosome-related organelles complex 1 subunit 7; Short=BLOC-1 subunit 7; AltName: Full=Synaptosomal-associated protein 25-binding protein; Short=SNAP-associated protein >Q9Z266.1 RecName: Full=SNARE-associated protein Snapin; AltName: Full=Biogenesis of lysosome-related organelles comple…	-
71994	2201.51655350863	1883.42199832377	2143.71998214975	1896.69058557484	2137.97842867907	1506.14209957247	1428.50448158445	1456.10032491523	1625.2051403252	1445.86634814548	2052.66550964721	1492.36367890856	0.459969658787437	2.58253047998394e-08	7.16596836615785e-07	Cnn3	NC_000069.7	121220190	121251854	+	2003	protein_coding	calponin 3%2C acidic && Q9DAW9.1 RecName: Full=Calponin-3; AltName: Full=Calponin, acidic isoform && PF00307:Calponin homology (CH) domain|PF00402:Calponin family repeat	CH
192193	1371.46829730234	1318.57702100584	1226.11656544983	1435.84627940849	1281.30455606819	1874.03267618998	1902.08477167495	1960.93740031564	2301.99028374674	1680.51536491522	1326.66254384694	1943.9120993685	-0.550551328282097	2.59152589703132e-08	7.17525798575017e-07	Edem1	NC_000072.7	108800984	108836317	+	10749	protein_coding	ER degradation enhancer%2C mannosidase alpha-like 1%2C transcript variant X1 && - && PF01532:Glycosyl hydrolase family 47	-
78246	395.168831426099	424.995899332462	531.713979839086	350.603119201066	440.514624235014	697.359160898987	624.000259279078	805.235996299825	761.958783920171	635.791734235015	428.599290806745	704.869186926615	-0.717887853381221	2.5947492870519e-08	7.17525798575017e-07	Phf23	NC_000077.7	69886592	69890837	+	2522	protein_coding	PHD finger protein 23%2C transcript variant 1 && Q8BSN5.2 RecName: Full=PHD finger protein 23; AltName: Full=PDH-containing protein JUNE-1 && PF00628:PHD-finger	PHD
27376	6193.88401218113	7936.88923112333	7039.25821070551	10051.827572146	6869.27492166475	3992.04500371376	5493.7254553326	4261.90969026047	4483.12607759678	3747.56873670838	7618.22678956415	4395.6749927224	0.793427988081986	2.63556721262343e-08	7.27569467553057e-07	Slc25a10	NC_000077.7	120382663	120391987	+	4000	protein_coding	solute carrier family 25 (mitochondrial carrier%2C dicarboxylate transporter)%2C member 10 && Q9QZD8.2 RecName: Full=Mitochondrial dicarboxylate carrier; AltName: Full=Solute carrier family 25 member 10 && PF00153:Mitochondrial carrier protein	Mito_carr
68680	1974.87560607308	2840.57088271782	3531.53314967751	3157.23530538279	3312.33111684405	1493.65495206326	1493.52472633048	1448.79896225448	2110.92509019576	1528.626374807	2963.30921213905	1615.1060211302	0.875825188850854	2.67767340704838e-08	7.37933947288274e-07	Fitm1	NC_000080.7	55813131	55814409	+	912	protein_coding	fat storage-inducing transmembrane protein 1 && Q91V79.1 RecName: Full=Fat storage-inducing transmembrane protein 1; AltName: Full=Fat-inducing protein 1 && -	-
53319	284.754010880571	324.195589875404	244.032908657491	299.096990864827	257.319840598818	451.45840994838	421.175913728025	420.349878897447	405.150289939426	470.271680911964	281.879868175422	433.681234685048	-0.620619565802813	2.69115425033685e-08	7.40387794348625e-07	Nxf1	NC_000085.7	8734467	8748274	+	4049	protein_coding	nuclear RNA export factor 1%2C transcript variant 1 && - && PF09162:Tap, RNA-binding|PF02136:Nuclear transport factor 2 (NTF2) domain|PF03943:TAP C-terminal domain	-
54369	285.722561937988	232.476389378441	230.144856945276	256.627025394594	281.675216457966	411.115317995546	431.850879283343	418.26377528009	613.480410618506	383.617064760484	257.329210022853	451.665489587594	-0.810623921288089	2.71070240059402e-08	7.44499706866035e-07	Nme6	NC_000075.7	109661788	109672042	+	1364	protein_coding	NME/NM23 nucleoside diphosphate kinase 6%2C transcript variant X3 && O88425.1 RecName: Full=Nucleoside diphosphate kinase 6; Short=NDK 6; Short=NDP kinase 6; AltName: Full=nm23-M6 && PF00334:Nucleoside diphosphate kinase	NDK
56185	0.968551057416909	23.6108832962479	18.8480701808631	22.5904071650171	11.6482232369835	0	0	0	0	0	15.5332269873057	0	6.37756340012729	2.90163311251407e-08	7.95588455273561e-07	Hao2	NC_000069.7	98781835	98802692	-	2207	protein_coding	hydroxyacid oxidase 2%2C transcript variant X1 && Q9NYQ2.1 RecName: Full=Hydroxyacid oxidase 2; Short=HAOX2; AltName: Full=(S)-2-hydroxy-acid oxidase, peroxisomal; AltName: Full=Medium chain alpha-hydroxy acid oxidase; AltName: Full=Medium-chain L-2-hydroxy acid oxidase && PF01070:FMN-dependent dehydrogenase	FMN_dh
19165	2426.22039882936	2674.38658874808	2476.04121954917	3415.66956335059	2388.94469296681	3964.18905927014	4127.32986425182	4102.32276353266	4753.60993593702	3864.406421407	2676.2524926888	4162.37160887973	-0.636883541567675	2.91799773193641e-08	7.98721646523441e-07	Psen2	NC_000067.7	180054569	180091030	-	2232	protein_coding	presenilin 2%2C transcript variant X1 && - && PF01080:Presenilin	-
215819	62.9558187320991	66.292095408696	36.7041366679966	43.3735817568329	40.2393166368522	125.832024900506	117.424621108505	102.219077250496	138.119417024804	89.5755582689454	49.9129898404953	114.634139710651	-1.19493720064942	2.93267422522294e-08	8.01382955091747e-07	Nhsl1	NC_000076.7	18193419	18409640	+	40747	protein_coding	NHS-like 1%2C transcript variant X13 && Q8CAF4.3 RecName: Full=NHS-like protein 1 && PF15273:NHS-like	-
98845	579.193532335311	746.467156519837	610.082271643727	651.507342639094	660.771936352521	1148.81757084737	1112.13732058137	1051.39622314796	780.374706190145	1183.95520494606	649.604447898098	1055.33620514258	-0.700548551686188	2.94243376290919e-08	8.02693945743372e-07	Eps8l2	NC_000073.7	140918824	140942933	+	3213	protein_coding	EPS8-like 2%2C transcript variant X1 && Q99K30.1 RecName: Full=Epidermal growth factor receptor kinase substrate 8-like protein 2; Short=EPS8-like protein 2; AltName: Full=Epidermal growth factor receptor pathway substrate 8-related protein 2; Short=EPS8-related protein 2 && PF00018:SH3 domain|PF08416:Phosphotyrosine-binding domain	SH3_1
217069	481.369875536204	748.283378311856	839.235124895273	765.36299475078	909.620341869897	1391.83667237277	1254.793678457	1316.3313825523	1229.26281152076	1345.58066877916	748.774343072802	1307.5610427364	-0.804683859571227	2.95440029073044e-08	8.04601574127041e-07	Trim25	NC_000077.7	88890194	88911119	+	5598	protein_coding	tripartite motif-containing 25%2C transcript variant X1 && Q61510.2 RecName: Full=E3 ubiquitin/ISG15 ligase TRIM25; AltName: Full=Estrogen-responsive finger protein; AltName: Full=RING-type E3 ubiquitin transferase; AltName: Full=Tripartite motif-containing protein 25; AltName: Full=Ubiquitin/ISG15-conjugating enzyme TRIM25; AltName: Full=Zinc finger protein 147 && PF00622:SPRY domain|PF15227:zin…	SPRY
19352	386.451871909347	354.163249443718	378.945411004721	290.96444428542	388.627084361178	603.225279675708	503.664283928214	563.247976686406	536.36373611299	540.374291731138	359.830412200877	549.375113626891	-0.611767932211477	2.98307833971784e-08	8.11046358010345e-07	Rabggtb	NC_000069.7	153612926	153618603	-	1686	protein_coding	Rab geranylgeranyl transferase%2C b subunit%2C transcript variant 4 && Q08603.1 RecName: Full=Geranylgeranyl transferase type-2 subunit beta; AltName: Full=Geranylgeranyl transferase type II subunit beta; Short=GGTase-II-beta; AltName: Full=Rab geranyl-geranyltransferase subunit beta; Short=Rab GG transferase beta; Short=Rab GGTase beta; AltName: Full=Rab geranylgeranyltransferase subunit beta; A…	-
102638051	42.616246526344	32.6919922563432	41.6641551366448	54.2169771960411	59.300045570098	12.4871475092105	10.6749655553186	21.9040879822491	12.6609465606071	11.6837684698624	46.0978833370942	13.8821832154495	1.73347295627435	3.04515655786922e-08	8.26535195245812e-07	Gm13657	NC_000068.8	75607210	75621631	+	4490	lncRNA	predicted gene 13657%2C transcript variant X4 && - && -	-
384071	68.7671250766005	61.7515409286483	86.3043213544784	87.6507798002664	82.5964920440651	177.70171455415	154.30177484506	139.768942362923	117.401504471084	157.730874343143	77.4140518408118	149.380962115272	-0.952138469874071	3.05994784234186e-08	8.29158731081479e-07	Slc25a34	NC_000070.7	141346130	141351202	-	2790	protein_coding	solute carrier family 25%2C member 34%2C transcript variant X1 && A2ADF7.1 RecName: Full=Solute carrier family 25 member 34 && PF00153:Mitochondrial carrier protein	Mito_carr
11429	3638.84632271533	3775.01699471163	3167.46779407873	4021.99609165965	3218.086401563	2201.58016085465	2596.92798418478	2444.91343954247	1819.7233193018	2426.32925224143	3564.28272094567	2297.89483122503	0.633163589566098	3.15664882020208e-08	8.53931571311188e-07	Aco2	NC_000081.7	81756664	81799338	+	2768	protein_coding	aconitase 2%2C mitochondrial && - && PF00330:Aconitase family (aconitate hydratase)|PF00694:Aconitase C-terminal domain	Aconitase
66375	365.143748646175	594.812636886245	520.80193920806	605.422912022459	506.168246116194	301.612639837854	338.687543527836	203.395102692313	279.691819475229	241.464548377157	518.469896575826	272.970330782078	0.925412349424849	3.17533172078401e-08	8.57551606796711e-07	Dhrs7	NC_000078.7	72697127	72711678	-	1436	protein_coding	dehydrogenase/reductase (SDR family) member 7%2C transcript variant X1 && - && PF00106:short chain dehydrogenase	adh_short
12683	2.90565317225073	76.2813152648009	120.032446941286	56.0242097692424	142.955466999344	1.92109961680162	4.85225707059936	3.12915542603559	2.30199028374674	3.89458948995415	79.6398184293847	3.21981837742749	4.6236169968458	3.26769715437243e-08	8.81025614438047e-07	Cidea	NC_000084.7	67476634	67500864	+	1164	protein_coding	cell death-inducing DNA fragmentation factor%2C alpha subunit-like effector A && O70302.2 RecName: Full=Cell death activator CIDE-A; AltName: Full=Cell death-inducing DFFA-like effector A && PF02017:CIDE-N domain	-
105171	1292.04711059416	730.121160391665	1035.65185625374	520.482981081994	939.270364654946	2218.87005740587	1606.09709036839	1887.92377370814	1664.33897514889	2209.20588817649	903.514694595301	1917.28715696156	-1.08584652226631	3.42511425801277e-08	9.21931336969595e-07	Arrdc3	NC_000079.7	81031503	81044161	+	5450	protein_coding	arrestin domain containing 3%2C transcript variant 2 && Q7TPQ9.1 RecName: Full=Arrestin domain-containing protein 3 && PF02752:Arrestin (or S-antigen), C-terminal domain|PF00339:Arrestin (or S-antigen), N-terminal domain	-
74016	23.2452253780058	33.6001031523528	33.7281255868077	32.5301863176246	29.650022785049	1.92109961680162	9.70451414119873	7.3013626607497	6.90597085124022	8.76282635239684	30.550732643968	6.91915472447742	2.14547416829535	3.60737341762982e-08	9.69376740481689e-07	Phf19	NC_000068.8	34783764	34804365	-	4126	protein_coding	PHD finger protein 19%2C transcript variant X7 && Q9CXG9.1 RecName: Full=PHD finger protein 19; AltName: Full=Polycomb-like protein 3 && PF14061:Polycomb-like MTF2 factor 2|PF00628:PHD-finger	PHD
11676	66.8300229617667	83.5462024328771	51.5841920739411	75.0001517878568	56.1232574145571	113.344877391295	163.035837572139	143.941149597637	143.874392734171	116.837684698624	66.6167653341998	136.206788398773	-1.02689053299314	3.6484741276534e-08	9.78795455440282e-07	Aldoc	NC_000077.7	78213899	78218607	+	2873	protein_coding	aldolase C%2C fructose-bisphosphate%2C transcript variant 2 && - && PF00274:Fructose-bisphosphate aldolase class-I	-
20969	4473.7373342087	4511.49493137537	4531.47287295698	5399.10731243909	4436.91412390555	3198.63086197469	3744.00155567447	3205.29820806912	3341.33889685839	3249.06128199425	4670.54531497714	3347.66616091419	0.480496633089545	3.67445907762828e-08	9.84134511569416e-07	Sdc1	NC_000078.7	8821396	8843716	+	3300	protein_coding	syndecan 1 && P18828.1 RecName: Full=Syndecan-1; Short=SYND1; AltName: CD_antigen=CD138; Flags: Precursor && PF01034:Syndecan domain	-
67484	294.43952145474	392.303907076119	337.281255868077	334.338026042253	348.387767724326	197.873260530567	236.790145045249	181.491014710064	177.253251848499	236.596311514715	341.350095633103	206.000796729819	0.726798579358875	3.74426581734168e-08	1.00117335747333e-06	Eepd1	NC_000075.7	25392809	25515406	+	14816	protein_coding	endonuclease/exonuclease/phosphatase family domain containing 1%2C transcript variant X1 && Q3TGW2.1 RecName: Full=Endonuclease/exonuclease/phosphatase family domain-containing protein 1 && PF12836:Helix-hairpin-helix motif	-
71653	276.037051363819	278.790045074927	248.000923432409	272.892118553407	294.38236908013	500.446450176821	444.466747666902	449.555329540446	349.902523129504	408.931896445186	274.020501500938	430.660589391772	-0.653791820291379	3.75670854363419e-08	1.00284280710182e-06	Shtn1	NC_000085.7	58961790	59064536	-	4253	protein_coding	shootin 1%2C transcript variant 2 && - && -	-
19652	297.345174626991	263.352159842765	254.944949288517	264.759571974001	202.255512569442	171.938415703745	112.572364037905	138.725890554244	156.535339294778	142.152516383326	256.531473660343	144.3849051948	0.830894832630411	3.90545705170818e-08	1.04083325742147e-06	Rbm3	NC_000086.8	8005214	8012119	-	3582	protein_coding	RNA binding motif (RNP1%2C RRM) protein 3%2C transcript variant 1 && O89086.1 RecName: Full=RNA-binding protein 3; AltName: Full=RNA-binding motif protein 3 && PF00076:RNA recognition motif. (a.k.a. RRM, RBD, or RNP domain)	RRM_1
100978	69.7356761340174	67.2002063047055	55.5522068488597	49.6988957630376	54.0053986441964	130.63477394251	107.720106967306	111.606543528603	122.005485038577	102.232974111296	59.2384767389633	114.839976717658	-0.953644368537598	3.94425790809578e-08	1.04944506873792e-06	Nfxl1	NC_000071.7	72670647	72717078	-	3819	protein_coding	nuclear transcription factor%2C X-box binding-like 1%2C transcript variant 3 && - && PF01422:NF-X1 type zinc finger	zf-NF-X1
225913	4198.6688339023	3785.00621456774	4075.15117384135	3414.76594706399	4137.23710789952	5472.25225845941	5411.23708513241	5670.02963197648	7077.46912737935	5403.74291731138	3922.16585545498	5806.94620405181	-0.566074620061185	3.95823163044953e-08	1.05143371241021e-06	Tkfc	NC_000085.7	10569561	10582852	-	3100	protein_coding	triokinase%2C FMN cyclase%2C transcript variant X2 && - && PF02733:Dak1 domain|PF02734:DAK2 domain	-
75599	1117.70792025911	1059.76541564313	902.72336129397	1108.73718365904	1012.33649223239	1783.7409942003	1811.8327901618	1584.39569738269	1237.31977751387	1826.5624707885	1040.25407461753	1648.77034600943	-0.664766419322399	4.17132259413568e-08	1.10622107549726e-06	Pcdh1	NC_000084.7	38318967	38345090	-	10158	protein_coding	protocadherin 1%2C transcript variant X2 && Q08174.2 RecName: Full=Protocadherin-1; AltName: Full=Cadherin-like protein 1; AltName: Full=Protocadherin-42; Short=PC42; Flags: Precursor && PF00028:Cadherin domain|PF08374:Protocadherin	Cadherin
233895	428.099567378274	372.325467363909	329.34522631824	356.92843320727	322.973462479998	563.842737531275	485.225707059936	643.562965954653	538.665726396737	628.976202627595	361.934431349538	572.054667914039	-0.659891596437831	4.20784115960315e-08	1.1140793197856e-06	Prr14	NC_000073.7	127048652	127075932	+	14627	protein_coding	proline rich 14%2C transcript variant X1 && Q7TPN9.1 RecName: Full=Proline-rich protein 14 && PF02022:Integrase Zinc binding domain|PF00665:Integrase core domain|PF00552:Integrase DNA binding domain|PF00607:gag gene protein p24 (core nucleocapsid protein)|PF00077:Retroviral aspartyl protease|PF14787:GAG-polyprotein viral zinc-finger|PF15386:Drosophila Tantalus-like	rve
58220	65.8614719043498	62.6596518246578	59.5202216237782	63.2531400620479	51.8875398738358	109.502678157692	141.685906461501	133.510631510852	102.43856762673	103.206621483785	60.6364050577339	118.068881048112	-0.96026831776561	4.24021585197527e-08	1.12081653329091e-06	Pard6b	NC_000068.8	167922924	167943123	+	3399	protein_coding	par-6 family cell polarity regulator beta && Q9JK83.2 RecName: Full=Partitioning defective 6 homolog beta; Short=PAR-6 beta; Short=PAR-6B && PF00595:PDZ domain (Also known as DHR or GLGF)|PF00564:PB1 domain	PDZ
171405	5.81130634450145	94.4435331849915	60.5122253175079	85.843547227065	87.8911389699667	5.76329885040485	1.94090282823975	4.17220723471412	0	0.973647372488537	66.9003502088065	2.57001125716945	4.68731262605437	4.25680748156122e-08	1.1233666334293e-06	Slc22a27	NC_000085.7	7841753	7943899	-	2712	protein_coding	solute carrier family 22%2C member 27%2C transcript variant X2 && Q76M72.1 RecName: Full=Solute carrier family 22 member 27; AltName: Full=Organic anion transporter 9 && PF00083:Sugar (and other) transporter	Sugar_tr
11858	305.093583086326	429.53645381251	506.913887495845	522.290213655196	516.757539967997	259.348448268218	258.140076155886	281.623988343203	235.954004084041	249.253727357066	456.118335603575	256.864048841683	0.827893175170028	4.3526127780856e-08	1.14621263731526e-06	Rnd2	NC_000077.7	101359001	101362679	+	1394	protein_coding	Rho family GTPase 2 && Q9QYM5.1 RecName: Full=Rho-related GTP-binding protein RhoN; AltName: Full=Rho family GTPase 2; AltName: Full=Rho-related GTP-binding protein Rho7; AltName: Full=Rnd2; Flags: Precursor && PF00071:Ras family	Ras
234797	104.603514201026	56.3028755525911	42.6561588303744	100.301407812676	65.65362188118	170.017316086943	176.622157369817	205.48120630967	197.97116440222	137.284279520884	73.9035156555695	177.475224737907	-1.26138158199907	4.35924210855685e-08	1.14621263731526e-06	6430548M08Rik	NC_000074.7	120840891	120892046	+	6381	protein_coding	RIKEN cDNA 6430548M08 gene%2C transcript variant 1 && Q8R0A7.1 RecName: Full=Uncharacterized protein KIAA0513 && -	-
11702	183.056149851796	130.767969025373	137.88851342842	145.48222214271	164.13405470295	308.33648849666	227.08563090405	279.537884725846	244.010970077154	247.306432612088	152.26578183025	261.25548136316	-0.780485549319186	4.36463488030042e-08	1.14621263731526e-06	Amd1	NC_000076.7	40163454	40178184	-	3206	protein_coding	S-adenosylmethionine decarboxylase 1 && - && PF01536:Adenosylmethionine decarboxylase	SAM_decarbox
211064	18.4024700909213	19.0703288162002	10.912040631026	19.8795583052151	23.2964464739671	58.5935383124493	58.2270848471924	50.0664868165694	35.6808493980745	58.4188423493122	18.3121688634659	52.1973603447196	-1.51637084637595	4.42622611906538e-08	1.16050340240066e-06	Alkbh1	NC_000078.7	87474847	87490609	-	1949	protein_coding	alkB homolog 1%2C histone H2A dioxygenase && P0CB42.1 RecName: Full=DNA demethylase ALKBH1; AltName: Full=Alkylated DNA repair protein alkB homolog 1; AltName: Full=Alpha-ketoglutarate-dependent dioxygenase ABH1; AltName: Full=DNA 6mA demethylase; AltName: Full=DNA N6-methyl adenine demethylase; AltName: Full=DNA lyase ABH1; AltName: Full=DNA oxidative demethylase ALKBH1 && PF13532:2OG-Fe(II) oxy…	-
70266	3825.77667679679	1872.52466757166	2297.48055467784	1827.11213150658	2298.93569522648	1231.42485436984	1270.32090108291	1213.06925349313	1351.26829655934	1189.79708918099	2424.36594515587	1251.17607893724	0.954320823199381	4.43951637073027e-08	1.16198313268961e-06	Kyat1	NC_000068.8	30075136	30096307	-	4355	protein_coding	kynurenine aminotransferase 1%2C transcript variant X7 && Q8BTY1.1 RecName: Full=Kynurenine--oxoglutarate transaminase 1; AltName: Full=Cysteine-S-conjugate beta-lyase; AltName: Full=Glutamine transaminase K; Short=GTK; AltName: Full=Glutamine--phenylpyruvate transaminase; AltName: Full=Kynurenine aminotransferase 1; AltName: Full=Kynurenine aminotransferase I; Short=KATI; AltName: Full=Kynurenin…	Aminotran_1_2
65256	34.8678380670087	59.0272082406197	40.6721514429151	115.662884684888	47.6518223331145	14.4082471260121	15.527222625918	14.6027253214994	19.5669174118473	11.6837684698624	59.5763809537091	15.1577761910278	1.9828522209998	4.44623576148155e-08	1.16198313268961e-06	Asb2	NC_000078.7	103287401	103322260	-	2899	protein_coding	ankyrin repeat and SOCS box-containing 2%2C transcript variant 1 && Q8K0L0.1 RecName: Full=Ankyrin repeat and SOCS box protein 2; Short=ASB-2 && PF07525:SOCS box|PF12796:Ankyrin repeats (3 copies)|PF13637:Ankyrin repeats (many copies)|PF13857:Ankyrin repeats (many copies)	SOCS_box
11820	1081.87153113469	960.781327978087	1125.92419238314	703.917087261933	1104.46334874308	641.64727201174	579.359494229564	516.310645295872	391.338348236946	603.661370942893	995.391497500184	546.463426143403	0.863824464595145	4.46581412024234e-08	1.16521733908323e-06	App	NC_000082.7	84751236	84972187	-	20895	protein_coding	amyloid beta (A4) precursor protein%2C transcript variant X1 && P08592.2 RecName: Full=Amyloid beta A4 protein; AltName: Full=ABPP; Short=APP; AltName: Full=Alzheimer disease amyloid A4 protein homolog; AltName: Full=Amyloid precursor protein; AltName: Full=Amyloidogenic glycoprotein; Short=AG; AltName: Full=Beta-amyloid precursor protein; Contains: RecName: Full=N-APP; Contains: RecName: Full=So…	-
102637389	110.414820545528	88.0867569129248	143.840535590797	103.915872959079	157.780478391868	63.3962873544534	51.4339249483533	47.9803831992123	63.3047328030353	48.6823686244269	120.807692880039	54.9595393858962	1.13474076723746	4.57519967309726e-08	1.19183583110619e-06	Gm13021	NC_000070.7	140149864	140159242	+	2651	lncRNA	predicted gene 13021%2C transcript variant X1 && - && -	-
19659	198.552966770466	227.935834898393	229.152853251546	234.940234516178	221.316241502687	455.300609181983	276.578653024164	350.465407715986	435.076163628134	486.823686244269	222.379626187854	400.848903958907	-0.849679459629631	4.62820703278375e-08	1.20370587088975e-06	Rbp1	NC_000075.7	98305014	98328604	+	2628	protein_coding	retinol binding protein 1%2C cellular && Q00915.2 RecName: Full=Retinol-binding protein 1; AltName: Full=Cellular retinol-binding protein; Short=CRBP; AltName: Full=Cellular retinol-binding protein I; Short=CRBP-I; Short=mCRBPI && PF00061:Lipocalin / cytosolic fatty-acid binding protein family	-
208043	212.112681574303	168.000515761764	177.568661177605	167.169013021127	151.426902080786	253.585149417814	294.046778478321	273.279573873775	288.899780610216	299.883390726469	175.255554723117	281.938934621319	-0.685228140667824	4.69739085671606e-08	1.21973823256975e-06	Setd1b	NC_000071.7	123280109	123306693	+	9008	protein_coding	SET domain containing 1B%2C transcript variant X2 && Q8CFT2.2 RecName: Full=Histone-lysine N-methyltransferase SETD1B; AltName: Full=SET domain-containing protein 1B && PF00076:RNA recognition motif. (a.k.a. RRM, RBD, or RNP domain)|PF11764:COMPASS (Complex proteins associated with Set1p) component N|PF00856:SET domain	SET
270685	66.8300229617667	41.7731012164386	52.5761957676708	25.3012560248192	31.7678815554097	4.80274904200404	12.6158683835583	8.34441446942823	11.5099514187337	0	43.649691505221	7.45459666274486	2.56209396557888	4.70972924003221e-08	1.22098221019233e-06	Mthfd1l	NC_000076.7	3918282	4117081	+	9284	protein_coding	methylenetetrahydrofolate dehydrogenase (NADP+ dependent) 1-like%2C transcript variant 1 && - && PF02882:Tetrahydrofolate dehydrogenase/cyclohydrolase, NAD(P)-binding domain|PF00763:Tetrahydrofolate dehydrogenase/cyclohydrolase, catalytic domain|PF01268:Formate--tetrahydrofolate ligase	-
215210	2271.25222964265	2366.53699500085	3203.179927053	3219.58482915824	3253.03107127395	1600.27598079575	1980.69133621866	1892.09598094285	1552.69244638718	1704.85654922743	2862.71701042574	1746.12245871437	0.71303838569727	4.73229021139683e-08	1.22486813999626e-06	Tmem120a	NC_000071.7	135764344	135773026	-	1278	protein_coding	transmembrane protein 120A && - && PF07851:TMPIT-like protein	-
70984	2848.50865986313	3873.09297148066	3260.71614128932	3362.35620244115	3201.14353140011	2099.76188116417	2400.89679853257	2293.67092728409	2470.03557446025	2070.94796128312	3309.16350129487	2267.06262854484	0.545932853630563	4.75159875626005e-08	1.22790116741244e-06	4931406C07Rik	NC_000075.7	15194633	15217836	-	3181	protein_coding	RIKEN cDNA 4931406C07 gene%2C transcript variant X2 && Q91V76.1 RecName: Full=Ester hydrolase C11orf54 homolog && PF08925:Domain of Unknown Function (DUF1907)	-
102632880	138.502801210618	115.330083793211	153.760572528094	131.9279778437	122.835808680917	201.71545976417	213.499311106372	222.170035248527	223.293057523434	212.255127202501	132.471448811308	214.586598169001	-0.695707026284085	4.91190817476717e-08	1.26730364502725e-06	Gm30842	NC_000072.7	121114447	121131956	+	1400	lncRNA	predicted gene%2C 30842%2C transcript variant 2 && - && -	-
235587	310.904889430828	315.114480915308	326.369215237051	419.277956982718	349.446697109506	176.741164745749	246.494659186448	170.0174448146	223.293057523434	177.203821792914	344.222647935082	198.750029612629	0.793361334500309	4.99354316000134e-08	1.28631445381117e-06	Parp3	NC_000075.7	106347521	106354148	-	3298	protein_coding	poly (ADP-ribose) polymerase family%2C member 3%2C transcript variant 2 && Q9Y6F1.3 RecName: Full=Poly [ADP-ribose] polymerase 3; Short=PARP-3; Short=hPARP-3; AltName: Full=ADP-ribosyltransferase diphtheria toxin-like 3; Short=ARTD3; AltName: Full=IRT1; AltName: Full=NAD(+) ADP-ribosyltransferase 3; Short=ADPRT-3; AltName: Full=Poly[ADP-ribose] synthase 3; Short=pADPRT-3 && PF02877:Poly(ADP-ribos…	WGR
228607	788.400560737364	967.138104250154	774.754884802847	984.941752394746	742.309499011406	1609.88147887976	1213.06426764984	1334.06326329984	1176.31703499458	1508.17977998474	851.508960239303	1368.30116496175	-0.68404495330236	5.11889110280324e-08	1.3165071759944e-06	Mavs	NC_000068.8	131075445	131089945	+	3728	protein_coding	mitochondrial antiviral signaling protein%2C transcript variant X1 && Q8VCF0.1 RecName: Full=Mitochondrial antiviral-signaling protein; Short=MAVS; AltName: Full=CARD adapter inducing interferon beta; Short=Cardif; AltName: Full=Interferon beta promoter stimulator protein 1; Short=IPS-1; AltName: Full=Virus-induced-signaling adapter; Short=VISA && -	-
235636	651.83486164158	702.877833511379	666.626482186316	590.061435150247	611.002255249046	916.364517214372	800.622416648895	981.511751966496	938.061040626796	949.306188176324	644.480573547714	917.173182926577	-0.508612369077682	5.13988645653449e-08	1.31853742523669e-06	Rtp3	NC_000075.7	110814003	110818781	-	2649	protein_coding	receptor transporter protein 3 && Q5QGU6.2 RecName: Full=Receptor-transporting protein 3; AltName: Full=Transmembrane protein 7 && PF13695:Zinc-binding domain	-
14123	403.885790942851	351.43891675569	291.649085956513	367.771828646479	335.680615102162	616.672976993319	571.595882916605	483.976039226838	497.229901289296	567.636418160817	350.085247480739	547.422243717375	-0.645253295045539	5.14308657553533e-08	1.31853742523669e-06	Fbrs	NC_000073.7	127075925	127090685	+	6619	protein_coding	fibrosin%2C transcript variant X1 && - && PF15336:Autism susceptibility gene 2 protein	-
14867	678.954291249253	962.597549770106	842.211135976462	1057.2310553228	835.495284907274	1388.95502294757	1250.91187280052	1424.80877065487	1678.15091685137	1360.18537936649	875.297863445179	1420.60239252416	-0.697908291917104	5.18032676773285e-08	1.32598332470909e-06	Gstm6	NC_000069.7	107846163	107860957	-	1745	protein_coding	glutathione S-transferase%2C mu 6%2C transcript variant X3 && O35660.4 RecName: Full=Glutathione S-transferase Mu 6; AltName: Full=GST class-mu 6; AltName: Full=Glutathione-S-transferase class M5 && PF02798:Glutathione S-transferase, N-terminal domain|PF00043:Glutathione S-transferase, C-terminal domain	GST_C
170767	119.13178006228	120.778749169268	143.840535590797	122.891814977693	117.541161755016	202.676009572571	197.972088480454	281.623988343203	195.669174118473	211.281479830013	124.836808311011	217.844548068943	-0.803167429359802	5.33938329576419e-08	1.36453718128874e-06	Rfxap	NC_000069.7	54710536	54715212	-	2162	protein_coding	regulatory factor X-associated protein && Q8VCG9.2 RecName: Full=Regulatory factor X-associated protein; Short=RFX-associated protein && PF15289:Regulatory factor X-associated C-terminal binding domain	-
102636374	38.7420422966764	24.5189941922574	7.9360295498371	15.3614768722116	9.5303644666229	82.6072835224696	51.4339249483533	64.6692121380688	72.5126939380223	114.890389953647	19.2177814755211	77.2227009001123	-2.00207598868248	5.55660635617963e-08	1.41781105715959e-06	Gm33459	NC_000075.7	74426978	74435968	-	2092	lncRNA	predicted gene%2C 33459 && - && -	-
66208	550.137000612804	541.234094021682	943.395512736885	547.591469680015	896.913189247733	315.060337155465	352.273863325514	300.398920899416	433.92516848626	335.908343508545	695.854253259824	347.51332667504	1.00178879243142	5.6101293951315e-08	1.42921359409515e-06	Nenf	NC_000067.7	191038984	191050328	-	681	protein_coding	neuron derived neurotrophic factor && Q9CQ45.1 RecName: Full=Neudesin; AltName: Full=Neuron-derived neurotrophic factor; AltName: Full=Secreted protein of unknown function; Short=SPUF protein; Flags: Precursor && PF00173:Cytochrome b5-like Heme/Steroid binding domain	-
434197	260.540234445148	256.087272674689	279.745041631758	295.482525718424	240.376970435933	147.924670493725	197.001637066334	162.716082153851	157.686334436652	164.546405950563	266.44640898119	165.975026020225	0.682843826269849	5.67259051912709e-08	1.44285372370942e-06	Fam169b	NC_000073.7	67923587	68012837	+	3357	protein_coding	family with sequence similarity 169%2C member B%2C transcript variant 2 && Q8CHT6.1 RecName: Full=Protein FAM169B && -	-
12877	23.2452253780058	39.9568794244195	31.7441181993484	34.337418890826	46.5928929479342	9.60549808400809	11.6454169694385	9.38746627810676	10.3589562768603	4.86823686244269	35.1753069681068	9.17311489417127	1.94118131394394	5.760002573829e-08	1.46278746682624e-06	Cpeb1	NC_000073.7	80996774	81107749	-	8516	protein_coding	cytoplasmic polyadenylation element binding protein 1%2C transcript variant X8 && P70166.1 RecName: Full=Cytoplasmic polyadenylation element-binding protein 1; Short=CPE-BP1; Short=CPE-binding protein 1; Short=mCPEB; Short=mCPEB-1 && PF16368:Cytoplasmic polyadenylation element-binding protein 1 N-terminus|PF16367:RNA recognition motif|PF16366:Cytoplasmic polyadenylation element-binding protein ZZ…	-
100039054	39944.9827099882	13403.7168251007	24511.4192683656	14119.9080944223	24044.0506199044	81135.7212159995	57005.2865168155	92586.4937973497	97961.1965248425	69480.4501481545	23204.8155035562	79633.8296406323	-1.77896166682386	5.79858008705969e-08	1.47027633335995e-06	Mup12	NC_000070.7	60693360	60697415	-	1079	protein_coding	major urinary protein 12%2C transcript variant X1 && P11588.1 RecName: Full=Major urinary protein 1; Short=MUP 1; Flags: Precursor && PF00061:Lipocalin / cytosolic fatty-acid binding protein family	-
52009	289.596766167656	239.741276546517	258.912964063435	245.783629955386	213.903735806425	428.405214546761	332.864835043116	393.230531871806	531.759755545497	433.273080757399	249.587674507884	423.906683552916	-0.762610694236283	5.89068547565676e-08	1.49129294115336e-06	Jpt2	NC_000083.7	25161444	25179597	-	2606	protein_coding	Jupiter microtubule associated homolog 2 && Q6PGH2.1 RecName: Full=Hematological and neurological expressed 1-like protein; Short=HN1-like protein && -	-
16409	25.1823274928396	23.6108832962479	20.8320775683224	32.5301863176246	15.8839407777048	1.92109961680162	4.85225707059936	5.21525904339265	5.75497570936685	1.94729474497707	23.6078830905479	3.93817723702751	2.60826625416799	5.98075185565836e-08	1.5117284807654e-06	Itgam	NC_000073.7	127661812	127717663	+	4682	protein_coding	integrin alpha M%2C transcript variant 1 && P05555.2 RecName: Full=Integrin alpha-M; AltName: Full=CD11 antigen-like family member B; AltName: Full=CR-3 alpha chain; AltName: Full=Cell surface glycoprotein MAC-1 subunit alpha; AltName: Full=Leukocyte adhesion receptor MO1; AltName: CD_antigen=CD11b; Flags: Precursor && PF08441:Integrin alpha|PF01839:FG-GAP repeat|PF00092:von Willebrand factor typ…	VWA
13731	35.8363891244256	38.1406576324004	40.6721514429151	37.0482677506281	37.0625284813113	83.5678333308704	85.3997244425488	88.659403737675	56.3987619517951	102.232974111296	37.7519988863361	83.2517395148371	-1.14482157403494	6.05309069448801e-08	1.52762633642328e-06	Emp2	NC_000082.7	10099613	10131832	-	3440	protein_coding	epithelial membrane protein 2 && O88662.1 RecName: Full=Epithelial membrane protein 2; Short=EMP-2; AltName: Full=Protein XMP && PF00822:PMP-22/EMP/MP20/Claudin family	-
68066	15252.7420522015	13165.7917703462	14086.4524509609	13776.533905514	14130.3537158462	9662.17052270373	11230.0637641952	10174.9703936591	8005.17121172929	9860.12694119142	14082.3747789738	9786.50056669573	0.524937609960652	6.16136345399118e-08	1.55252923045507e-06	Slc25a39	NC_000077.7	102293795	102299501	-	2945	protein_coding	solute carrier family 25%2C member 39%2C transcript variant X3 && Q9D8K8.1 RecName: Full=Solute carrier family 25 member 39 && PF00153:Mitochondrial carrier protein	Mito_carr
107817	288.628215110239	295.136041203099	372.001385148614	258.434257967796	315.560956783736	551.355590022064	420.205462313905	476.674676566088	638.80230373972	498.507454714131	305.952171242697	517.109097471182	-0.757081597915548	6.26649020262567e-08	1.57620523525276e-06	Jmjd6	NC_000077.7	116728258	116734593	-	2789	protein_coding	jumonji domain containing 6%2C transcript variant X5 && - && PF02373:JmjC domain, hydroxylase	JmjC
17966	1168.07257524479	1141.49539628398	951.331542286722	1026.50810157838	969.979316825175	1580.10443481933	1590.56986774247	1371.61312841227	1397.30810223427	1564.65132758908	1051.47738644381	1500.84937215948	-0.513381863082728	6.27481097547615e-08	1.57620523525276e-06	Nbr1	NC_000077.7	101442933	101472777	+	5151	protein_coding	NBR1%2C autophagy cargo receptor%2C transcript variant 2 && P97432.1 RecName: Full=Next to BRCA1 gene 1 protein; AltName: Full=Membrane component chromosome 17 surface marker 2 homolog; AltName: Full=Neighbor of BRCA1 gene 1 protein && PF00564:PB1 domain|PF16158:Ig-like domain from next to BRCA1 gene	-
13086	8.71695951675218	141.665299777487	233.120868026465	309.036770017434	266.850205065441	0	3.88180565647949	1.04305180867853	0	8.76282635239684	191.878020480716	2.73753676351097	6.11870347775318	6.28796692246666e-08	1.57706109929834e-06	Cyp2a4	NC_000073.7	26006617	26014513	+	1715	protein_coding	cytochrome P450%2C family 2%2C subfamily a%2C polypeptide 4 && - && PF00067:Cytochrome P450	p450
71907	24.2137764354227	6.35677627206674	8.92803324356674	4.51808143300342	15.8839407777048	91.2522317980768	21.3499311106372	60.4970049033547	57.5497570936685	81.7863792890371	11.9801216323529	62.4870608389549	-2.39180494156339	6.30348173588693e-08	1.57850501612141e-06	Serpina9	NC_000078.7	103962874	103979911	-	1838	protein_coding	serine (or cysteine) peptidase inhibitor%2C clade A (alpha-1 antiproteinase%2C antitrypsin)%2C member 9%2C transcript variant 2 && Q9D7D2.1 RecName: Full=Serpin A9; Flags: Precursor && PF00079:Serpin (serine protease inhibitor)	Serpin
13602	21.308123263172	42.6812121124481	40.6721514429151	37.9518840372288	28.5910933998687	78.7650842888663	91.2224329272681	93.8746627810676	73.6636890798957	67.1816687017091	34.2408928511265	80.9415075557613	-1.23760439762498	6.42674019657556e-08	1.60688371190113e-06	Sparcl1	NC_000071.7	104226974	104261954	-	3684	protein_coding	SPARC-like 1%2C transcript variant 3 && P70663.3 RecName: Full=SPARC-like protein 1; AltName: Full=Extracellular matrix protein 2; AltName: Full=Matrix glycoprotein Sc1; Flags: Precursor && PF09289:Follistatin/Osteonectin-like EGF domain|PF10591:Secreted protein acidic and rich in cysteine Ca binding region|PF00050:Kazal-type serine protease inhibitor domain	-
69923	79.4211867081865	108.973307521144	119.040443247556	99.3977915260753	124.953667451278	37.4614425276315	49.4930221201135	44.8512277731768	58.7007522355419	59.3924897218008	106.357279290848	49.9797868756529	1.09096340306057	6.6075680428828e-08	1.64954673194005e-06	Agk	NC_000072.7	40302010	40378723	+	10158	protein_coding	acylglycerol kinase%2C transcript variant X1 && Q9ESW4.1 RecName: Full=Acylglycerol kinase, mitochondrial; AltName: Full=Multiple substrate lipid kinase; Short=MuLK; Short=Multi-substrate lipid kinase; Flags: Precursor && PF00781:Diacylglycerol kinase catalytic domain	-
56717	527.860326292215	590.272082406197	648.770415699183	644.278412346288	611.002255249046	432.247413780364	434.762233525703	415.134619854055	437.378153911881	389.458948995415	604.436698398586	421.796274013483	0.519345751135	6.63566717376053e-08	1.6540090580882e-06	Mtor	NC_000070.7	148533039	148642142	+	8595	protein_coding	mechanistic target of rapamycin kinase && Q9JLN9.2 RecName: Full=Serine/threonine-protein kinase mTOR; AltName: Full=FK506-binding protein 12-rapamycin complex-associated protein 1; AltName: Full=FKBP12-rapamycin complex-associated protein; AltName: Full=Mammalian target of rapamycin; Short=mTOR; AltName: Full=Mechanistic target of rapamycin; AltName: Full=Rapamycin target protein 1; Short=RAPT1 …	PI3_PI4_kinase
27414	179.181945622128	117.14630558523	173.600646402687	125.602663837495	198.01979502872	92.2127816064776	87.3406272707886	66.7553157554259	67.9087133705288	58.4188423493122	158.710271295252	74.5272560705066	1.08642390781308	6.86423736141992e-08	1.70835027377985e-06	Sergef	NC_000073.7	46092583	46289254	-	27884	protein_coding	secretion regulating guanine nucleotide exchange factor%2C transcript variant X4 && Q80YD6.2 RecName: Full=Secretion-regulating guanine nucleotide exchange factor; AltName: Full=Deafness locus-associated putative guanine nucleotide exchange factor; Short=DelGEF; AltName: Full=Guanine nucleotide exchange factor-related protein && PF13540:Regulator of chromosome condensation (RCC1) repeat|PF00415:R…	-
277743	346.741278555253	294.227930307089	496.001846864819	300.000607151427	498.755740419932	154.64851915253	268.815041711205	162.716082153851	140.421407308551	136.310632148395	387.145480659704	172.582336494906	1.16366736764859	7.09349543401424e-08	1.76269547828031e-06	Fam131c	NC_000070.7	141095503	141111485	+	1460	protein_coding	family with sequence similarity 131%2C member C && Q96AQ9.2 RecName: Full=Protein FAM131C && PF15010:Putative cell signalling	-
238447	75.5469824785189	72.6488716807627	71.4242659485339	80.4218495074609	55.0643280293768	124.871475092105	164.006288986259	144.984201406316	158.837329578525	105.153916228762	71.0212595289306	139.570642258393	-0.970215694989131	7.10628079007379e-08	1.76316417700957e-06	Igha	NC_000078.7	113219824	113223856	-	1225	C_region	- && P01878.1 RecName: Full=Ig alpha chain C region && PF07654:Immunoglobulin C1-set domain	C1-set
17216	92.0123504546063	122.594970961287	121.024450635016	108.433954392082	132.36617314754	48.0274904200404	68.902050402511	52.1525904339265	37.9828396818212	66.2080213292205	115.286379918106	54.6545984535039	1.0704675757954	7.13765205402652e-08	1.76823579292476e-06	Mcm2	NC_000072.7	88860456	88875762	-	3371	protein_coding	minichromosome maintenance complex component 2 && P97310.3 RecName: Full=DNA replication licensing factor MCM2; AltName: Full=Minichromosome maintenance protein 2 homolog; AltName: Full=Nuclear protein BM28 && PF14551:MCM N-terminal domain|PF00493:MCM2/3/5 family|PF12619:Mini-chromosome maintenance protein 2	MCM
70335	21923.1531846317	22718.2102854705	20602.9247150708	24092.2174333475	20273.2030792773	13219.0864632119	18450.222285247	14494.2479333968	13381.4695194198	13894.9216527839	21921.9417395596	14687.9895708119	0.577731608983454	7.17096012952328e-08	1.77377097882719e-06	Reep6	NC_000076.7	80165831	80172275	+	2375	protein_coding	receptor accessory protein 6%2C transcript variant X1 && - && PF03134:TB2/DP1, HVA22 family	TB2_DP1_HVA22
19376	196.615864655632	258.811605362717	268.833001000732	222.289606503768	315.560956783736	140.240272026518	141.685906461501	140.811994171601	164.592305287892	128.521453168487	252.422206861317	143.1703862232	0.818514742760369	7.31913291565289e-08	1.80765821643537e-06	Rab34	NC_000077.7	78079253	78083019	+	1806	protein_coding	RAB34%2C member RAS oncogene family%2C transcript variant 2 && Q64008.2 RecName: Full=Ras-related protein Rab-34; AltName: Full=Ras-related homolog; AltName: Full=Ras-related protein Rab-39; AltName: Full=Ras-related protein Rah && PF00071:Ras family	Ras
22375	389.357525081597	337.817253315547	352.161311274021	301.807839724629	446.868200546096	530.223494237246	572.566334330725	543.429992321514	628.44334746286	579.32018663068	365.602425988378	570.796670996605	-0.643809088817151	7.3403454462961e-08	1.81013366287701e-06	Wars	NC_000078.7	108825956	108860100	-	2883	protein_coding	tryptophanyl-tRNA synthetase%2C transcript variant 2 && P32921.2 RecName: Full=Tryptophan--tRNA ligase, cytoplasmic; AltName: Full=Tryptophanyl-tRNA synthetase; Short=TrpRS; Contains: RecName: Full=T1-TrpRS; Contains: RecName: Full=T2-TrpRS && PF00579:tRNA synthetases class I (W and Y)|PF00458:WHEP-TRS domain	-
12846	17952.0938492224	16809.1326851365	17973.1229229936	14743.4033321768	18200.8782724794	24892.648284707	22587.25666364	21438.8868755785	24591.0112061245	25123.9967996942	17135.7262124017	23726.7599659489	-0.469540035719755	7.39056657846594e-08	1.81974422435074e-06	Comt	NC_000082.7	18225632	18247006	-	4090	protein_coding	catechol-O-methyltransferase%2C transcript variant X1 && O88587.2 RecName: Full=Catechol O-methyltransferase && PF01596:O-methyltransferase	-
319155	55.2074102727638	21.7946615042288	67.4562511736153	65.0603726352493	62.476833725639	6.72384865880566	11.6454169694385	20.8610361735706	17.2649271281005	4.86823686244269	54.3991058622993	12.2726931584716	2.15987464031801	7.65461811640822e-08	1.88189600712972e-06	H4c3	NC_000079.7	23882067	23882441	-	375	protein_coding	H4 clustered histone 3 && Q6WV72.3 RecName: Full=Histone H4 >Q6WV73.3 RecName: Full=Histone H4 >Q6WV90.3 RecName: Full=Histone H4 >Q7K8C0.3 RecName: Full=Histone H4 >Q7KQD1.3 RecName: Full=Histone H4 >P62802.2 RecName: Full=Histone H4 >P62804.2 RecName: Full=Histone H4; Contains: RecName: Full=Osteogenic growth peptide; Short=OGP >P62794.2 RecName: Full=Histone H4 >P62795.2 RecName: Full=Histone …	-
22377	1413.11599277127	1239.57137305301	1281.66877229869	1460.24391914671	1345.89924856419	955.747059358805	990.83089381639	1036.79349782646	1039.34861311165	983.383846213423	1348.09986116677	1001.22078206535	0.429579647546102	7.84893523575849e-08	1.92674089998278e-06	Wbp1	NC_000072.7	83096025	83098442	-	1321	protein_coding	WW domain binding protein 1%2C transcript variant 3 && P97764.2 RecName: Full=WW domain-binding protein 1; Short=WBP-1 && PF11669:WW domain-binding protein 1	-
77252	179.181945622128	159.827517697678	242.048901270032	187.952187612942	260.496628754359	124.871475092105	88.3110786849084	91.7885591637106	115.099514187337	111.969447836182	205.901436191428	106.408014992849	0.950661708970494	7.89048916717483e-08	1.93400671602102e-06	9430038I01Rik	NC_000073.7	136977298	137013972	-	2857	protein_coding	RIKEN cDNA 9430038I01 gene%2C transcript variant X6 && - && -	-
245050	17.4339190335044	19.0703288162002	4.96001846864819	5.42169771960411	0	80.6861839056679	70.8429532307507	125.166217041424	98.9855822011098	106.127563601251	9.37719280759137	96.3616999960405	-3.35301575847052	7.90442937280487e-08	1.93449249567117e-06	Gask1a	NC_000075.7	121780054	121817379	+	4474	protein_coding	golgi associated kinase 1A%2C transcript variant X1 && Q3UY90.1 RecName: Full=Protein FAM198A; Flags: Precursor && PF15051:FAM198 protein	-
74645	38.7420422966764	79.0056479528295	63.4882363986968	79.5182332208602	62.476833725639	128.713674325708	130.040489492063	178.361859284028	148.478373301665	115.864037326136	64.6461987189404	140.29168674592	-1.11390267495841	7.93790501226805e-08	1.93975059491632e-06	Tent5c	NC_000069.7	100375373	100396508	-	5680	protein_coding	terminal nucleotidyltransferase 5C%2C transcript variant X1 && Q5SSF7.1 RecName: Full=Protein FAM46C && PF15832:FAM27 D and E protein family|PF07984:Nucleotidyltransferase	-
66431	523.017571005131	445.882449940681	557.506075876056	640.663947199885	444.750341775735	322.744735622672	336.746640699596	335.862682394486	333.788591143277	332.98740139108	522.364077159498	332.426010250222	0.652672760017318	8.11797049272533e-08	1.98076031162621e-06	Oxld1	NC_000077.7	120347427	120348896	-	820	protein_coding	oxidoreductase like domain containing 1%2C transcript variant 2 && Q9CR10.1 RecName: Full=Oxidoreductase-like domain-containing protein 1 && PF09791:Oxidoreductase-like protein, N-terminal	-
114644	311.873440488245	518.531321621444	280.737045325487	581.02527228424	357.918132190949	135.437522984514	224.174276661691	174.189652049314	217.538081814067	110.022153091205	410.017042382073	172.272337320158	1.25289311220914	8.22731778048972e-08	2.00416604754874e-06	Slc13a3	NC_000068.8	165247215	165315117	-	3224	protein_coding	solute carrier family 13 (sodium-dependent dicarboxylate transporter)%2C member 3 && Q91Y63.1 RecName: Full=Solute carrier family 13 member 3; AltName: Full=Na(+)/dicarboxylate cotransporter 3; Short=NaDC-3; Short=mNaDC3; AltName: Full=Sodium-dependent high-affinity dicarboxylate transporter 2 && PF00939:Sodium:sulfate symporter transmembrane region	Na_sulph_symp
208501	984.047874335579	869.970238377134	1020.7718008478	1099.70102079303	1166.94018246872	705.043559366194	716.193143620466	720.748799796864	673.332157995921	750.682124188662	1028.28622336445	713.199956993621	0.527145008825768	8.23867479520253e-08	2.00416604754874e-06	Ndufaf8	NC_000077.7	119989760	119991250	+	494	protein_coding	NADH:ubiquinone oxidoreductase complex assembly factor 8 && A2AMZ4.1 RecName: Full=NADH dehydrogenase [ubiquinone] 1 alpha subcomplex assembly factor 8 && -	-
75761	957.896995785323	1037.06264324289	910.659390843807	1641.87079275344	891.618542321831	437.050162822368	554.127757462447	548.645251364906	717.069973387109	375.827885780575	1087.82167298946	526.544206163481	1.04792229537291	8.48630408123937e-08	2.0613054222554e-06	Apol7a	NC_000081.7	77272417	77283310	-	4009	protein_coding	apolipoprotein L 7a%2C transcript variant 2 && O95236.3 RecName: Full=Apolipoprotein L3; AltName: Full=Apolipoprotein L-III; Short=ApoL-III; AltName: Full=TNF-inducible protein CG12-1; Short=CG12_1 && PF05461:Apolipoprotein L	-
17747	145.282658612536	158.919406801668	124.000461716205	112.048419538485	93.1857858958684	228.610854399392	304.72174403364	216.954776205134	195.669174118473	285.278680139141	126.687346512953	246.247045779156	-0.958437559764159	8.52166972952557e-08	2.06679237203201e-06	TrnY	NC_005089.1	5260	5326	-	67	tRNA	tRNA-Tyr && - && -	-
16071	220.829641091055	198.876286226088	219.23281631425	179.819641033536	189.548359947278	383.259373551923	306.66264686188	294.140610047345	284.295800042722	367.065059428179	201.661348922441	327.08469798641	-0.699476859440668	8.67070044169356e-08	2.09978923720474e-06	Igkc	NC_000072.7	70703419	70703738	+	320	C_region	- && P01837.1 RecName: Full=Ig kappa chain C region && PF07654:Immunoglobulin C1-set domain	C1-set
213956	15.4968169186705	35.4163249443718	23.8080886495113	34.337418890826	8.47143508144258	0	4.85225707059936	0	0	0	23.5060168969645	0.970451414119873	4.55269447176914	8.69188132142583e-08	2.10016000638795e-06	Fam83f	NC_000081.7	80556048	80584626	+	3811	protein_coding	family with sequence similarity 83%2C member F && Q3UKU4.1 RecName: Full=Protein FAM83F && PF07894:Protein of unknown function (DUF1669)	-
213753	615.998472517154	672.910173943065	597.186223625242	594.57951658325	558.05578599003	911.561768172368	760.83390866998	825.053980664717	920.796113498696	904.518409041851	607.746034531748	864.552836009522	-0.507684534964015	8.69819623094473e-08	2.10016000638795e-06	Zfp598	NC_000083.7	24888661	24900997	+	3376	protein_coding	zinc finger protein 598%2C transcript variant 1 && Q80YR4.1 RecName: Full=Zinc finger protein 598 && -	-
74008	670.237331732501	459.504113380824	868.003232013433	479.820248184963	717.954123152258	251.664049801012	307.633098276	407.833257193305	348.751527987631	281.384090649187	639.103809692796	319.453204781427	1.00067497464367	8.83693346499618e-08	2.13047798305877e-06	Arsg	NC_000077.7	109364159	109464156	+	8882	protein_coding	arylsulfatase G%2C transcript variant X4 && Q3TYD4.1 RecName: Full=Arylsulfatase G; Short=ASG; Flags: Precursor && PF00884:Sulfatase|PF14707:C-terminal region of aryl-sulfatase	Sulfatase
266645	36.8049401818425	31.7838813603337	14.8800554059446	32.5301863176246	19.0607289332458	79.7256340972671	57.2566334330725	67.7983675641044	66.7577182286554	94.4437951313881	27.0119584397982	73.1964296908975	-1.43265499834637	8.94656824583998e-08	2.15369991834752e-06	Acmsd	NC_000067.7	127657150	127695301	+	2303	protein_coding	amino carboxymuconate semialdehyde decarboxylase && - && PF04909:Amidohydrolase	Amidohydro_2
13097	672.174433847335	1482.94509318357	1346.14901239112	1417.77395367647	1351.19389549009	672.384865880566	689.99095543923	433.909552410268	629.594342604733	643.580913214923	1254.04727771772	613.892125909944	1.03040845363838	9.06317263746137e-08	2.17852813902248e-06	Cyp2c38	NC_000085.7	39378000	39451547	-	2897	protein_coding	cytochrome P450%2C family 2%2C subfamily c%2C polypeptide 38 && P56655.2 RecName: Full=Cytochrome P450 2C38; AltName: Full=CYPIIC38 && PF00067:Cytochrome P450	p450
216456	2909.52737648039	2138.60116010245	2026.66354628965	2925.90953601302	2157.03915761232	4050.63854202621	3459.65929133735	3787.32111731174	5326.80551658996	4170.13169636841	2431.54815529957	4158.91123272673	-0.774114153125986	9.08325030611505e-08	2.18011483979263e-06	Gls2	NC_000076.7	128030504	128045873	+	2489	protein_coding	glutaminase 2 (liver%2C mitochondrial)%2C transcript variant 3 && Q571F8.2 RecName: Full=Glutaminase liver isoform, mitochondrial; Short=GLS; AltName: Full=L-glutaminase; AltName: Full=L-glutamine amidohydrolase; Flags: Precursor && PF04960:Glutaminase|PF12796:Ankyrin repeats (3 copies)	-
237782	160.779475531207	187.070844577964	148.800554059446	174.397943313932	146.132255154884	282.401643669838	234.849242217009	245.117175039454	263.577887489002	271.647616924302	163.436214527487	259.518713067921	-0.665018290552014	9.13594372282674e-08	2.18951350524694e-06	Smcr8	NC_000077.7	60668351	60679113	+	8077	protein_coding	Smith-Magenis syndrome chromosome region%2C candidate 8 homolog (human)%2C transcript variant 1 && - && PF11704:Vesicle coat protein involved in Golgi to plasma membrane transport	-
18438	788.400560737364	777.342926984161	832.291099039166	912.652449466691	910.679271255077	620.515176226922	548.305048977728	578.893753816584	596.215483490406	648.449150077366	844.273261496492	598.475722517801	0.496063049021816	9.19760641618933e-08	2.20103075435939e-06	P2rx4	NC_000071.7	122845581	122867802	+	2729	protein_coding	purinergic receptor P2X%2C ligand-gated ion channel 4%2C transcript variant X1 && Q9JJX6.1 RecName: Full=P2X purinoceptor 4; Short=P2X4; AltName: Full=ATP receptor; AltName: Full=Purinergic receptor && PF00864:ATP P2X receptor	-
77128	182.087598794379	185.254622785945	214.272797845602	182.530489893338	185.312642406556	64.3568371628542	79.5770159578296	59.4539530946762	143.874392734171	89.5755582689454	189.891630345164	87.3675514436953	1.12537801238468	9.53271221922431e-08	2.27785355347698e-06	Crebrf	NC_000083.7	26918716	26995611	+	8512	protein_coding	CREB3 regulatory factor%2C transcript variant X1 && Q8CDG5.1 RecName: Full=CREB3 regulatory factor; AltName: Full=Luman recruitment factor; Short=LRF && -	-
98910	184.99325196663	175.26540292984	213.280794151872	168.072629307727	187.430501176917	355.403429108299	232.908339388769	319.17385345563	392.489343378819	314.488101313798	185.808515906597	322.892613329063	-0.796748606203415	9.9490933958626e-08	2.37384194490958e-06	Usp6nl	NC_000068.8	6327444	6453107	+	14447	protein_coding	USP6 N-terminal like%2C transcript variant X8 && Q80XC3.2 RecName: Full=USP6 N-terminal-like protein && PF00566:Rab-GTPase-TBC domain	TBC
50909	3212.68385745189	2836.03032823777	2787.53037938028	2662.05358032562	2921.58617371251	3926.72761674251	4294.24750748044	3991.75927181273	3904.17552123447	3530.44537264344	2883.97686382161	3929.47105798272	-0.446353926150269	1.03192742809004e-07	2.45854050135679e-06	C1ra	NC_000072.7	124489580	124500399	+	2762	protein_coding	complement component 1%2C r subcomponent A && Q8CG16.1 RecName: Full=Complement C1r-A subcomponent; AltName: Full=Complement component 1 subcomponent r-A; Contains: RecName: Full=Complement C1r-A subcomponent heavy chain; Contains: RecName: Full=Complement C1r-A subcomponent light chain; Flags: Precursor && PF00431:CUB domain|PF14670:Coagulation Factor Xa inhibitory site|PF00084:Sushi repeat (SCR…	Trypsin
67623	867.82174744555	967.138104250154	1066.40397075936	1034.64064815778	1018.69006854347	694.477511473785	711.340886549867	736.394576927042	758.505798494551	661.106565919717	990.938907831264	712.365067872992	0.476666542352985	1.05230311431418e-07	2.50339815886184e-06	Tm7sf3	NC_000072.7	146503774	146536103	-	3325	protein_coding	transmembrane 7 superfamily member 3 && Q9CRG1.2 RecName: Full=Transmembrane 7 superfamily member 3; AltName: Full=NARP1; Flags: Precursor && PF13886:Domain of unknown function (DUF4203)	-
14137	1789.88235410645	1996.02774942896	2080.23174575105	1961.75095821009	2090.32660634596	1005.69564939565	1315.93211754655	1139.01257507695	1628.65812575082	1083.66952557974	1983.6438827685	1234.59359866994	0.684689581480731	1.07153164270111e-07	2.54539902848398e-06	Fdft1	NC_000080.7	63382599	63419136	-	10420	protein_coding	farnesyl diphosphate farnesyl transferase 1%2C transcript variant X1 && P53798.2 RecName: Full=Squalene synthase; Short=SQS; Short=SS; AltName: Full=FPP:FPP farnesyltransferase; AltName: Full=Farnesyl-diphosphate farnesyltransferase && PF00494:Squalene/phytoene synthase	-
73683	104.603514201026	127.135525441335	99.2003693729637	121.988198691092	97.4215034365896	200.754909955769	169.828997470978	189.835429179492	215.23609153032	167.467348068028	110.069822228601	188.624555240918	-0.772721644135452	1.10525319566922e-07	2.61524816918117e-06	Atg16l2	NC_000073.7	100935521	100951474	-	6472	protein_coding	autophagy related 16-like 2 (S. cerevisiae)%2C transcript variant X19 && - && PF08614:Autophagy protein 16 (ATG16)	-
209446	397.105933540933	325.103700771413	350.177303886562	301.807839724629	376.978861124195	472.590505733198	545.393694735369	610.18530807694	528.306770119877	511.164870556482	350.234727809546	533.528229844373	-0.607930903306211	1.10534724566121e-07	2.61524816918117e-06	Tfe3	NC_000086.8	7628769	7641441	+	4133	protein_coding	transcription factor E3%2C transcript variant X3 && Q64092.2 RecName: Full=Transcription factor E3 && PF15951:MITF/TFEB/TFEC/TFE3 N-terminus|PF00010:Helix-loop-helix DNA-binding domain|PF11851:Domain of unknown function (DUF3371)	HLH
170731	1499.31703688137	1676.3727140336	1424.51730419576	1919.28099273985	1366.01890688262	1077.73688502571	1086.90558381426	1116.06543528603	1045.10358882102	1004.80408840817	1577.10139094664	1066.12311627104	0.56533134741153	1.10727128902345e-07	2.61524816918117e-06	Mfn2	NC_000070.7	147958043	147989527	-	5778	protein_coding	mitofusin 2%2C transcript variant 4 && - && PF04799:fzo-like conserved region|PF00350:Dynamin family	Fzo_mitofusin
320595	108.477718430694	92.6273113929725	91.2643398231266	70.4820703548534	86.8322095847864	209.399858231376	117.424621108505	184.6201701361	275.087838907735	188.887590262776	89.9367299172865	195.084015729298	-1.11564586239013	1.10815344076722e-07	2.61524816918117e-06	Phf8	NC_000086.8	150303621	150416855	+	7332	protein_coding	PHD finger protein 8%2C transcript variant 2 && Q80TJ7.2 RecName: Full=Histone lysine demethylase PHF8; AltName: Full=PHD finger protein 8 && PF02373:JmjC domain, hydroxylase|PF00628:PHD-finger	JmjC
338351	22.2766743205889	9.98921985610487	18.8480701808631	18.0723257320137	16.9428701628852	40.343091952834	35.9067023224353	53.195642242605	85.1736404986294	63.2870792117549	17.2258320504911	55.5812312456517	-1.68800926745271	1.10992515370806e-07	2.61524816918117e-06	Akap17b	NC_000086.8	35871826	35909117	-	6259	protein_coding	A kinase (PRKA) anchor protein 17B%2C transcript variant X1 && A2A3V1.2 RecName: Full=A-kinase anchor protein 17B; Short=AKAP-17B; AltName: Full=Protein Talia; AltName: Full=Protein kinase A-anchoring protein 17B; Short=PRKA17B; AltName: Full=Splicing factor, arginine/serine-rich 17B && -	-
13077	7514.01910344038	5504.9682516098	4520.56083232596	6189.77156321469	4209.24430609178	8619.97398058886	10132.4832148256	9661.78890378922	10232.3468112543	9025.71114296874	5587.71281133652	9534.46081068533	-0.770808804943568	1.110635774388e-07	2.61524816918117e-06	Cyp1a2	NC_000075.7	57584220	57590938	-	1892	protein_coding	cytochrome P450%2C family 1%2C subfamily a%2C polypeptide 2 && P00186.1 RecName: Full=Cytochrome P450 1A2; AltName: Full=CYPIA2; AltName: Full=Cholesterol 25-hydroxylase; AltName: Full=Cytochrome P450-P2; AltName: Full=Cytochrome P450-P3 && PF00067:Cytochrome P450	p450
53325	53.27030815793	78.0975370568199	98.2083656792341	95.7833263796726	79.4197038885242	137.358622601316	131.981392320303	179.404911092707	191.065193550979	178.177469165402	80.9558482324362	163.597517746141	-1.01275988853427	1.13515336633595e-07	2.66909534988614e-06	Banp	NC_000074.7	122674711	122755999	+	5925	protein_coding	BTG3 associated nuclear protein%2C transcript variant 2 && Q8VBU8.1 RecName: Full=Protein BANP; AltName: Full=Btg3-associated nuclear protein; AltName: Full=Scaffold/matrix-associated region-1-binding protein && PF10523:BEN domain	-
18044	83.2953909378542	65.3839845126865	89.2803324356674	67.7712214950513	109.069726673573	156.569618769332	151.3904206027	130.381476084816	170.347280997259	184.993000772822	82.9601312109665	158.736359445386	-0.940821642067738	1.1389234349837e-07	2.67407320866928e-06	Nfya	NC_000083.7	48693913	48716848	-	3711	protein_coding	nuclear transcription factor-Y alpha%2C transcript variant 2 && - && PF02045:CCAAT-binding transcription factor (CBF-B/NF-YA) subunit B	CBFB_NFYA
76308	4588.99491004131	4199.10478314809	3900.55852374493	4659.94918999973	3707.31177751631	2841.30633324959	3317.00293346173	2830.84260875353	2498.81045300709	2979.36095981492	4211.18383689007	2893.46465765737	0.541328917485887	1.16684746918105e-07	2.73566543607853e-06	Rab1b	NC_000085.7	5149235	5157024	-	1835	protein_coding	RAB1B%2C member RAS oncogene family && - && PF00071:Ras family	Ras
15381	1178.72663687638	1146.03595076403	1232.06858761221	1149.39991655607	1192.35448771304	1777.0171455415	1405.21364764558	1553.10414312233	1653.98001887203	1664.9370069554	1179.71711590435	1610.85039242737	-0.449506126952706	1.19392103724003e-07	2.795088367501e-06	Hnrnpc	NC_000080.7	52310834	52341491	-	4057	protein_coding	heterogeneous nuclear ribonucleoprotein C%2C transcript variant 18 && - && PF00076:RNA recognition motif. (a.k.a. RRM, RBD, or RNP domain)	RRM_1
66333	485.244079765871	563.028755525911	513.857913351952	585.543353717244	418.277107146227	324.665835239473	343.539800598435	280.580936534524	360.261479406365	334.934696136057	513.190241901441	328.796549582971	0.643645749262601	1.21625482622577e-07	2.84325929535466e-06	Aqp11	NC_000073.7	97375586	97387454	-	1322	protein_coding	aquaporin 11 && Q8BHH1.1 RecName: Full=Aquaporin-11; Short=AQP-11 && PF00230:Major intrinsic protein	-
99571	26610.9403025296	34987.6966014553	27091.6208757564	28716.0219718832	27885.8464293386	44444.6396347054	45462.7373972737	39493.0706319952	36942.3400735677	44380.7945327725	29058.4252361926	42144.7164540629	-0.536396914288089	1.26613597122534e-07	2.95559619141593e-06	Fgg	NC_000069.7	82915031	82922363	+	2112	protein_coding	fibrinogen gamma chain%2C transcript variant 1 && - && PF00147:Fibrinogen beta and gamma chains, C-terminal globular domain|PF08702:Fibrinogen alpha/beta chain family	Fibrinogen_C
217845	40.6791444115102	148.022076049554	147.808550365716	138.253291849905	140.837608228983	34.5797931024291	41.7294108071545	25.0332434082847	36.8318445399478	55.4979002318466	123.120134181134	38.7344384179326	1.66658456974707	1.27147394803879e-07	2.96378012354806e-06	Ifi27l2b	NC_000078.7	103417157	103423482	-	1115	protein_coding	interferon%2C alpha-inducible protein 27 like 2B && Q8VC49.1 RecName: Full=Interferon alpha-inducible protein 27-like protein 2B; AltName: Full=Interferon-stimulated gene 12 protein B2; Short=ISG12(b2); Flags: Precursor && PF06140:Interferon-induced 6-16 family	-
104027	108.477718430694	169.816737553783	201.376749827116	165.361780447925	162.016195932589	83.5678333308704	102.867849896707	73.013626607497	61.0027425192886	68.1553160741976	161.409836438422	77.721473685712	1.05112911990998	1.27480498761657e-07	2.96726910570838e-06	Synpo	NC_000084.7	60727053	60793241	-	9015	protein_coding	synaptopodin%2C transcript variant X3 && Q8CC35.2 RecName: Full=Synaptopodin && -	-
71968	280.879806650904	445.882449940681	480.129787765144	426.506887275523	473.341435175604	207.478758614575	296.958132720681	219.040879822491	214.085096388447	220.044306182409	421.348073361571	231.521434745721	0.863025473668553	1.28112353683387e-07	2.97769187577034e-06	Wdr73	NC_000073.7	80540471	80551017	-	2604	protein_coding	WD repeat domain 73%2C transcript variant 3 && Q9CWR1.1 RecName: Full=WD repeat-containing protein 73 && -	-
22003	474.590018134285	481.298774885053	439.457636322229	346.085037768062	386.509225590818	269.914496160627	279.490007266523	278.494832917167	234.803008942167	285.278680139141	425.58813854009	269.596205085125	0.657656837975483	1.30994247197608e-07	3.04030693962081e-06	Tpm1	NC_000075.7	66929872	66956954	-	5518	protein_coding	tropomyosin 1%2C alpha%2C transcript variant X7 && - && PF00261:Tropomyosin	-
373864	274.099949248985	264.260270738774	248.992927126139	300.000607151427	173.664419169573	121.989825666903	144.597260703861	122.037061615388	166.894295571639	135.336984775907	252.20363468698	138.171085666739	0.871519483341449	1.31465036378095e-07	3.04686231158803e-06	Col27a1	NC_000070.7	63132246	63253228	+	8595	protein_coding	collagen%2C type XXVII%2C alpha 1%2C transcript variant X2 && Q5QNQ9.1 RecName: Full=Collagen alpha-1(XXVII) chain; Flags: Precursor && PF01391:Collagen triple helix repeat (20 copies)|PF01410:Fibrillar collagen C-terminal domain	Collagen
23957	1782.13394564711	1034.33831055486	1366.98108995944	1153.01438170247	1334.25102532721	792.453591930667	778.302034124138	634.175499676546	932.30606491743	679.605865996999	1334.14375063822	763.368611329156	0.805639901892664	1.33272587916746e-07	3.08433570061403e-06	Nr0b2	NC_000070.7	133280687	133283997	+	1282	protein_coding	nuclear receptor subfamily 0%2C group B%2C member 2 && - && PF00104:Ligand-binding domain of nuclear hormone receptor	Hormone_recep
70316	2852.3828640928	2964.98207547113	3733.90190319835	3046.99411841751	3731.66715337546	2194.85631219585	2075.79557480241	2316.61806707501	2438.95870562967	2088.47361398791	3265.98562291105	2222.94045473817	0.555073021109121	1.33980433840335e-07	3.09575095252902e-06	Ndufab1	NC_000073.7	121686038	121701071	-	2189	protein_coding	NADH:ubiquinone oxidoreductase subunit AB1%2C transcript variant 1 && - && PF00550:Phosphopantetheine attachment site	PP-binding
242418	236.326458009726	207.049284290174	248.992927126139	210.542594777959	163.07512531777	316.981436772267	326.071675144277	357.766770376736	341.845557136391	365.117764683202	213.197277904354	341.556640822574	-0.678799699026885	1.34148570051483e-07	3.09575095252902e-06	Dcaf10	NC_000070.7	45340764	45379732	+	8560	protein_coding	DDB1 and CUL4 associated factor 10%2C transcript variant X1 && A2AKB9.1 RecName: Full=DDB1- and CUL4-associated factor 10; AltName: Full=WD repeat-containing protein 32 && -	-
12499	4096.00242181611	4807.53908347447	6172.2469823858	4714.16616719577	6156.61544543839	2428.26991563724	3299.53480800757	3209.47041530383	3661.31554629919	2541.21964219508	5189.31402006211	3027.96206548858	0.777287312353111	1.3551536956378e-07	3.12283779691348e-06	Entpd5	NC_000078.7	84420649	84455803	-	6594	protein_coding	ectonucleoside triphosphate diphosphohydrolase 5%2C transcript variant 1 && Q9WUZ9.1 RecName: Full=Ectonucleoside triphosphate diphosphohydrolase 5; Short=NTPDase 5; AltName: Full=CD39 antigen-like 4; AltName: Full=ER-UDPase; AltName: Full=Guanosine-diphosphatase ENTPD5; Short=GDPase ENTPD5; AltName: Full=Nucleoside diphosphatase; AltName: Full=Uridine-diphosphatase ENTPD5; Short=UDPase ENTPD5; F…	-
66790	458.124650158198	355.979471235737	382.91342577964	390.362235811496	404.511025138883	555.197789255667	606.532133824921	636.261603293903	576.648566078558	530.637818006253	398.378161624791	581.05558209186	-0.54476558876696	1.35838349028317e-07	3.12582784101149e-06	Grtp1	NC_000074.7	13226869	13250695	-	4004	protein_coding	GH regulated TBC protein 1%2C transcript variant X2 && - && -	-
54725	343.835625383003	324.195589875404	434.497617853581	273.795734840007	492.40216410885	194.991611105364	234.849242217009	216.954776205134	164.592305287892	190.834885007753	373.745346412169	200.444563964631	0.896489523792257	1.37230105108743e-07	3.15336848060246e-06	Cadm1	NC_000075.7	47441468	47773578	+	24623	protein_coding	cell adhesion molecule 1%2C transcript variant X1 && Q8R5M8.2 RecName: Full=Cell adhesion molecule 1; AltName: Full=Immunoglobulin superfamily member 4; Short=IgSF4; AltName: Full=Nectin-like protein 2; Short=NECL-2; AltName: Full=Spermatogenic immunoglobulin superfamily; Short=SgIgSF; AltName: Full=Synaptic cell adhesion molecule; Short=SynCAM; AltName: Full=Tumor suppressor in lung cancer 1; Sh…	I-set
114565	92.0123504546063	77.1894261608104	62.4962327049671	94.8797100930719	48.7107517182948	147.924670493725	132.951843734423	151.242512258387	151.931358727285	155.783579598166	75.0576942263501	147.966792962397	-0.974185863463641	1.39152918490385e-07	3.1930166842822e-06	Zbtb21	NC_000082.7	97746993	97763850	-	8352	protein_coding	zinc finger and BTB domain containing 21%2C transcript variant X7 && Q9ULJ3.2 RecName: Full=Zinc finger and BTB domain-containing protein 21; AltName: Full=Zinc finger protein 295 && PF00651:BTB/POZ domain|PF15761:Immortalisation up-regulated protein	BTB
15211	1523.5308133168	1821.67045739513	2685.35399892613	2066.57044745577	2547.78410074386	1180.51571452459	1366.39559108078	1323.63274521305	1047.40557910477	1220.95380510063	2128.98196356753	1227.78068700476	0.793763481839157	1.39619018230368e-07	3.19708315397876e-06	Hexa	NC_000075.7	59446574	59472392	+	2334	protein_coding	hexosaminidase A%2C transcript variant X1 && P29416.2 RecName: Full=Beta-hexosaminidase subunit alpha; AltName: Full=Beta-N-acetylhexosaminidase subunit alpha; Short=Hexosaminidase subunit A; AltName: Full=N-acetyl-beta-glucosaminidase subunit alpha; Flags: Precursor && PF00728:Glycosyl hydrolase family 20, catalytic domain|PF14845:beta-acetyl hexosaminidase like	Glyco_hydro_20
58203	103.634963143609	314.206370019299	193.440720277279	267.470420833803	217.080523961966	82.6072835224696	101.897398482587	73.013626607497	95.5325967754897	98.3383846213423	219.166599647191	90.277858001877	1.28034207505829	1.39725399632996e-07	3.19708315397876e-06	Zbp1	NC_000068.8	173048405	173060715	-	2162	protein_coding	Z-DNA binding protein 1%2C transcript variant 1 && - && -	-
666704	161.748026588624	274.249490594879	261.888975144624	209.638978491359	177.900136710294	351.561229874696	456.11216463634	397.40273910652	342.996552278264	405.037306955232	217.085121505956	390.62199857021	-0.846949777731453	1.4261746185634e-07	3.25864785374295e-06	Samd1	NC_000074.7	84724145	84727044	+	2256	protein_coding	sterile alpha motif domain containing 1 && - && PF00536:SAM domain (Sterile alpha motif)	SAM_1
66408	271.194296076734	213.40606056224	199.392742439657	240.361932235782	258.378769983999	137.358622601316	117.424621108505	148.113356832351	163.441310146019	139.231574265861	236.546760259683	141.11389699081	0.747277703115069	1.47389086812869e-07	3.36292419939602e-06	Aptx	NC_000070.7	40682078	40703206	-	6923	protein_coding	aprataxin%2C transcript variant X10 && Q7TQC5.2 RecName: Full=Aprataxin; AltName: Full=Forkhead-associated domain histidine triad-like protein; Short=FHA-HIT && PF11969:Scavenger mRNA decapping enzyme C-term binding|PF16278:C2HE / C2H2 / C2HC zinc-binding finger	-
76654	1085.74573536435	1340.37168251007	1011.84376760423	1550.60554780677	966.802528669634	598.422530633704	369.741988779672	511.095386252479	848.283419560674	611.450549922801	1191.07385239101	587.798775029866	1.01988145423187	1.47853525279865e-07	3.36876968796108e-06	Upp2	NC_000068.8	58456329	58685858	+	19577	protein_coding	uridine phosphorylase 2%2C transcript variant 2 && Q8CGR7.1 RecName: Full=Uridine phosphorylase 2; Short=UPase 2; Short=UrdPase 2; AltName: Full=Liver-specific uridine phosphorylase; Short=L-UrdPase && PF01048:Phosphorylase superfamily	-
17218	62.9558187320991	43.5893230084576	39.6801477491855	77.7110006476589	31.7678815554097	14.4082471260121	8.73406272707886	17.731880747535	9.20796113498696	21.4202421947478	51.1408343385621	14.3004787860722	1.83639322959476	1.48062158264019e-07	3.36877852916601e-06	Mcm5	NC_000074.7	75836096	75855067	+	3501	protein_coding	minichromosome maintenance complex component 5%2C transcript variant 1 && P49718.1 RecName: Full=DNA replication licensing factor MCM5; AltName: Full=CDC46 homolog; AltName: Full=P1-CDC46 && PF00493:MCM2/3/5 family|PF14551:MCM N-terminal domain	MCM
novel.61	34.8678380670087	9.98921985610487	63.4882363986968	9.93977915260753	22.2375170887868	3.84219923360323	3.88180565647949	1.04305180867853	0	1.94729474497707	28.1045181126409	2.14287028874767	3.67531165210304	1.52739836599248e-07	3.46652164649207e-06	-	NC_000070.7	149860802	149863508	+	1734	-	-	-
70435	893.00407493839	785.515925048247	660.674460023938	1018.37555499897	623.70940787121	374.614425276315	591.004911199003	389.058324637091	405.150289939426	429.378491267445	796.255884576151	437.841288463856	0.862886055150117	1.52786668353146e-07	3.46652164649207e-06	Inf2	NC_000078.7	112555121	112581991	+	7768	protein_coding	inverted formin%2C FH2 and WH2 domain containing%2C transcript variant X1 && Q0GNC1.1 RecName: Full=Inverted formin-2 && PF06367:Diaphanous FH3 Domain|PF06371:Diaphanous GTPase-binding Domain|PF02181:Formin Homology 2 Domain	FH2
58809	6539.65673967897	7481.01756132654	4736.81763755902	6802.42340552995	4478.21236992758	10269.238001613	11488.2038403511	9416.67172874976	9065.23773739466	10517.3389176212	6007.62554280441	10151.3380451459	-0.756732748564872	1.60554305099901e-07	3.63765685378306e-06	Rnase4	NC_000080.7	51328534	51343608	+	1996	protein_coding	ribonuclease%2C RNase A family 4%2C transcript variant 1 && Q9JJH1.1 RecName: Full=Ribonuclease 4; Short=RNase 4; Flags: Precursor && PF00074:Pancreatic ribonuclease	-
192231	583.067736564979	810.943030136514	748.962788765876	731.025575859954	680.891594670947	928.851664723582	1043.23527017886	1076.42946655624	1161.35409815023	1060.30198864002	710.978145199654	1054.03449764979	-0.567263095574861	1.61641002246856e-07	3.6571559347516e-06	Hexim1	NC_000077.7	103007151	103010551	+	3401	protein_coding	hexamethylene bis-acetamide inducible 1 && - && PF15313:Hexamethylene bis-acetamide-inducible protein	-
672511	404.854342000268	455.871669796786	511.873905964493	499.699806490179	563.350432915931	306.415388879858	297.928584134801	325.432164307701	360.261479406365	300.857038098958	487.130031433531	318.178930965537	0.615164830037961	1.63000896051601e-07	3.68277303830551e-06	Rnf213	NC_000077.7	119280778	119378245	+	17466	protein_coding	ring finger protein 213%2C transcript variant X1 && E9Q555.2 RecName: Full=E3 ubiquitin-protein ligase RNF213; AltName: Full=Mysterin; AltName: Full=RING finger protein 213 && -	-
434178	33.8992870095918	19.9784397122097	17.8560664871335	16.2650931588123	20.1196583184261	47.0669406116396	42.6998622212744	83.4441446942823	61.0027425192886	88.6019108964569	21.6237089372347	64.5631201885884	-1.57856073656629	1.632821665783e-07	3.68398271790399e-06	Zfp141	NC_000073.7	42122804	42155202	-	4127	protein_coding	zinc finger protein 141%2C transcript variant X1 && - && PF00096:Zinc finger, C2H2 type|PF01352:KRAB box	KRAB
319448	324.464604234664	326.919922563432	335.297248480617	261.145106827598	398.157448827801	496.604250943218	468.728033019899	617.486670737689	613.480410618506	491.691923106711	329.196866186823	537.598257685205	-0.707952085502969	1.64896973993133e-07	3.71523446836618e-06	Fndc3a	NC_000080.7	72775393	72948141	-	15588	protein_coding	fibronectin type III domain containing 3A%2C transcript variant X1 && Q8BX90.3 RecName: Full=Fibronectin type-III domain-containing protein 3A && PF00041:Fibronectin type III domain	fn3
234564	8350.84721704859	8049.49498222851	8520.31972544385	9034.35563343364	8963.83724555143	6361.72138103856	6646.62173530701	7011.39425793707	7008.40941886695	6414.38888995448	8583.77096074121	6688.50713662081	0.359996801517953	1.70530800457255e-07	3.83682442141447e-06	Ces1f	NC_000074.7	93982864	94006394	-	2052	protein_coding	carboxylesterase 1F%2C transcript variant X1 && Q91WU0.1 RecName: Full=Carboxylesterase 1F; AltName: Full=Carboxylic ester hydrolase; AltName: Full=Triacylglycerol hydrolase 2; Short=TGH-2; Flags: Precursor && PF00135:Carboxylesterase family	COesterase
20166	300.250827799242	272.43326880286	266.848993613272	232.229385656376	302.853804161572	155.609068960931	149.44951777446	210.696465353063	134.666431599184	160.651816460609	274.923256006664	162.214660029649	0.759764214217057	1.70963787185765e-07	3.84122386847794e-06	Rtkn	NC_000072.7	83112485	83129560	+	5414	protein_coding	rhotekin%2C transcript variant X9 && Q8C6B2.3 RecName: Full=Rhotekin && PF08174:Cell division protein anillin	-
319965	216.955436861388	227.935834898393	240.064893882572	211.44621106456	219.198382732327	141.200821834919	168.858546056858	133.510631510852	128.911455889817	122.679568933556	223.120151887848	139.0322048452	0.680702263929071	1.73001028699783e-07	3.88042723761021e-06	Cc2d1b	NC_000070.7	108477105	108495801	+	8135	protein_coding	coiled-coil and C2 domain containing 1B%2C transcript variant X2 && Q8BRN9.1 RecName: Full=Coiled-coil and C2 domain-containing protein 1B; AltName: Full=Five prime repressor element under dual repression-binding protein 2; Short=FRE under dual repression-binding protein 2; Short=Freud-2 && PF00168:C2 domain	C2
12051	526.891775234798	589.363971510188	655.71444155529	562.049330265626	649.123713115537	995.129601503238	2017.56848995522	1020.1046688876	901.229196086849	1071.98575710988	596.628646336288	1201.20354270856	-1.0100281466096	1.73188382614488e-07	3.88042723761021e-06	Bcl3	NC_000073.7	19542387	19556691	-	1846	protein_coding	B cell leukemia/lymphoma 3%2C transcript variant X1 && Q9Z2F6.2 RecName: Full=B-cell lymphoma 3 protein homolog; Short=BCL-3 && PF12796:Ankyrin repeats (3 copies)|PF13857:Ankyrin repeats (many copies)	-
[truncated: 20,368 more rows]
