# Supplementary material for: Liver Transcriptome and Gut Microbiome Analysis Reveals the Effects of High Fructose Corn Syrup in Mice
Source: Front Nutr. 2022 Jun 30;9:921758. doi: 10.3389/fnut.2022.921758 (PMC9280673; doi:10.3389/fnut.2022.921758)
Supplement: Supplementary file 7 [file Table_7.xlsx]

## Sheet: Sheet1
APPENDIX
Acnat2	Acyl-Coenzyme A Amino Acid N-Acyltransferase 2
Acot2	Acyl-CoA thioesterase 2
Acot3	Acyl-CoA thioesterase 3
Acot4	Acyl-CoA thioesterase 4
Acot5	Acyl-CoA thioesterase 5
Adh6-ps1	Alcohol dehydrogenase 6 (class V), pseudogene 1
Adh7	Alcohol Dehydrogenase 7
Aldh3a1	Aldehyde Dehydrogenase 3 Family Member A1
Aox3	Aldehyde Oxidase 3
Apoa4	Apolipoprotein A-IV
Cd36	CD36 Molecule
Cyp17a1	Cytochrome P450 Family 17 Subfamily A Member 1
Cyp27a1	Cytochrome P450 Family 27 Subfamily A Member 1
Cyp4a31	Cytochrome P450 Family 4 Subfamily A Member 31
Cyp4a14	Cytochrome P450 Family 4 Subfamily A Member 14
Cyp4a12b	Cytochrome P450 Family 4 Subfamily A Member 12b
Cyp46a1	Cytochrome P450, family 46, subfamily a, polypeptide 1
Cyp2b9	Cytochrome P450 Family 2 Subfamily B Member 9
Cyp2b13	Cytochrome P450 Family 2 Subfamily B Member 13
Cyp7b1	Cytochrome P450, family 7, subfamily b, polypeptide 1
Cyp2c37	Cytochrome P450 Family 2 Subfamily C Member 37
Cyp2c38	Cytochrome P450 Family 2 Subfamily C Member 38
Cyp2c39	Cytochrome P450 Family 2 Subfamily C Member 39
Cyp2c54	Cytochrome P450 Family 2 Subfamily C Member 54
Cyp2c70	Cytochrome P450 Family 2 Subfamily C Member 70
Ddc	Dopa Decarboxylase
Elovl3	ELOVL Fatty Acid Elongase 3
Esrrg	Estrogen Related Receptor Gamma
Fabp2	Fatty acid binding protein 2
Fads2	Fatty acid desaturase 2
Gm40474	Genetically Modified40474
Gm41857	Genetically Modified41857
Got1	Glutamic-Oxaloacetic Transaminase 1
HFCS	High fructose corn syrup
Hsd3b5	Hydroxy-Delta-5-Steroid Dehydrogenase, 3 Beta- And Steroid Delta-Isomerase 5
Nr4a1	Nuclear Receptor Subfamily 4 Group A Member 1
Nr3c2	Nuclear Receptor Subfamily 3 Group C Member 2
Pck2	Phosphoenolpyruvate Carboxykinase 2, Mitochondrial
Plin1	Perilipin 1
Pparg	Peroxisome proliferator activated receptor gamma
Rorc	RAR Related Orphan Receptor C
RNA-seq	RNA sequencing
Rxrg	Retinoid X Receptor Gamma
Scd1	Stearoyl-Coenzyme A desaturase 1
Ubc	Ubiquitin C
Ugt1a9	UDP Glucuronosyltransferase Family 1 Member A9
Ugt2b1	UDP Glucuronosyltransferase Family 2 Member B1
Ugt2b38	UDP Glucuronosyltransferase Family 2 Member B38
OA	oleic acid
